# Supplementary material for: Resistant and susceptible responses in alfalfa (Medicago sativa) to bacterial stem blight caused by Pseudomonas syringae pv. syringae
Source: PLoS One. 2017 Dec 15;12(12):e0189781. doi: 10.1371/journal.pone.0189781 (PMC5731681; doi:10.1371/journal.pone.0189781)
Supplement: S1 Table — (XLSX) [file pone.0189781.s001.xlsx]

## Sheet: Sheet1
		Supplementary Table S1. RNA-seq metrics
RNA-seq libraries	Cultivar	Treatment	Time point	Single reads	Paired-end reads	Bacterial transcripts
LN1	Maverick	Mock inoculated	24h	63964539	127929078	1
LN2	Maverick	Mock inoculated	24h	81355146	162710292	0
LN3	Maverick	Mock inoculated	24h	96850663	193701326	0
LN4	Maverick	Mock inoculated	72h	94994241	189988482	1
LN5	Maverick	Mock inoculated	72h	66267956	132535912	0
LN6	Maverick	Mock inoculated	72h	95342248	190684496	1
LN7	Maverick	Resistant inoculated	24h	100911954	201823908	769
LN8	Maverick	Resistant inoculated	24h	78293205	156586410	477
LN9	Maverick	Resistant inoculated	24h	53298114	106596228	504
LN10	Maverick	Resistant inoculated	72h	95505311	191010622	2780
LN11	Maverick	Resistant inoculated	72h	98777042	197554084	6560
LN12	Maverick	Resistant inoculated	72h	42671096	85342192	4314
LN13	Maverick	Susceptible inoculated	24h	69044679	138089358	256
LN14	Maverick	Susceptible inoculated	24h	90852091	181704182	1613
LN15	Maverick	Susceptible inoculated	24h	69368846	138737692	829
LN16	Maverick	Susceptible inoculated	72h	81398638	162797276	4178
LN17	Maverick	Susceptible inoculated	72h	86454196	172908392	7614
LN18	Maverick	Susceptible inoculated	72h	65342463	130684926	4952
LN19	ZG9830	Mock inoculated	24h	100110710	200221420	1
LN20	ZG9830	Mock inoculated	24h	63891065	127782130	4
LN21	ZG9830	Mock inoculated	24h	85277687	170555374	5
LN22	ZG9830	Mock inoculated	72h	60420323	120840646	1
LN23	ZG9830	Mock inoculated	72h	56904390	113808780	3
LN24	ZG9830	Mock inoculated	72h	64137356	128274712	3
LN25	ZG9830	Resistant inoculated	24h	97962508	195925016	4115
LN26	ZG9830	Resistant inoculated	24h	97356978	194713956	2677
LN27	ZG9830	Resistant inoculated	24h	95233861	190467722	1462
LN28	ZG9830	Resistant inoculated	72h	97100803	194201606	274
LN29	ZG9830	Resistant inoculated	72h	101320165	202640330	1232
LN30	ZG9830	Resistant inoculated	72h	101320165	202640330	5437
LN31	ZG9830	Susceptible inoculated	24h	101627696	203255392	1452
LN32	ZG9830	Susceptible inoculated	24h	137406222	274812444	2220
LN33	ZG9830	Susceptible inoculated	24h	95845839	191691678	630
LN34	ZG9830	Susceptible inoculated	72h	109819523	219639046	4571
LN35	ZG9830	Susceptible inoculated	72h	102835536	205671072	30869
LN36	ZG9830	Susceptible inoculated	72h	88971414	177942828	15775
total reads				3088234669	6176469338	105580
% of bacterial reads						0.00170939
