# Supplementary material for: Resistant and susceptible responses in alfalfa (Medicago sativa) to bacterial stem blight caused by Pseudomonas syringae pv. syringae
Source: PLoS One. 2017 Dec 15;12(12):e0189781. doi: 10.1371/journal.pone.0189781 (PMC5731681; doi:10.1371/journal.pone.0189781)
Supplement: S2 Table — [Maverick-resistant 24 hrs: 1076 DEGs; Maverick-resistant 72 hrs: 2,662 DEGs; Maverick-susceptible, 24 hrs: 2,405; Maverick-susceptible, 72 hrs: 3,083]. (XLSX) [file pone.0189781.s002.xlsx]

## Sheet: Resistant 24 hrs Total DEGs
Supplementary Table 2. Total counts of differentially expressed genes (DEGs) in resistant and susceptible plants of cv. Maverick at each time point (24 and 72 hours after inoculation)
Name	Base Mean	log2FoldChange	FDR	E-Value	Gene ID	Accession_No	Med IDs	Description
scaffold1|size3002192|quiver_179566_180633_ID=g114968	801.604	2.17955	0.0013121	2e-110	scaffold1|size3002192|quiver_179566_180633_ID=g114968	XP_013450186.1	Medtr7g105870.1	harpin-induced-likeprotein[Medicagotruncatula]
scaffold1|size3002192|quiver_227864_228863_ID=g114975	412.86	3.82878	2.50769e-15	1e-144	scaffold1|size3002192|quiver_227864_228863_ID=g114975	XP_013450194.1	Medtr7g106000.1	harpin-induced-likeprotein[Medicagotruncatula]
scaffold1|size3002192|quiver_785240_789305_ID=g115036	75.8469	2.2194	0.0291193	0	scaffold1|size3002192|quiver_785240_789305_ID=g115036	XP_013450261.1	Medtr7g106830.1	aspartateaminotransferase[Medicagotruncatula]
scaffold10|size1757721|quiver_121276_127978_ID=g90264	456.102	2.12697	0.000499362	0	scaffold10|size1757721|quiver_121276_127978_ID=g90264	XP_013446716.1	Medtr8g089670.1	E3ubiquitin-proteinligaseRGLG2-likeprotein[Medicagotruncatula]
scaffold10|size1757721|quiver_1707319_1709895_ID=g90458	293.556	2.42614	7.89228e-06	0	scaffold10|size1757721|quiver_1707319_1709895_ID=g90458	XP_003618665.1	Medtr6g014290.1	UDP-glucosyltransferasefamilyprotein[Medicagotruncatula]
scaffold10|size1757721|quiver_543883_546804_ID=g90319	97.5627	2.27086	0.000272186	0	scaffold10|size1757721|quiver_543883_546804_ID=g90319	XP_013451101.1	Medtr6g015905.1	alpha-1,4-glucan-proteinsynthase[UDP-forming]-likeprotein[Medicagotruncatula]
scaffold100|size1259778|quiver_1051301_1058107_ID=g22867	226.265	2.87924	1.21526e-05	0	scaffold100|size1259778|quiver_1051301_1058107_ID=g22867	XP_003590734.2	Medtr1g073200.1	3-isopropylmalatedehydrataselargesubunit[Medicagotruncatula]
scaffold100|size1259778|quiver_291353_292146_ID=g22778	101.864	3.84195	4.76131e-11	2e-101	scaffold100|size1259778|quiver_291353_292146_ID=g22778	XP_003609549.1	Medtr4g118480.1	transmembraneprotein,putative[Medicagotruncatula]
scaffold100|size1259778|quiver_778764_782735_ID=g22839	3268.11	3.16368	5.84706e-12	0	scaffold100|size1259778|quiver_778764_782735_ID=g22839	XP_013468652.1	Medtr1g073740.1	cellulosesynthase-likeproteinD3[Medicagotruncatula]
scaffold1001|size306472|quiver_235597_241088_ID=g11130	921.738	2.12366	0.0206419	0	scaffold1001|size306472|quiver_235597_241088_ID=g11130	XP_003628028.1	Medtr8g041600.1	2OG-Fe(II)oxygenasefamilyoxidoreductase[Medicagotruncatula]
scaffold1008|size795548|quiver_731128_739758_ID=g159155	96.4513	3.99354	2.83344e-06	0	scaffold1008|size795548|quiver_731128_739758_ID=g159155	XP_003627179.2	Medtr8g018480.1	diseaseresistanceprotein(TIR-NBS-LRRclass)[Medicagotruncatula]
scaffold101|size931763|quiver_189278_191021_ID=g20455	871.462	-2.06027	8.78177e-05	2e-107	scaffold101|size931763|quiver_189278_191021_ID=g20455	XP_003594205.1	Medtr2g025580.1	bluecopper-likeprotein[Medicagotruncatula]
scaffold1013|size975312|quiver_365781_366899_ID=g147016	1739.22	2.09904	1.58416e-05	3e-91	scaffold1013|size975312|quiver_365781_366899_ID=g147016	XP_013443841.1	Medtr8g007035.1	plastocyanin-likedomainprotein[Medicagotruncatula]
scaffold1013|size975312|quiver_378109_379099_ID=g147019	192.105	2.61542	3.46939e-05	1e-99	scaffold1013|size975312|quiver_378109_379099_ID=g147019	XP_013443840.1	Medtr8g007020.1	plastocyanin-likedomainprotein[Medicagotruncatula]
scaffold1014|size573746|quiver_238673_245448_ID=g144261	298.214	3.9903	2.27204e-09	5e-144	scaffold1014|size573746|quiver_238673_245448_ID=g144261	XP_003602195.1	Medtr3g090860.1	WRKYfamilytranscriptionfactor[Medicagotruncatula]
scaffold102|size1061135|quiver_116926_118101_ID=g18074	324.636	2.59558	3.02165e-06	3e-128	scaffold102|size1061135|quiver_116926_118101_ID=g18074	XP_013447130.1	Medtr8g099035.1	lateembryogenesisabundantprotein[Medicagotruncatula]
scaffold1021|size301669|quiver_23416_27621_ID=g126839	79.9059	2.33896	0.000897159	0	scaffold1021|size301669|quiver_23416_27621_ID=g126839	XP_013460008.1	Medtr3g058570.1	ankyrinrepeatprotein,putative[Medicagotruncatula]
scaffold1026|size326411|quiver_112038_113901_ID=g113925	1068.14	4.78344	2.89154e-31	3e-96	scaffold1026|size326411|quiver_112038_113901_ID=g113925	XP_013450635.1	Medtr7g117540.1	anaphase-promotingcomplexsubunit11RING-H2fingerprotein[Medicagotruncatula]
scaffold1027|size300054|quiver_5776_6731_ID=g111148	376.891	2.04666	6.47941e-05	9e-121	scaffold1027|size300054|quiver_5776_6731_ID=g111148	XP_003621252.1	Medtr7g011010.1	EFhandcalcium-bindingfamilyprotein[Medicagotruncatula]
scaffold103|size1819031|quiver_96761_98351_ID=g15099	1810.75	3.23527	1.72309e-08	0	scaffold103|size1819031|quiver_96761_98351_ID=g15099	XP_003629628.1	Medtr8g083290.1	flavonoidglucosyltransferase[Medicagotruncatula]
scaffold1033|size564721|quiver_463633_470343_ID=g95046	56.4934	2.39339	0.00353591	0	scaffold1033|size564721|quiver_463633_470343_ID=g95046	XP_013464423.1	Medtr2g072150.1	diseaseresistanceprotein(CC-NBS-LRRclass)familyprotein[Medicagotruncatula]
scaffold104|size863875|quiver_483344_484003_ID=g12571	214.241	3.49948	3.81053e-10	2e-45	scaffold104|size863875|quiver_483344_484003_ID=g12571	XP_013469983.1	Medtr1g106215.1	hypotheticalproteinMTR_1g106215[Medicagotruncatula]
scaffold104|size863875|quiver_744917_745563_ID=g12603	125.15	2.46802	0.000132167	7e-43	scaffold104|size863875|quiver_744917_745563_ID=g12603	XP_013470003.1	Medtr1g106915.1	gibberellin-regulatedfamilyprotein[Medicagotruncatula]
scaffold1045|size565160|quiver_336464_339893_ID=g62647	152.8	-2.88922	0.000803361	3e-153	scaffold1045|size565160|quiver_336464_339893_ID=g62647	XP_003589264.1	Medtr1g021250.1	pentatricopeptide(PPR)repeatprotein[Medicagotruncatula]
scaffold1045|size565160|quiver_353185_358629_ID=g62650	152.378	-2.43805	0.00678891	3e-153	scaffold1045|size565160|quiver_353185_358629_ID=g62650	XP_003589264.1	Medtr1g021250.1	pentatricopeptide(PPR)repeatprotein[Medicagotruncatula]
scaffold1048|size295003|quiver_155167_156541_ID=g54651	769.259	2.14238	0.0042843	3e-155	scaffold1048|size295003|quiver_155167_156541_ID=g54651	XP_003623195.1	Medtr7g065590.1	glutathioneS-transferase[Medicagotruncatula]
scaffold1058|size293193|quiver_164376_169125_ID=g29299	96.1663	2.92662	0.000155967	7e-59	scaffold1058|size293193|quiver_164376_169125_ID=g29299	XP_013452697.1	Medtr6g472230.1	diseaseresistanceprotein(TIR-NBS-LRRclass),putative[Medicagotruncatula]
scaffold106|size1377351|quiver_232843_233850_ID=g7706	71.7827	2.44049	0.00609857	5e-118	scaffold106|size1377351|quiver_232843_233850_ID=g7706	XP_003591454.1	Medtr1g087710.1	DUF761domainprotein[Medicagotruncatula]
scaffold106|size1377351|quiver_61627_63111_ID=g7675	81.9731	2.5236	2.66349e-05	0	scaffold106|size1377351|quiver_61627_63111_ID=g7675	XP_003591474.1	Medtr1g087920.1	ethyleneresponsefactor[Medicagotruncatula]
scaffold106|size1377351|quiver_856056_861710_ID=g7789	82.9651	2.27844	0.0436308	1e-31	scaffold106|size1377351|quiver_856056_861710_ID=g7789	XP_003591350.1	Medtr1g086450.1	hypotheticalproteinMTR_1g086450[Medicagotruncatula]
scaffold1061|size292345|quiver_14426_19127_ID=g21689	392.011	3.32473	1.00394e-10	2e-100	scaffold1061|size292345|quiver_14426_19127_ID=g21689	XP_013462649.1	Medtr2g018670.2	hypotheticalproteinMTR_2g018670[Medicagotruncatula]
scaffold1061|size292345|quiver_238160_243224_ID=g21719	52.9513	2.28406	0.000677627	4e-93	scaffold1061|size292345|quiver_238160_243224_ID=g21719	XP_003593886.2	Medtr2g018980.1	SCFubiquitinligase,SKP1component[Medicagotruncatula]
scaffold1063|size526711|quiver_334509_336456_ID=g16764	1020.93	2.83206	1.37804e-05	0	scaffold1063|size526711|quiver_334509_336456_ID=g16764	XP_003621538.1	Medtr7g016820.1	chalconeandstilbenesynthasefamilyprotein[Medicagotruncatula]
scaffold1063|size526711|quiver_364951_366751_ID=g16769	788.84	3.25191	1.05321e-09	0	scaffold1063|size526711|quiver_364951_366751_ID=g16769	XP_003621530.1	Medtr7g016700.1	chalconeandstilbenesynthasefamilyprotein[Medicagotruncatula]
scaffold1063|size526711|quiver_379281_381475_ID=g16771	454.679	3.15675	7.6262e-07	0	scaffold1063|size526711|quiver_379281_381475_ID=g16771	XP_003621536.1	Medtr7g016800.1	chalconeandstilbenesynthasefamilyprotein[Medicagotruncatula]
scaffold1068|size366008|quiver_259479_263154_ID=g4174	131.168	2.34714	0.0022862	0	scaffold1068|size366008|quiver_259479_263154_ID=g4174	XP_013464458.1	Medtr2g072640.1	LRRreceptor-likekinasefamilyprotein[Medicagotruncatula]
scaffold1068|size366008|quiver_40143_41371_ID=g4146	67.4443	2.353	0.00356449	2e-173	scaffold1068|size366008|quiver_40143_41371_ID=g4146	XP_003628077.1	Medtr8g042170.1	DUF247domainprotein[Medicagotruncatula]
scaffold107|size883650|quiver_777972_780451_ID=g5392	275.062	-2.46631	1.77287e-10	4e-86	scaffold107|size883650|quiver_777972_780451_ID=g5392	XP_013462945.1	Medtr2g026710.1	nucleartranscriptionfactorYprotein[Medicagotruncatula]
scaffold107|size883650|quiver_799852_806186_ID=g5396	84.442	4.61373	5.31125e-14	2e-41	scaffold107|size883650|quiver_799852_806186_ID=g5396	XP_013462949.1	Medtr2g026775.1	Lipidtransferprotein[Medicagotruncatula]
scaffold1073|size431094|quiver_156236_156949_ID=g156441	97.8681	3.34447	0.00019356	9e-97	scaffold1073|size431094|quiver_156236_156949_ID=g156441	XP_013457209.1	Medtr4g094275.1	chaperoneDnaJdomainprotein[Medicagotruncatula]
scaffold1073|size431094|quiver_163896_164836_ID=g156443	92.9394	2.63924	0.0121786	3e-98	scaffold1073|size431094|quiver_163896_164836_ID=g156443	XP_013457209.1	Medtr4g094275.1	chaperoneDnaJdomainprotein[Medicagotruncatula]
scaffold1075|size670354|quiver_446936_451497_ID=g151779	307.443	2.17802	0.00113172	0	scaffold1075|size670354|quiver_446936_451497_ID=g151779	XP_013466272.1	Medtr1g027050.1	stress-inducedreceptor-likekinase[Medicagotruncatula]
scaffold108|size1250483|quiver_452542_453448_ID=g2927	82.871	2.56273	9.67692e-06	2e-131	scaffold108|size1250483|quiver_452542_453448_ID=g2927	XP_003608032.1	Medtr4g086750.1	plastocyanin-likedomainprotein[Medicagotruncatula]
scaffold108|size1250483|quiver_464412_465497_ID=g2928	81.2454	2.6229	9.503e-06	9e-131	scaffold108|size1250483|quiver_464412_465497_ID=g2928	XP_003608032.1	Medtr4g086750.1	plastocyanin-likedomainprotein[Medicagotruncatula]
scaffold108|size1250483|quiver_468982_470595_ID=g2929	244.158	3.5067	5.49321e-09	9e-128	scaffold108|size1250483|quiver_468982_470595_ID=g2929	XP_003608030.1	Medtr4g086750.1	plastocyanin-likedomainprotein[Medicagotruncatula]
scaffold1080|size288731|quiver_228412_229294_ID=g139162	293.132	2.4059	0.00188183	3e-132	scaffold1080|size288731|quiver_228412_229294_ID=g139162	XP_003621803.1	Medtr7g023590.1	polygalacturonase-inhibitingprotein,putative[Medicagotruncatula]
scaffold1080|size288731|quiver_244580_245464_ID=g139164	117.911	2.48196	0.0189572	1e-88	scaffold1080|size288731|quiver_244580_245464_ID=g139164	XP_003621803.1	Medtr7g023590.1	polygalacturonase-inhibitingprotein,putative[Medicagotruncatula]
scaffold1082|size288559|quiver_55682_56351_ID=g133925	78.1138	4.46339	2.77435e-08	8e-11	scaffold1082|size288559|quiver_55682_56351_ID=g133925	XP_003590888.1	Medtr1g079340.1	phloemprotein2-B1[Medicagotruncatula]
scaffold1084|size361903|quiver_101816_105064_ID=g129217	50.3963	2.30604	0.00555853	2e-178	scaffold1084|size361903|quiver_101816_105064_ID=g129217	XP_013446822.1	Medtr8g090295.1	electrontransportSCO1/SenCfamilyprotein,putative[Medicagotruncatula]
scaffold1087|size430410|quiver_101534_102361_ID=g121956	73.4498	3.21258	3.83736e-06	6e-19	scaffold1087|size430410|quiver_101534_102361_ID=g121956	XP_013465154.1	Medtr2g090695.1	transmembraneprotein,putative[Medicagotruncatula]
scaffold1091|size468214|quiver_428187_431441_ID=g111242	411.156	7.14918	6.08001e-33	0	scaffold1091|size468214|quiver_428187_431441_ID=g111242	XP_003596412.1	Medtr2g076970.1	P-loopnucleosidetriphosphatehydrolasesuperfamilyprotein[Medicagotruncatula]
scaffold1091|size468214|quiver_435038_439071_ID=g111244	1276.77	4.99376	1.84038e-34	0	scaffold1091|size468214|quiver_435038_439071_ID=g111244	XP_003596412.1	Medtr2g076970.1	P-loopnucleosidetriphosphatehydrolasesuperfamilyprotein[Medicagotruncatula]
scaffold1094|size286147|quiver_203801_204428_ID=g102867	195.938	-2.18592	0.00955312	6e-74	scaffold1094|size286147|quiver_203801_204428_ID=g102867	XP_013456242.1	Medtr4g066170.1	linoleate13S-lipoxygenase2-1,relatedprotein[Medicagotruncatula]
scaffold1097|size308727|quiver_136626_139552_ID=g95072	75.4685	2.25209	0.00226431	0	scaffold1097|size308727|quiver_136626_139552_ID=g95072	XP_003611148.1	Medtr5g010830.1	MATEeffluxfamilyprotein[Medicagotruncatula]
scaffold1097|size308727|quiver_23636_25461_ID=g95058	71.6746	5.99992	2.05377e-12	0	scaffold1097|size308727|quiver_23636_25461_ID=g95058	XP_003611124.1	Medtr5g010610.1	F-boxproteininteractiondomainprotein[Medicagotruncatula]
scaffold1097|size308727|quiver_626_2639_ID=g95055	57.9237	5.40408	2.50604e-09	0	scaffold1097|size308727|quiver_626_2639_ID=g95055	XP_003611124.1	Medtr5g010610.1	F-boxproteininteractiondomainprotein[Medicagotruncatula]
scaffold1098|size395426|quiver_269195_275173_ID=g91996	55.3177	3.06484	1.19506e-05	0	scaffold1098|size395426|quiver_269195_275173_ID=g91996	XP_013469539.1	Medtr1g096810.1	tRNAnucleotidyltransferase[Medicagotruncatula]
scaffold11|size1332136|quiver_497216_497828_ID=g87670	72.944	5.34078	4.06224e-13	1.6	scaffold11|size1332136|quiver_497216_497828_ID=g87670	XP_013454420.1	Medtr3g012490.1	hypotheticalproteinMTR_5g094645[Medicagotruncatula]
scaffold11|size1332136|quiver_498809_500568_ID=g87671	228.506	3.5897	2.20808e-14	2e-74	scaffold11|size1332136|quiver_498809_500568_ID=g87671	XP_003611672.1	Medtr5g016570.1	UPF0481plant-likeprotein[Medicagotruncatula]
scaffold110|size894519|quiver_81997_83601_ID=g162742	128.583	3.1667	1.19804e-07	0	scaffold110|size894519|quiver_81997_83601_ID=g162742	XP_003603061.2	Medtr3g101900.1	HXXXD-typeacyl-transferasefamilyprotein[Medicagotruncatula]
scaffold1103|size302150|quiver_188908_189630_ID=g78629	132.963	2.68965	1.4781e-05	1e-63	scaffold1103|size302150|quiver_188908_189630_ID=g78629	XP_003601452.1	Medtr3g080860.1	hypotheticalproteinMTR_3g080860[Medicagotruncatula]
scaffold1106|size698256|quiver_608877_610806_ID=g70763	302.332	2.00432	0.0062746	0	scaffold1106|size698256|quiver_608877_610806_ID=g70763	XP_013466098.1	Medtr1g022245.1	P-loopnucleosidetriphosphatehydrolasesuperfamilyprotein[Medicagotruncatula]
scaffold1107|size460615|quiver_239072_240461_ID=g68008	86.494	2.1698	0.00479148	0	scaffold1107|size460615|quiver_239072_240461_ID=g68008	XP_003625289.1	Medtr7g093530.1	xyloglucanendotransglucosylase/hydrolasefamilyprotein[Medicagotruncatula]
scaffold1107|size460615|quiver_383033_383876_ID=g68025	466.588	3.90741	3.5824e-13	3e-113	scaffold1107|size460615|quiver_383033_383876_ID=g68025	XP_003625315.1	Medtr7g093820.1	diseaseresistanceresponseprotein[Medicagotruncatula]
scaffold1107|size460615|quiver_388747_389466_ID=g68026	586.24	2.44873	2.44125e-06	8e-133	scaffold1107|size460615|quiver_388747_389466_ID=g68026	XP_003625316.1	Medtr7g093830.1	diseaseresistanceresponseprotein[Medicagotruncatula]
scaffold1107|size460615|quiver_410568_411586_ID=g68029	117.774	3.45166	5.68257e-07	6e-112	scaffold1107|size460615|quiver_410568_411586_ID=g68029	XP_003625315.1	Medtr7g093820.1	diseaseresistanceresponseprotein[Medicagotruncatula]
scaffold1109|size803120|quiver_634999_636307_ID=g62777	2062.06	2.00084	0.0109152	2e-155	scaffold1109|size803120|quiver_634999_636307_ID=g62777	XP_003623195.1	Medtr7g065590.1	glutathioneS-transferase[Medicagotruncatula]
scaffold1111|size941470|quiver_154794_159531_ID=g57382	263.057	2.95111	6.5592e-10	0	scaffold1111|size941470|quiver_154794_159531_ID=g57382	XP_003595279.1	Medtr2g041960.1	Serine/Threoninekinasefamilyprotein[Medicagotruncatula]
scaffold1111|size941470|quiver_292740_296975_ID=g57398	58.603	2.90245	5.55264e-07	0	scaffold1111|size941470|quiver_292740_296975_ID=g57398	XP_013469925.1	Medtr1g105750.1	cysteine-richreceptor-kinase-likeprotein[Medicagotruncatula]
scaffold1111|size941470|quiver_414847_416384_ID=g57419	93.1262	3.05905	6.7087e-11	0	scaffold1111|size941470|quiver_414847_416384_ID=g57419	XP_013445632.1	Medtr0090s0020.1	S-locuslectinkinasefamilyprotein[Medicagotruncatula]
scaffold1111|size941470|quiver_733007_734727_ID=g57454	1648.27	2.32685	6.59757e-05	0	scaffold1111|size941470|quiver_733007_734727_ID=g57454	XP_013447054.1	Medtr8g098485.1	BTB/POZdomainplantprotein[Medicagotruncatula]
scaffold1112|size422121|quiver_126146_138461_ID=g54699	58.3671	3.27063	0.00131669	0	scaffold1112|size422121|quiver_126146_138461_ID=g54699	XP_003594047.2	Medtr2g020750.1	inosine-uridinepreferringnucleosidehydrolase[Medicagotruncatula]
scaffold1113|size392203|quiver_1194_2357_ID=g52229	55.0427	3.41818	0.000379979	0.62	scaffold1113|size392203|quiver_1194_2357_ID=g52229	XP_013464267.1	Medtr3g091420.1	papainfamilycysteineprotease[Medicagotruncatula]
scaffold1114|size692704|quiver_329903_330702_ID=g49845	4696.37	2.69443	7.77988e-09	7e-74	scaffold1114|size692704|quiver_329903_330702_ID=g49845	XP_003607005.1	Medtr4g071120.1	hypotheticalproteinMTR_4g071120[Medicagotruncatula]
scaffold1116|size501906|quiver_177158_184091_ID=g44768	3141.43	2.66543	2.26746e-07	0	scaffold1116|size501906|quiver_177158_184091_ID=g44768	XP_013455712.1	Medtr4g051177.1	photosystemIP700chlorophyllAapoproteinA1[Medicagotruncatula]
scaffold1116|size501906|quiver_71516_72171_ID=g44752	97.9222	3.50938	1.32052e-08	8e-77	scaffold1116|size501906|quiver_71516_72171_ID=g44752	XP_013445649.1	Medtr8g466250.1	calcium-bindingEF-handprotein[Medicagotruncatula]
scaffold1117|size713541|quiver_229705_230606_ID=g42140	104.186	2.10403	0.00364809	5e-154	scaffold1117|size713541|quiver_229705_230606_ID=g42140	XP_003617275.1	Medtr5g089820.1	DUF4228domainprotein[Medicagotruncatula]
scaffold112|size856825|quiver_562120_565542_ID=g157747	66.4643	2.87543	0.000112172	0	scaffold112|size856825|quiver_562120_565542_ID=g157747	XP_003594614.1	Medtr2g031530.1	wallassociatedkinase-likeprotein[Medicagotruncatula]
scaffold1124|size474572|quiver_57276_67656_ID=g24023	1545.02	2.25013	0.00210608	1e-96	scaffold1124|size474572|quiver_57276_67656_ID=g24023	XP_013453966.1	Medtr5g057125.1	replicationfactor-Acarboxy-terminaldomainprotein[Medicagotruncatula]
scaffold113|size1083815|quiver_258027_265453_ID=g155244	3125.25	3.04808	1.41381e-16	0	scaffold113|size1083815|quiver_258027_265453_ID=g155244	XP_003617730.2	Medtr5g094830.1	multidrugresistanceproteinABCtransporterfamilyprotein[Medicagotruncatula]
scaffold113|size1083815|quiver_906882_909583_ID=g155336	484.118	2.20617	0.00520772	0	scaffold113|size1083815|quiver_906882_909583_ID=g155336	XP_013459757.1	Medtr3g452850.1	LRRreceptor-likekinase[Medicagotruncatula]
scaffold1132|size477134|quiver_21080_31561_ID=g4185	234.783	4.6763	2.22597e-13	0	scaffold1132|size477134|quiver_21080_31561_ID=g4185	XP_003600554.2	Medtr3g062570.1	LRRreceptor-likekinase[Medicagotruncatula]
scaffold1132|size477134|quiver_433224_435185_ID=g4245	93.6674	2.81416	3.44529e-05	3e-21	scaffold1132|size477134|quiver_433224_435185_ID=g4245	XP_013468700.1	Medtr1g074410.1	transmembraneprotein,putative[Medicagotruncatula]
scaffold1132|size477134|quiver_9348_19961_ID=g4184	132.586	3.72916	3.24046e-07	0	scaffold1132|size477134|quiver_9348_19961_ID=g4184	XP_003600554.2	Medtr3g062570.1	LRRreceptor-likekinase[Medicagotruncatula]
scaffold1137|size357992|quiver_185873_187635_ID=g156499	369.106	-3.11321	0.00956171	1.8	scaffold1137|size357992|quiver_185873_187635_ID=g156499	XP_013462734.1	Medtr5g022530.1	hypotheticalproteinMTR_2g022230[Medicagotruncatula]
scaffold1143|size465922|quiver_128346_129557_ID=g141906	275.778	-2.05973	0.0472007	0	scaffold1143|size465922|quiver_128346_129557_ID=g141906	XP_003614016.1	Medtr5g043750.1	F-box/kelch-repeatplantprotein[Medicagotruncatula]
scaffold1146|size274154|quiver_134706_140541_ID=g133973	69.5367	2.54198	0.00248927	4e-42	scaffold1146|size274154|quiver_134706_140541_ID=g133973	XP_013452697.1	Medtr6g472230.1	diseaseresistanceprotein(TIR-NBS-LRRclass),putative[Medicagotruncatula]
scaffold1146|size274154|quiver_88616_90380_ID=g133966	1515.61	2.28859	7.92307e-05	0	scaffold1146|size274154|quiver_88616_90380_ID=g133966	XP_003630347.1	Medtr8g094580.1	NAC-liketranscriptionfactor[Medicagotruncatula]
scaffold115|size848196|quiver_139465_142631_ID=g150530	65.4904	2.48332	1.66428e-05	1e-128	scaffold115|size848196|quiver_139465_142631_ID=g150530	XP_003613406.1	Medtr5g036290.1	matrixinfamilyprotein[Medicagotruncatula]
scaffold115|size848196|quiver_62906_64301_ID=g150521	104.871	3.66542	2.21766e-06	0	scaffold115|size848196|quiver_62906_64301_ID=g150521	XP_003613416.2	Medtr5g036410.1	matrixmetalloproteinase[Medicagotruncatula]
scaffold1151|size272968|quiver_131666_133558_ID=g122020	89.4286	5.06183	2.65442e-12	0	scaffold1151|size272968|quiver_131666_133558_ID=g122020	XP_003615968.1	Medtr5g074610.1	flavonoidO-methyltransferase-likeprotein[Medicagotruncatula]
scaffold1151|size272968|quiver_77306_79802_ID=g122012	1562.34	2.36063	7.73407e-09	0	scaffold1151|size272968|quiver_77306_79802_ID=g122012	XP_003615962.1	Medtr5g074600.1	orcinolO-methyltransferase[Medicagotruncatula]
scaffold1156|size341407|quiver_277545_280524_ID=g108535	307.489	2.74232	3.68044e-06	0	scaffold1156|size341407|quiver_277545_280524_ID=g108535	XP_003593656.1	Medtr2g014680.1	NACtranscriptionfactor-likeprotein[Medicagotruncatula]
scaffold1157|size429924|quiver_361834_362498_ID=g105703	850.965	-2.11242	0.000425318	6e-77	scaffold1157|size429924|quiver_361834_362498_ID=g105703	XP_003605914.1	Medtr4g048000.1	MATEeffluxfamilyprotein[Medicagotruncatula]
scaffold1159|size505594|quiver_154086_156926_ID=g100404	431.918	2.91789	2.84533e-08	0	scaffold1159|size505594|quiver_154086_156926_ID=g100404	XP_013457479.1	Medtr4g095050.1	cytochromeP450familyprotein[Medicagotruncatula]
scaffold1159|size505594|quiver_226914_227644_ID=g100415	131.829	5.79771	2.34483e-14	3e-74	scaffold1159|size505594|quiver_226914_227644_ID=g100415	XP_013457468.1	Medtr4g095002.1	transmembraneprotein,putative[Medicagotruncatula]
scaffold1159|size505594|quiver_500977_504004_ID=g100457	188.825	-6.32323	1.11578e-16	2e-09	scaffold1159|size505594|quiver_500977_504004_ID=g100457	XP_013453746.1	Medtr5g037200.1	serine/threonineproteinphosphatase2A[Medicagotruncatula]
scaffold117|size1431526|quiver_160676_164755_ID=g145669	54.9094	3.73098	1.17062e-05	0	scaffold117|size1431526|quiver_160676_164755_ID=g145669	XP_013450752.1	Medtr6g004720.1	Serine/Threoninekinasefamilyprotein[Medicagotruncatula]
scaffold117|size1431526|quiver_166115_169121_ID=g145670	767.906	5.64204	3.43768e-30	1e-169	scaffold117|size1431526|quiver_166115_169121_ID=g145670	XP_013450758.1	Medtr6g004780.1	sucrase/ferredoxinfamilyprotein[Medicagotruncatula]
scaffold1170|size287624|quiver_248873_252238_ID=g70813	186.59	3.35807	2.24304e-08	0	scaffold1170|size287624|quiver_248873_252238_ID=g70813	XP_003594614.1	Medtr2g031530.1	wallassociatedkinase-likeprotein[Medicagotruncatula]
scaffold1179|size280434|quiver_261565_271347_ID=g47215	62.313	2.69642	0.00250185	0	scaffold1179|size280434|quiver_261565_271347_ID=g47215	XP_003598667.1	Medtr3g019040.1	diseaseresistanceprotein(CC-NBS-LRRclass)familyprotein[Medicagotruncatula]
scaffold1184|size267261|quiver_144619_148341_ID=g34319	429.118	3.03528	1.65572e-07	0	scaffold1184|size267261|quiver_144619_148341_ID=g34319	XP_003589236.1	Medtr1g019940.1	patatin-likephospholipase[Medicagotruncatula]
scaffold119|size1284894|quiver_714088_716898_ID=g140457	610.538	2.69193	1.90842e-05	0	scaffold119|size1284894|quiver_714088_716898_ID=g140457	XP_003608388.1	Medtr4g093580.1	beta-ureidopropionase-likeprotein[Medicagotruncatula]
scaffold119|size1284894|quiver_972360_975851_ID=g140500	298.643	-2.42358	0.00336854	0	scaffold119|size1284894|quiver_972360_975851_ID=g140500	XP_003608436.2	Medtr4g094060.1	white-brown-complexABCtransporterfamilyprotein[Medicagotruncatula]
scaffold12|size1529572|quiver_458475_461372_ID=g84918	7220.19	-2.20748	1.33605e-05	0	scaffold12|size1529572|quiver_458475_461372_ID=g84918	XP_003607681.1	Medtr4g081130.1	thiazolebiosyntheticenzyme[Medicagotruncatula]
scaffold12|size1529572|quiver_816678_819298_ID=g84972	277.165	4.14691	3.68768e-12	0	scaffold12|size1529572|quiver_816678_819298_ID=g84972	XP_003607623.1	Medtr4g080360.1	papainfamilycysteineprotease[Medicagotruncatula]
scaffold12|size1529572|quiver_985672_989207_ID=g84997	54.5138	2.49615	9.38937e-05	9e-84	scaffold12|size1529572|quiver_985672_989207_ID=g84997	XP_013456706.1	Medtr4g080320.2	diseaseresistanceprotein(TIR-NBS-LRRclass),putative[Medicagotruncatula]
scaffold1209|size532807|quiver_188936_190490_ID=g136751	178.891	3.23188	1.52743e-06	2e-126	scaffold1209|size532807|quiver_188936_190490_ID=g136751	XP_003608032.1	Medtr4g086750.1	plastocyanin-likedomainprotein[Medicagotruncatula]
scaffold1209|size532807|quiver_193759_194700_ID=g136752	74.831	3.86865	1.06541e-10	3e-130	scaffold1209|size532807|quiver_193759_194700_ID=g136752	XP_003608030.1	Medtr4g086750.1	plastocyanin-likedomainprotein[Medicagotruncatula]
scaffold1209|size532807|quiver_235544_236450_ID=g136758	300.892	2.5434	2.2494e-07	3e-103	scaffold1209|size532807|quiver_235544_236450_ID=g136758	XP_003608030.1	Medtr4g086730.1	plastocyanin-likedomainprotein[Medicagotruncatula]
scaffold1210|size698119|quiver_267800_275216_ID=g134023	1035.1	3.30683	1.06286e-17	0	scaffold1210|size698119|quiver_267800_275216_ID=g134023	XP_003630879.1	Medtr8g104490.1	calmodulin-binding-likeprotein[Medicagotruncatula]
scaffold1210|size698119|quiver_293351_296605_ID=g134026	511.985	2.47778	3.30844e-07	0	scaffold1210|size698119|quiver_293351_296605_ID=g134026	XP_003630882.1	Medtr8g104510.1	calmodulin-binding-likeprotein[Medicagotruncatula]
scaffold122|size1191337|quiver_784192_785704_ID=g132858	1264.35	2.10059	0.00839392	4e-174	scaffold122|size1191337|quiver_784192_785704_ID=g132858	XP_003597548.2	Medtr2g099470.1	Chitinase(ClassIV)/Hevein[Medicagotruncatula]
scaffold1224|size374656|quiver_71539_77471_ID=g97744	72.4403	-4.39507	7.24256e-07	1e-65	scaffold1224|size374656|quiver_71539_77471_ID=g97744	XP_013459124.1	Medtr3g026310.1	HXXXD-typeacyl-transferasefamilyprotein[Medicagotruncatula]
scaffold1226|size366453|quiver_159546_161022_ID=g92123	106.261	2.17223	0.00726581	5e-130	scaffold1226|size366453|quiver_159546_161022_ID=g92123	XP_003619854.2	Medtr6g071410.1	lateembryogenesisabundantprotein[Medicagotruncatula]
scaffold1226|size366453|quiver_164086_164993_ID=g92124	75.0874	3.17348	6.88243e-05	2e-118	scaffold1226|size366453|quiver_164086_164993_ID=g92124	XP_003619855.1	Medtr6g071400.1	lateembryogenesisabundantprotein[Medicagotruncatula]
scaffold123|size834866|quiver_453074_454240_ID=g130409	76.9999	2.13734	0.00776957	0	scaffold123|size834866|quiver_453074_454240_ID=g130409	XP_013456593.1	Medtr4g076255.1	glucanendo-1,3-beta-glucosidase[Medicagotruncatula]
scaffold1234|size257814|quiver_221130_228903_ID=g70847	147.461	2.28273	4.6509e-08	4e-162	scaffold1234|size257814|quiver_221130_228903_ID=g70847	XP_003595198.2	Medtr2g039570.1	esterase/lipase/thioesterasefamilyprotein[Medicagotruncatula]
scaffold1234|size257814|quiver_248248_256784_ID=g70849	272.176	4.04535	2.23514e-16	0	scaffold1234|size257814|quiver_248248_256784_ID=g70849	XP_003595200.2	Medtr2g039620.1	basichelixloophelix(BHLH)DNA-bindingfamilyprotein[Medicagotruncatula]
scaffold1236|size257591|quiver_226673_236831_ID=g65633	69.4349	3.53934	0.000194416	0	scaffold1236|size257591|quiver_226673_236831_ID=g65633	XP_013465255.1	Medtr2g091330.1	hypotheticalproteinMTR_2g091330[Medicagotruncatula]
scaffold1245|size256637|quiver_31106_37793_ID=g42252	77.9702	2.21169	0.000809066	0	scaffold1245|size256637|quiver_31106_37793_ID=g42252	XP_013450127.1	Medtr7g105230.1	fissionELM1protein[Medicagotruncatula]
scaffold1248|size256210|quiver_150386_155121_ID=g34355	129.656	3.59634	1.05079e-05	7e-134	scaffold1248|size256210|quiver_150386_155121_ID=g34355	XP_013467952.1	Medtr1g059580.2	hypotheticalproteinMTR_1g059580[Medicagotruncatula]
scaffold1248|size256210|quiver_16592_18471_ID=g34337	120.712	2.5279	0.0141774	8e-119	scaffold1248|size256210|quiver_16592_18471_ID=g34337	XP_013467953.1	Medtr1g059580.2	hypotheticalproteinMTR_1g059580[Medicagotruncatula]
scaffold125|size982803|quiver_372897_376412_ID=g125618	378.161	2.74395	3.89174e-08	0	scaffold125|size982803|quiver_372897_376412_ID=g125618	XP_003603644.1	Medtr3g110450.1	leucine-richreceptor-likekinasefamilyprotein[Medicagotruncatula]
scaffold125|size982803|quiver_379195_382762_ID=g125619	405.561	2.39617	6.2601e-07	0	scaffold125|size982803|quiver_379195_382762_ID=g125619	XP_003603644.1	Medtr3g110450.1	leucine-richreceptor-likekinasefamilyprotein[Medicagotruncatula]
scaffold125|size982803|quiver_463867_464996_ID=g125627	121.465	2.55464	0.000264194	0	scaffold125|size982803|quiver_463867_464996_ID=g125627	XP_013462046.1	Medtr3g110280.1	glycosidehydrolasefamily18protein[Medicagotruncatula]
scaffold125|size982803|quiver_703547_708238_ID=g125663	61.8728	-3.32306	4.64834e-05	0	scaffold125|size982803|quiver_703547_708238_ID=g125663	XP_003603610.1	Medtr3g109610.1	carotenoidcleavagedioxygenase[Medicagotruncatula]
scaffold1257|size549708|quiver_25259_26581_ID=g11370	2351.36	2.05418	0.00144989	0	scaffold1257|size549708|quiver_25259_26581_ID=g11370	XP_013465603.1	Medtr2g105060.1	WRKYfamilytranscriptionfactor[Medicagotruncatula]
scaffold1259|size511936|quiver_456257_460269_ID=g6652	63.7061	3.62247	2.46584e-06	0	scaffold1259|size511936|quiver_456257_460269_ID=g6652	XP_003624371.1	Medtr7g082510.1	receptor-likekinase[Medicagotruncatula]
scaffold126|size1173562|quiver_1116611_1118414_ID=g123206	527.645	-2.66956	0.000467847	0	scaffold126|size1173562|quiver_1116611_1118414_ID=g123206	XP_013457705.1	Medtr4g104370.1	KDEL-tailedcysteineendopeptidaseCEP1[Medicagotruncatula]
scaffold1260|size473175|quiver_336050_337743_ID=g4330	106.817	3.11534	8.73026e-09	1e-167	scaffold1260|size473175|quiver_336050_337743_ID=g4330	XP_013444592.1	Medtr8g027345.1	mybtranscriptionfactor[Medicagotruncatula]
scaffold1261|size492356|quiver_20501_23001_ID=g1842	284.851	3.68068	2.0063e-05	0	scaffold1261|size492356|quiver_20501_23001_ID=g1842	XP_013468053.1	Medtr1g061050.1	fructose-bisphosphatealdolase[Medicagotruncatula]
scaffold1267|size334922|quiver_215086_218622_ID=g151932	1191.13	2.75139	5.27053e-11	0	scaffold1267|size334922|quiver_215086_218622_ID=g151932	XP_003595227.1	Medtr2g039910.1	calmodulin-bindingfamilyprotein[Medicagotruncatula]
scaffold127|size826302|quiver_294878_295511_ID=g120546	127.992	3.46428	5.3343e-15	5e-75	scaffold127|size826302|quiver_294878_295511_ID=g120546	XP_013446394.1	Medtr8g077145.1	hypotheticalproteinMTR_8g077145[Medicagotruncatula]
scaffold127|size826302|quiver_477826_480681_ID=g120571	191.861	3.80626	4.18585e-13	0	scaffold127|size826302|quiver_477826_480681_ID=g120571	XP_003629399.1	Medtr8g076920.1	P-loopnucleosidetriphosphatehydrolasesuperfamilyprotein[Medicagotruncatula]
scaffold1275|size394194|quiver_24982_27311_ID=g131797	237.345	-2.20661	0.0425634	0.57	scaffold1275|size394194|quiver_24982_27311_ID=g131797	XP_013466525.1	Medtr2g059240.1	receptor-likekinase[Medicagotruncatula]
scaffold1276|size251428|quiver_26516_27585_ID=g129335	81.9837	3.38462	0.000333886	6e-07	scaffold1276|size251428|quiver_26516_27585_ID=g129335	XP_003608919.2	Medtr4g106410.1	ribosomalRNAsmallsubunitmethyltransferaseG[Medicagotruncatula]
scaffold1281|size385212|quiver_50113_50881_ID=g117031	57.1121	2.6806	0.000157734	6e-90	scaffold1281|size385212|quiver_50113_50881_ID=g117031	XP_003603183.1	Medtr3g104780.1	cytosolicclassIIsmallheat-shockprotein[Medicagotruncatula]
scaffold1284|size294452|quiver_51816_55804_ID=g108579	2752.43	3.98787	2.22631e-17	0	scaffold1284|size294452|quiver_51816_55804_ID=g108579	XP_003605239.1	Medtr4g027040.1	NF-X1-typezincfingerproteinNFXL1[Medicagotruncatula]
scaffold1288|size249233|quiver_113496_114481_ID=g97812	183.281	3.56375	9.90195e-09	4e-97	scaffold1288|size249233|quiver_113496_114481_ID=g97812	XP_013457375.1	Medtr4g094698.1	VQmotifprotein[Medicagotruncatula]
scaffold1290|size262013|quiver_33506_35863_ID=g92158	253.089	2.18268	7.2663e-06	0	scaffold1290|size262013|quiver_33506_35863_ID=g92158	XP_003628253.2	Medtr8g046300.1	prohibitincomplexprotein[Medicagotruncatula]
scaffold1291|size702897|quiver_443565_446876_ID=g89396	583.671	2.50237	4.9003e-10	0	scaffold1291|size702897|quiver_443565_446876_ID=g89396	XP_003612072.1	Medtr5g020990.1	P-loopnucleosidetriphosphatehydrolasesuperfamilyprotein[Medicagotruncatula]
scaffold1291|size702897|quiver_8806_10078_ID=g89333	259.634	2.50255	0.000556227	6e-125	scaffold1291|size702897|quiver_8806_10078_ID=g89333	XP_003616105.1	Medtr5g076170.1	lateembryogenesisabundanthydroxyproline-richglycoprotein,putative[Medicagotruncatula]
scaffold1295|size266642|quiver_161926_165656_ID=g78769	270.857	2.05897	0.0152146	0	scaffold1295|size266642|quiver_161926_165656_ID=g78769	XP_013466817.1	Medtr1g036490.1	caffeicacidO-methyltransferase[Medicagotruncatula]
scaffold1299|size356876|quiver_209200_212961_ID=g68175	362.776	2.64002	0.00017789	0	scaffold1299|size356876|quiver_209200_212961_ID=g68175	XP_003595279.1	Medtr2g041960.1	Serine/Threoninekinasefamilyprotein[Medicagotruncatula]
scaffold13|size1308877|quiver_502551_505900_ID=g82427	310.265	3.23944	2.05728e-11	0	scaffold13|size1308877|quiver_502551_505900_ID=g82427	XP_003603061.2	Medtr3g101900.1	HXXXD-typeacyl-transferasefamilyprotein[Medicagotruncatula]
scaffold13|size1308877|quiver_822741_825005_ID=g82467	52.5407	5.85415	3.52577e-15	0	scaffold13|size1308877|quiver_822741_825005_ID=g82467	XP_003603014.1	Medtr3g101400.1	patatin-likephospholipase[Medicagotruncatula]
scaffold1300|size248010|quiver_22049_28831_ID=g65642	186.39	-2.07494	0.00454042	5e-158	scaffold1300|size248010|quiver_22049_28831_ID=g65642	XP_013468024.1	Medtr1g060550.1	cytochromeP450family94protein[Medicagotruncatula]
scaffold1317|size473690|quiver_24116_27535_ID=g21836	1078.61	2.48528	1.30124e-06	0	scaffold1317|size473690|quiver_24116_27535_ID=g21836	XP_003630879.1	Medtr8g104490.1	calmodulin-binding-likeprotein[Medicagotruncatula]
scaffold132|size809605|quiver_244418_247447_ID=g107367	471.31	2.12669	0.000103346	0	scaffold132|size809605|quiver_244418_247447_ID=g107367	XP_013456488.1	Medtr4g073840.1	NBS-LRRtypediseaseresistanceprotein[Medicagotruncatula]
scaffold132|size809605|quiver_667665_668789_ID=g107419	57.2697	3.72504	5.56312e-05	2e-42	scaffold132|size809605|quiver_667665_668789_ID=g107419	XP_013452257.1	Medtr6g049280.1	heavymetal-associateddomainprotein[Medicagotruncatula]
scaffold1320|size245036|quiver_61898_65861_ID=g14014	190.024	2.80031	1.10863e-06	0	scaffold1320|size245036|quiver_61898_65861_ID=g14014	XP_003593035.1	Medtr2g007060.1	2OG-Fe(II)oxygenasefamilyoxidoreductase[Medicagotruncatula]
scaffold1327|size299670|quiver_164446_184556_ID=g161744	64.5891	2.24542	0.00719922	2e-28	scaffold1327|size299670|quiver_164446_184556_ID=g161744	XP_013444825.1	Medtr8g030733.1	hypotheticalproteinMTR_8g030733[Medicagotruncatula]
scaffold1327|size299670|quiver_75196_76649_ID=g161733	139.545	3.19476	1.02563e-08	1e-15	scaffold1327|size299670|quiver_75196_76649_ID=g161733	XP_003603591.1	Medtr3g109410.1	transmembraneprotein,putative[Medicagotruncatula]
scaffold1328|size382992|quiver_24476_26061_ID=g159345	82.6242	3.18072	7.31185e-05	1e-159	scaffold1328|size382992|quiver_24476_26061_ID=g159345	XP_013452243.1	Medtr6g049050.1	F-boxprotein[Medicagotruncatula]
scaffold1334|size338974|quiver_271933_281630_ID=g144611	75.7007	-2.70503	0.013434	5e-81	scaffold1334|size338974|quiver_271933_281630_ID=g144611	XP_003621962.2	Medtr7g025620.1	heatshock70kDaprotein[Medicagotruncatula]
scaffold1337|size452820|quiver_164474_166015_ID=g136868	71.5485	3.18423	8.16519e-09	2e-167	scaffold1337|size452820|quiver_164474_166015_ID=g136868	XP_013469927.1	Medtr1g105840.1	receptor-likekinase[Medicagotruncatula]
scaffold1337|size452820|quiver_180530_188700_ID=g136870	66.8676	2.49708	0.000203698	0	scaffold1337|size452820|quiver_180530_188700_ID=g136870	XP_013469925.1	Medtr1g105820.1	cysteine-richreceptor-kinase-likeprotein[Medicagotruncatula]
scaffold1337|size452820|quiver_213940_216932_ID=g136879	131.832	2.70509	1.55238e-06	0	scaffold1337|size452820|quiver_213940_216932_ID=g136879	XP_013469924.1	Medtr1g105800.1	cysteine-richreceptor-kinase-likeprotein[Medicagotruncatula]
scaffold1337|size452820|quiver_251140_256977_ID=g136884	74.2672	3.3648	2.83966e-07	0	scaffold1337|size452820|quiver_251140_256977_ID=g136884	XP_013469919.1	Medtr1g105755.1	cysteine-richreceptor-kinase-likeprotein[Medicagotruncatula]
scaffold1339|size270967|quiver_125694_126381_ID=g131865	75.5121	3.1837	0.000349818	2e-75	scaffold1339|size270967|quiver_125694_126381_ID=g131865	XP_013446394.1	Medtr8g077145.1	hypotheticalproteinMTR_8g077145[Medicagotruncatula]
scaffold134|size941539|quiver_339867_343185_ID=g101787	260.24	2.44723	0.000175672	0	scaffold134|size941539|quiver_339867_343185_ID=g101787	XP_013465536.1	Medtr2g102267.1	coatomersubunitbeta-likeprotein[Medicagotruncatula]
scaffold1341|size311233|quiver_54986_56546_ID=g127074	1358.37	2.06377	1.24473e-07	0	scaffold1341|size311233|quiver_54986_56546_ID=g127074	XP_003602683.1	Medtr3g096920.1	NAC-liketranscriptionfactor[Medicagotruncatula]
scaffold1346|size413044|quiver_239503_247783_ID=g114189	415.928	-2.32797	0.00795051	0	scaffold1346|size413044|quiver_239503_247783_ID=g114189	XP_003608436.2	Medtr4g094060.1	white-brown-complexABCtransporterfamilyprotein[Medicagotruncatula]
scaffold1347|size238243|quiver_104216_105963_ID=g111409	562.568	2.15623	0.00356449	0	scaffold1347|size238243|quiver_104216_105963_ID=g111409	XP_003612053.1	Medtr5g020800.1	isoflavonereductase-likeprotein[Medicagotruncatula]
scaffold1347|size238243|quiver_150226_150943_ID=g111416	60.2595	2.48215	0.00174969	2e-87	scaffold1347|size238243|quiver_150226_150943_ID=g111416	XP_003612062.1	Medtr5g020860.1	hypotheticalproteinMTR_5g020860[Medicagotruncatula]
scaffold1347|size238243|quiver_95586_97358_ID=g111407	1043.64	3.41336	2.95077e-13	0	scaffold1347|size238243|quiver_95586_97358_ID=g111407	XP_003612053.1	Medtr5g020800.1	isoflavonereductase-likeprotein[Medicagotruncatula]
scaffold1349|size237545|quiver_3036_3996_ID=g105787	50.0916	4.05293	5.49798e-10	3e-119	scaffold1349|size237545|quiver_3036_3996_ID=g105787	XP_003609548.1	Medtr4g118470.1	transmembraneprotein,putative[Medicagotruncatula]
scaffold135|size1016405|quiver_404482_406521_ID=g98986	483.022	2.0901	0.000128518	5e-144	scaffold135|size1016405|quiver_404482_406521_ID=g98986	XP_003600075.1	Medtr3g051460.1	peptidemethioninesulfoxidereductasefamilyprotein[Medicagotruncatula]
scaffold1350|size315764|quiver_139296_140991_ID=g103011	556.062	2.30508	1.20675e-05	0	scaffold1350|size315764|quiver_139296_140991_ID=g103011	XP_003601648.1	Medtr3g083920.1	chalconeandstilbenesynthasefamilyprotein[Medicagotruncatula]
scaffold1354|size394473|quiver_52900_54351_ID=g92195	103.628	5.64896	1.09707e-16	2e-73	scaffold1354|size394473|quiver_52900_54351_ID=g92195	XP_003598034.1	Medtr3g005520.1	eukaryotictranslationinitiationfactor1A-likeprotein[Medicagotruncatula]
scaffold1361|size262444|quiver_143024_147431_ID=g73326	51.5389	2.20535	0.0284692	0	scaffold1361|size262444|quiver_143024_147431_ID=g73326	XP_013452112.1	Medtr6g045307.1	IPPtransferase[Medicagotruncatula]
scaffold1361|size262444|quiver_155696_165471_ID=g73328	140.752	-3.56885	0.000122385	0	scaffold1361|size262444|quiver_155696_165471_ID=g73328	XP_003601800.2	Medtr3g085530.1	PIF1-likehelicase[Medicagotruncatula]
scaffold1363|size288252|quiver_109842_110331_ID=g68214	844.591	2.25855	0.0040699	2e-17	scaffold1363|size288252|quiver_109842_110331_ID=g68214	XP_003598614.1	Medtr3g016350.1	transmembraneprotein,putative[Medicagotruncatula]
scaffold1364|size234800|quiver_81779_83381_ID=g65681	540.051	2.04898	1.97399e-05	0	scaffold1364|size234800|quiver_81779_83381_ID=g65681	XP_003625627.1	Medtr7g101190.1	majorintrinsicprotein(MIP)familytransporter[Medicagotruncatula]
scaffold1370|size314353|quiver_262419_265829_ID=g50013	806.032	-2.3474	0.00117124	2e-128	scaffold1370|size314353|quiver_262419_265829_ID=g50013	XP_003599531.1	Medtr3g034640.1	specifictissueprotein[Medicagotruncatula]
scaffold1373|size312522|quiver_213663_215736_ID=g42342	444.296	-2.13611	0.000112611	7e-110	scaffold1373|size312522|quiver_213663_215736_ID=g42342	XP_003612550.1	Medtr5g026320.1	HXXXD-typeacyl-transferasefamilyprotein[Medicagotruncatula]
scaffold1373|size312522|quiver_3966_5331_ID=g42318	114.581	3.1121	8.74952e-09	1e-127	scaffold1373|size312522|quiver_3966_5331_ID=g42318	XP_003612581.1	Medtr5g026620.2	ubiquinoloxidase1a[Medicagotruncatula]
scaffold1375|size232515|quiver_161456_162719_ID=g36956	175.461	6.37955	1.07381e-29	8e-78	scaffold1375|size232515|quiver_161456_162719_ID=g36956	XP_013457748.1	Medtr4g104940.1	PB1-Joka2domainprotein[Medicagotruncatula]
scaffold1375|size232515|quiver_166336_168435_ID=g36957	829.88	6.42355	1.47057e-25	3e-86	scaffold1375|size232515|quiver_166336_168435_ID=g36957	XP_013457746.1	Medtr4g104900.1	PB1-Joka2domainprotein[Medicagotruncatula]
scaffold1375|size232515|quiver_171326_172829_ID=g36958	175.587	6.91223	1.85675e-21	6e-66	scaffold1375|size232515|quiver_171326_172829_ID=g36958	XP_013457748.1	Medtr4g104940.1	PB1-Joka2domainprotein[Medicagotruncatula]
scaffold138|size1041825|quiver_259021_269806_ID=g90670	189.217	3.31155	8.22665e-08	1e-149	scaffold138|size1041825|quiver_259021_269806_ID=g90670	XP_013449461.1	Medtr7g083690.1	endonuclease/exonuclease/phosphatasefamilyprotein[Medicagotruncatula]
scaffold138|size1041825|quiver_350004_359139_ID=g90683	60.7098	-2.49162	0.000956181	0	scaffold138|size1041825|quiver_350004_359139_ID=g90683	XP_013468229.1	Medtr1g066680.1	cationicperoxidase[Medicagotruncatula]
scaffold138|size1041825|quiver_450222_450999_ID=g90701	1962.83	2.87981	7.31041e-09	3e-105	scaffold138|size1041825|quiver_450222_450999_ID=g90701	XP_003590494.2	Medtr1g066390.1	pentamericpolyubiquitin[Medicagotruncatula]
scaffold1383|size590766|quiver_478349_481636_ID=g17069	415.794	2.10024	3.44281e-05	0	scaffold1383|size590766|quiver_478349_481636_ID=g17069	XP_013453346.1	Medtr5g007713.1	chalconeandstilbenesynthasefamilyprotein[Medicagotruncatula]
scaffold1383|size590766|quiver_483899_485496_ID=g17070	377.593	2.0207	4.17889e-05	0	scaffold1383|size590766|quiver_483899_485496_ID=g17070	XP_013453346.1	Medtr5g007713.1	chalconeandstilbenesynthasefamilyprotein[Medicagotruncatula]
scaffold1383|size590766|quiver_506049_508092_ID=g17072	319.851	2.54321	0.000137417	0	scaffold1383|size590766|quiver_506049_508092_ID=g17072	XP_003592044.1	Medtr1g098140.1	chalconeandstilbenesynthasefamilyprotein[Medicagotruncatula]
scaffold139|size797752|quiver_223688_225337_ID=g87945	544.448	3.91829	2.66013e-18	0	scaffold139|size797752|quiver_223688_225337_ID=g87945	XP_003616222.1	Medtr5g077510.1	Avr9/Cf-9rapidlyelicitedprotein[Medicagotruncatula]
scaffold1396|size248170|quiver_73976_75743_ID=g149620	91.9876	2.32185	0.00058523	0	scaffold1396|size248170|quiver_73976_75743_ID=g149620	XP_003619124.1	Medtr6g042310.1	UDP-glucosyltransferasefamilyprotein[Medicagotruncatula]
scaffold1409|size725578|quiver_418359_420775_ID=g117150	3141.29	9.47235	5.25774e-91	8e-144	scaffold1409|size725578|quiver_418359_420775_ID=g117150	XP_013456397.1	Medtr4g069520.1	BURPdomainprotein[Medicagotruncatula]
scaffold1412|size224713|quiver_169202_172770_ID=g108676	1670.2	3.6739	2.55433e-26	0	scaffold1412|size224713|quiver_169202_172770_ID=g108676	XP_003623461.2	Medtr7g071120.1	WRKYtranscriptionfactor[Medicagotruncatula]
scaffold1414|size224120|quiver_70257_76581_ID=g103040	442.533	-2.54746	0.00328959	4e-55	scaffold1414|size224120|quiver_70257_76581_ID=g103040	XP_013469734.1	Medtr1g102630.1	eukaryotictranslationinitiationfactor2c[Medicagotruncatula]
scaffold142|size1573412|quiver_1366442_1372916_ID=g80169	70.6002	2.7269	0.00100417	1e-39	scaffold142|size1573412|quiver_1366442_1372916_ID=g80169	XP_013461146.1	Medtr3g081380.1	transcriptionaladapterADA2[Medicagotruncatula]
scaffold1421|size349366|quiver_271212_272286_ID=g84162	243.519	2.09738	0.00181651	2e-55	scaffold1421|size349366|quiver_271212_272286_ID=g84162	XP_013452257.1	Medtr6g049280.1	heavymetal-associateddomainprotein[Medicagotruncatula]
scaffold1422|size626626|quiver_386280_389940_ID=g81646	52.6567	2.40313	0.0324995	0	scaffold1422|size626626|quiver_386280_389940_ID=g81646	XP_013454874.1	Medtr4g017720.1	verticilliumwiltdiseaseresistanceprotein[Medicagotruncatula]
scaffold143|size1056478|quiver_169042_171891_ID=g77215	581.514	2.75899	4.01247e-05	0	scaffold143|size1056478|quiver_169042_171891_ID=g77215	XP_013457479.1	Medtr4g095050.1	cytochromeP450familyprotein[Medicagotruncatula]
scaffold1441|size398167|quiver_259414_261080_ID=g32009	630.53	4.29618	8.27016e-11	2e-148	scaffold1441|size398167|quiver_259414_261080_ID=g32009	XP_013460468.1	Medtr3g467420.1	glutathioneS-transferase,amino-terminaldomainprotein[Medicagotruncatula]
scaffold1441|size398167|quiver_264154_266382_ID=g32010	336.395	3.68507	2.04636e-15	1e-138	scaffold1441|size398167|quiver_264154_266382_ID=g32010	XP_013460469.1	Medtr3g467430.1	glutathioneS-transferase,amino-terminaldomainprotein[Medicagotruncatula]
scaffold1441|size398167|quiver_267754_269945_ID=g32011	66.9702	3.56613	6.10773e-08	2e-91	scaffold1441|size398167|quiver_267754_269945_ID=g32011	XP_013460469.1	Medtr3g467430.1	glutathioneS-transferase,amino-terminaldomainprotein[Medicagotruncatula]
scaffold1457|size659760|quiver_428959_429423_ID=g156761	54.5602	3.3368	8.89348e-05	1e-09	scaffold1457|size659760|quiver_428959_429423_ID=g156761	XP_013463875.1	Medtr2g451100.1	hypotheticalproteinMTR_2g451100[Medicagotruncatula]
scaffold1466|size216564|quiver_73296_74025_ID=g134219	52.1892	2.79819	0.00181803	2e-40	scaffold1466|size216564|quiver_73296_74025_ID=g134219	XP_013457348.1	Medtr4g094630.1	transmembraneprotein,putative[Medicagotruncatula]
scaffold147|size783867|quiver_204158_207516_ID=g66833	150.652	-2.03399	0.0030619	0	scaffold147|size783867|quiver_204158_207516_ID=g66833	XP_003596971.2	Medtr2g088190.1	phenylpropenaldouble-bondreductase[Medicagotruncatula]
scaffold1471|size393608|quiver_149413_156681_ID=g122213	61.4944	2.99297	1.17062e-05	0	scaffold1471|size393608|quiver_149413_156681_ID=g122213	XP_003628052.2	Medtr8g041910.1	cysteine-richreceptor-likekinase[Medicagotruncatula]
scaffold1473|size455849|quiver_360285_364310_ID=g117233	292.73	2.38344	5.34683e-07	0	scaffold1473|size455849|quiver_360285_364310_ID=g117233	XP_003615688.2	Medtr5g071070.1	ARMrepeatCCCH-typezincfingerprotein[Medicagotruncatula]
scaffold148|size893303|quiver_630063_633922_ID=g64207	87.6732	-2.02657	0.000215451	2e-108	scaffold148|size893303|quiver_630063_633922_ID=g64207	XP_003608685.2	Medtr4g100650.1	ethyleneresponsefactor[Medicagotruncatula]
scaffold1483|size464028|quiver_282986_285333_ID=g89555	338.768	2.10768	0.000110171	0	scaffold1483|size464028|quiver_282986_285333_ID=g89555	XP_003594554.1	Medtr2g030530.1	glycolipidtransferprotein[Medicagotruncatula]
scaffold1483|size464028|quiver_420462_424053_ID=g89577	57.7665	-2.35375	0.00169407	0	scaffold1483|size464028|quiver_420462_424053_ID=g89577	XP_003594542.1	Medtr2g030400.4	3-hydroxyisobutyratedehydrogenase[Medicagotruncatula]
scaffold149|size822102|quiver_546777_549959_ID=g61511	815.517	2.21196	0.0128636	2e-42	scaffold149|size822102|quiver_546777_549959_ID=g61511	XP_013452697.1	Medtr6g472230.1	diseaseresistanceprotein(TIR-NBS-LRRclass),putative[Medicagotruncatula]
scaffold1490|size356039|quiver_195900_197621_ID=g71002	112.578	2.10449	0.000176147	0	scaffold1490|size356039|quiver_195900_197621_ID=g71002	XP_003628986.1	Medtr8g071900.1	glycosyltransferasefamilyprotein[Medicagotruncatula]
scaffold1497|size252120|quiver_10136_13292_ID=g52506	90.1913	2.36195	0.00857486	0	scaffold1497|size252120|quiver_10136_13292_ID=g52506	XP_003598563.1	Medtr3g015560.1	NBS-LRRtypediseaseresistanceprotein[Medicagotruncatula]
scaffold1497|size252120|quiver_20456_24888_ID=g52508	124.968	2.20954	1.54808e-05	0	scaffold1497|size252120|quiver_20456_24888_ID=g52508	XP_003598563.1	Medtr3g015560.1	NBS-LRRtypediseaseresistanceprotein[Medicagotruncatula]
scaffold1498|size211505|quiver_117586_121751_ID=g50058	345.197	2.00717	0.00491275	1e-138	scaffold1498|size211505|quiver_117586_121751_ID=g50058	XP_013452674.1	Medtr6g071790.1	archaealATPase[Medicagotruncatula]
scaffold1498|size211505|quiver_90225_94331_ID=g50055	334.476	2.22999	0.000157734	0	scaffold1498|size211505|quiver_90225_94331_ID=g50055	XP_003619894.1	Medtr6g071430.2	diseaseresistanceprotein(TIR-NBS-LRRclass)[Medicagotruncatula]
scaffold1504|size210484|quiver_175222_179331_ID=g34492	1051.06	3.52516	1.77932e-09	0	scaffold1504|size210484|quiver_175222_179331_ID=g34492	XP_003612687.1	Medtr5g027810.1	diseaseresistanceprotein(CC-NBS-LRRclass)familyprotein[Medicagotruncatula]
scaffold151|size773925|quiver_741257_742072_ID=g56158	55.485	2.75979	0.00938841	3e-150	scaffold151|size773925|quiver_741257_742072_ID=g56158	XP_003620188.1	Medtr6g078290.1	Lipidtransferprotein[Medicagotruncatula]
scaffold152|size792377|quiver_624411_625262_ID=g53562	693.284	2.23354	0.000492668	4e-130	scaffold152|size792377|quiver_624411_625262_ID=g53562	XP_013463538.1	Medtr2g041550.1	auxin-bindingproteinABP19a[Medicagotruncatula]
scaffold1524|size428438|quiver_137436_138488_ID=g149690	183.993	2.47944	0.00272722	3e-106	scaffold1524|size428438|quiver_137436_138488_ID=g149690	XP_003588914.1	Medtr1g015140.1	WRKYfamilytranscriptionfactor[Medicagotruncatula]
scaffold1524|size428438|quiver_324690_327325_ID=g149719	1287.34	2.05887	0.0099676	0	scaffold1524|size428438|quiver_324690_327325_ID=g149719	XP_003589548.1	Medtr1g025950.1	cinnamylalcoholdehydrogenase-likeprotein[Medicagotruncatula]
scaffold1524|size428438|quiver_377947_378551_ID=g149726	672.983	2.59029	8.16519e-09	2e-67	scaffold1524|size428438|quiver_377947_378551_ID=g149726	XP_003596532.1	Medtr2g081580.1	calcium-bindingEF-handprotein[Medicagotruncatula]
scaffold1528|size296189|quiver_173868_176632_ID=g139569	378.075	3.47332	2.57993e-13	8e-179	scaffold1528|size296189|quiver_173868_176632_ID=g139569	XP_003605682.1	Medtr4g033205.1	quinone-oxidoreductase-likeprotein[Medicagotruncatula]
scaffold153|size1311931|quiver_292748_296551_ID=g51016	72.1212	2.37355	3.22878e-05	0	scaffold153|size1311931|quiver_292748_296551_ID=g51016	XP_013467905.1	Medtr1g057860.1	histidyl-tRNAsynthetase[Medicagotruncatula]
scaffold153|size1311931|quiver_353305_356053_ID=g51024	2649.97	2.46723	1.06541e-10	2e-45	scaffold153|size1311931|quiver_353305_356053_ID=g51024	XP_003602116.1	Medtr3g089570.1	pollenOleeIfamilyallergen[Medicagotruncatula]
scaffold153|size1311931|quiver_934288_936358_ID=g51096	299.172	2.0267	1.95244e-07	0	scaffold153|size1311931|quiver_934288_936358_ID=g51096	XP_003617399.2	Medtr5g091130.1	eukaryoticaspartylproteasefamilyprotein[Medicagotruncatula]
scaffold1538|size683450|quiver_190098_193127_ID=g114309	50.0943	2.19132	0.0380325	2e-69	scaffold1538|size683450|quiver_190098_193127_ID=g114309	XP_003600727.1	Medtr3g065570.1	linkerhistoneH1andh5familyprotein[Medicagotruncatula]
scaffold154|size1328634|quiver_1311941_1312774_ID=g48609	148.784	-2.28421	0.000950459	6e-29	scaffold154|size1328634|quiver_1311941_1312774_ID=g48609	XP_003601377.1	Medtr3g080060.1	Clavata3/ESR(CLE)genefamilymemberMtCLE23[Medicagotruncatula]
scaffold154|size1328634|quiver_423562_424146_ID=g48495	274.9	2.23807	0.00243942	4e-31	scaffold154|size1328634|quiver_423562_424146_ID=g48495	XP_013461039.1	Medtr3g078420.1	UVI1,putative[Medicagotruncatula]
scaffold154|size1328634|quiver_86076_88317_ID=g48442	115.906	4.88508	1.47373e-17	0	scaffold154|size1328634|quiver_86076_88317_ID=g48442	XP_003601269.1	Medtr3g077870.1	inactivepoly[ADP-ribose]polymeraseSRO4[Medicagotruncatula]
scaffold1540|size269294|quiver_238444_245112_ID=g108759	97.0547	2.47056	0.00174746	2e-37	scaffold1540|size269294|quiver_238444_245112_ID=g108759	YP_001381718.1	Medtr4g034770.1	Acetyl-CoAcarboxylasecarboxyltransferasebetasubunit(chloroplast)[Medicagotruncatula]
scaffold1549|size515573|quiver_357645_359722_ID=g84251	372.523	2.06676	0.000539929	999999	scaffold1549|size515573|quiver_357645_359722_ID=g84251	genbank	genbank	No_hits_found
scaffold1549|size515573|quiver_9246_13061_ID=g84202	137.394	2.28719	0.00299955	0	scaffold1549|size515573|quiver_9246_13061_ID=g84202	XP_013464289.1	Medtr2g067980.1	lectinkinasefamilyprotein[Medicagotruncatula]
scaffold1551|size204639|quiver_115346_119783_ID=g78922	87.0845	2.05863	0.0260328	0	scaffold1551|size204639|quiver_115346_119783_ID=g78922	XP_003624426.1	Medtr7g083080.1	plant-specificdomainTIGR01615familyprotein[Medicagotruncatula]
scaffold1553|size825684|quiver_117968_118961_ID=g73425	655.329	4.31855	9.84795e-22	2e-56	scaffold1553|size825684|quiver_117968_118961_ID=g73425	XP_003596532.1	Medtr2g081580.1	calcium-bindingEF-handprotein[Medicagotruncatula]
scaffold1553|size825684|quiver_692560_695184_ID=g73492	1226.27	2.25305	1.8487e-08	0	scaffold1553|size825684|quiver_692560_695184_ID=g73492	XP_013462637.1	Medtr2g017965.1	GDSL-likelipase/acylhydrolase[Medicagotruncatula]
scaffold1553|size825684|quiver_98497_100861_ID=g73421	802.408	2.64162	3.83736e-06	0	scaffold1553|size825684|quiver_98497_100861_ID=g73421	XP_003596535.2	Medtr2g081610.1	embryonicabundant-likeprotein[Medicagotruncatula]
scaffold156|size759901|quiver_86581_93951_ID=g43642	97.0496	3.40269	2.1523e-07	1e-69	scaffold156|size759901|quiver_86581_93951_ID=g43642	XP_003627923.1	Medtr8g040080.1	VQmotifprotein[Medicagotruncatula]
scaffold1561|size203277|quiver_102199_106901_ID=g52551	1168.73	3.86223	6.73513e-24	0	scaffold1561|size203277|quiver_102199_106901_ID=g52551	XP_003617564.2	Medtr5g092990.1	TIR-likedomainproteinTSDCprotein[Medicagotruncatula]
scaffold1562|size203174|quiver_33726_35373_ID=g50076	93.7684	2.21212	0.000505053	1e-146	scaffold1562|size203174|quiver_33726_35373_ID=g50076	XP_003611349.1	Medtr5g013030.1	transmembraneprotein,putative[Medicagotruncatula]
scaffold1565|size202397|quiver_100476_105427_ID=g42553	113.785	2.42205	0.00274198	8e-43	scaffold1565|size202397|quiver_100476_105427_ID=g42553	XP_013452697.1	Medtr6g472230.1	diseaseresistanceprotein(TIR-NBS-LRRclass),putative[Medicagotruncatula]
scaffold1571|size244014|quiver_160823_161228_ID=g26950	149.723	4.0546	2.23845e-15	4e-36	scaffold1571|size244014|quiver_160823_161228_ID=g26950	XP_013459137.1	Medtr3g026785.1	hypotheticalproteinMTR_3g026785[Medicagotruncatula]
scaffold1571|size244014|quiver_57686_59685_ID=g26936	85.8804	3.54258	1.12712e-07	3e-74	scaffold1571|size244014|quiver_57686_59685_ID=g26936	XP_003617796.2	Medtr5g095580.1	transmembraneprotein,putative[Medicagotruncatula]
scaffold1572|size267484|quiver_51536_52129_ID=g24312	66.6257	6.55693	7.3983e-17	3.1	scaffold1572|size267484|quiver_51536_52129_ID=g24312	XP_003603643.1	Medtr6g086115.1	transmembraneaminoacidtransporterfamilyprotein[Medicagotruncatula]
scaffold1573|size201851|quiver_109926_110757_ID=g22021	197.843	2.91052	1.50199e-05	6e-19	scaffold1573|size201851|quiver_109926_110757_ID=g22021	XP_013465154.1	Medtr2g090695.1	transmembraneprotein,putative[Medicagotruncatula]
scaffold158|size1345574|quiver_337166_339228_ID=g38051	534.018	4.54921	3.64194e-18	0	scaffold158|size1345574|quiver_337166_339228_ID=g38051	XP_013451561.1	Medtr6g028030.1	annexinD8[Medicagotruncatula]
scaffold1580|size285325|quiver_148656_149907_ID=g4544	247.432	2.00262	0.00312068	5e-141	scaffold1580|size285325|quiver_148656_149907_ID=g4544	XP_003629203.1	Medtr8g074530.1	DUF241domainprotein[Medicagotruncatula]
scaffold1580|size285325|quiver_70897_79741_ID=g4535	101.105	2.17388	0.0411426	4e-37	scaffold1580|size285325|quiver_70897_79741_ID=g4535	XP_003602418.2	Medtr3g093120.1	SPFHdomain/band7familyprotein[Medicagotruncatula]
scaffold1586|size520497|quiver_33646_35420_ID=g154320	841.706	2.27645	0.00206011	0	scaffold1586|size520497|quiver_33646_35420_ID=g154320	XP_013459753.1	Medtr3g452790.1	LRRreceptor-likekinase[Medicagotruncatula]
scaffold1587|size199150|quiver_173534_184096_ID=g152148	56.5889	2.53152	0.00226888	0	scaffold1587|size199150|quiver_173534_184096_ID=g152148	XP_013449181.1	Medtr7g069160.4	diseaseresistanceprotein(TIR-NBS-LRRclass)[Medicagotruncatula]
scaffold159|size1317552|quiver_234362_236419_ID=g35614	336.109	2.05022	0.0136765	0	scaffold159|size1317552|quiver_234362_236419_ID=g35614	XP_013457291.1	Medtr4g094492.1	reticulineoxidase-likeprotein[Medicagotruncatula]
scaffold1591|size467765|quiver_273853_276607_ID=g142199	172.163	2.4857	0.000685056	0	scaffold1591|size467765|quiver_273853_276607_ID=g142199	XP_003621428.2	Medtr7g013240.1	UDP-glucosyltransferasefamilyprotein[Medicagotruncatula]
scaffold1598|size211381|quiver_170561_172870_ID=g124800	95.7022	2.17797	0.0359739	4e-107	scaffold1598|size211381|quiver_170561_172870_ID=g124800	XP_003594829.1	Medtr2g035100.1	disease-resistanceresponseprotein[Medicagotruncatula]
scaffold1598|size211381|quiver_181318_183520_ID=g124802	110.442	4.65581	5.98805e-12	8e-107	scaffold1598|size211381|quiver_181318_183520_ID=g124802	XP_003594829.1	Medtr2g035100.1	disease-resistanceresponseprotein[Medicagotruncatula]
scaffold1598|size211381|quiver_190883_192370_ID=g124804	189.179	3.15332	5.20132e-07	3e-106	scaffold1598|size211381|quiver_190883_192370_ID=g124804	XP_003594829.1	Medtr2g035100.1	disease-resistanceresponseprotein[Medicagotruncatula]
scaffold16|size1518847|quiver_273453_274742_ID=g74225	1766.16	2.97232	8.36919e-07	3e-109	scaffold16|size1518847|quiver_273453_274742_ID=g74225	XP_003609790.1	Medtr4g122260.1	nacl-inducibleCa2+-bindingprotein[Medicagotruncatula]
scaffold1602|size207657|quiver_153986_157127_ID=g114393	50.5036	2.23093	0.0174614	2e-147	scaffold1602|size207657|quiver_153986_157127_ID=g114393	XP_003623021.2	Medtr7g060220.1	DUF247domainprotein[Medicagotruncatula]
scaffold161|size863428|quiver_30226_33080_ID=g30472	58.9354	2.0556	0.0347236	0	scaffold161|size863428|quiver_30226_33080_ID=g30472	XP_003629880.1	Medtr8g087890.1	GDSL-likelipase/acylhydrolase[Medicagotruncatula]
scaffold1614|size194800|quiver_164847_166921_ID=g81818	93.2772	-2.36449	2.79499e-05	6e-109	scaffold1614|size194800|quiver_164847_166921_ID=g81818	XP_003612550.1	Medtr5g026320.1	HXXXD-typeacyl-transferasefamilyprotein[Medicagotruncatula]
scaffold1619|size377527|quiver_321398_327578_ID=g68396	1458.23	2.06696	9.2047e-05	0	scaffold1619|size377527|quiver_321398_327578_ID=g68396	XP_013466037.1	Medtr1g021642.1	cysteine-richreceptor-kinase-likeprotein[Medicagotruncatula]
scaffold162|size1015635|quiver_376109_377711_ID=g28147	1985.47	2.84452	1.11318e-07	0	scaffold162|size1015635|quiver_376109_377711_ID=g28147	XP_003601570.1	Medtr3g083130.1	aldo/ketoreductasefamilyoxidoreductase[Medicagotruncatula]
scaffold1621|size194061|quiver_30477_31171_ID=g63166	69.8567	2.64721	1.4755e-05	8e-108	scaffold1621|size194061|quiver_30477_31171_ID=g63166	XP_013444909.1	Medtr8g432370.1	BON1-associated-likeprotein[Medicagotruncatula]
scaffold1625|size400309|quiver_7784_10791_ID=g52566	683.001	2.21686	3.39056e-08	0	scaffold1625|size400309|quiver_7784_10791_ID=g52566	XP_003615688.2	Medtr5g071070.1	ARMrepeatCCCH-typezincfingerprotein[Medicagotruncatula]
scaffold1626|size372339|quiver_247072_248215_ID=g50133	58.4134	-2.13864	0.02102	6e-55	scaffold1626|size372339|quiver_247072_248215_ID=g50133	XP_013452566.1	Medtr6g465510.1	dehydration-responsiveelement-bindingprotein[Medicagotruncatula]
scaffold1628|size375752|quiver_183915_187101_ID=g45122	331.604	3.16663	4.41703e-08	0	scaffold1628|size375752|quiver_183915_187101_ID=g45122	XP_013456264.1	Medtr4g066590.1	glycosidehydrolasefamily1protein[Medicagotruncatula]
scaffold1628|size375752|quiver_197264_201351_ID=g45124	85.0893	4.63756	6.03654e-13	0	scaffold1628|size375752|quiver_197264_201351_ID=g45124	XP_013456268.1	Medtr4g066630.1	glycosidehydrolasefamily1protein[Medicagotruncatula]
scaffold1628|size375752|quiver_254546_257175_ID=g45132	399.721	3.17795	6.7087e-11	0	scaffold1628|size375752|quiver_254546_257175_ID=g45132	XP_013456264.1	Medtr4g066590.1	glycosidehydrolasefamily1protein[Medicagotruncatula]
scaffold1629|size192762|quiver_184416_192588_ID=g42588	186.23	2.69039	4.78378e-05	0	scaffold1629|size192762|quiver_184416_192588_ID=g42588	XP_003624006.1	Medtr7g078180.1	diseaseresistanceprotein(TIR-NBS-LRRclass),putative[Medicagotruncatula]
scaffold163|size748183|quiver_22321_29211_ID=g25319	3503.95	3.33105	2.04537e-13	0	scaffold163|size748183|quiver_22321_29211_ID=g25319	XP_003597818.1	Medtr2g102660.1	drugresistancetransporter-likeABCdomainprotein[Medicagotruncatula]
scaffold163|size748183|quiver_36779_44761_ID=g25320	4038.13	2.54143	3.74536e-08	0	scaffold163|size748183|quiver_36779_44761_ID=g25320	XP_003597818.1	Medtr2g102660.1	drugresistancetransporter-likeABCdomainprotein[Medicagotruncatula]
scaffold163|size748183|quiver_6338_13701_ID=g25317	1086.77	2.55151	3.92576e-10	0	scaffold163|size748183|quiver_6338_13701_ID=g25317	XP_003597818.1	Medtr2g102660.1	drugresistancetransporter-likeABCdomainprotein[Medicagotruncatula]
scaffold1639|size256318|quiver_164399_171701_ID=g17183	3458.74	3.08967	2.70481e-18	0	scaffold1639|size256318|quiver_164399_171701_ID=g17183	XP_003617730.2	Medtr5g094830.1	multidrugresistanceproteinABCtransporterfamilyprotein[Medicagotruncatula]
scaffold1643|size191262|quiver_177091_179051_ID=g6906	122.109	2.62453	0.00104228	1e-21	scaffold1643|size191262|quiver_177091_179051_ID=g6906	XP_013468700.1	Medtr1g074410.1	transmembraneprotein,putative[Medicagotruncatula]
scaffold1643|size191262|quiver_65746_66400_ID=g6886	50.1223	3.45639	1.13469e-05	1e-46	scaffold1643|size191262|quiver_65746_66400_ID=g6886	XP_013468688.1	Medtr1g074230.1	AP2domainclasstranscriptionfactor[Medicagotruncatula]
scaffold165|size905235|quiver_479496_487690_ID=g20629	395.306	3.40844	1.74852e-06	0	scaffold165|size905235|quiver_479496_487690_ID=g20629	XP_003593337.1	Medtr2g010380.1	cytochromeP450familyprotein[Medicagotruncatula]
scaffold165|size905235|quiver_519614_521271_ID=g20633	57.136	-3.14916	1.79553e-06	1e-63	scaffold165|size905235|quiver_519614_521271_ID=g20633	XP_003593330.1	Medtr2g010300.1	cytochromeP450familyprotein[Medicagotruncatula]
scaffold165|size905235|quiver_522080_524291_ID=g20634	10050.5	-2.46619	5.57842e-09	0	scaffold165|size905235|quiver_522080_524291_ID=g20634	XP_003593326.1	Medtr2g010250.1	cytochromeP450family87protein[Medicagotruncatula]
scaffold1654|size188982|quiver_25026_31559_ID=g144753	155.504	-2.96874	1.3132e-07	0	scaffold1654|size188982|quiver_25026_31559_ID=g144753	XP_003617379.1	Medtr5g090940.1	diseaseresistanceprotein(TIR-NBS-LRRclass)[Medicagotruncatula]
scaffold1657|size188535|quiver_132426_138407_ID=g137136	451.977	2.38558	8.04551e-08	0	scaffold1657|size188535|quiver_132426_138407_ID=g137136	XP_003593656.1	Medtr2g014680.1	NACtranscriptionfactor-likeprotein[Medicagotruncatula]
scaffold1658|size188390|quiver_13346_13832_ID=g134307	91.7967	-2.38818	0.00594721	1	scaffold1658|size188390|quiver_13346_13832_ID=g134307	XP_003600266.1	Medtr4g068457.1	NB-ARCdomaindiseaseresistanceprotein[Medicagotruncatula]
scaffold1664|size187046|quiver_108239_115181_ID=g119732	138.539	2.41258	0.00290955	0	scaffold1664|size187046|quiver_108239_115181_ID=g119732	XP_003620505.1	Medtr6g086170.1	sulfate/bicarbonate/oxalateexchangerandtransportersat-1[Medicagotruncatula]
scaffold1664|size187046|quiver_135063_135641_ID=g119735	109.845	5.4621	3.37967e-17	5e-24	scaffold1664|size187046|quiver_135063_135641_ID=g119735	XP_013453056.1	Medtr6g486230.1	transmembraneprotein,putative[Medicagotruncatula]
scaffold1669|size186675|quiver_156258_156931_ID=g106023	207.714	2.04761	0.0143218	3e-78	scaffold1669|size186675|quiver_156258_156931_ID=g106023	XP_003592544.1	Medtr1g108330.1	transmembraneprotein,putative[Medicagotruncatula]
scaffold1679|size208347|quiver_147165_148291_ID=g79020	247.379	2.22353	0.000440875	2e-166	scaffold1679|size208347|quiver_147165_148291_ID=g79020	XP_013467980.1	Medtr1g059890.1	hypotheticalproteinMTR_1g059890[Medicagotruncatula]
scaffold168|size731392|quiver_501243_502899_ID=g12692	338.19	4.00579	6.96805e-14	0	scaffold168|size731392|quiver_501243_502899_ID=g12692	XP_003616222.1	Medtr5g077510.1	Avr9/Cf-9rapidlyelicitedprotein[Medicagotruncatula]
scaffold1686|size183499|quiver_142386_143235_ID=g60436	636.086	-7.20402	3.15145e-26	0.29	scaffold1686|size183499|quiver_142386_143235_ID=g60436	XP_013451827.1	Medtr0004s0260.1	UDP-glucosyltransferasefamilyprotein[Medicagotruncatula]
scaffold17|size1366999|quiver_1260163_1263005_ID=g71846	204.463	2.49304	0.00020494	2e-100	scaffold17|size1366999|quiver_1260163_1263005_ID=g71846	XP_003602005.1	Medtr3g087770.1	heavymetaltransport/detoxificationsuperfamilyprotein[Medicagotruncatula]
scaffold1709|size244661|quiver_1_3801_ID=g2151	68.1636	2.79926	0.000594039	7e-92	scaffold1709|size244661|quiver_1_3801_ID=g2151	XP_003625438.1	Medtr7g099160.1	flavincontainingmonooxygenaseYUCCA8-likeprotein[Medicagotruncatula]
scaffold1712|size276749|quiver_157486_163042_ID=g159621	50.7721	-2.06607	0.0162257	0	scaffold1712|size276749|quiver_157486_163042_ID=g159621	XP_003619954.1	Medtr6g072320.1	diseaseresistanceprotein(TIR-NBS-LRRclass)[Medicagotruncatula]
scaffold1713|size596378|quiver_123040_128871_ID=g156923	80.9281	2.64157	0.000999331	0	scaffold1713|size596378|quiver_123040_128871_ID=g156923	XP_013469919.1	Medtr1g105755.1	cysteine-richreceptor-kinase-likeprotein[Medicagotruncatula]
scaffold1713|size596378|quiver_146305_149351_ID=g156924	133.938	3.0572	3.36635e-07	0	scaffold1713|size596378|quiver_146305_149351_ID=g156924	XP_013469924.1	Medtr1g105800.1	cysteine-richreceptor-kinase-likeprotein[Medicagotruncatula]
scaffold1713|size596378|quiver_218288_220499_ID=g156933	497.267	2.19961	0.000252305	4e-105	scaffold1713|size596378|quiver_218288_220499_ID=g156933	XP_013455961.1	Medtr4g057765.1	heavymetaltransport/detoxificationsuperfamilyprotein[Medicagotruncatula]
scaffold1717|size192780|quiver_80656_84028_ID=g147527	122.084	2.31834	0.00034673	6e-134	scaffold1717|size192780|quiver_80656_84028_ID=g147527	XP_003628763.1	Medtr8g066470.1	hypotheticalproteinMTR_8g066470[Medicagotruncatula]
scaffold172|size727454|quiver_96346_97039_ID=g3050	661.589	7.42084	3.39797e-34	4e-80	scaffold172|size727454|quiver_96346_97039_ID=g3050	XP_013467425.1	Medtr1g051195.1	Hop-interactingproteinTHI031,putative[Medicagotruncatula]
scaffold1721|size283313|quiver_14457_18201_ID=g137147	87.0816	-2.25563	0.00144989	0	scaffold1721|size283313|quiver_14457_18201_ID=g137147	XP_003619313.2	Medtr0133s0020.1	diseaseresistanceproteinRGA4[Medicagotruncatula]
scaffold1727|size177824|quiver_29426_33496_ID=g122369	50.1652	4.14745	2.43606e-07	0	scaffold1727|size177824|quiver_29426_33496_ID=g122369	XP_013459175.1	Medtr3g028720.1	glycosidehydrolasefamily1protein[Medicagotruncatula]
scaffold174|size724607|quiver_703960_707602_ID=g162947	562.593	2.82029	0.000161982	0	scaffold174|size724607|quiver_703960_707602_ID=g162947	XP_003612872.1	Medtr5g029990.1	cinnamoyl-CoAreductase-likeprotein[Medicagotruncatula]
scaffold174|size724607|quiver_97836_112730_ID=g162875	63.6612	2.3266	0.000549768	0	scaffold174|size724607|quiver_97836_112730_ID=g162875	XP_003612811.1	Medtr5g029320.1	homeoboxleucinezipperprotein[Medicagotruncatula]
scaffold1753|size348110|quiver_278537_280521_ID=g52676	161.628	2.12187	0.0122318	5e-77	scaffold1753|size348110|quiver_278537_280521_ID=g52676	XP_013447657.1	Medtr7g015800.1	tyrosinekinasefamilyprotein[Medicagotruncatula]
scaffold1753|size348110|quiver_312642_318781_ID=g52683	468.918	2.26727	0.0110836	2e-66	scaffold1753|size348110|quiver_312642_318781_ID=g52683	XP_013447656.1	Medtr7g015800.1	tyrosinekinasefamilyprotein[Medicagotruncatula]
scaffold1755|size277557|quiver_29946_31256_ID=g47585	156.163	3.0353	2.67501e-05	0	scaffold1755|size277557|quiver_29946_31256_ID=g47585	XP_003615895.1	Medtr5g073610.1	transmembraneprotein,putative[Medicagotruncatula]
scaffold1756|size403601|quiver_285124_287436_ID=g45220	147.82	3.87351	8.59283e-06	2e-56	scaffold1756|size403601|quiver_285124_287436_ID=g45220	XP_013463254.1	Medtr2g436800.1	40SribosomalS21-likeprotein[Medicagotruncatula]
scaffold176|size1365548|quiver_152056_153074_ID=g157806	924.268	2.77963	8.56811e-12	3e-104	scaffold176|size1365548|quiver_152056_153074_ID=g157806	XP_003589096.1	Medtr1g018420.1	C2H2-typezincfingerprotein[Medicagotruncatula]
scaffold1764|size309867|quiver_28760_29881_ID=g24424	1351.72	2.10162	0.0066497	0	scaffold1764|size309867|quiver_28760_29881_ID=g24424	XP_013460924.1	Medtr3g074860.1	phosphate-responsive1familyprotein[Medicagotruncatula]
scaffold1769|size459808|quiver_397261_401678_ID=g11770	160.813	2.42575	0.000179841	0	scaffold1769|size459808|quiver_397261_401678_ID=g11770	XP_003627174.1	Medtr8g018430.1	seedlinoleate9S-lipoxygenase[Medicagotruncatula]
scaffold177|size740660|quiver_6156_10115_ID=g155363	508.753	2.0129	0.00118228	0	scaffold177|size740660|quiver_6156_10115_ID=g155363	XP_003612282.1	Medtr5g023260.1	transmembraneaminoacidtransporterfamilyprotein[Medicagotruncatula]
scaffold1774|size494701|quiver_380802_381945_ID=g164626	298.426	4.33241	1.91272e-22	0	scaffold1774|size494701|quiver_380802_381945_ID=g164626	XP_013455796.1	Medtr4g052460.1	F-boxplant-likeprotein[Medicagotruncatula]
scaffold1775|size173341|quiver_14448_17401_ID=g162015	580.711	3.44828	2.40936e-12	0	scaffold1775|size173341|quiver_14448_17401_ID=g162015	XP_003612580.1	Medtr5g026620.1	ubiquinoloxidase1a[Medicagotruncatula]
scaffold1777|size173279|quiver_97518_98941_ID=g156996	2866.5	2.04559	0.00150322	0	scaffold1777|size173279|quiver_97518_98941_ID=g156996	XP_003591797.1	Medtr1g093100.1	xyloglucanase-specificendoglucanaseinhibitorprotein[Medicagotruncatula]
scaffold178|size1039529|quiver_215161_215768_ID=g152940	147.965	2.07233	0.00382906	6e-92	scaffold178|size1039529|quiver_215161_215768_ID=g152940	XP_003616365.1	Medtr5g079340.1	EFhandcalcium-bindingfamilyprotein[Medicagotruncatula]
scaffold1780|size286242|quiver_175187_177130_ID=g149867	450.947	2.65773	1.1892e-10	0	scaffold1780|size286242|quiver_175187_177130_ID=g149867	XP_003611890.1	Medtr5g019050.1	LysM-domainreceptor-likekinase[Medicagotruncatula]
scaffold1800|size270069|quiver_208717_211579_ID=g98099	100.248	4.19813	7.86856e-11	5e-41	scaffold1800|size270069|quiver_208717_211579_ID=g98099	XP_003617873.1	Medtr5g096460.1	heatshockprotein81-2[Medicagotruncatula]
scaffold1805|size191666|quiver_121884_123001_ID=g84404	69.2868	2.79525	0.00277953	9e-23	scaffold1805|size191666|quiver_121884_123001_ID=g84404	XP_003616977.1	Medtr5g086360.1	hypotheticalproteinMTR_5g086360[Medicagotruncatula]
scaffold1806|size293506|quiver_13842_15671_ID=g81874	67.0301	4.78399	1.55437e-12	2e-169	scaffold1806|size293506|quiver_13842_15671_ID=g81874	XP_003615968.1	Medtr5g074610.1	flavonoidO-methyltransferase-likeprotein[Medicagotruncatula]
scaffold1808|size190531|quiver_174229_182561_ID=g76430	110.921	-2.30784	0.00222787	1e-163	scaffold1808|size190531|quiver_174229_182561_ID=g76430	XP_013460415.1	Medtr3g466590.1	hypotheticalproteinMTR_3g466590[Medicagotruncatula]
scaffold181|size718864|quiver_155846_157599_ID=g145840	633.595	2.95704	6.33185e-10	0	scaffold181|size718864|quiver_155846_157599_ID=g145840	XP_003612053.1	Medtr5g020800.1	isoflavonereductase-likeprotein[Medicagotruncatula]
scaffold181|size718864|quiver_188704_190464_ID=g145842	280.707	2.34679	0.00108087	0	scaffold181|size718864|quiver_188704_190464_ID=g145842	XP_003612053.1	Medtr5g020800.1	isoflavonereductase-likeprotein[Medicagotruncatula]
scaffold181|size718864|quiver_355197_357789_ID=g145868	457.738	3.01914	2.55634e-10	0	scaffold181|size718864|quiver_355197_357789_ID=g145868	XP_003612072.1	Medtr5g020990.1	P-loopnucleosidetriphosphatehydrolasesuperfamilyprotein[Medicagotruncatula]
scaffold1813|size167949|quiver_92074_93491_ID=g63254	4784.28	-2.68906	0.000891153	8e-79	scaffold1813|size167949|quiver_92074_93491_ID=g63254	XP_003612898.1	Medtr5g430430.1	hypotheticalproteinMTR_5g030290[Medicagotruncatula]
scaffold1815|size270323|quiver_230068_232378_ID=g57860	280.692	3.05649	0.000245195	0	scaffold1815|size270323|quiver_230068_232378_ID=g57860	XP_013469348.1	Medtr1g091023.1	cytochromeP450familyprotein[Medicagotruncatula]
scaffold1815|size270323|quiver_239045_241223_ID=g57862	82.2298	2.98817	6.38152e-05	0	scaffold1815|size270323|quiver_239045_241223_ID=g57862	XP_013469346.1	Medtr1g091010.1	cytochromeP450familyprotein[Medicagotruncatula]
scaffold1817|size167873|quiver_53296_55091_ID=g52695	89.4094	3.35939	0.000158987	0	scaffold1817|size167873|quiver_53296_55091_ID=g52695	XP_003594819.1	Medtr2g034990.1	UDP-glucosyltransferasefamilyprotein[Medicagotruncatula]
scaffold1823|size166755|quiver_89808_91821_ID=g37202	99.7122	-2.67108	0.00854042	3e-29	scaffold1823|size166755|quiver_89808_91821_ID=g37202	XP_013448397.1	Medtr7g046515.1	hypotheticalproteinMTR_7g046515[Medicagotruncatula]
scaffold1833|size224259|quiver_157931_159291_ID=g11807	305.423	-2.9499	2.75328e-07	1e-84	scaffold1833|size224259|quiver_157931_159291_ID=g11807	XP_003604092.2	Medtr3g118390.1	Chitinase(ClassI)/Hevein[Medicagotruncatula]
scaffold1836|size265123|quiver_36006_40504_ID=g4663	62.8603	5.56893	4.23023e-10	0	scaffold1836|size265123|quiver_36006_40504_ID=g4663	XP_003596557.1	Medtr2g081980.1	terpenesynthasefamily,metal-bindingdomainprotein[Medicagotruncatula]
scaffold1839|size413141|quiver_323759_324774_ID=g162074	1399.02	2.56969	1.03995e-07	6e-105	scaffold1839|size413141|quiver_323759_324774_ID=g162074	XP_003589096.1	Medtr1g018420.1	C2H2-typezincfingerprotein[Medicagotruncatula]
scaffold1843|size256054|quiver_87568_88711_ID=g152245	486.15	4.34287	2.27753e-17	0	scaffold1843|size256054|quiver_87568_88711_ID=g152245	XP_013455796.1	Medtr4g052460.1	F-boxplant-likeprotein[Medicagotruncatula]
scaffold185|size716793|quiver_172987_175684_ID=g135326	75.4118	-2.64902	0.00272952	0	scaffold185|size716793|quiver_172987_175684_ID=g135326	XP_003611192.2	Medtr5g011280.1	subtilisin-likeserineprotease[Medicagotruncatula]
scaffold185|size716793|quiver_508669_509610_ID=g135372	119.28	2.09909	0.00178832	6e-161	scaffold185|size716793|quiver_508669_509610_ID=g135372	XP_003611239.1	Medtr5g011800.1	DUF1442familyprotein[Medicagotruncatula]
scaffold1850|size310345|quiver_245186_251258_ID=g134428	199.188	2.9981	3.09559e-06	0	scaffold1850|size310345|quiver_245186_251258_ID=g134428	XP_003620423.2	Medtr6g083730.1	calmodulin-binding-likeprotein[Medicagotruncatula]
scaffold1852|size163355|quiver_117063_120801_ID=g129629	83.2259	4.27471	3.37562e-08	0	scaffold1852|size163355|quiver_117063_120801_ID=g129629	XP_003603811.2	Medtr3g114460.1	transmembraneprotein[Medicagotruncatula]
scaffold1857|size162318|quiver_158176_162093_ID=g117487	1680.68	2.77317	2.7806e-07	0	scaffold1857|size162318|quiver_158176_162093_ID=g117487	XP_013469604.1	Medtr1g097935.1	chalconeandstilbenesynthasefamilyprotein[Medicagotruncatula]
scaffold1858|size162255|quiver_51966_60050_ID=g114514	61.0432	2.26194	0.0048323	0	scaffold1858|size162255|quiver_51966_60050_ID=g114514	XP_003604643.1	Medtr4g015460.1	glycosidehydrolasefamily1protein[Medicagotruncatula]
scaffold1862|size267452|quiver_250073_252340_ID=g103294	98.5304	2.25919	0.00378104	0	scaffold1862|size267452|quiver_250073_252340_ID=g103294	XP_013454137.1	Medtr5g071070.1	ARMrepeatCCCH-typezincfingerprotein[Medicagotruncatula]
scaffold1875|size355367|quiver_63386_65183_ID=g68528	50.337	3.35197	0.001348	0	scaffold1875|size355367|quiver_63386_65183_ID=g68528	XP_003594819.1	Medtr2g034990.1	UDP-glucosyltransferasefamilyprotein[Medicagotruncatula]
scaffold1882|size160009|quiver_129486_134161_ID=g50264	330.61	2.39232	0.00231633	2e-60	scaffold1882|size160009|quiver_129486_134161_ID=g50264	XP_013452697.1	Medtr6g472230.1	diseaseresistanceprotein(TIR-NBS-LRRclass),putative[Medicagotruncatula]
scaffold1884|size193708|quiver_43286_48224_ID=g45260	179.176	2.51407	4.55676e-08	0	scaffold1884|size193708|quiver_43286_48224_ID=g45260	XP_013455758.1	Medtr4g051662.1	NB-ARCdomainprotein[Medicagotruncatula]
scaffold1884|size193708|quiver_94036_98284_ID=g45268	291.276	2.00257	0.000103882	0	scaffold1884|size193708|quiver_94036_98284_ID=g45268	XP_013455758.1	Medtr4g051662.1	NB-ARCdomainprotein[Medicagotruncatula]
scaffold189|size708555|quiver_198805_200329_ID=g125724	149.667	-2.84443	0.00471463	0	scaffold189|size708555|quiver_198805_200329_ID=g125724	XP_003602051.1	Medtr3g088420.1	anthranilateN-hydroxycinnamoyl/benzoyltransferase,putative[Medicagotruncatula]
scaffold19|size1361376|quiver_689237_692662_ID=g66508	59.3563	2.38875	0.00123367	7e-80	scaffold19|size1361376|quiver_689237_692662_ID=g66508	XP_013465365.1	Medtr2g095880.1	Serine/Threonine-kinaserlckvii-likeprotein,putative[Medicagotruncatula]
scaffold1903|size481404|quiver_83793_85541_ID=g162096	456.7	3.88944	1.20392e-10	0	scaffold1903|size481404|quiver_83793_85541_ID=g162096	XP_003621460.2	Medtr7g014160.1	anthocyanin5-aromaticacyltransferase[Medicagotruncatula]
scaffold1906|size156803|quiver_91877_92571_ID=g154525	82.4644	4.09778	2.88105e-10	1e-44	scaffold1906|size156803|quiver_91877_92571_ID=g154525	XP_013469983.1	Medtr1g106215.1	hypotheticalproteinMTR_1g106215[Medicagotruncatula]
scaffold191|size1880410|quiver_1508343_1520238_ID=g120816	127.947	3.20862	0.000176525	0	scaffold191|size1880410|quiver_1508343_1520238_ID=g120816	XP_013452957.1	Medtr6g082810.1	tyrosinekinasefamilyprotein[Medicagotruncatula]
scaffold1921|size155487|quiver_13721_15211_ID=g117490	429.983	2.22039	0.000111261	2e-45	scaffold1921|size155487|quiver_13721_15211_ID=g117490	XP_013452257.1	Medtr6g049280.1	heavymetal-associateddomainprotein[Medicagotruncatula]
scaffold1924|size309134|quiver_84906_86220_ID=g108944	1234.34	2.4418	6.29867e-09	0	scaffold1924|size309134|quiver_84906_86220_ID=g108944	XP_003594125.1	Medtr2g021690.1	T1.3protein[Medicagotruncatula]
scaffold1926|size154930|quiver_132046_133621_ID=g103319	66.9439	2.438	0.0337944	9e-118	scaffold1926|size154930|quiver_132046_133621_ID=g103319	XP_003591980.1	Medtr1g095890.1	ureidoglycolatehydrolase,putative[Medicagotruncatula]
scaffold1926|size154930|quiver_16006_17024_ID=g103301	105.161	4.31151	7.67066e-14	2e-134	scaffold1926|size154930|quiver_16006_17024_ID=g103301	XP_003591967.1	Medtr1g095730.1	hypotheticalproteinMTR_1g095730[Medicagotruncatula]
scaffold193|size984447|quiver_711628_715078_ID=g115731	1063.73	2.08012	7.5279e-05	0	scaffold193|size984447|quiver_711628_715078_ID=g115731	XP_013469509.1	Medtr1g096270.1	LRRreceptor-likekinasefamilyprotein[Medicagotruncatula]
scaffold1932|size154222|quiver_60444_64441_ID=g87158	555.875	2.10166	0.000168526	0	scaffold1932|size154222|quiver_60444_64441_ID=g87158	XP_013452702.1	Medtr6g472300.1	diseaseresistanceprotein(TIR-NBS-LRRclass)[Medicagotruncatula]
scaffold1936|size266032|quiver_16167_18931_ID=g76458	61.6952	2.89865	6.12465e-05	0	scaffold1936|size266032|quiver_16167_18931_ID=g76458	XP_003624108.1	Medtr7g079350.1	LysMtypereceptorkinase[Medicagotruncatula]
scaffold1936|size266032|quiver_251265_255449_ID=g76487	404.351	4.3625	7.68656e-22	0	scaffold1936|size266032|quiver_251265_255449_ID=g76487	XP_003624084.2	Medtr7g079080.1	1-aminocyclopropane-1-carboxylatesynthase[Medicagotruncatula]
scaffold194|size1013746|quiver_298276_304768_ID=g112867	3504.94	2.29921	3.42416e-06	0	scaffold194|size1013746|quiver_298276_304768_ID=g112867	XP_013446279.1	Medtr8g071130.1	pinoresinol-lariciresinolreductase-likeprotein[Medicagotruncatula]
scaffold194|size1013746|quiver_820418_828256_ID=g112923	74.9104	3.16694	0.00169777	0	scaffold194|size1013746|quiver_820418_828256_ID=g112923	XP_013452112.1	Medtr6g045307.1	IPPtransferase[Medicagotruncatula]
scaffold1941|size153142|quiver_43788_46371_ID=g63296	349.014	2.50984	5.07777e-08	0	scaffold1941|size153142|quiver_43788_46371_ID=g63296	XP_003617349.1	Medtr5g090620.1	UDP-glucoseflavonoid3-O-glucosyltransferase[Medicagotruncatula]
scaffold1945|size152505|quiver_134773_139341_ID=g52767	53.5867	3.29388	2.7411e-06	9e-146	scaffold1945|size152505|quiver_134773_139341_ID=g52767	XP_013468105.1	Medtr1g062630.1	allergenPruprotein,putative[Medicagotruncatula]
scaffold195|size1356585|quiver_1306951_1307467_ID=g110257	91.6081	4.66912	1.2659e-11	1e-35	scaffold195|size1356585|quiver_1306951_1307467_ID=g110257	XP_003611293.1	Medtr5g012410.1	hypotheticalproteinMTR_5g012410[Medicagotruncatula]
scaffold195|size1356585|quiver_1319332_1320858_ID=g110258	1018.83	7.2841	2.34402e-37	0	scaffold195|size1356585|quiver_1319332_1320858_ID=g110258	XP_003611291.1	Medtr5g012390.1	L-lactatedehydrogenaseA-likeprotein[Medicagotruncatula]
scaffold195|size1356585|quiver_54167_56871_ID=g110089	339.858	4.70599	5.99293e-19	0	scaffold195|size1356585|quiver_54167_56871_ID=g110089	XP_003607623.1	Medtr4g080360.1	papainfamilycysteineprotease[Medicagotruncatula]
scaffold195|size1356585|quiver_801491_805414_ID=g110193	241.703	2.43171	2.26315e-05	0	scaffold195|size1356585|quiver_801491_805414_ID=g110193	XP_003611372.1	Medtr5g013260.1	FAD/NAD(P)-bindingoxidoreductasefamilyprotein[Medicagotruncatula]
scaffold1955|size196338|quiver_111516_122460_ID=g27133	156.216	3.78255	4.30794e-07	0	scaffold1955|size196338|quiver_111516_122460_ID=g27133	XP_003614434.2	Medtr0014s0220.1	PIF1-likehelicase[Medicagotruncatula]
scaffold1958|size399804|quiver_342778_350792_ID=g19887	104.804	2.58299	0.0010329	0	scaffold1958|size399804|quiver_342778_350792_ID=g19887	XP_003620229.2	Medtr6g078890.1	diseaseresistanceprotein(TIR-NBS-LRRclass)[Medicagotruncatula]
scaffold197|size920509|quiver_562054_566781_ID=g104403	53.6053	2.88933	0.000956352	0	scaffold197|size920509|quiver_562054_566781_ID=g104403	XP_013460019.1	Medtr3g058670.1	diseaseresistanceprotein(TIR-NBS-LRRclass),putative[Medicagotruncatula]
scaffold1973|size293457|quiver_214290_217253_ID=g147630	375.127	2.55656	0.00224436	0	scaffold1973|size293457|quiver_214290_217253_ID=g147630	XP_003629986.1	Medtr8g089000.1	leucine-richreceptor-likekinasefamilyprotein[Medicagotruncatula]
scaffold1976|size269067|quiver_36301_45511_ID=g139765	198.505	2.03997	0.00884368	0.17	scaffold1976|size269067|quiver_36301_45511_ID=g139765	XP_003625981.1	Medtr6g015995.1	RING/FYVE/PHDzincfingerprotein[Medicagotruncatula]
scaffold1977|size160251|quiver_134220_140241_ID=g137298	173.314	2.34528	2.21934e-05	0	scaffold1977|size160251|quiver_134220_140241_ID=g137298	XP_003604737.1	Medtr4g017200.1	pyruvatedecarboxylase[Medicagotruncatula]
scaffold198|size864892|quiver_30306_33621_ID=g101878	54.1181	2.04907	0.0156305	0	scaffold198|size864892|quiver_30306_33621_ID=g101878	XP_013466270.1	Medtr1g027030.2	stress-inducedreceptor-likekinase[Medicagotruncatula]
scaffold198|size864892|quiver_407351_410896_ID=g101931	814.604	-2.06814	7.68092e-05	0	scaffold198|size864892|quiver_407351_410896_ID=g101931	XP_013457105.1	Medtr4g090525.1	3'(2'),5'-bisphosphatenucleotidase[Medicagotruncatula]
scaffold198|size864892|quiver_452231_461126_ID=g101938	902.191	4.52854	2.51628e-20	0	scaffold198|size864892|quiver_452231_461126_ID=g101938	XP_003608194.2	Medtr4g090580.1	NAD(P)HdehydrogenaseB2[Medicagotruncatula]
scaffold198|size864892|quiver_663218_665494_ID=g101964	225.966	2.23767	0.000567993	9e-109	scaffold198|size864892|quiver_663218_665494_ID=g101964	XP_003608235.1	Medtr4g091100.1	F-boxSKIP27-likeprotein[Medicagotruncatula]
scaffold1987|size301691|quiver_259679_260169_ID=g111758	124.087	2.42593	0.000485045	8e-23	scaffold1987|size301691|quiver_259679_260169_ID=g111758	XP_003620527.1	Medtr6g086390.1	arabinogalactanpeptide-likeprotein[Medicagotruncatula]
scaffold199|size1146886|quiver_835620_836763_ID=g99170	571.453	3.23032	6.08765e-11	4e-120	scaffold199|size1146886|quiver_835620_836763_ID=g99170	XP_003589248.1	Medtr1g021070.1	DUF1645familyprotein[Medicagotruncatula]
scaffold1995|size146426|quiver_97396_97959_ID=g89808	426.337	2.84427	6.74336e-08	3e-61	scaffold1995|size146426|quiver_97396_97959_ID=g89808	XP_003625065.1	Medtr7g090560.1	hypotheticalproteinMTR_7g090560[Medicagotruncatula]
scaffold2|size3323527|quiver_1203160_1206932_ID=g112280	73.9389	-2.15191	0.0426762	4e-118	scaffold2|size3323527|quiver_1203160_1206932_ID=g112280	XP_003630281.1	Medtr8g093790.1	NACtranscriptionfactor-likeprotein[Medicagotruncatula]
scaffold2|size3323527|quiver_1831355_1832086_ID=g112359	555.267	2.20302	0.0177913	2e-94	scaffold2|size3323527|quiver_1831355_1832086_ID=g112359	XP_003612856.1	Medtr8g103245.1	corehistoneH2A/H2B/H3/H4[Medicagotruncatula]
scaffold2|size3323527|quiver_662494_663693_ID=g112208	137.007	2.47569	0.000244399	2e-128	scaffold2|size3323527|quiver_662494_663693_ID=g112208	XP_013447130.1	Medtr8g099035.1	lateembryogenesisabundantprotein[Medicagotruncatula]
scaffold2|size3323527|quiver_882477_883716_ID=g112243	1129.38	2.91641	4.45507e-08	0	scaffold2|size3323527|quiver_882477_883716_ID=g112243	XP_003630347.1	Medtr8g094580.1	NAC-liketranscriptionfactor[Medicagotruncatula]
scaffold20|size1793215|quiver_1095980_1104425_ID=g63915	95.5301	-2.76182	6.61974e-05	0	scaffold20|size1793215|quiver_1095980_1104425_ID=g63915	XP_013454713.1	Medtr4g011640.1	drugresistancetransporter-likeABCdomainprotein[Medicagotruncatula]
scaffold20|size1793215|quiver_1201750_1203676_ID=g63931	379.861	-2.07572	0.0051155	0	scaffold20|size1793215|quiver_1201750_1203676_ID=g63931	XP_013454720.1	Medtr4g011720.1	2-oxoglutarate-dependentdioxygenase[Medicagotruncatula]
scaffold20|size1793215|quiver_1440656_1445667_ID=g63961	94.7149	2.64604	0.00467044	5e-53	scaffold20|size1793215|quiver_1440656_1445667_ID=g63961	XP_013451646.1	Medtr6g033455.1	hypotheticalproteinMTR_6g033455[Medicagotruncatula]
scaffold20|size1793215|quiver_1494402_1499078_ID=g63968	194.816	2.7492	0.000245776	3e-41	scaffold20|size1793215|quiver_1494402_1499078_ID=g63968	XP_013452697.1	Medtr6g472230.1	diseaseresistanceprotein(TIR-NBS-LRRclass),putative[Medicagotruncatula]
scaffold20|size1793215|quiver_507761_508295_ID=g63831	203.447	2.55193	5.60182e-05	1e-38	scaffold20|size1793215|quiver_507761_508295_ID=g63831	XP_013454667.1	Medtr4g011030.1	DUF761domainprotein[Medicagotruncatula]
scaffold20|size1793215|quiver_966120_973605_ID=g63900	147.246	2.06244	7.96184e-06	0	scaffold20|size1793215|quiver_966120_973605_ID=g63900	XP_013454700.1	Medtr4g011450.1	U5smallnuclearribonucleoprotein200kDahelicase[Medicagotruncatula]
scaffold200|size721570|quiver_509933_519037_ID=g96702	142.37	3.74154	2.56399e-15	0	scaffold200|size721570|quiver_509933_519037_ID=g96702	XP_003622634.2	Medtr0184s0040.1	UDP-glucosyltransferasefamilyprotein[Medicagotruncatula]
scaffold2004|size506806|quiver_297580_305373_ID=g66021	92.5467	3.08505	0.000467825	2e-59	scaffold2004|size506806|quiver_297580_305373_ID=g66021	XP_013450464.1	Medtr7g112150.1	importinsubunitalpha[Medicagotruncatula]
scaffold201|size694417|quiver_142364_144841_ID=g93474	1094.93	3.43854	1.07693e-12	1e-169	scaffold201|size694417|quiver_142364_144841_ID=g93474	XP_003590328.1	Medtr1g056550.1	syntaxinofplants122protein[Medicagotruncatula]
scaffold2011|size144556|quiver_102896_104422_ID=g47735	1384.87	7.91249	8.08372e-49	0	scaffold2011|size144556|quiver_102896_104422_ID=g47735	XP_003611291.1	Medtr5g012390.1	L-lactatedehydrogenaseA-likeprotein[Medicagotruncatula]
scaffold2011|size144556|quiver_90161_90681_ID=g47734	72.7453	4.09559	6.72442e-08	3e-35	scaffold2011|size144556|quiver_90161_90681_ID=g47734	XP_003611293.1	Medtr5g012410.1	hypotheticalproteinMTR_5g012410[Medicagotruncatula]
scaffold2019|size190935|quiver_174054_180931_ID=g27168	220.512	5.41987	1.20046e-21	0	scaffold2019|size190935|quiver_174054_180931_ID=g27168	XP_003593708.2	Medtr2g015310.1	glutamatereceptor2.7[Medicagotruncatula]
scaffold202|size693748|quiver_42133_43011_ID=g90778	67.401	4.63317	3.46342e-10	6e-71	scaffold202|size693748|quiver_42133_43011_ID=g90778	XP_003624672.2	Medtr7g086240.1	cathepsinpropeptideinhibitordomainprotein[Medicagotruncatula]
scaffold2026|size143584|quiver_100940_108961_ID=g9399	50.9991	2.78099	0.0114544	0	scaffold2026|size143584|quiver_100940_108961_ID=g9399	XP_003624813.2	Medtr7g087040.1	F-box/FBD/LRRprotein[Medicagotruncatula]
scaffold2029|size412746|quiver_132736_134075_ID=g2325	122.027	-2.32902	0.0434862	7e-37	scaffold2029|size412746|quiver_132736_134075_ID=g2325	XP_013447162.1	Medtr8g099245.1	arabinogalactanpeptide-likeprotein[Medicagotruncatula]
scaffold2032|size142911|quiver_113996_122797_ID=g159806	162.976	4.58546	1.41642e-10	0	scaffold2032|size142911|quiver_113996_122797_ID=g159806	XP_003600554.2	Medtr3g062570.1	LRRreceptor-likekinase[Medicagotruncatula]
scaffold2032|size142911|quiver_133316_139543_ID=g159809	416.429	6.46961	7.28158e-28	1e-154	scaffold2032|size142911|quiver_133316_139543_ID=g159809	XP_013460492.1	Medtr3g062570.3	LRRreceptor-likekinase[Medicagotruncatula]
scaffold204|size688919|quiver_337790_341857_ID=g85361	78.7087	3.91496	9.17503e-06	3e-138	scaffold204|size688919|quiver_337790_341857_ID=g85361	XP_013452112.1	Medtr6g045307.1	IPPtransferase[Medicagotruncatula]
scaffold2043|size168935|quiver_34646_36761_ID=g132221	74.7487	2.34662	0.00789723	0	scaffold2043|size168935|quiver_34646_36761_ID=g132221	XP_013469346.1	Medtr1g091010.1	cytochromeP450familyprotein[Medicagotruncatula]
scaffold2052|size238568|quiver_146209_147401_ID=g109011	102.686	2.99893	0.00188683	9.5	scaffold2052|size238568|quiver_146209_147401_ID=g109011	XP_003589252.1	Medtr3g049440.3	diseaseresistanceprotein(CC-NBS-LRRclass)familyprotein[Medicagotruncatula]
scaffold2053|size190540|quiver_50536_53451_ID=g106184	1369.25	2.32947	2.2008e-06	0	scaffold2053|size190540|quiver_50536_53451_ID=g106184	XP_003615676.1	Medtr5g070870.1	ubiquinoloxidase1a[Medicagotruncatula]
scaffold2068|size191434|quiver_134350_140611_ID=g66071	54.8771	4.9545	4.69851e-08	0	scaffold2068|size191434|quiver_134350_140611_ID=g66071	XP_013452112.1	Medtr6g045307.1	IPPtransferase[Medicagotruncatula]
scaffold207|size1276015|quiver_503909_504506_ID=g77392	206.189	3.39983	8.21738e-08	2e-98	scaffold207|size1276015|quiver_503909_504506_ID=g77392	XP_003609515.1	Medtr4g116530.1	stressinducedprotein[Medicagotruncatula]
scaffold2091|size137248|quiver_21386_23700_ID=g7128	702.591	3.36463	6.03654e-13	0	scaffold2091|size137248|quiver_21386_23700_ID=g7128	XP_003618783.2	Medtr6g021910.1	SMP-30/gluconolaconase/LRE-likeregionprotein[Medicagotruncatula]
scaffold2096|size136951|quiver_25844_31071_ID=g159810	3436.17	-2.97371	6.56457e-06	0	scaffold2096|size136951|quiver_25844_31071_ID=g159810	XP_003627185.1	Medtr8g018550.1	seedlinoleate9S-lipoxygenase[Medicagotruncatula]
scaffold21|size1494754|quiver_1097155_1098423_ID=g61187	152.788	-5.83043	6.5341e-18	999999	scaffold21|size1494754|quiver_1097155_1098423_ID=g61187	genbank	genbank	No_hits_found
scaffold21|size1494754|quiver_189660_191187_ID=g61062	237.952	4.27453	3.69178e-11	3e-180	scaffold21|size1494754|quiver_189660_191187_ID=g61062	XP_003610458.1	Medtr4g132380.1	F-boxplant-likeprotein,putative[Medicagotruncatula]
scaffold2109|size234861|quiver_176902_183824_ID=g127454	115.972	-3.15602	0.00114812	2e-94	scaffold2109|size234861|quiver_176902_183824_ID=g127454	XP_013459705.1	Medtr3g451840.1	Pol-likepolyprotein/retrotransposon,putative[Medicagotruncatula]
scaffold212|size955095|quiver_515430_519409_ID=g64306	169.258	2.59102	0.00174151	0	scaffold212|size955095|quiver_515430_519409_ID=g64306	XP_013461490.1	Medtr3g093780.1	DUF3133familyprotein[Medicagotruncatula]
scaffold212|size955095|quiver_540961_544326_ID=g64312	991.851	2.50786	6.13776e-09	0	scaffold212|size955095|quiver_540961_544326_ID=g64312	XP_013461494.1	Medtr3g093830.1	WRKYfamilytranscriptionfactor[Medicagotruncatula]
scaffold2121|size141329|quiver_31996_41544_ID=g95651	82.742	2.44755	0.000113043	0	scaffold2121|size141329|quiver_31996_41544_ID=g95651	XP_003604643.1	Medtr4g015460.1	glycosidehydrolasefamily1protein[Medicagotruncatula]
scaffold213|size678123|quiver_415631_423567_ID=g61600	106.101	2.9616	3.57044e-08	0	scaffold213|size678123|quiver_415631_423567_ID=g61600	XP_003613148.2	Medtr5g033320.1	multidrugresistanceproteinABCtransporterfamilyprotein[Medicagotruncatula]
scaffold2139|size132526|quiver_55016_56221_ID=g47765	973.865	2.6319	1.20815e-05	1e-157	scaffold2139|size132526|quiver_55016_56221_ID=g47765	XP_003615275.1	Medtr5g066020.1	AThookmotifDNA-bindingfamilyprotein[Medicagotruncatula]
scaffold2141|size132439|quiver_1_5998_ID=g42789	2206.99	2.13043	1.03265e-05	0	scaffold2141|size132439|quiver_1_5998_ID=g42789	XP_013455356.1	Medtr4g036080.1	diseaseresistanceprotein(TIR-NBS-LRRclass),putative[Medicagotruncatula]
scaffold2144|size132097|quiver_93116_94631_ID=g34779	70.6619	-2.40249	0.0198364	2e-80	scaffold2144|size132097|quiver_93116_94631_ID=g34779	XP_013448823.1	Medtr7g059460.1	macrophagemigrationinhibitionfactor-likeprotein[Medicagotruncatula]
scaffold215|size946198|quiver_620955_622105_ID=g56254	1026.94	2.09259	2.20093e-06	9e-154	scaffold215|size946198|quiver_620955_622105_ID=g56254	XP_003615275.1	Medtr5g066020.1	AThookmotifDNA-bindingfamilyprotein[Medicagotruncatula]
scaffold215|size946198|quiver_880879_884646_ID=g56279	201.108	2.18055	0.00139593	2e-155	scaffold215|size946198|quiver_880879_884646_ID=g56279	XP_003615240.1	Medtr5g065580.1	dihydrofolatereductase-likeprotein[Medicagotruncatula]
scaffold2154|size178803|quiver_104336_120012_ID=g9442	421.585	2.5131	3.69766e-07	0	scaffold2154|size178803|quiver_104336_120012_ID=g9442	XP_003624587.1	Medtr7g085180.1	Nodfactor-bindinglectin-nucleotidephosphohydrolase[Medicagotruncatula]
scaffold2156|size189166|quiver_159232_162161_ID=g4824	205.362	3.49642	7.77589e-07	0	scaffold2156|size189166|quiver_159232_162161_ID=g4824	XP_003621428.2	Medtr7g013240.1	UDP-glucosyltransferasefamilyprotein[Medicagotruncatula]
scaffold217|size676763|quiver_594279_596695_ID=g51234	70.7688	5.73917	2.58928e-13	3e-55	scaffold217|size676763|quiver_594279_596695_ID=g51234	XP_013459939.1	Medtr2g083020.1	hypotheticalproteinMTR_3g456010[Medicagotruncatula]
scaffold218|size1045978|quiver_397881_399579_ID=g48672	288.419	2.46316	3.95722e-06	0	scaffold218|size1045978|quiver_397881_399579_ID=g48672	XP_003629044.1	Medtr8g072510.1	ankyrinrepeatprotein[Medicagotruncatula]
scaffold219|size675333|quiver_306824_307724_ID=g46210	395.104	2.81156	4.95931e-07	4e-79	scaffold219|size675333|quiver_306824_307724_ID=g46210	XP_003618062.1	Medtr5g098580.1	transmembraneprotein,putative[Medicagotruncatula]
scaffold219|size675333|quiver_326597_336392_ID=g46213	54.3142	2.90226	0.00103406	0	scaffold219|size675333|quiver_326597_336392_ID=g46213	XP_003592698.2	Medtr1g114070.1	transcriptionfactorjumonji(JmjC)domainprotein[Medicagotruncatula]
scaffold219|size675333|quiver_499421_507793_ID=g46235	99.7585	2.16527	0.000282342	1e-28	scaffold219|size675333|quiver_499421_507793_ID=g46235	XP_003618080.1	Medtr5g098760.1	transmembraneprotein,putative[Medicagotruncatula]
scaffold2197|size165034|quiver_82986_93662_ID=g63404	274.051	2.22095	5.28325e-05	3e-05	scaffold2197|size165034|quiver_82986_93662_ID=g63404	XP_003626242.2	Medtr7g113010.1	epoxidehydrolase[Medicagotruncatula]
scaffold22|size1923159|quiver_408503_419795_ID=g58429	223.661	2.61896	0.00117124	6e-42	scaffold22|size1923159|quiver_408503_419795_ID=g58429	XP_013444580.1	Medtr7g033205.1	hypotheticalproteinMTR_8g027132[Medicagotruncatula]
scaffold2200|size279800|quiver_115404_118371_ID=g55288	237.338	2.9946	9.93869e-05	0	scaffold2200|size279800|quiver_115404_118371_ID=g55288	XP_003604540.2	Medtr4g014160.1	diseaseresistanceprotein(TIR-NBS-LRRclass),putative[Medicagotruncatula]
scaffold2218|size130349|quiver_115549_116571_ID=g9470	227.048	2.52235	1.23267e-06	1e-32	scaffold2218|size130349|quiver_115549_116571_ID=g9470	XP_003589096.1	Medtr1g018420.1	C2H2-typezincfingerprotein[Medicagotruncatula]
scaffold2219|size124992|quiver_58370_59791_ID=g7185	397.638	-3.51774	6.12102e-15	0	scaffold2219|size124992|quiver_58370_59791_ID=g7185	XP_013446178.1	Medtr8g069800.1	F-box/kelch-repeatplantprotein[Medicagotruncatula]
scaffold2220|size124750|quiver_53636_57516_ID=g4834	170.004	3.6744	5.63898e-10	6e-164	scaffold2220|size124750|quiver_53636_57516_ID=g4834	XP_013447617.1	Medtr7g015180.1	NLIinteractingfactor-likephosphatase[Medicagotruncatula]
scaffold223|size819255|quiver_168736_170442_ID=g35780	421.43	4.55488	7.80038e-12	1e-163	scaffold223|size819255|quiver_168736_170442_ID=g35780	XP_003591644.1	Medtr1g090150.1	glutathioneS-transferase,amino-terminaldomainprotein[Medicagotruncatula]
scaffold224|size668476|quiver_509641_511392_ID=g33201	159.599	3.34356	1.81704e-05	0	scaffold224|size668476|quiver_509641_511392_ID=g33201	XP_013470162.1	Medtr1g110290.1	core-2/I-branchingenzyme[Medicagotruncatula]
scaffold226|size683958|quiver_431840_434225_ID=g28287	1527.89	2.21348	1.54253e-08	0	scaffold226|size683958|quiver_431840_434225_ID=g28287	XP_013462637.1	Medtr2g017965.1	GDSL-likelipase/acylhydrolase[Medicagotruncatula]
scaffold2263|size174760|quiver_81542_83711_ID=g58058	998.589	2.14211	0.000695732	5e-127	scaffold2263|size174760|quiver_81542_83711_ID=g58058	XP_013455961.1	Medtr4g057765.1	heavymetaltransport/detoxificationsuperfamilyprotein[Medicagotruncatula]
scaffold2277|size142984|quiver_83996_87945_ID=g22288	113.85	2.3733	2.87597e-05	0	scaffold2277|size142984|quiver_83996_87945_ID=g22288	XP_003613569.2	Medtr5g038180.1	diseaseresistanceprotein[Medicagotruncatula]
scaffold228|size665836|quiver_604264_604844_ID=g23134	90.0044	2.23305	0.021286	3e-32	scaffold228|size665836|quiver_604264_604844_ID=g23134	XP_003596197.1	Medtr2g069420.1	cysteine-richTMmodulestresstoleranceprotein[Medicagotruncatula]
scaffold228|size665836|quiver_607683_608374_ID=g23135	79.1501	2.33235	0.0252067	8e-37	scaffold228|size665836|quiver_607683_608374_ID=g23135	XP_003596197.1	Medtr2g069420.1	cysteine-richTMmodulestresstoleranceprotein[Medicagotruncatula]
scaffold228|size665836|quiver_613942_618254_ID=g23136	267.837	2.11999	0.00457394	2e-31	scaffold228|size665836|quiver_613942_618254_ID=g23136	XP_003596197.1	Medtr2g069420.1	cysteine-richTMmodulestresstoleranceprotein[Medicagotruncatula]
scaffold229|size1220275|quiver_120042_123081_ID=g20699	620.532	-4.0537	3.94554e-12	0	scaffold229|size1220275|quiver_120042_123081_ID=g20699	XP_003594812.2	Medtr2g034900.1	importinsubunitalpha-1b[Medicagotruncatula]
scaffold229|size1220275|quiver_211206_222448_ID=g20713	283.286	5.32954	2.64953e-27	0	scaffold229|size1220275|quiver_211206_222448_ID=g20713	XP_003609881.1	Medtr4g123990.1	ABCtransporterBfamilyprotein[Medicagotruncatula]
scaffold229|size1220275|quiver_283196_290465_ID=g20720	3498.66	5.58619	4.74964e-33	0	scaffold229|size1220275|quiver_283196_290465_ID=g20720	XP_003609885.1	Medtr4g124040.2	ABCtransporterBfamilyprotein[Medicagotruncatula]
scaffold2291|size130524|quiver_14116_15061_ID=g152394	408.43	2.26096	6.7536e-05	4e-123	scaffold2291|size130524|quiver_14116_15061_ID=g152394	XP_003621252.1	Medtr7g011010.1	EFhandcalcium-bindingfamilyprotein[Medicagotruncatula]
scaffold2295|size116382|quiver_43886_44872_ID=g142541	89.9495	3.50968	0.000229584	5	scaffold2295|size116382|quiver_43886_44872_ID=g142541	XP_013444991.1	Medtr7g051330.1	CAZyfamilyGT8glycosyltransferase[Medicagotruncatula]
scaffold23|size2167186|quiver_1701080_1703242_ID=g55873	1481.11	2.02318	8.36919e-07	0	scaffold23|size2167186|quiver_1701080_1703242_ID=g55873	XP_013466448.1	Medtr1g029610.1	receptor-likekinaseplant-likeprotein,putative[Medicagotruncatula]
scaffold23|size2167186|quiver_1708639_1709532_ID=g55874	132.04	2.60195	9.52732e-09	1e-142	scaffold23|size2167186|quiver_1708639_1709532_ID=g55874	XP_013466447.1	Medtr1g029600.1	receptor-likekinaseplant,putative[Medicagotruncatula]
scaffold23|size2167186|quiver_1773904_1775618_ID=g55884	597.631	3.66432	2.35328e-10	0	scaffold23|size2167186|quiver_1773904_1775618_ID=g55884	XP_013466442.1	Medtr1g029540.1	zeatinO-glucosyltransferase-likeprotein[Medicagotruncatula]
scaffold230|size663114|quiver_394724_396811_ID=g18409	323.929	2.38453	0.000210366	0	scaffold230|size663114|quiver_394724_396811_ID=g18409	XP_003604055.2	Medtr3g118020.1	plantphospholipase-likeprotein[Medicagotruncatula]
scaffold230|size663114|quiver_47236_53810_ID=g18360	153.987	2.25816	7.38835e-05	0	scaffold230|size663114|quiver_47236_53810_ID=g18360	XP_013462339.1	Medtr3g117485.1	2OG-Fe(II)oxygenasefamilyoxidoreductase[Medicagotruncatula]
scaffold230|size663114|quiver_554214_555443_ID=g18430	776.531	2.62788	7.21749e-11	0	scaffold230|size663114|quiver_554214_555443_ID=g18430	XP_003604092.2	Medtr3g118390.1	Chitinase(ClassI)/Hevein[Medicagotruncatula]
scaffold2306|size115443|quiver_93895_95841_ID=g114661	1019.82	2.86406	2.15364e-07	0	scaffold2306|size115443|quiver_93895_95841_ID=g114661	XP_003621538.1	Medtr7g016820.1	chalconeandstilbenesynthasefamilyprotein[Medicagotruncatula]
scaffold2308|size282805|quiver_243578_248888_ID=g109151	3975.32	-2.42624	9.75355e-07	1e-102	scaffold2308|size282805|quiver_243578_248888_ID=g109151	XP_003628192.1	Medtr8g045400.1	pathogenesis-relatedproteinbetVIfamilyprotein[Medicagotruncatula]
scaffold231|size1706987|quiver_1080259_1084223_ID=g15583	92.9856	-4.8185	9.32825e-09	0	scaffold231|size1706987|quiver_1080259_1084223_ID=g15583	XP_013448609.1	Medtr7g056207.1	CXEcarboxylesterase[Medicagotruncatula]
scaffold2311|size131817|quiver_92547_93661_ID=g101097	624.184	2.24248	0.0213253	3e-92	scaffold2311|size131817|quiver_92547_93661_ID=g101097	XP_003607495.2	Medtr4g078690.1	transmembraneprotein,putative[Medicagotruncatula]
scaffold2316|size114148|quiver_74874_75521_ID=g87315	68.3128	3.80352	6.66223e-09	1e-52	scaffold2316|size114148|quiver_74874_75521_ID=g87315	XP_013468498.1	Medtr1g069960.1	ethyleneresponsefactor[Medicagotruncatula]
scaffold232|size658501|quiver_536668_537556_ID=g12800	183.741	2.80869	2.76459e-07	1e-58	scaffold232|size658501|quiver_536668_537556_ID=g12800	XP_013461159.1	Medtr3g081500.1	VQmotifprotein[Medicagotruncatula]
scaffold2324|size162600|quiver_24801_27111_ID=g66128	265.344	2.2135	0.000315789	4e-153	scaffold2324|size162600|quiver_24801_27111_ID=g66128	XP_013470406.1	Medtr1g115195.1	glutathioneS-transferase[Medicagotruncatula]
scaffold2325|size126698|quiver_55197_55731_ID=g63457	150.584	2.53998	0.000125658	1e-72	scaffold2325|size126698|quiver_55197_55731_ID=g63457	XP_013467585.1	Medtr1g052885.1	calcium-bindingEF-handprotein[Medicagotruncatula]
scaffold233|size692183|quiver_168494_172211_ID=g10241	365.64	2.67301	1.90258e-13	0	scaffold233|size692183|quiver_168494_172211_ID=g10241	XP_013464610.1	Medtr2g078260.1	verticilliumwiltdiseaseresistanceprotein[Medicagotruncatula]
scaffold2337|size196998|quiver_25376_36040_ID=g32392	214.186	2.61549	4.69173e-09	0	scaffold2337|size196998|quiver_25376_36040_ID=g32392	XP_003614526.2	Medtr0090s0020.1	S-locuslectinkinasefamilyprotein[Medicagotruncatula]
scaffold234|size657334|quiver_111789_114581_ID=g7972	56.4584	3.35045	5.45947e-06	0	scaffold234|size657334|quiver_111789_114581_ID=g7972	XP_003623385.2	Medtr7g070220.1	DREtranscriptionfactor[Medicagotruncatula]
scaffold2340|size193901|quiver_27582_31251_ID=g24684	247.975	2.11159	0.000131276	0	scaffold2340|size193901|quiver_27582_31251_ID=g24684	XP_003604737.1	Medtr4g017200.1	pyruvatedecarboxylase[Medicagotruncatula]
scaffold2378|size108492|quiver_14325_16641_ID=g92720	249.355	2.10369	3.24831e-08	0	scaffold2378|size108492|quiver_14325_16641_ID=g92720	XP_013448933.1	Medtr7g062990.1	L-typelectin-domainreceptorkinaseIV.2-likeprotein[Medicagotruncatula]
scaffold238|size1320973|quiver_538832_540707_ID=g163017	83.4174	2.35266	0.00454167	0	scaffold238|size1320973|quiver_538832_540707_ID=g163017	XP_013470162.1	Medtr1g110290.1	core-2/I-branchingenzyme[Medicagotruncatula]
scaffold2388|size107950|quiver_24631_25341_ID=g66151	502.001	2.34432	4.47984e-06	5e-38	scaffold2388|size107950|quiver_24631_25341_ID=g66151	XP_003591239.1	Medtr1g084780.1	hypotheticalproteinMTR_1g084780[Medicagotruncatula]
scaffold239|size1410339|quiver_1389519_1395287_ID=g160753	193.079	2.05565	0.0420499	0	scaffold239|size1410339|quiver_1389519_1395287_ID=g160753	XP_003619954.1	Medtr6g072320.1	diseaseresistanceprotein(TIR-NBS-LRRclass)[Medicagotruncatula]
scaffold239|size1410339|quiver_674556_676726_ID=g160645	114.779	2.77778	0.000832365	0	scaffold239|size1410339|quiver_674556_676726_ID=g160645	XP_013456927.1	Medtr4g088160.1	cytochromeP450familyflavonesynthase[Medicagotruncatula]
scaffold239|size1410339|quiver_682915_685146_ID=g160646	632.672	3.40208	1.61915e-06	0	scaffold239|size1410339|quiver_682915_685146_ID=g160646	XP_013456928.1	Medtr4g088170.1	cytochromeP450familyflavonesynthase[Medicagotruncatula]
scaffold239|size1410339|quiver_710741_712848_ID=g160651	352.229	3.80408	6.8159e-12	0	scaffold239|size1410339|quiver_710741_712848_ID=g160651	XP_013456927.1	Medtr4g088160.1	cytochromeP450familyflavonesynthase[Medicagotruncatula]
scaffold2392|size241518|quiver_14036_19651_ID=g55369	429.77	4.21349	1.41776e-27	0	scaffold2392|size241518|quiver_14036_19651_ID=g55369	XP_003595200.2	Medtr2g039620.1	basichelixloophelix(BHLH)DNA-bindingfamilyprotein[Medicagotruncatula]
scaffold2400|size133060|quiver_120369_121021_ID=g34854	98.4786	3.51463	1.17293e-07	8e-77	scaffold2400|size133060|quiver_120369_121021_ID=g34854	XP_013445649.1	Medtr8g466250.1	calcium-bindingEF-handprotein[Medicagotruncatula]
scaffold2409|size105774|quiver_74666_76386_ID=g11996	305.301	2.56348	7.49955e-06	4e-104	scaffold2409|size105774|quiver_74666_76386_ID=g11996	XP_013468780.1	Medtr1g076650.1	EFhandcalcium-bindingfamilyprotein[Medicagotruncatula]
scaffold2411|size144806|quiver_27391_29891_ID=g7225	58.5046	2.27962	0.000687266	0	scaffold2411|size144806|quiver_27391_29891_ID=g7225	XP_003615694.1	Medtr5g071170.1	microsomalomega-3fattyaciddesaturase[Medicagotruncatula]
scaffold2415|size163810|quiver_22669_29751_ID=g162267	197.247	4.36449	8.76051e-10	0	scaffold2415|size163810|quiver_22669_29751_ID=g162267	XP_003593708.2	Medtr2g015310.1	glutamatereceptor2.7[Medicagotruncatula]
scaffold2415|size163810|quiver_31754_44171_ID=g162268	463.73	6.62577	6.89919e-26	0	scaffold2415|size163810|quiver_31754_44171_ID=g162268	XP_003593708.2	Medtr2g015310.1	glutamatereceptor2.7[Medicagotruncatula]
scaffold2423|size316747|quiver_301995_306040_ID=g142611	102.501	2.23944	0.000394633	0	scaffold2423|size316747|quiver_301995_306040_ID=g142611	XP_003619954.1	Medtr6g072450.1	diseaseresistanceprotein(TIR-NBS-LRRclass)[Medicagotruncatula]
scaffold243|size648349|quiver_36504_37531_ID=g150712	541.183	5.69505	1.97851e-25	4e-111	scaffold243|size648349|quiver_36504_37531_ID=g150712	XP_003590048.1	Medtr1g043350.1	ethylene-responsivetranscriptionfactor1B[Medicagotruncatula]
scaffold2431|size175466|quiver_48076_51831_ID=g122656	2598.44	2.31041	0.000532363	0	scaffold2431|size175466|quiver_48076_51831_ID=g122656	XP_013452304.1	Medtr6g452990.1	heatshockprotein81-2[Medicagotruncatula]
scaffold2431|size175466|quiver_90696_95735_ID=g122664	161.203	2.5331	0.00148392	0	scaffold2431|size175466|quiver_90696_95735_ID=g122664	XP_013455748.1	Medtr4g051622.1	pyridinenucleotide-disulfideoxidoreductasefamilyprotein[Medicagotruncatula]
scaffold2439|size102334|quiver_10665_16701_ID=g101117	257.995	5.26249	4.30735e-21	0	scaffold2439|size102334|quiver_10665_16701_ID=g101117	XP_013458793.1	Medtr3g006740.1	glycyl-tRNAsynthetase/glycine-tRNAligase[Medicagotruncatula]
scaffold2441|size314839|quiver_74541_78111_ID=g95774	226.956	2.23365	0.00033072	0	scaffold2441|size314839|quiver_74541_78111_ID=g95774	XP_003615688.2	Medtr5g071070.1	ARMrepeatCCCH-typezincfingerprotein[Medicagotruncatula]
scaffold245|size647527|quiver_457774_465593_ID=g145965	328.736	2.48781	6.65126e-08	0	scaffold245|size647527|quiver_457774_465593_ID=g145965	XP_003593035.1	Medtr2g007060.1	2OG-Fe(II)oxygenasefamilyoxidoreductase[Medicagotruncatula]
scaffold2456|size100521|quiver_77704_82251_ID=g55406	125.442	-3.40096	1.9876e-08	0	scaffold2456|size100521|quiver_77704_82251_ID=g55406	XP_003605649.2	Medtr4g035330.1	cytochromeP450family81protein[Medicagotruncatula]
scaffold246|size1275669|quiver_510258_514934_ID=g143369	73.2288	2.6997	0.00618895	3e-34	scaffold246|size1275669|quiver_510258_514934_ID=g143369	XP_013452697.1	Medtr6g472230.1	diseaseresistanceprotein(TIR-NBS-LRRclass),putative[Medicagotruncatula]
scaffold246|size1275669|quiver_55922_57911_ID=g143304	255.376	-2.54571	0.00191113	0	scaffold246|size1275669|quiver_55922_57911_ID=g143304	XP_003629973.2	Medtr8g088860.1	glutelintype-B-likeprotein[Medicagotruncatula]
scaffold246|size1275669|quiver_700466_707383_ID=g143404	63.322	3.64281	7.47354e-07	0	scaffold246|size1275669|quiver_700466_707383_ID=g143404	XP_013465255.1	Medtr2g091330.1	hypotheticalproteinMTR_2g091330[Medicagotruncatula]
scaffold248|size927038|quiver_260565_263879_ID=g138133	219.006	2.90766	0.000320297	0	scaffold248|size927038|quiver_260565_263879_ID=g138133	XP_003592928.2	Medtr2g005840.3	evolutionarilycarboxy-terminalregionprotein[Medicagotruncatula]
scaffold2480|size99173|quiver_52875_59011_ID=g159933	97.4655	4.91176	3.64471e-15	0	scaffold2480|size99173|quiver_52875_59011_ID=g159933	XP_003613276.1	Medtr5g034820.1	threonyl-tRNAsynthetase/threonine-tRNAligase,putative[Medicagotruncatula]
scaffold249|size641338|quiver_260282_260850_ID=g135432	51.973	2.08379	0.032358	3e-38	scaffold249|size641338|quiver_260282_260850_ID=g135432	XP_013464148.1	Medtr2g061780.1	transmembraneprotein,putative[Medicagotruncatula]
scaffold25|size1172716|quiver_906767_907311_ID=g50806	90.4414	2.73818	0.00629233	8e-39	scaffold25|size1172716|quiver_906767_907311_ID=g50806	XP_013464784.1	Medtr2g481150.1	wound-responsivefamilyprotein[Medicagotruncatula]
scaffold2522|size96785|quiver_9236_15602_ID=g50456	70.0751	2.16397	0.015215	0	scaffold2522|size96785|quiver_9236_15602_ID=g50456	XP_013447637.1	Medtr2g072980.1	feroniareceptor-likekinase[Medicagotruncatula]
scaffold2503|size180740|quiver_67356_70139_ID=g101137	138.672	2.60332	0.00719922	3e-88	scaffold2503|size180740|quiver_67356_70139_ID=g101137	XP_013464493.1	Medtr7g015510.1	Kunitztypetrypsininhibitor[Medicagotruncatula]
scaffold253|size636462|quiver_494814_496045_ID=g125852	295.265	3.21613	1.18277e-05	3e-107	scaffold253|size636462|quiver_494814_496045_ID=g125852	XP_003588914.1	Medtr1g015140.1	WRKYfamilytranscriptionfactor[Medicagotruncatula]
scaffold253|size636462|quiver_534662_535647_ID=g125856	460.574	4.12902	6.28293e-08	1e-87	scaffold253|size636462|quiver_534662_535647_ID=g125856	XP_013465875.1	Medtr1g015165.1	cytosolicclassIIsmallheat-shockprotein[Medicagotruncatula]
scaffold2551|size161479|quiver_349_2011_ID=g142622	60.5455	2.50679	8.89867e-05	0	scaffold2551|size161479|quiver_349_2011_ID=g142622	XP_003622634.2	Medtr0184s0040.1	UDP-glucosyltransferasefamilyprotein[Medicagotruncatula]
scaffold2551|size161479|quiver_43387_45191_ID=g142630	953.683	3.46029	2.85597e-13	0	scaffold2551|size161479|quiver_43387_45191_ID=g142630	XP_003622634.2	Medtr0184s0040.1	UDP-glucosyltransferasefamilyprotein[Medicagotruncatula]
scaffold256|size630666|quiver_186633_193958_ID=g118314	623.93	4.60054	3.02004e-22	0	scaffold256|size630666|quiver_186633_193958_ID=g118314	XP_003608194.2	Medtr4g090580.1	NAD(P)HdehydrogenaseB2[Medicagotruncatula]
scaffold256|size630666|quiver_48922_51201_ID=g118288	235.393	2.34665	0.000551783	9e-109	scaffold256|size630666|quiver_48922_51201_ID=g118288	XP_003608235.1	Medtr4g091100.1	F-boxSKIP27-likeprotein[Medicagotruncatula]
scaffold2560|size171940|quiver_40146_44799_ID=g120085	79.7424	-2.70481	2.00588e-05	7e-52	scaffold2560|size171940|quiver_40146_44799_ID=g120085	XP_003609880.1	Medtr4g123980.1	cytosolicpurine5-nucleotidase[Medicagotruncatula]
scaffold2569|size161310|quiver_25946_32761_ID=g95825	196.938	2.12516	0.000494468	0	scaffold2569|size161310|quiver_25946_32761_ID=g95825	XP_013452772.1	Medtr6g074875.1	diseaseresistanceprotein(TIR-NBS-LRRclass)[Medicagotruncatula]
scaffold259|size638625|quiver_181183_185865_ID=g110292	79.4316	5.20459	3.213e-09	3e-79	scaffold259|size638625|quiver_181183_185865_ID=g110292	XP_013446909.1	Medtr8g094810.1	leguminosingroup486secretedpeptide[Medicagotruncatula]
scaffold259|size638625|quiver_221983_230178_ID=g110297	349.852	2.62349	8.9505e-05	2e-42	scaffold259|size638625|quiver_221983_230178_ID=g110297	YP_001381718.1	Medtr4g034770.1	Acetyl-CoAcarboxylasecarboxyltransferasebetasubunit(chloroplast)[Medicagotruncatula]
scaffold2591|size90065|quiver_31866_35174_ID=g37501	688.692	3.06108	4.79454e-14	0	scaffold2591|size90065|quiver_31866_35174_ID=g37501	XP_003623461.2	Medtr7g071120.1	WRKYtranscriptionfactor[Medicagotruncatula]
scaffold26|size1174218|quiver_947935_949572_ID=g48285	3242.1	3.10221	2.99038e-14	0	scaffold26|size1174218|quiver_947935_949572_ID=g48285	XP_003610852.1	Medtr5g007730.1	chalconeandstilbenesynthasefamilyprotein[Medicagotruncatula]
scaffold260|size624790|quiver_3793_6351_ID=g107584	62.9099	-2.06813	0.0490387	0	scaffold260|size624790|quiver_3793_6351_ID=g107584	XP_003608512.2	Medtr4g096900.2	aspartatecarbamoyltransferase,catalyticchain[Medicagotruncatula]
scaffold261|size651484|quiver_144716_147343_ID=g104461	1280.06	4.36152	1.79521e-31	0	scaffold261|size651484|quiver_144716_147343_ID=g104461	XP_003614127.2	Medtr5g045160.1	plant/T31B5-30protein[Medicagotruncatula]
scaffold261|size651484|quiver_164812_167571_ID=g104466	413.853	3.39878	2.45341e-13	0	scaffold261|size651484|quiver_164812_167571_ID=g104466	XP_003614127.2	Medtr5g045160.1	plant/T31B5-30protein[Medicagotruncatula]
scaffold263|size623699|quiver_488598_491845_ID=g99280	172.129	2.12907	0.00280545	0	scaffold263|size623699|quiver_488598_491845_ID=g99280	XP_013447652.1	Medtr7g015760.1	tyrosinekinasefamilyprotein[Medicagotruncatula]
scaffold264|size629372|quiver_424349_425372_ID=g96792	533.277	4.77911	2.01259e-23	3e-141	scaffold264|size629372|quiver_424349_425372_ID=g96792	XP_003594889.2	Medtr2g035850.1	VQmotifprotein[Medicagotruncatula]
scaffold2640|size174509|quiver_67615_70871_ID=g76687	76.6126	2.09773	0.0104349	0	scaffold2640|size174509|quiver_67615_70871_ID=g76687	XP_003604808.1	Medtr4g019010.1	verticilliumwiltdiseaseresistanceprotein[Medicagotruncatula]
scaffold265|size1244111|quiver_197928_199232_ID=g93571	321.431	2.72149	8.26949e-05	1e-148	scaffold265|size1244111|quiver_197928_199232_ID=g93571	XP_003623208.1	Medtr7g065720.1	glutathioneS-transferase[Medicagotruncatula]
scaffold2650|size84299|quiver_79137_80751_ID=g50494	62.7962	2.34518	0.0255975	6e-110	scaffold2650|size84299|quiver_79137_80751_ID=g50494	XP_013452243.1	Medtr6g049050.1	F-boxprotein[Medicagotruncatula]
scaffold2652|size84274|quiver_36646_37185_ID=g45494	138.784	5.99421	1.68806e-21	0.0004	scaffold2652|size84274|quiver_36646_37185_ID=g45494	XP_003614946.1	Medtr5g061610.1	hypotheticalproteinMTR_5g061610[Medicagotruncatula]
scaffold267|size1260374|quiver_868522_869282_ID=g88216	166.075	5.24504	5.93128e-21	5e-120	scaffold267|size1260374|quiver_868522_869282_ID=g88216	XP_013444917.1	Medtr8g432460.1	BON1-associated-likeprotein[Medicagotruncatula]
scaffold2675|size102687|quiver_1283_3321_ID=g152478	443.186	8.59952	6.07667e-33	0	scaffold2675|size102687|quiver_1283_3321_ID=g152478	XP_003630669.1	Medtr8g102050.1	cytoplasmicasparagine-tRNAligase[Medicagotruncatula]
scaffold2677|size82736|quiver_61010_62471_ID=g147866	177.502	3.21545	8.67985e-10	0	scaffold2677|size82736|quiver_61010_62471_ID=g147866	XP_013455729.1	Medtr4g051515.1	E3ubiquitin-proteinligasePUB23-likeprotein[Medicagotruncatula]
scaffold268|size617301|quiver_15650_18971_ID=g85415	69.0014	2.38587	0.00207773	0	scaffold268|size617301|quiver_15650_18971_ID=g85415	XP_003592348.1	Medtr1g101910.1	DUF4378domainprotein[Medicagotruncatula]
scaffold269|size1189825|quiver_1028608_1029850_ID=g83067	123.005	2.50838	3.11278e-06	0	scaffold269|size1189825|quiver_1028608_1029850_ID=g83067	XP_013464280.1	Medtr2g067830.1	eukaryoticaspartylproteasefamilyprotein[Medicagotruncatula]
scaffold269|size1189825|quiver_930655_931579_ID=g83056	192.333	-2.45704	0.0010422	1e-102	scaffold269|size1189825|quiver_930655_931579_ID=g83056	XP_013447699.1	Medtr7g017880.1	BZIPtranscriptionfactor[Medicagotruncatula]
scaffold2694|size148823|quiver_78534_81921_ID=g103574	434.192	2.0585	0.000751035	0	scaffold2694|size148823|quiver_78534_81921_ID=g103574	XP_013459368.1	Medtr3g437630.1	LRRreceptor-likekinasefamilyprotein[Medicagotruncatula]
scaffold27|size1383364|quiver_48528_49871_ID=g45725	156.013	4.98587	2.64582e-21	1e-162	scaffold27|size1383364|quiver_48528_49871_ID=g45725	XP_003591644.1	Medtr1g090150.1	glutathioneS-transferase,amino-terminaldomainprotein[Medicagotruncatula]
scaffold270|size616230|quiver_521352_527960_ID=g80424	164.139	2.42485	0.00250175	2e-41	scaffold270|size616230|quiver_521352_527960_ID=g80424	XP_013452697.1	Medtr6g472230.1	diseaseresistanceprotein(TIR-NBS-LRRclass),putative[Medicagotruncatula]
scaffold270|size616230|quiver_554997_559180_ID=g80428	430.242	4.52319	4.50307e-14	0	scaffold270|size616230|quiver_554997_559180_ID=g80428	XP_003624084.2	Medtr7g079080.1	1-aminocyclopropane-1-carboxylatesynthase[Medicagotruncatula]
scaffold2703|size172472|quiver_101796_103977_ID=g79421	1355.7	3.72598	8.68028e-12	0	scaffold2703|size172472|quiver_101796_103977_ID=g79421	XP_013452693.1	Medtr6g472110.1	DUF1262familyprotein[Medicagotruncatula]
scaffold2719|size79675|quiver_4436_6539_ID=g37529	374.144	3.7535	6.69883e-14	0	scaffold2719|size79675|quiver_4436_6539_ID=g37529	XP_013456927.1	Medtr4g088160.1	cytochromeP450familyflavonesynthase[Medicagotruncatula]
scaffold2719|size79675|quiver_576_2281_ID=g37528	817.102	2.22753	0.00132035	0	scaffold2719|size79675|quiver_576_2281_ID=g37528	XP_013456930.1	Medtr4g088190.1	isoflavone-7-O-methyltransferase[Medicagotruncatula]
scaffold272|size1038331|quiver_270534_271217_ID=g74820	1430.76	2.12031	0.00432858	3e-77	scaffold272|size1038331|quiver_270534_271217_ID=g74820	XP_003599583.1	Medtr3g035710.1	50SribosomalproteinL2-B[Medicagotruncatula]
scaffold2722|size79562|quiver_46966_47909_ID=g30061	64.4155	3.61132	1.75059e-08	6e-131	scaffold2722|size79562|quiver_46966_47909_ID=g30061	XP_013459517.1	Medtr3g045790.1	DUF4228domainprotein[Medicagotruncatula]
scaffold2739|size106795|quiver_38026_43422_ID=g152496	79.1219	2.12912	0.000808313	0	scaffold2739|size106795|quiver_38026_43422_ID=g152496	XP_013452957.1	Medtr6g082810.1	tyrosinekinasefamilyprotein[Medicagotruncatula]
scaffold275|size1258834|quiver_696315_699501_ID=g67103	702.583	2.7177	1.25369e-08	0	scaffold275|size1258834|quiver_696315_699501_ID=g67103	XP_003630882.1	Medtr8g104510.1	calmodulin-binding-likeprotein[Medicagotruncatula]
scaffold275|size1258834|quiver_887766_890994_ID=g67133	67.3512	2.48784	0.000449276	0	scaffold275|size1258834|quiver_887766_890994_ID=g67133	XP_013454874.1	Medtr4g017720.1	verticilliumwiltdiseaseresistanceprotein[Medicagotruncatula]
scaffold2756|size77676|quiver_1336_2800_ID=g109242	63.0479	3.22957	2.82339e-05	2e-118	scaffold2756|size77676|quiver_1336_2800_ID=g109242	XP_013456776.1	Medtr4g082360.1	transmembraneprotein,putative[Medicagotruncatula]
scaffold277|size956582|quiver_946053_947666_ID=g61752	156.684	4.20495	1.05659e-06	0	scaffold277|size956582|quiver_946053_947666_ID=g61752	XP_003606381.2	Medtr4g059370.1	UDP-glucosyltransferasefamilyprotein[Medicagotruncatula]
scaffold277|size956582|quiver_95466_97511_ID=g61654	97.2016	-2.52981	0.00252005	0	scaffold277|size956582|quiver_95466_97511_ID=g61654	XP_013463979.1	Medtr2g055970.1	F-boxproteininteractiondomainprotein[Medicagotruncatula]
scaffold278|size607042|quiver_137356_140886_ID=g58989	155.552	-2.06958	0.0187655	0	scaffold278|size607042|quiver_137356_140886_ID=g58989	XP_003589645.2	Medtr1g031510.1	stress-inducedreceptor-likekinase[Medicagotruncatula]
scaffold278|size607042|quiver_417195_421743_ID=g59029	94.1465	2.55421	7.76771e-05	0	scaffold278|size607042|quiver_417195_421743_ID=g59029	XP_013445609.1	Medtr8g465470.1	S-locuslectinkinasefamilyprotein[Medicagotruncatula]
scaffold278|size607042|quiver_561023_564307_ID=g59046	1145.46	4.24415	6.63809e-19	0	scaffold278|size607042|quiver_561023_564307_ID=g59046	XP_013466556.1	Medtr1g032140.1	1-aminocyclopropane-1-carboxylateoxidase-likeprotein[Medicagotruncatula]
scaffold2781|size140604|quiver_117166_120937_ID=g42968	151.552	2.16138	0.0388944	7e-15	scaffold2781|size140604|quiver_117166_120937_ID=g42968	XP_013445318.1	Medtr8g447360.1	hypotheticalproteinMTR_8g447360[Medicagotruncatula]
scaffold2782|size75548|quiver_8738_14521_ID=g39855	105.193	-2.95058	0.00535678	2e-98	scaffold2782|size75548|quiver_8738_14521_ID=g39855	XP_013444259.1	Medtr0488s0020.1	hypotheticalproteinMTR_8g015630[Medicagotruncatula]
scaffold279|size815233|quiver_586047_588939_ID=g56360	51.664	2.27566	0.039924	3e-125	scaffold279|size815233|quiver_586047_588939_ID=g56360	XP_013452112.1	Medtr6g045307.1	IPPtransferase[Medicagotruncatula]
scaffold279|size815233|quiver_65406_66849_ID=g56292	319.869	4.23002	1.91841e-09	0	scaffold279|size815233|quiver_65406_66849_ID=g56292	XP_003614321.1	Medtr5g048160.1	F-boxproteininteractiondomainprotein[Medicagotruncatula]
scaffold28|size2584658|quiver_1221763_1222958_ID=g43304	116.644	3.12398	5.79233e-05	1e-120	scaffold28|size2584658|quiver_1221763_1222958_ID=g43304	XP_003610743.1	Medtr5g006520.1	kinaseinteracting(KIP1-like)familyprotein,putative[Medicagotruncatula]
scaffold28|size2584658|quiver_1250103_1250838_ID=g43311	1219.05	4.55714	1.53112e-18	4e-129	scaffold28|size2584658|quiver_1250103_1250838_ID=g43311	XP_003610739.1	Medtr5g006470.1	acetyltransferase(GNAT)domainprotein[Medicagotruncatula]
scaffold28|size2584658|quiver_1263063_1263874_ID=g43313	112.255	4.85605	3.68768e-12	2e-114	scaffold28|size2584658|quiver_1263063_1263874_ID=g43313	XP_003610737.1	Medtr5g006450.1	acetyltransferase(GNAT)domainprotein[Medicagotruncatula]
scaffold28|size2584658|quiver_1333719_1335598_ID=g43324	108.957	2.01109	0.0125791	0.002	scaffold28|size2584658|quiver_1333719_1335598_ID=g43324	XP_013453324.1	Medtr5g006345.1	hypotheticalproteinMTR_5g006345[Medicagotruncatula]
scaffold28|size2584658|quiver_2334950_2336311_ID=g43461	189.12	2.11658	0.000111261	7e-133	scaffold28|size2584658|quiver_2334950_2336311_ID=g43461	XP_003606776.1	Medtr4g065610.1	cytochromeC-typebiogenesisproteinCcmE[Medicagotruncatula]
scaffold2808|size73942|quiver_53136_56925_ID=g140029	56.4585	2.11482	0.00123406	0	scaffold2808|size73942|quiver_53136_56925_ID=g140029	XP_013445632.1	Medtr0090s0020.1	S-locuslectinkinasefamilyprotein[Medicagotruncatula]
scaffold2809|size138405|quiver_3359_4901_ID=g137519	576.097	2.85107	4.22327e-10	0	scaffold2809|size138405|quiver_3359_4901_ID=g137519	XP_013469604.1	Medtr1g097935.1	chalconeandstilbenesynthasefamilyprotein[Medicagotruncatula]
scaffold281|size1683876|quiver_1241068_1242429_ID=g51389	624.278	3.12712	1.93925e-15	0	scaffold281|size1683876|quiver_1241068_1242429_ID=g51389	XP_003591073.1	Medtr1g082550.1	zincfinger,C3HC4type(RINGfinger)protein,putative[Medicagotruncatula]
scaffold281|size1683876|quiver_1586255_1586823_ID=g51438	389.11	3.38312	7.25928e-08	2e-65	scaffold281|size1683876|quiver_1586255_1586823_ID=g51438	XP_013462611.1	Medtr2g016800.1	transmembraneprotein,putative[Medicagotruncatula]
scaffold281|size1683876|quiver_871091_871894_ID=g51346	125.883	2.06298	0.0074967	3e-87	scaffold281|size1683876|quiver_871091_871894_ID=g51346	XP_013446431.1	Medtr8g078790.1	DUF4228domainprotein[Medicagotruncatula]
scaffold282|size1009280|quiver_459979_461323_ID=g48816	143.689	3.55365	9.1392e-05	6e-16	scaffold282|size1009280|quiver_459979_461323_ID=g48816	XP_003594262.2	Medtr2g026240.1	transmembraneprotein,putative[Medicagotruncatula]
scaffold2834|size108290|quiver_51345_53691_ID=g71514	77.2257	3.03486	2.18652e-05	3e-34	scaffold2834|size108290|quiver_51345_53691_ID=g71514	XP_003600584.1	Medtr3g063950.1	transmembraneprotein,putative[Medicagotruncatula]
scaffold2838|size71891|quiver_22156_26169_ID=g60883	120.133	6.73833	7.14379e-17	2e-119	scaffold2838|size71891|quiver_22156_26169_ID=g60883	XP_003616094.2	Medtr5g076070.1	FAR1DNA-bindingdomainprotein[Medicagotruncatula]
scaffold286|size602023|quiver_293888_307170_ID=g38296	314.198	2.46147	5.28816e-06	0	scaffold286|size602023|quiver_293888_307170_ID=g38296	XP_003624587.1	Medtr7g085180.1	Nodfactor-bindinglectin-nucleotidephosphohydrolase[Medicagotruncatula]
scaffold2871|size82557|quiver_44616_48617_ID=g142712	97.4862	-2.27226	0.0336159	0	scaffold2871|size82557|quiver_44616_48617_ID=g142712	XP_013456247.1	Medtr4g066240.1	cyanogenicbeta-glucosidase,putative[Medicagotruncatula]
scaffold29|size1435556|quiver_1323060_1330174_ID=g40223	265.684	-3.03683	1.24473e-07	0	scaffold29|size1435556|quiver_1323060_1330174_ID=g40223	XP_003626388.1	Medtr7g114550.1	benzylalcoholO-benzoyltransferase[Medicagotruncatula]
scaffold29|size1435556|quiver_317820_320306_ID=g40076	6518.25	2.23228	0.000654085	0	scaffold29|size1435556|quiver_317820_320306_ID=g40076	XP_003626493.1	Medtr7g116510.1	GDSL-likelipase/acylhydrolase[Medicagotruncatula]
scaffold29|size1435556|quiver_326219_330756_ID=g40077	643.722	2.47184	1.16375e-05	0	scaffold29|size1435556|quiver_326219_330756_ID=g40077	XP_003626492.1	Medtr7g116500.1	GDSL-likelipase/acylhydrolase[Medicagotruncatula]
scaffold29|size1435556|quiver_608209_613915_ID=g40116	415.285	3.27611	1.26204e-09	9e-148	scaffold29|size1435556|quiver_608209_613915_ID=g40116	XP_013450568.1	Medtr7g115650.1	mybtranscriptionfactor[Medicagotruncatula]
scaffold29|size1435556|quiver_797400_798012_ID=g40149	73.2814	4.20057	8.44872e-12	3e-52	scaffold29|size1435556|quiver_797400_798012_ID=g40149	XP_013450541.1	Medtr7g115360.1	hypotheticalproteinMTR_7g115360[Medicagotruncatula]
scaffold291|size1010080|quiver_405054_409576_ID=g25567	718.137	2.37836	2.2494e-07	5e-168	scaffold291|size1010080|quiver_405054_409576_ID=g25567	XP_003616045.1	Medtr5g075530.1	eukaryotictranslationinitiationfactor2subunitbeta[Medicagotruncatula]
scaffold2928|size64823|quiver_22209_23531_ID=g160042	128.285	-2.23929	8.67659e-06	1e-161	scaffold2928|size64823|quiver_22209_23531_ID=g160042	XP_003597326.2	Medtr2g096380.1	mybtranscriptionfactor[Medicagotruncatula]
scaffold293|size596535|quiver_455009_467055_ID=g20895	68.0011	2.954	0.000355182	8e-167	scaffold293|size596535|quiver_455009_467055_ID=g20895	XP_013458020.1	Medtr4g109900.1	isoaspartylpeptidase/L-asparaginase[Medicagotruncatula]
scaffold293|size596535|quiver_494899_497872_ID=g20902	126.6	2.53524	0.000253176	7e-153	scaffold293|size596535|quiver_494899_497872_ID=g20902	XP_003613408.1	Medtr5g036310.1	matrixinfamilyprotein[Medicagotruncatula]
scaffold295|size1038847|quiver_802217_804784_ID=g15765	189.335	5.07239	1.85209e-14	0	scaffold295|size1038847|quiver_802217_804784_ID=g15765	XP_013457402.1	Medtr4g094775.1	cytochromeP450family81protein[Medicagotruncatula]
scaffold296|size616959|quiver_121806_124994_ID=g12836	175.827	2.18419	0.0272528	0	scaffold296|size616959|quiver_121806_124994_ID=g12836	XP_013454873.1	Medtr4g017710.1	verticilliumwiltresistance-likeprotein[Medicagotruncatula]
scaffold296|size616959|quiver_73866_80264_ID=g12830	177.456	2.44536	5.09161e-07	0	scaffold296|size616959|quiver_73866_80264_ID=g12830	XP_003604810.1	Medtr4g019030.1	verticilliumwiltresistance-likeprotein[Medicagotruncatula]
scaffold2960|size62992|quiver_12326_15021_ID=g76760	731.989	2.21392	0.000723315	7e-97	scaffold2960|size62992|quiver_12326_15021_ID=g76760	XP_003620514.2	Medtr6g086280.1	multiproteinbridgingfactor1b-likeprotein[Medicagotruncatula]
scaffold298|size593801|quiver_390148_392492_ID=g8085	1095.85	4.04563	1.25721e-17	0	scaffold298|size593801|quiver_390148_392492_ID=g8085	XP_013461810.1	Medtr3g103410.1	plant/MWF20protein[Medicagotruncatula]
scaffold3|size2661360|quiver_1608225_1610909_ID=g109630	99.1024	3.81043	2.30999e-09	0	scaffold3|size2661360|quiver_1608225_1610909_ID=g109630	XP_003625390.2	Medtr7g098630.1	subtilisin-likeserineprotease[Medicagotruncatula]
scaffold3|size2661360|quiver_2278792_2279406_ID=g109722	1168.02	2.52863	7.16828e-07	3e-15	scaffold3|size2661360|quiver_2278792_2279406_ID=g109722	XP_003625486.1	Medtr7g099670.1	transmembraneprotein,putative[Medicagotruncatula]
scaffold3|size2661360|quiver_2633176_2633898_ID=g109760	356.541	3.7156	1.57691e-19	2e-117	scaffold3|size2661360|quiver_2633176_2633898_ID=g109760	XP_003625524.1	Medtr7g100100.1	Cys2-His2zincfingertranscriptionfactor[Medicagotruncatula]
scaffold3|size2661360|quiver_471053_472836_ID=g109470	223.255	2.39651	0.000891635	3e-118	scaffold3|size2661360|quiver_471053_472836_ID=g109470	XP_013449844.1	Medtr7g096320.1	cytochromeP450family94protein[Medicagotruncatula]
scaffold3|size2661360|quiver_770534_773407_ID=g109510	224.142	2.41577	0.00142512	0	scaffold3|size2661360|quiver_770534_773407_ID=g109510	XP_013449893.1	Medtr7g096880.1	highaffinityinorganicphosphatetransporter[Medicagotruncatula]
scaffold30|size1102098|quiver_1102925_1103946_ID=g37851	97.1516	2.09374	0.00162891	6e-119	scaffold30|size1102098|quiver_1102925_1103946_ID=g37851	XP_003603835.1	Medtr3g114750.1	syringolide-inducedprotein14-1-1[Medicagotruncatula]
scaffold301|size1497479|quiver_8516_9393_ID=g458	231.286	6.58421	1.47057e-25	5e-72	scaffold301|size1497479|quiver_8516_9393_ID=g458	XP_003624672.2	Medtr7g086240.1	cathepsinpropeptideinhibitordomainprotein[Medicagotruncatula]
scaffold3011|size72461|quiver_1_3525_ID=g112009	76.6611	2.26744	0.000111948	0	scaffold3011|size72461|quiver_1_3525_ID=g112009	XP_003595006.1	Medtr2g037270.1	Ulp1proteasefamily,carboxy-terminaldomainprotein[Medicagotruncatula]
scaffold302|size1124699|quiver_844778_846516_ID=g163209	3307.23	3.75698	4.02213e-15	0	scaffold302|size1124699|quiver_844778_846516_ID=g163209	XP_003626900.1	Medtr8g011780.1	Serine/Threonine-kinaseOXI1-likeprotein[Medicagotruncatula]
scaffold3036|size153787|quiver_48262_52461_ID=g45557	100.193	-2.90175	0.000125766	0	scaffold3036|size153787|quiver_48262_52461_ID=g45557	XP_013463979.1	Medtr2g055970.1	F-boxproteininteractiondomainprotein[Medicagotruncatula]
scaffold3037|size84939|quiver_26656_29029_ID=g43006	121.919	2.19781	0.00133242	8e-165	scaffold3037|size84939|quiver_26656_29029_ID=g43006	XP_003592589.1	Medtr1g108840.1	MATEeffluxfamilyprotein[Medicagotruncatula]
scaffold304|size1784410|quiver_250333_252887_ID=g158142	84.1762	2.50348	6.6051e-05	0	scaffold304|size1784410|quiver_250333_252887_ID=g158142	XP_003594938.1	Medtr2g036460.1	receptor-likekinase[Medicagotruncatula]
scaffold3044|size86763|quiver_56856_59364_ID=g24855	275.232	3.26046	3.00949e-05	1e-159	scaffold3044|size86763|quiver_56856_59364_ID=g24855	XP_013450758.1	Medtr6g004780.1	sucrase/ferredoxinfamilyprotein[Medicagotruncatula]
scaffold3055|size57607|quiver_8866_19504_ID=g162418	156.96	2.12487	0.000226336	0	scaffold3055|size57607|quiver_8866_19504_ID=g162418	XP_013449182.1	Medtr7g069180.1	diseaseresistanceprotein(TIR-NBS-LRRclass),putative[Medicagotruncatula]
scaffold306|size950063|quiver_519541_521926_ID=g153214	2716.62	2.04224	0.000270062	7e-156	scaffold306|size950063|quiver_519541_521926_ID=g153214	XP_003620871.1	Medtr6g091680.2	caffeoyl-CoA3-O-methyltransferase[Medicagotruncatula]
scaffold306|size950063|quiver_815206_819173_ID=g153255	105.312	3.87795	9.12205e-06	2e-32	scaffold306|size950063|quiver_815206_819173_ID=g153255	XP_003620944.2	Medtr6g092750.1	hypotheticalproteinMTR_6g092750[Medicagotruncatula]
scaffold3093|size106116|quiver_65256_65638_ID=g63641	88.5529	3.68577	7.77577e-07	2e-26	scaffold3093|size106116|quiver_65256_65638_ID=g63641	XP_013457350.1	Medtr4g094635.1	transmembraneprotein,putative[Medicagotruncatula]
scaffold3093|size106116|quiver_74596_75120_ID=g63643	50.8748	3.08288	3.76724e-06	3e-40	scaffold3093|size106116|quiver_74596_75120_ID=g63643	XP_013457350.1	Medtr4g094635.1	transmembraneprotein,putative[Medicagotruncatula]
scaffold31|size2342495|quiver_25340_27151_ID=g35131	64.6589	2.14289	0.0301008	0	scaffold31|size2342495|quiver_25340_27151_ID=g35131	XP_003619888.1	Medtr6g071340.1	Avr9/Cf-9rapidlyelicitedprotein[Medicagotruncatula]
scaffold310|size581507|quiver_304071_307828_ID=g143508	643.991	2.31216	7.38504e-05	4e-57	scaffold310|size581507|quiver_304071_307828_ID=g143508	XP_003592191.1	Medtr1g099800.1	heavymetaltransport/detoxificationsuperfamilyprotein[Medicagotruncatula]
scaffold310|size581507|quiver_315690_320588_ID=g143509	1641.78	2.28498	8.65548e-07	2e-69	scaffold310|size581507|quiver_315690_320588_ID=g143509	XP_003592192.1	Medtr1g099810.1	heavymetaltransport/detoxificationsuperfamilyprotein[Medicagotruncatula]
scaffold310|size581507|quiver_334597_337888_ID=g143511	51.5256	2.37328	0.0113355	0	scaffold310|size581507|quiver_334597_337888_ID=g143511	XP_013452304.1	Medtr6g452990.1	heatshockprotein81-2[Medicagotruncatula]
scaffold311|size589222|quiver_437184_437956_ID=g140949	67.3444	3.56722	1.08775e-08	5e-91	scaffold311|size589222|quiver_437184_437956_ID=g140949	XP_003610146.1	Medtr4g128470.1	DUF761domainprotein[Medicagotruncatula]
scaffold3115|size52857|quiver_7061_9021_ID=g7390	55.9268	2.0792	0.0168773	2e-38	scaffold3115|size52857|quiver_7061_9021_ID=g7390	XP_013468700.1	Medtr1g074410.1	transmembraneprotein,putative[Medicagotruncatula]
scaffold3124|size71687|quiver_52160_57021_ID=g150254	309.141	2.03138	7.8572e-05	0	scaffold3124|size71687|quiver_52160_57021_ID=g150254	XP_013449033.1	Medtr7g065890.1	plantinositolphosphorylceramidesynthase[Medicagotruncatula]
scaffold313|size1199067|quiver_236092_237694_ID=g135507	4504.61	2.87872	8.79299e-08	0	scaffold313|size1199067|quiver_236092_237694_ID=g135507	XP_003601570.1	Medtr3g083130.1	aldo/ketoreductasefamilyoxidoreductase[Medicagotruncatula]
scaffold313|size1199067|quiver_25696_27754_ID=g135478	120.433	3.78936	4.17613e-12	0	scaffold313|size1199067|quiver_25696_27754_ID=g135478	XP_003601613.1	Medtr3g083570.1	calmodulin-bindingfamilyprotein[Medicagotruncatula]
scaffold3136|size51265|quiver_11496_13991_ID=g120195	63.4094	2.01814	0.0328482	6e-38	scaffold3136|size51265|quiver_11496_13991_ID=g120195	XP_003598785.1	Medtr3g020930.1	NoduleCysteine-Rich(NCR)secretedpeptide[Medicagotruncatula]
scaffold315|size928941|quiver_683951_685192_ID=g130736	932.511	2.49914	0.00797984	5e-41	scaffold315|size928941|quiver_683951_685192_ID=g130736	XP_013469634.1	Medtr1g099815.1	heavymetaltransport/detoxificationsuperfamilyprotein[Medicagotruncatula]
scaffold315|size928941|quiver_687581_688902_ID=g130737	714.168	2.46214	3.79534e-10	9e-72	scaffold315|size928941|quiver_687581_688902_ID=g130737	XP_003592192.1	Medtr1g099810.1	heavymetaltransport/detoxificationsuperfamilyprotein[Medicagotruncatula]
scaffold315|size928941|quiver_694774_696407_ID=g130738	875.138	3.60412	7.2023e-15	2e-72	scaffold315|size928941|quiver_694774_696407_ID=g130738	XP_003592191.1	Medtr1g099800.1	heavymetaltransport/detoxificationsuperfamilyprotein[Medicagotruncatula]
scaffold317|size1308508|quiver_643370_645532_ID=g125954	262.426	2.34711	5.46266e-08	0	scaffold317|size1308508|quiver_643370_645532_ID=g125954	XP_003623704.1	Medtr7g074710.1	dihydroflavonol4-reductase-likeprotein[Medicagotruncatula]
scaffold3170|size71220|quiver_39801_41281_ID=g30122	2324.92	3.33921	4.24467e-11	0	scaffold3170|size71220|quiver_39801_41281_ID=g30122	XP_003629628.1	Medtr8g083290.1	flavonoidglucosyltransferase[Medicagotruncatula]
scaffold318|size575186|quiver_499468_503439_ID=g123472	535.752	2.08064	0.00543155	1e-169	scaffold318|size575186|quiver_499468_503439_ID=g123472	XP_003616942.1	Medtr5g085980.1	transmembraneprotein,putative[Medicagotruncatula]
scaffold32|size1816173|quiver_286557_287609_ID=g32694	66.6719	-2.02752	0.023705	5e-92	scaffold32|size1816173|quiver_286557_287609_ID=g32694	XP_013462797.1	Medtr2g022900.1	15.4kDaclassVheatshockprotein[Medicagotruncatula]
scaffold32|size1816173|quiver_288618_291299_ID=g32695	111.781	-2.13553	0.00117294	0	scaffold32|size1816173|quiver_288618_291299_ID=g32695	XP_013462798.1	Medtr2g022910.1	zincfingerMYNDdomainprotein[Medicagotruncatula]
scaffold321|size1251694|quiver_1093886_1095872_ID=g116015	114.722	6.00926	1.52975e-16	0	scaffold321|size1251694|quiver_1093886_1095872_ID=g116015	XP_013460366.1	Medtr3g465880.1	HXXXD-typeacyl-transferasefamilyprotein[Medicagotruncatula]
scaffold322|size1180302|quiver_669413_671503_ID=g113208	51.7477	2.81428	2.5742e-05	9e-120	scaffold322|size1180302|quiver_669413_671503_ID=g113208	XP_003600461.1	Medtr3g061450.1	transducin/WD-likerepeat-protein[Medicagotruncatula]
scaffold322|size1180302|quiver_924591_934563_ID=g113246	54.9526	4.1308	1.16508e-05	7e-12	scaffold322|size1180302|quiver_924591_934563_ID=g113246	XP_003608640.1	Medtr4g098700.1	transmembraneprotein,putative[Medicagotruncatula]
scaffold325|size1323470|quiver_637222_639872_ID=g104616	322.379	2.27402	9.949e-08	5e-45	scaffold325|size1323470|quiver_637222_639872_ID=g104616	XP_003591157.1	Medtr1g083420.1	hypoxia-responsivefamilyprotein[Medicagotruncatula]
scaffold3260|size120953|quiver_4588_8561_ID=g130009	200.455	2.64864	9.72038e-05	0	scaffold3260|size120953|quiver_4588_8561_ID=g130009	XP_013455748.1	Medtr4g051622.1	pyridinenucleotide-disulfideoxidoreductasefamilyprotein[Medicagotruncatula]
scaffold3263|size45154|quiver_1_4410_ID=g122794	85.2739	2.86878	0.00389184	0	scaffold3263|size45154|quiver_1_4410_ID=g122794	XP_013452112.1	Medtr6g045307.1	IPPtransferase[Medicagotruncatula]
scaffold327|size567524|quiver_94246_98835_ID=g99310	390.294	3.04503	8.33762e-08	2e-100	scaffold327|size567524|quiver_94246_98835_ID=g99310	XP_013462649.1	Medtr2g018670.2	hypotheticalproteinMTR_2g018670[Medicagotruncatula]
scaffold3289|size66394|quiver_45466_49887_ID=g53132	119.789	5.13165	1.22888e-19	0	scaffold3289|size66394|quiver_45466_49887_ID=g53132	XP_003597151.2	Medtr2g093230.1	gamete-likeprotein[Medicagotruncatula]
scaffold329|size1150454|quiver_1041298_1048306_ID=g93856	245.718	2.01164	0.00105007	0	scaffold329|size1150454|quiver_1041298_1048306_ID=g93856	XP_013463388.1	Medtr2g438700.1	ankyrinrepeatplant-likeprotein[Medicagotruncatula]
scaffold330|size1074699|quiver_1031671_1037391_ID=g91082	93.988	2.73976	0.000205288	0	scaffold330|size1074699|quiver_1031671_1037391_ID=g91082	XP_003600267.2	Medtr3g056200.1	LRRandNB-ARCdomaindiseaseresistanceprotein[Medicagotruncatula]
scaffold330|size1074699|quiver_501230_503179_ID=g91004	559.792	4.0604	3.2429e-16	3e-104	scaffold330|size1074699|quiver_501230_503179_ID=g91004	XP_003615020.1	Medtr5g062660.1	nudixhydrolase-likeprotein[Medicagotruncatula]
scaffold3305|size87991|quiver_31770_34771_ID=g12217	440.481	2.9033	8.67729e-06	0	scaffold3305|size87991|quiver_31770_34771_ID=g12217	XP_013451617.1	Medtr6g033280.1	phosphatecarrierprotein[Medicagotruncatula]
scaffold331|size1105193|quiver_284648_293692_ID=g88291	63.2005	2.44397	0.000700414	0	scaffold331|size1105193|quiver_284648_293692_ID=g88291	XP_003609201.2	Medtr4g113080.1	LisH-SSDP-WD40[Medicagotruncatula]
scaffold332|size1695346|quiver_128430_129431_ID=g85508	409.709	2.59165	2.23964e-06	2e-158	scaffold332|size1695346|quiver_128430_129431_ID=g85508	XP_003611130.2	Medtr5g010640.1	pathogenesis-relatedthaumatinfamilyprotein[Medicagotruncatula]
scaffold3328|size42314|quiver_1_3813_ID=g120221	120.543	5.19743	5.98805e-12	2e-150	scaffold3328|size42314|quiver_1_3813_ID=g120221	XP_003624300.1	Medtr7g081500.1	subtilisin-likeserineprotease[Medicagotruncatula]
scaffold333|size577727|quiver_32162_33191_ID=g83098	129.581	6.03584	8.74676e-16	4e-15	scaffold333|size577727|quiver_32162_33191_ID=g83098	XP_003628799.1	Medtr8g066860.1	transmembraneprotein,putative[Medicagotruncatula]
scaffold334|size764329|quiver_315063_316488_ID=g80472	230.468	3.59818	1.84023e-09	0	scaffold334|size764329|quiver_315063_316488_ID=g80472	XP_003591474.1	Medtr1g087920.1	ethyleneresponsefactor[Medicagotruncatula]
scaffold336|size617367|quiver_48336_54855_ID=g74928	91.9114	2.8651	1.35467e-05	0	scaffold336|size617367|quiver_48336_54855_ID=g74928	XP_003623908.2	Medtr7g076900.1	calcium-dependentlipid-binding(CaLBdomain)familyprotein[Medicagotruncatula]
scaffold338|size1018420|quiver_331821_334093_ID=g69812	98.8241	5.08038	4.14614e-15	0	scaffold338|size1018420|quiver_331821_334093_ID=g69812	XP_003610458.1	Medtr4g132380.1	F-boxplant-likeprotein,putative[Medicagotruncatula]
scaffold341|size957620|quiver_845490_848266_ID=g61884	199.671	2.34187	0.0141218	2e-101	scaffold341|size957620|quiver_845490_848266_ID=g61884	XP_003611577.1	Medtr5g015480.1	FAR1DNA-bindingdomainprotein[Medicagotruncatula]
scaffold345|size556146|quiver_271509_273472_ID=g51481	163.954	-2.25834	0.00103065	0	scaffold345|size556146|quiver_271509_273472_ID=g51481	XP_013457705.1	Medtr4g104370.1	KDEL-tailedcysteineendopeptidaseCEP1[Medicagotruncatula]
scaffold346|size2037323|quiver_100946_104189_ID=g48907	2335.4	-2.52744	3.37337e-05	0	scaffold346|size2037323|quiver_100946_104189_ID=g48907	XP_013457718.1	Medtr4g104510.1	transmembraneaminoacidtransporterfamilyprotein[Medicagotruncatula]
scaffold346|size2037323|quiver_1584742_1587322_ID=g49090	2631.66	3.28746	7.1119e-10	0	scaffold346|size2037323|quiver_1584742_1587322_ID=g49090	XP_003618003.1	Medtr5g097940.1	aldo/ketoreductasefamilyoxidoreductase[Medicagotruncatula]
scaffold346|size2037323|quiver_1601697_1603055_ID=g49092	4129.53	3.0226	1.76626e-14	0	scaffold346|size2037323|quiver_1601697_1603055_ID=g49092	XP_003618003.1	Medtr5g097900.1	aldo/ketoreductasefamilyoxidoreductase[Medicagotruncatula]
scaffold346|size2037323|quiver_1607357_1608845_ID=g49093	3069.89	3.24413	7.51796e-11	0	scaffold346|size2037323|quiver_1607357_1608845_ID=g49093	XP_003618003.1	Medtr5g097900.1	aldo/ketoreductasefamilyoxidoreductase[Medicagotruncatula]
scaffold346|size2037323|quiver_312612_317595_ID=g48931	155.196	7.31586	1.24381e-21	4e-79	scaffold346|size2037323|quiver_312612_317595_ID=g48931	XP_013457746.1	Medtr4g104900.1	PB1-Joka2domainprotein[Medicagotruncatula]
scaffold3490|size35045|quiver_29046_30362_ID=g30148	95.7675	2.29017	0.00131615	1e-42	scaffold3490|size35045|quiver_29046_30362_ID=g30148	XP_013452257.1	Medtr6g049280.1	heavymetal-associateddomainprotein[Medicagotruncatula]
scaffold3495|size34704|quiver_1_6648_ID=g17725	208.286	2.38446	0.0126915	0	scaffold3495|size34704|quiver_1_6648_ID=g17725	XP_003620113.2	Medtr6g076220.1	functionalresistanceproteinKR1,putative[Medicagotruncatula]
scaffold35|size1256591|quiver_529352_532196_ID=g25047	242.103	2.73182	2.66349e-05	0	scaffold35|size1256591|quiver_529352_532196_ID=g25047	XP_003621428.2	Medtr7g013240.1	UDP-glucosyltransferasefamilyprotein[Medicagotruncatula]
scaffold3505|size51687|quiver_48016_49027_ID=g157421	431.671	2.68378	1.42672e-08	3e-80	scaffold3505|size51687|quiver_48016_49027_ID=g157421	XP_003589096.1	Medtr1g018420.1	C2H2-typezincfingerprotein[Medicagotruncatula]
scaffold352|size870284|quiver_693707_696667_ID=g33439	223.695	2.87243	2.12918e-06	0	scaffold352|size870284|quiver_693707_696667_ID=g33439	XP_013456488.1	Medtr4g073840.1	NBS-LRRtypediseaseresistanceprotein[Medicagotruncatula]
scaffold352|size870284|quiver_738472_744040_ID=g33445	129.989	-2.44771	0.000238182	4e-56	scaffold352|size870284|quiver_738472_744040_ID=g33445	XP_013454063.1	Medtr5g464720.1	hypotheticalproteinMTR_5g464720[Medicagotruncatula]
scaffold356|size735688|quiver_189397_191305_ID=g23261	206.807	2.40525	3.91757e-05	1e-169	scaffold356|size735688|quiver_189397_191305_ID=g23261	XP_013448425.1	Medtr7g050425.1	phosphoglyceratemutasefamilyprotein[Medicagotruncatula]
scaffold356|size735688|quiver_204312_205765_ID=g23263	97.6531	3.27216	2.20093e-06	2e-38	scaffold356|size735688|quiver_204312_205765_ID=g23263	XP_013447636.1	Medtr7g015420.1	feroniareceptor-likekinase[Medicagotruncatula]
scaffold356|size735688|quiver_705854_708473_ID=g23325	78.3875	3.32206	4.94632e-07	1e-127	scaffold356|size735688|quiver_705854_708473_ID=g23325	XP_013459517.1	Medtr3g045790.1	DUF4228domainprotein[Medicagotruncatula]
scaffold357|size587954|quiver_241402_249014_ID=g20937	7418.35	5.39984	1.53498e-26	0	scaffold357|size587954|quiver_241402_249014_ID=g20937	XP_003609885.1	Medtr4g124040.2	ABCtransporterBfamilyprotein[Medicagotruncatula]
scaffold359|size594120|quiver_538739_541290_ID=g15869	427.569	2.67687	1.43721e-11	0	scaffold359|size594120|quiver_538739_541290_ID=g15869	XP_003614548.1	Medtr5g055310.1	wall-associatedkinasefamilyprotein[Medicagotruncatula]
scaffold361|size545976|quiver_516694_518598_ID=g10442	151.089	3.54813	1.86709e-11	0	scaffold361|size545976|quiver_516694_518598_ID=g10442	XP_003629044.1	Medtr8g072510.1	ankyrinrepeatprotein[Medicagotruncatula]
scaffold362|size608881|quiver_511628_515127_ID=g8187	116.643	2.45891	0.0051155	0	scaffold362|size608881|quiver_511628_515127_ID=g8187	XP_003596030.1	Medtr2g065360.1	cytochromeP450family71protein[Medicagotruncatula]
scaffold365|size543147|quiver_286556_290673_ID=g718	1996.69	3.35142	1.05799e-08	0	scaffold365|size543147|quiver_286556_290673_ID=g718	XP_003612687.1	Medtr5g027810.1	diseaseresistanceprotein(CC-NBS-LRRclass)familyprotein[Medicagotruncatula]
scaffold367|size597157|quiver_118486_121318_ID=g160861	53.9704	3.11963	0.00013118	0	scaffold367|size597157|quiver_118486_121318_ID=g160861	XP_003596009.2	Medtr2g064940.1	receptor-likekinase[Medicagotruncatula]
scaffold367|size597157|quiver_378195_379314_ID=g160903	1444.12	2.10103	0.0244109	1e-143	scaffold367|size597157|quiver_378195_379314_ID=g160903	XP_013464350.1	Medtr2g070180.1	glutathioneS-transferase,amino-terminaldomainprotein[Medicagotruncatula]
scaffold3672|size28782|quiver_9956_13283_ID=g55587	88.7668	3.07388	5.44414e-10	0	scaffold3672|size28782|quiver_9956_13283_ID=g55587	XP_013469925.1	Medtr1g105820.1	cysteine-richreceptor-kinase-likeprotein[Medicagotruncatula]
scaffold368|size542245|quiver_401305_403299_ID=g158364	154.431	2.21816	1.24923e-05	4e-104	scaffold368|size542245|quiver_401305_403299_ID=g158364	XP_013468780.1	Medtr1g076650.1	EFhandcalcium-bindingfamilyprotein[Medicagotruncatula]
scaffold3682|size42555|quiver_6459_9181_ID=g30163	68.3681	2.38924	0.00019356	8e-111	scaffold3682|size42555|quiver_6459_9181_ID=g30163	XP_003612581.1	Medtr5g026620.2	ubiquinoloxidase1a[Medicagotruncatula]
scaffold370|size551009|quiver_349731_352545_ID=g153318	72.7399	2.26183	9.47074e-05	0	scaffold370|size551009|quiver_349731_352545_ID=g153318	XP_003603300.1	Medtr3g106060.1	WRKYfamilytranscriptionfactor[Medicagotruncatula]
scaffold373|size855070|quiver_400939_404972_ID=g146126	3135.83	2.25331	3.57385e-06	0	scaffold373|size855070|quiver_400939_404972_ID=g146126	XP_003615949.1	Medtr5g074400.1	WRKYtranscriptionfactor[Medicagotruncatula]
scaffold374|size865301|quiver_429851_439568_ID=g143598	95.7708	3.19073	2.44966e-07	0	scaffold374|size865301|quiver_429851_439568_ID=g143598	XP_013456574.1	Medtr4g075680.1	importinnermembranetranslocasesubunitTIM44-2[Medicagotruncatula]
scaffold375|size1329316|quiver_22566_26712_ID=g140971	1343.06	3.60615	4.1172e-12	0	scaffold375|size1329316|quiver_22566_26712_ID=g140971	XP_003626900.1	Medtr8g011780.1	Serine/Threonine-kinaseOXI1-likeprotein[Medicagotruncatula]
scaffold376|size621723|quiver_144131_150321_ID=g138326	56.5747	5.07671	3.6591e-13	1e-143	scaffold376|size621723|quiver_144131_150321_ID=g138326	XP_003625022.1	Medtr7g090120.1	fattyacidhydroxylasesuperfamilyprotein[Medicagotruncatula]
scaffold3763|size26177|quiver_6233_7561_ID=g152617	160.914	3.90582	8.20228e-06	4e-56	scaffold3763|size26177|quiver_6233_7561_ID=g152617	XP_003603747.2	Medtr3g113780.1	hypotheticalproteinMTR_3g113780[Medicagotruncatula]
scaffold3769|size26023|quiver_5011_5671_ID=g137640	66.1585	3.35389	2.01089e-07	7e-68	scaffold3769|size26023|quiver_5011_5671_ID=g137640	XP_013445649.1	Medtr8g466250.1	calcium-bindingEF-handprotein[Medicagotruncatula]
scaffold3797|size43099|quiver_42326_43041_ID=g63702	61.4544	2.90483	1.01472e-06	5e-112	scaffold3797|size43099|quiver_42326_43041_ID=g63702	XP_003629044.1	Medtr8g072510.1	ankyrinrepeatprotein[Medicagotruncatula]
scaffold380|size532269|quiver_259322_261307_ID=g128423	89.4968	-2.54281	0.0264871	0	scaffold380|size532269|quiver_259322_261307_ID=g128423	XP_003593765.1	Medtr2g015850.1	papainfamilycysteineprotease[Medicagotruncatula]
scaffold382|size545710|quiver_181033_182165_ID=g123510	104.107	4.54957	1.44992e-15	1e-117	scaffold382|size545710|quiver_181033_182165_ID=g123510	XP_003610743.1	Medtr5g006520.1	kinaseinteracting(KIP1-like)familyprotein,putative[Medicagotruncatula]
scaffold382|size545710|quiver_192873_193607_ID=g123513	695.576	5.84878	9.23096e-46	6e-125	scaffold382|size545710|quiver_192873_193607_ID=g123513	XP_003610739.1	Medtr5g006470.1	acetyltransferase(GNAT)domainprotein[Medicagotruncatula]
scaffold382|size545710|quiver_19791_21551_ID=g123484	219.213	3.15262	3.40105e-08	0	scaffold382|size545710|quiver_19791_21551_ID=g123484	XP_003610767.1	Medtr5g006780.1	12-oxophytodienoatereductase-likeprotein[Medicagotruncatula]
scaffold382|size545710|quiver_215663_216477_ID=g123517	153.841	2.89917	2.18496e-05	2e-114	scaffold382|size545710|quiver_215663_216477_ID=g123517	XP_003610737.1	Medtr5g006450.1	acetyltransferase(GNAT)domainprotein[Medicagotruncatula]
scaffold382|size545710|quiver_39584_42201_ID=g123487	113.067	2.32837	0.000582376	0	scaffold382|size545710|quiver_39584_42201_ID=g123487	XP_003610762.1	Medtr5g006740.1	12-oxophytodienoatereductase-likeprotein[Medicagotruncatula]
scaffold383|size687576|quiver_178256_180804_ID=g121061	134.021	-2.72115	0.000224535	0	scaffold383|size687576|quiver_178256_180804_ID=g121061	XP_013463979.1	Medtr2g055970.1	F-boxproteininteractiondomainprotein[Medicagotruncatula]
scaffold385|size897040|quiver_102791_106791_ID=g116054	61.8269	-2.84932	0.00113434	0	scaffold385|size897040|quiver_102791_106791_ID=g116054	XP_013448917.1	Medtr7g062750.1	L-typelectin-domainreceptorkinaseIV.2-likeprotein[Medicagotruncatula]
scaffold386|size539586|quiver_358369_359099_ID=g113327	345.269	-2.88992	0.00268766	0.0004	scaffold386|size539586|quiver_358369_359099_ID=g113327	XP_013453018.1	Medtr6g084640.1	dehydrin[Medicagotruncatula]
scaffold388|size907207|quiver_897864_898429_ID=g107871	349.849	2.08638	0.000729128	4e-31	scaffold388|size907207|quiver_897864_898429_ID=g107871	XP_013461039.1	Medtr3g078420.1	UVI1,putative[Medicagotruncatula]
scaffold389|size1419034|quiver_1394505_1396396_ID=g104891	73.057	3.74294	5.40393e-07	0	scaffold389|size1419034|quiver_1394505_1396396_ID=g104891	XP_013469836.1	Medtr1g103680.1	cytochromeP450familyprotein[Medicagotruncatula]
scaffold39|size1855183|quiver_1836389_1846439_ID=g15081	188.676	2.78006	0.00650056	0	scaffold39|size1855183|quiver_1836389_1846439_ID=g15081	XP_013467508.1	Medtr6g045307.1	DNA/RNApolymerasesuperfamilyprotein,putative[Medicagotruncatula]
scaffold390|size552922|quiver_97746_105510_ID=g102165	1015.3	2.52545	1.06503e-07	0	scaffold390|size552922|quiver_97746_105510_ID=g102165	XP_003609142.1	Medtr4g112430.1	phospholipid-transportingATPase-likeprotein[Medicagotruncatula]
scaffold391|size763157|quiver_261788_262801_ID=g99401	56.0899	3.50843	1.03925e-06	5e-112	scaffold391|size763157|quiver_261788_262801_ID=g99401	XP_003616408.2	Medtr5g079890.1	elicitor-responsive-likeprotein[Medicagotruncatula]
scaffold391|size763157|quiver_265878_270293_ID=g99402	70.4688	3.81665	5.95046e-08	1e-111	scaffold391|size763157|quiver_265878_270293_ID=g99402	XP_003616408.2	Medtr5g079890.1	elicitor-responsive-likeprotein[Medicagotruncatula]
scaffold392|size522713|quiver_144553_145861_ID=g96918	74.3449	5.60093	5.2023e-14	4e-21	scaffold392|size522713|quiver_144553_145861_ID=g96918	XP_003597209.2	Medtr8g017210.1	C2H2-typezincfingerprotein[Medicagotruncatula]
scaffold392|size522713|quiver_161503_167496_ID=g96920	1255.02	2.80515	3.36635e-07	0	scaffold392|size522713|quiver_161503_167496_ID=g96920	XP_003592908.1	Medtr2g005610.1	eukaryotictranslationinitiationfactor3subunitC[Medicagotruncatula]
scaffold3921|size23116|quiver_7836_9133_ID=g74132	320.826	5.05462	9.25807e-22	5e-113	scaffold3921|size23116|quiver_7836_9133_ID=g74132	XP_003609709.2	Medtr4g120760.1	pathogenesis-relatedproteinbetVIfamilyprotein[Medicagotruncatula]
scaffold397|size569455|quiver_27152_29011_ID=g83186	113.556	2.15276	0.00657893	2e-127	scaffold397|size569455|quiver_27152_29011_ID=g83186	XP_003621809.1	Medtr7g023670.1	polygalacturonaseinhibitingprotein,putative[Medicagotruncatula]
scaffold399|size1034464|quiver_556004_557773_ID=g77897	162.589	2.0162	0.00848718	0	scaffold399|size1034464|quiver_556004_557773_ID=g77897	XP_003601706.1	Medtr3g084530.1	flavonoidglucosyltransferase[Medicagotruncatula]
scaffold399|size1034464|quiver_956228_958428_ID=g77953	336.967	-2.33716	1.54686e-05	4e-86	scaffold399|size1034464|quiver_956228_958428_ID=g77953	XP_013462945.1	Medtr2g026710.1	nucleartranscriptionfactorYprotein[Medicagotruncatula]
scaffold399|size1034464|quiver_977038_981501_ID=g77957	73.7313	3.13229	0.000426068	3e-48	scaffold399|size1034464|quiver_977038_981501_ID=g77957	XP_013462949.1	Medtr2g026775.1	Lipidtransferprotein[Medicagotruncatula]
scaffold4|size4032595|quiver_2231598_2233423_ID=g106891	110.425	5.05268	1.07955e-13	0	scaffold4|size4032595|quiver_2231598_2233423_ID=g106891	XP_003618454.1	Medtr6g009720.1	P-loopnucleosidetriphosphatehydrolasesuperfamilyprotein[Medicagotruncatula]
scaffold4|size4032595|quiver_2247780_2249573_ID=g106893	1081.83	3.56488	4.56862e-07	0	scaffold4|size4032595|quiver_2247780_2249573_ID=g106893	XP_003618439.2	Medtr6g009540.1	P-loopnucleosidetriphosphatehydrolasesuperfamilyprotein[Medicagotruncatula]
scaffold4|size4032595|quiver_2253828_2257828_ID=g106894	2786.57	3.64479	1.48138e-10	0	scaffold4|size4032595|quiver_2253828_2257828_ID=g106894	XP_003618437.1	Medtr6g009520.1	P-loopnucleosidetriphosphatehydrolasesuperfamilyprotein[Medicagotruncatula]
scaffold4|size4032595|quiver_2262198_2264030_ID=g106895	5050.19	3.83982	2.21644e-15	0	scaffold4|size4032595|quiver_2262198_2264030_ID=g106895	XP_003618437.1	Medtr6g009520.1	P-loopnucleosidetriphosphatehydrolasesuperfamilyprotein[Medicagotruncatula]
scaffold4|size4032595|quiver_2838557_2839638_ID=g106959	430.355	2.50702	4.40098e-09	0	scaffold4|size4032595|quiver_2838557_2839638_ID=g106959	XP_003607050.1	Medtr6g008900.1	CAZyfamilyGT8glycosyltransferase[Medicagotruncatula]
scaffold4|size4032595|quiver_3101679_3104275_ID=g106997	12094.5	4.38464	5.47736e-12	0	scaffold4|size4032595|quiver_3101679_3104275_ID=g106997	XP_003618351.1	Medtr6g008500.1	cytochromeP450family82protein[Medicagotruncatula]
scaffold4|size4032595|quiver_3185463_3187148_ID=g107006	1519.44	3.96426	1.95924e-15	2e-104	scaffold4|size4032595|quiver_3185463_3187148_ID=g107006	XP_013450888.1	Medtr6g008210.1	zincfingerAN1domainstress-associatedprotein[Medicagotruncatula]
scaffold4|size4032595|quiver_3326149_3327248_ID=g107028	1148.29	2.73438	9.10793e-08	4e-147	scaffold4|size4032595|quiver_3326149_3327248_ID=g107028	XP_003618326.2	Medtr6g007980.3	senescence-associatedprotein[Medicagotruncatula]
scaffold4|size4032595|quiver_3327542_3334568_ID=g107029	1075.25	2.46931	3.08852e-06	0	scaffold4|size4032595|quiver_3327542_3334568_ID=g107029	XP_003618326.2	Medtr6g007980.3	senescence-associatedprotein[Medicagotruncatula]
scaffold4|size4032595|quiver_3532317_3532935_ID=g107050	56.1485	6.34985	1.72661e-15	2e-36	scaffold4|size4032595|quiver_3532317_3532935_ID=g107050	XP_013467425.1	Medtr1g051195.1	Hop-interactingproteinTHI031,putative[Medicagotruncatula]
scaffold40|size1496511|quiver_767736_769444_ID=g12423	381.295	-3.0665	0.000134028	0	scaffold40|size1496511|quiver_767736_769444_ID=g12423	XP_013443985.1	Medtr8g009880.1	auxin-responsivefamilyprotein[Medicagotruncatula]
scaffold402|size515575|quiver_394413_395633_ID=g69943	301.045	2.62537	5.37355e-05	8e-142	scaffold402|size515575|quiver_394413_395633_ID=g69943	XP_003607469.1	Medtr4g078350.1	helixloophelixDNA-bindingdomainprotein[Medicagotruncatula]
scaffold405|size772964|quiver_427357_428476_ID=g61951	1623.2	4.01762	5.94986e-07	1e-151	scaffold405|size772964|quiver_427357_428476_ID=g61951	XP_003606407.1	Medtr4g059730.1	glutathioneS-transferase,amino-terminaldomainprotein[Medicagotruncatula]
scaffold407|size710573|quiver_237318_239351_ID=g56520	544.043	3.26088	7.97887e-08	3e-103	scaffold407|size710573|quiver_237318_239351_ID=g56520	XP_013467010.1	Medtr1g041285.1	EFhandcalcium-bindingfamilyprotein[Medicagotruncatula]
scaffold408|size519845|quiver_203788_205658_ID=g53863	114.034	3.10002	2.79499e-05	8e-111	scaffold408|size519845|quiver_203788_205658_ID=g53863	XP_013447931.1	Medtr7g028710.1	WRKYfamilytranscriptionfactor[Medicagotruncatula]
scaffold41|size1714948|quiver_1350294_1356704_ID=g9966	57.2615	2.81802	9.09644e-06	0	scaffold41|size1714948|quiver_1350294_1356704_ID=g9966	XP_003594209.2	Medtr2g025620.1	transcriptioninitiationfactorIIFsubunitalpha[Medicagotruncatula]
scaffold41|size1714948|quiver_1402914_1411094_ID=g9973	141.492	2.27929	0.000318443	0	scaffold41|size1714948|quiver_1402914_1411094_ID=g9973	XP_003619954.1	Medtr6g072320.1	diseaseresistanceprotein(TIR-NBS-LRRclass)[Medicagotruncatula]
scaffold41|size1714948|quiver_1477918_1485208_ID=g9981	203.443	2.29824	9.12668e-06	0	scaffold41|size1714948|quiver_1477918_1485208_ID=g9981	XP_013452772.1	Medtr1g007300.1	diseaseresistanceprotein(TIR-NBS-LRRclass)[Medicagotruncatula]
scaffold41|size1714948|quiver_422983_424603_ID=g9846	58.5382	2.28465	0.00130962	0	scaffold41|size1714948|quiver_422983_424603_ID=g9846	XP_013462854.1	Medtr2g023730.1	F-boxplant-likeprotein,putative[Medicagotruncatula]
scaffold41|size1714948|quiver_439850_441478_ID=g9851	140.236	7.49694	3.9453e-24	6e-172	scaffold41|size1714948|quiver_439850_441478_ID=g9851	XP_013462849.1	Medtr2g023820.1	F-boxplant-likeprotein,putative[Medicagotruncatula]
scaffold41|size1714948|quiver_487842_489368_ID=g9861	51.9839	5.34619	1.94953e-13	0	scaffold41|size1714948|quiver_487842_489368_ID=g9861	XP_013462849.1	Medtr2g023660.1	F-boxplant-likeprotein,putative[Medicagotruncatula]
scaffold410|size617017|quiver_314183_316417_ID=g49180	1036.54	2.17763	1.25369e-08	8e-132	scaffold410|size617017|quiver_314183_316417_ID=g49180	XP_013454931.1	Medtr4g019780.1	glutathioneS-transferase,amino-terminaldomainprotein[Medicagotruncatula]
scaffold413|size1257539|quiver_1152191_1152965_ID=g41138	181.66	2.93162	2.57094e-07	3e-108	scaffold413|size1257539|quiver_1152191_1152965_ID=g41138	XP_003591008.1	Medtr1g081230.1	importinnermembranetranslocasesubunitTIM22[Medicagotruncatula]
scaffold413|size1257539|quiver_950740_951614_ID=g41116	452.563	2.20707	0.000197461	2e-103	scaffold413|size1257539|quiver_950740_951614_ID=g41116	XP_013468974.1	Medtr1g080800.1	Chitinase/Hevein/PR-4/Wheatwin2[Medicagotruncatula]
scaffold414|size509697|quiver_136805_139681_ID=g38412	63.9476	2.43054	0.00159487	0	scaffold414|size509697|quiver_136805_139681_ID=g38412	XP_003629880.1	Medtr8g087890.1	GDSL-likelipase/acylhydrolase[Medicagotruncatula]
scaffold414|size509697|quiver_357733_362213_ID=g38440	321.278	4.37122	9.26417e-18	0	scaffold414|size509697|quiver_357733_362213_ID=g38440	XP_003629911.1	Medtr8g088250.1	inactivepoly[ADP-ribose]polymeraseSRO2,putative[Medicagotruncatula]
scaffold416|size508110|quiver_348003_349125_ID=g33508	671.687	2.22715	0.0273831	1e-96	scaffold416|size508110|quiver_348003_349125_ID=g33508	XP_003607495.2	Medtr4g078690.1	transmembraneprotein,putative[Medicagotruncatula]
scaffold416|size508110|quiver_372593_373650_ID=g33511	296.576	6.21548	5.33911e-23	7e-138	scaffold416|size508110|quiver_372593_373650_ID=g33511	XP_003618277.1	Medtr6g006950.1	DUF1645familyprotein[Medicagotruncatula]
scaffold416|size508110|quiver_390354_393740_ID=g33514	148.782	2.24162	0.00409953	1e-120	scaffold416|size508110|quiver_390354_393740_ID=g33514	XP_003618276.1	Medtr6g006930.1	DUF1645familyprotein[Medicagotruncatula]
scaffold418|size827092|quiver_111426_112538_ID=g28511	3402.24	2.13722	5.73971e-06	8e-92	scaffold418|size827092|quiver_111426_112538_ID=g28511	XP_013443840.1	Medtr8g007035.1	plastocyanin-likedomainprotein[Medicagotruncatula]
scaffold42|size1309929|quiver_502240_511027_ID=g7569	64.5918	2.25975	0.000755568	0	scaffold42|size1309929|quiver_502240_511027_ID=g7569	XP_003625747.2	Medtr7g102820.1	leucoanthocyanidindioxygenase-likeprotein[Medicagotruncatula]
scaffold421|size535303|quiver_515526_519185_ID=g21052	107.489	-2.28036	0.00121792	0	scaffold421|size535303|quiver_515526_519185_ID=g21052	XP_013455581.1	Medtr4g046037.1	transmembraneprotein,putative[Medicagotruncatula]
scaffold423|size1052439|quiver_491715_494452_ID=g15943	3797.24	2.34599	1.78447e-09	3e-43	scaffold423|size1052439|quiver_491715_494452_ID=g15943	XP_003602116.1	Medtr3g089570.1	pollenOleeIfamilyallergen[Medicagotruncatula]
scaffold423|size1052439|quiver_552255_556116_ID=g15950	54.9374	3.11209	2.7411e-06	0	scaffold423|size1052439|quiver_552255_556116_ID=g15950	XP_013467905.1	Medtr1g057860.1	histidyl-tRNAsynthetase[Medicagotruncatula]
scaffold424|size1175769|quiver_94694_100951_ID=g12997	228.092	2.53897	5.59143e-05	0	scaffold424|size1175769|quiver_94694_100951_ID=g12997	XP_003620423.2	Medtr6g083730.1	calmodulin-binding-likeprotein[Medicagotruncatula]
scaffold424|size1175769|quiver_998792_1006109_ID=g13112	353.115	2.88018	1.04156e-07	0	scaffold424|size1175769|quiver_998792_1006109_ID=g13112	XP_013453024.1	Medtr6g084710.1	eukaryoticaspartylproteasefamilyprotein[Medicagotruncatula]
scaffold429|size1062341|quiver_639971_641165_ID=g843	431.034	2.02165	0.00032433	3e-123	scaffold429|size1062341|quiver_639971_641165_ID=g843	XP_003615230.1	Medtr5g065440.1	homeoboxdomain,ZF-HDclassprotein[Medicagotruncatula]
scaffold43|size1039328|quiver_609791_612806_ID=g5233	78.4578	2.99423	0.000210866	0	scaffold43|size1039328|quiver_609791_612806_ID=g5233	XP_013457803.1	Medtr4g105630.1	plastidphosphatetranslocator[Medicagotruncatula]
scaffold431|size760299|quiver_244978_245791_ID=g160952	96.0388	2.32766	0.00117183	5e-91	scaffold431|size760299|quiver_244978_245791_ID=g160952	XP_013446431.1	Medtr8g078790.1	DUF4228domainprotein[Medicagotruncatula]
scaffold431|size760299|quiver_730010_731315_ID=g161018	72.8648	2.53993	2.30198e-05	0	scaffold431|size760299|quiver_730010_731315_ID=g161018	XP_003601907.1	Medtr3g086670.1	clathrinassemblyprotein[Medicagotruncatula]
scaffold434|size605476|quiver_316258_317791_ID=g153400	187.334	2.49378	0.000866255	2e-29	scaffold434|size605476|quiver_316258_317791_ID=g153400	XP_013456010.1	Medtr4g059020.1	hypotheticalproteinMTR_4g059020[Medicagotruncatula]
scaffold434|size605476|quiver_493313_494012_ID=g153435	255.81	-2.14381	0.000238643	9e-44	scaffold434|size605476|quiver_493313_494012_ID=g153435	XP_003620172.1	Medtr6g078100.1	Kunitztypetrypsininhibitor/miraculin[Medicagotruncatula]
scaffold436|size683302|quiver_200621_204948_ID=g148629	279.438	2.59673	0.000100683	0	scaffold436|size683302|quiver_200621_204948_ID=g148629	XP_013453185.1	Medtr6g088785.1	leucine-richreceptor-likekinasefamilyprotein[Medicagotruncatula]
scaffold437|size1252966|quiver_355489_358253_ID=g146225	56.8886	4.40347	3.97677e-10	0	scaffold437|size1252966|quiver_355489_358253_ID=g146225	XP_003624108.1	Medtr7g079350.1	LysMtypereceptorkinase[Medicagotruncatula]
scaffold439|size743662|quiver_602568_610502_ID=g141224	2727.34	2.71514	3.76445e-12	0	scaffold439|size743662|quiver_602568_610502_ID=g141224	XP_003597818.1	Medtr2g102660.1	drugresistancetransporter-likeABCdomainprotein[Medicagotruncatula]
scaffold439|size743662|quiver_619868_626579_ID=g141225	2713.47	3.3119	3.2429e-16	0	scaffold439|size743662|quiver_619868_626579_ID=g141225	XP_003597818.1	Medtr2g102660.1	drugresistancetransporter-likeABCdomainprotein[Medicagotruncatula]
scaffold439|size743662|quiver_635288_642698_ID=g141226	1085.95	2.61833	6.0037e-12	0	scaffold439|size743662|quiver_635288_642698_ID=g141226	XP_003597819.1	Medtr2g102660.1	drugresistancetransporter-likeABCdomainprotein[Medicagotruncatula]
scaffold440|size526211|quiver_147256_151119_ID=g138405	51.664	2.31008	0.0245869	0	scaffold440|size526211|quiver_147256_151119_ID=g138405	XP_003624649.1	Medtr7g085930.1	spermidinehydroxycinnamoyltransferase[Medicagotruncatula]
scaffold440|size526211|quiver_178594_180474_ID=g138408	90.1735	2.13794	0.0292707	0	scaffold440|size526211|quiver_178594_180474_ID=g138408	XP_003624649.1	Medtr7g085930.1	spermidinehydroxycinnamoyltransferase[Medicagotruncatula]
scaffold442|size686366|quiver_220193_222051_ID=g133319	79.6109	2.11267	0.00934726	2e-110	scaffold442|size686366|quiver_220193_222051_ID=g133319	XP_013447931.1	Medtr7g028710.1	WRKYfamilytranscriptionfactor[Medicagotruncatula]
scaffold443|size519571|quiver_59194_60371_ID=g130949	410.394	4.52712	1.00793e-17	7e-141	scaffold443|size519571|quiver_59194_60371_ID=g130949	XP_003594889.2	Medtr2g035850.1	VQmotifprotein[Medicagotruncatula]
scaffold450|size517728|quiver_129856_133626_ID=g113374	53.3848	2.01748	0.0405528	0	scaffold450|size517728|quiver_129856_133626_ID=g113374	XP_013445468.1	Medtr8g461330.1	plantgibberellin2-oxidase[Medicagotruncatula]
scaffold4505|size16386|quiver_11223_16291_ID=g53202	79.5204	2.79052	2.9952e-05	6e-56	scaffold4505|size16386|quiver_11223_16291_ID=g53202	XP_013447130.1	Medtr8g099035.1	lateembryogenesisabundantprotein[Medicagotruncatula]
scaffold452|size489228|quiver_328704_331358_ID=g107917	154.496	-3.93303	1.43909e-05	1e-81	scaffold452|size489228|quiver_328704_331358_ID=g107917	XP_003615850.1	Medtr5g073090.1	hypotheticalproteinMTR_5g073090[Medicagotruncatula]
scaffold455|size1346536|quiver_288777_291101_ID=g99496	68.4125	2.30116	0.00728802	1e-34	scaffold455|size1346536|quiver_288777_291101_ID=g99496	XP_003616970.1	Medtr5g086290.1	hypotheticalproteinMTR_5g086290[Medicagotruncatula]
scaffold455|size1346536|quiver_927477_930890_ID=g99582	56.3275	2.2551	0.00467949	0	scaffold455|size1346536|quiver_927477_930890_ID=g99582	XP_003588978.1	Medtr1g015970.1	fructanexohydrolase[Medicagotruncatula]
scaffold457|size1232482|quiver_117229_118111_ID=g94085	53.4168	5.62229	1.85516e-13	1e-51	scaffold457|size1232482|quiver_117229_118111_ID=g94085	XP_003614288.1	Medtr5g047620.1	transcriptionfactorjumonji(JmjC)domainprotein[Medicagotruncatula]
scaffold457|size1232482|quiver_265248_268805_ID=g94110	279.121	3.84066	4.52832e-19	0	scaffold457|size1232482|quiver_265248_268805_ID=g94110	XP_013451181.1	Medtr6g016470.1	calcium-transportingATPase[Medicagotruncatula]
scaffold458|size826499|quiver_148350_148971_ID=g91187	98.6431	2.28706	0.00177649	8e-15	scaffold458|size826499|quiver_148350_148971_ID=g91187	XP_003588783.1	Medtr1g012690.1	Lipidtransferprotein[Medicagotruncatula]
scaffold458|size826499|quiver_649729_650421_ID=g91253	657.072	4.21704	7.04555e-22	1e-70	scaffold458|size826499|quiver_649729_650421_ID=g91253	XP_003598460.1	Medtr3g013980.1	VQmotifprotein[Medicagotruncatula]
scaffold459|size485626|quiver_222870_227344_ID=g88525	2281.79	-2.26651	2.38812e-06	4e-102	scaffold459|size485626|quiver_222870_227344_ID=g88525	XP_003628192.1	Medtr8g045400.1	pathogenesis-relatedproteinbetVIfamilyprotein[Medicagotruncatula]
scaffold461|size550590|quiver_171325_172718_ID=g83293	115.19	5.03684	5.39841e-15	2e-73	scaffold461|size550590|quiver_171325_172718_ID=g83293	XP_003598034.1	Medtr3g005520.1	eukaryotictranslationinitiationfactor1A-likeprotein[Medicagotruncatula]
scaffold462|size819625|quiver_91643_97331_ID=g80601	115.576	2.53464	5.11353e-05	0	scaffold462|size819625|quiver_91643_97331_ID=g80601	XP_013445225.1	Medtr8g445800.2	LRRreceptor-likekinase,putative[Medicagotruncatula]
scaffold464|size811550|quiver_349565_351570_ID=g75127	481.074	3.65461	1.25074e-12	4e-123	scaffold464|size811550|quiver_349565_351570_ID=g75127	XP_003624167.1	Medtr7g079970.1	tyrosinephosphatasefamilyprotein[Medicagotruncatula]
scaffold466|size806206|quiver_336332_338013_ID=g70012	155.408	3.29126	6.29827e-10	0	scaffold466|size806206|quiver_336332_338013_ID=g70012	XP_003621460.2	Medtr7g014160.1	anthocyanin5-aromaticacyltransferase[Medicagotruncatula]
scaffold467|size483387|quiver_290437_293324_ID=g67383	1113.75	2.16698	6.43896e-09	0	scaffold467|size483387|quiver_290437_293324_ID=g67383	XP_003606669.1	Medtr4g064150.1	GRASfamilytranscriptionfactor[Medicagotruncatula]
scaffold468|size964243|quiver_13314_14831_ID=g64666	330.761	2.75838	5.36691e-09	5e-95	scaffold468|size964243|quiver_13314_14831_ID=g64666	XP_003590328.1	Medtr1g056550.1	syntaxinofplants122protein[Medicagotruncatula]
scaffold469|size1007991|quiver_149156_156393_ID=g62006	93.7035	2.5747	0.000150128	0	scaffold469|size1007991|quiver_149156_156393_ID=g62006	XP_013449608.1	Medtr7g091550.1	NBS-LRRdiseaseresistanceprotein[Medicagotruncatula]
scaffold469|size1007991|quiver_808926_811093_ID=g62091	68.7094	2.29965	1.48059e-05	3e-18	scaffold469|size1007991|quiver_808926_811093_ID=g62091	XP_003600584.1	Medtr3g063950.1	transmembraneprotein,putative[Medicagotruncatula]
scaffold47|size1113868|quiver_114866_120918_ID=g160199	385.385	2.81949	3.01164e-07	0	scaffold47|size1113868|quiver_114866_120918_ID=g160199	XP_013465418.1	Medtr2g097473.1	GRASfamilytranscriptionfactor[Medicagotruncatula]
scaffold47|size1113868|quiver_745184_748868_ID=g160276	322.765	4.81395	1.86008e-24	1e-157	scaffold47|size1113868|quiver_745184_748868_ID=g160276	XP_013444515.1	Medtr8g023860.1	NACtranscriptionfactor-likeprotein[Medicagotruncatula]
scaffold47|size1113868|quiver_758933_762168_ID=g160278	250.82	4.56703	2.70723e-21	0	scaffold47|size1113868|quiver_758933_762168_ID=g160278	XP_013444515.1	Medtr8g023860.1	NACtranscriptionfactor-likeprotein[Medicagotruncatula]
scaffold47|size1113868|quiver_821681_825718_ID=g160285	533.963	2.16137	0.000334355	0	scaffold47|size1113868|quiver_821681_825718_ID=g160285	XP_013444505.1	Medtr8g023770.1	inactivepurpleacidphosphatase-likeprotein[Medicagotruncatula]
scaffold4708|size14550|quiver_4038_8221_ID=g24941	146.766	4.59633	5.65286e-18	8e-148	scaffold4708|size14550|quiver_4038_8221_ID=g24941	XP_003624084.2	Medtr7g079080.1	1-aminocyclopropane-1-carboxylatesynthase[Medicagotruncatula]
scaffold471|size872719|quiver_670252_671593_ID=g56676	950.167	3.15976	2.20808e-14	0	scaffold471|size872719|quiver_670252_671593_ID=g56676	XP_003591073.1	Medtr1g082550.1	zincfinger,C3HC4type(RINGfinger)protein,putative[Medicagotruncatula]
scaffold477|size812812|quiver_244206_247303_ID=g41182	171.96	2.42407	4.8801e-07	0	scaffold477|size812812|quiver_244206_247303_ID=g41182	XP_013460125.1	Medtr3g462390.1	calmodulin-bindingreceptor-likecytoplasmickinase[Medicagotruncatula]
scaffold477|size812812|quiver_602275_603274_ID=g41231	260.93	2.28652	1.96119e-05	0.23	scaffold477|size812812|quiver_602275_603274_ID=g41231	XP_003608915.1	Medtr4g106370.1	glycosylhydrolasefamily47protein[Medicagotruncatula]
scaffold477|size812812|quiver_605265_606397_ID=g41232	122.172	2.31625	8.96403e-05	0.7	scaffold477|size812812|quiver_605265_606397_ID=g41232	XP_003608915.1	Medtr4g106370.1	glycosylhydrolasefamily47protein[Medicagotruncatula]
scaffold478|size703103|quiver_300301_306743_ID=g38493	314.861	-4.3612	9.40173e-08	0	scaffold478|size703103|quiver_300301_306743_ID=g38493	XP_003603905.1	Medtr3g116440.1	specifictissueprotein[Medicagotruncatula]
scaffold479|size585740|quiver_146356_147364_ID=g36128	56.9437	2.20442	0.00766961	4e-43	scaffold479|size585740|quiver_146356_147364_ID=g36128	XP_013461745.1	Medtr3g102660.1	GASA/GAST/Snakin[Medicagotruncatula]
scaffold479|size585740|quiver_179449_180756_ID=g36132	158.81	-3.24002	0.0010021	2e-116	scaffold479|size585740|quiver_179449_180756_ID=g36132	XP_013461739.1	Medtr3g102600.2	two-componentresponseregulator[Medicagotruncatula]
scaffold48|size1345018|quiver_1139466_1141877_ID=g157649	344.762	2.72656	2.62483e-10	2e-75	scaffold48|size1345018|quiver_1139466_1141877_ID=g157649	XP_003606611.1	Medtr4g063060.1	60SribosomalproteinL23a-2[Medicagotruncatula]
scaffold48|size1345018|quiver_646204_649134_ID=g157591	647.082	2.43685	0.00135154	0	scaffold48|size1345018|quiver_646204_649134_ID=g157591	XP_003596148.2	Medtr2g068840.1	leucoanthocyanidindioxygenase-likeprotein[Medicagotruncatula]
scaffold48|size1345018|quiver_883388_886878_ID=g157625	2564.66	6.50182	7.74668e-21	0	scaffold48|size1345018|quiver_883388_886878_ID=g157625	XP_003596187.1	Medtr2g069320.1	translationelongationfactorEF-2subunit[Medicagotruncatula]
scaffold48|size1345018|quiver_989798_990336_ID=g157635	104.96	2.44714	0.0205499	6e-36	scaffold48|size1345018|quiver_989798_990336_ID=g157635	XP_003596197.1	Medtr2g069420.1	cysteine-richTMmodulestresstoleranceprotein[Medicagotruncatula]
scaffold481|size1487553|quiver_1021879_1030066_ID=g31121	85.7048	2.26523	0.00243942	0	scaffold481|size1487553|quiver_1021879_1030066_ID=g31121	XP_013452738.1	Medtr6g072450.1	NB-ARCdomainprotein[Medicagotruncatula]
scaffold49|size1456268|quiver_240527_243197_ID=g155065	225.487	2.04439	2.16922e-05	0	scaffold49|size1456268|quiver_240527_243197_ID=g155065	XP_003611406.1	Medtr5g013610.1	receptor-likekinaseplant[Medicagotruncatula]
scaffold490|size735874|quiver_230569_231804_ID=g8305	82.8667	2.1238	0.0107795	2e-98	scaffold490|size735874|quiver_230569_231804_ID=g8305	XP_003613009.1	Medtr5g031610.1	hsp20/alphacrystallinfamilyprotein[Medicagotruncatula]
scaffold490|size735874|quiver_82176_83163_ID=g8283	95.2847	2.49255	0.00389872	2e-110	scaffold490|size735874|quiver_82176_83163_ID=g8283	XP_003612979.1	Medtr5g031250.1	cinnamylalcoholdehydrogenase-likeprotein[Medicagotruncatula]
scaffold494|size716660|quiver_85354_87031_ID=g163418	502.754	2.87622	3.76254e-09	0	scaffold494|size716660|quiver_85354_87031_ID=g163418	XP_003622634.2	Medtr0184s0040.1	UDP-glucosyltransferasefamilyprotein[Medicagotruncatula]
scaffold495|size638927|quiver_376407_377463_ID=g161076	233.087	4.88159	1.17509e-11	2e-24	scaffold495|size638927|quiver_376407_377463_ID=g161076	XP_013456010.1	Medtr4g059020.1	hypotheticalproteinMTR_4g059020[Medicagotruncatula]
scaffold495|size638927|quiver_444997_449631_ID=g161082	283.001	2.53553	0.00182877	1e-42	scaffold495|size638927|quiver_444997_449631_ID=g161082	XP_013452697.1	Medtr6g472230.1	diseaseresistanceprotein(TIR-NBS-LRRclass),putative[Medicagotruncatula]
scaffold495|size638927|quiver_568168_571368_ID=g161105	54.4195	3.10275	4.05663e-05	2e-105	scaffold495|size638927|quiver_568168_571368_ID=g161105	XP_013445638.1	Medtr8g466030.1	quinoneoxidoreductase[Medicagotruncatula]
scaffold496|size515856|quiver_183772_187071_ID=g158474	193.19	2.15183	9.55856e-07	0	scaffold496|size515856|quiver_183772_187071_ID=g158474	XP_013458471.1	Medtr4g126020.1	calmodulin-bindingfamilyprotein[Medicagotruncatula]
scaffold496|size515856|quiver_513930_515071_ID=g158514	56.7492	2.41945	0.00726921	3e-92	scaffold496|size515856|quiver_513930_515071_ID=g158514	XP_003607495.2	Medtr4g078690.1	transmembraneprotein,putative[Medicagotruncatula]
scaffold497|size917795|quiver_702110_702653_ID=g155933	195.897	2.78211	1.53403e-06	2e-73	scaffold497|size917795|quiver_702110_702653_ID=g155933	XP_013467585.1	Medtr1g052885.1	calcium-bindingEF-handprotein[Medicagotruncatula]
scaffold5|size2322722|quiver_1316800_1317514_ID=g103923	357.197	2.40918	0.0187655	2e-16	scaffold5|size2322722|quiver_1316800_1317514_ID=g103923	XP_013466874.1	Medtr1g037490.1	DILdomainmyosinfamilyprotein,putative[Medicagotruncatula]
scaffold5|size2322722|quiver_415175_418415_ID=g103819	441.171	2.0654	0.0230896	3e-109	scaffold5|size2322722|quiver_415175_418415_ID=g103819	XP_003623666.1	Medtr7g074240.1	EFhandcalcium-bindingfamilyprotein[Medicagotruncatula]
scaffold501|size470878|quiver_297384_306248_ID=g146392	58.6046	2.47659	0.000961568	6e-133	scaffold501|size470878|quiver_297384_306248_ID=g146392	XP_003602634.1	Medtr3g096450.1	hypotheticalproteinMTR_3g096450[Medicagotruncatula]
scaffold502|size882097|quiver_293211_305895_ID=g143778	225.497	-2.2742	0.000410379	0	scaffold502|size882097|quiver_293211_305895_ID=g143778	XP_013467003.1	Medtr1g041135.1	hypotheticalproteinMTR_1g041135[Medicagotruncatula]
scaffold502|size882097|quiver_849595_853017_ID=g143847	166.025	2.09912	0.00976369	0	scaffold502|size882097|quiver_849595_853017_ID=g143847	XP_003600267.2	Medtr3g056200.1	LRRandNB-ARCdomaindiseaseresistanceprotein[Medicagotruncatula]
scaffold504|size952574|quiver_607098_608988_ID=g138531	68.1554	2.25338	0.0389764	0	scaffold504|size952574|quiver_607098_608988_ID=g138531	XP_003607773.1	Medtr4g082590.1	transmembraneprotein,putative[Medicagotruncatula]
scaffold504|size952574|quiver_657827_658808_ID=g138540	63.1983	3.54337	1.60297e-05	4e-117	scaffold504|size952574|quiver_657827_658808_ID=g138540	XP_013456776.1	Medtr4g082360.1	transmembraneprotein,putative[Medicagotruncatula]
scaffold506|size569752|quiver_381741_387002_ID=g133418	127.729	2.54236	1.54142e-05	0	scaffold506|size569752|quiver_381741_387002_ID=g133418	XP_013453024.1	Medtr6g084710.1	eukaryoticaspartylproteasefamilyprotein[Medicagotruncatula]
scaffold508|size934001|quiver_596103_599255_ID=g128609	129.071	2.02707	0.00757119	0	scaffold508|size934001|quiver_596103_599255_ID=g128609	XP_013468381.1	Medtr1g069175.1	GDSL-likelipase/acylhydrolase[Medicagotruncatula]
scaffold51|size1195182|quiver_52490_52951_ID=g150379	141.387	3.29221	3.38166e-11	4e-50	scaffold51|size1195182|quiver_52490_52951_ID=g150379	XP_003602371.2	Medtr3g092630.1	hypotheticalproteinMTR_3g092630[Medicagotruncatula]
scaffold512|size1020227|quiver_450850_453414_ID=g118676	102.814	4.4947	3.49763e-10	0	scaffold512|size1020227|quiver_450850_453414_ID=g118676	XP_013457402.1	Medtr4g094775.1	cytochromeP450family81protein[Medicagotruncatula]
scaffold515|size782917|quiver_212864_214601_ID=g110607	403.61	-3.08656	5.57877e-09	7e-85	scaffold515|size782917|quiver_212864_214601_ID=g110607	XP_003604092.2	Medtr3g118390.1	Chitinase(ClassI)/Hevein[Medicagotruncatula]
scaffold52|size1016195|quiver_360724_362803_ID=g148096	73.1959	3.00806	3.42416e-06	1e-34	scaffold52|size1016195|quiver_360724_362803_ID=g148096	XP_003616970.1	Medtr5g086290.1	hypotheticalproteinMTR_5g086290[Medicagotruncatula]
scaffold52|size1016195|quiver_839069_839873_ID=g148143	537.384	3.08808	6.42778e-08	1e-68	scaffold52|size1016195|quiver_839069_839873_ID=g148143	XP_003589047.1	Medtr1g017830.1	hypotheticalproteinMTR_1g017830[Medicagotruncatula]
scaffold521|size780651|quiver_561281_571419_ID=g94307	645.853	5.05264	6.67504e-23	0	scaffold521|size780651|quiver_561281_571419_ID=g94307	XP_003610084.2	Medtr4g127770.1	lysine-tRNAligase-likeprotein[Medicagotruncatula]
scaffold524|size674838|quiver_320576_322111_ID=g85928	75.7032	3.42951	9.97209e-09	0	scaffold524|size674838|quiver_320576_322111_ID=g85928	XP_013462848.1	Medtr2g023730.1	F-boxplant-likeprotein,putative[Medicagotruncatula]
scaffold524|size674838|quiver_407980_409582_ID=g85939	59.3585	2.39043	0.00174969	0	scaffold524|size674838|quiver_407980_409582_ID=g85939	XP_013462854.1	Medtr2g023730.1	F-boxplant-likeprotein,putative[Medicagotruncatula]
scaffold524|size674838|quiver_409670_411243_ID=g85940	62.6034	2.89381	2.01338e-05	0	scaffold524|size674838|quiver_409670_411243_ID=g85940	XP_013462854.1	Medtr2g023730.1	F-boxplant-likeprotein,putative[Medicagotruncatula]
scaffold524|size674838|quiver_433372_434845_ID=g85945	74.9681	6.66679	1.56917e-17	2e-158	scaffold524|size674838|quiver_433372_434845_ID=g85945	XP_013462849.1	Medtr2g023820.1	F-boxplant-likeprotein,putative[Medicagotruncatula]
scaffold524|size674838|quiver_438138_439645_ID=g85946	59.6605	4.24223	9.48792e-08	0	scaffold524|size674838|quiver_438138_439645_ID=g85946	XP_013462849.1	Medtr2g023660.1	F-boxplant-likeprotein,putative[Medicagotruncatula]
scaffold524|size674838|quiver_442160_443685_ID=g85947	54.5229	2.73312	0.000596505	0	scaffold524|size674838|quiver_442160_443685_ID=g85947	XP_013462848.1	Medtr2g023730.1	F-boxplant-likeprotein,putative[Medicagotruncatula]
scaffold526|size695583|quiver_537244_540993_ID=g80780	217.522	-2.75465	0.0063625	0	scaffold526|size695583|quiver_537244_540993_ID=g80780	XP_013463958.1	Medtr2g055690.1	LRRreceptor-likekinase[Medicagotruncatula]
scaffold526|size695583|quiver_55316_58707_ID=g80714	463.367	2.92567	4.74132e-07	0	scaffold526|size695583|quiver_55316_58707_ID=g80714	XP_013451617.1	Medtr6g033280.1	phosphatecarrierprotein[Medicagotruncatula]
scaffold527|size458733|quiver_247239_248764_ID=g78084	569.706	2.09895	0.000292646	0	scaffold527|size458733|quiver_247239_248764_ID=g78084	XP_003601648.1	Medtr3g083920.1	chalconeandstilbenesynthasefamilyprotein[Medicagotruncatula]
scaffold527|size458733|quiver_390014_394008_ID=g78105	153.848	-2.39275	0.00365364	0	scaffold527|size458733|quiver_390014_394008_ID=g78105	XP_003601618.1	Medtr3g083620.1	flavonoidO-methyltransferase-likeprotein[Medicagotruncatula]
scaffold527|size458733|quiver_426144_427976_ID=g78109	111.508	3.83131	3.14537e-11	0	scaffold527|size458733|quiver_426144_427976_ID=g78109	XP_003601613.1	Medtr3g083570.1	calmodulin-bindingfamilyprotein[Medicagotruncatula]
scaffold528|size1026657|quiver_173598_180291_ID=g75224	1003.47	8.14309	1.48361e-27	0	scaffold528|size1026657|quiver_173598_180291_ID=g75224	XP_013452112.1	Medtr6g045307.1	IPPtransferase[Medicagotruncatula]
scaffold53|size2093410|quiver_910746_912354_ID=g145467	153.686	7.58257	9.17065e-25	0	scaffold53|size2093410|quiver_910746_912354_ID=g145467	XP_013463839.1	Medtr2g450270.1	hypotheticalproteinMTR_2g450270[Medicagotruncatula]
scaffold533|size601244|quiver_560803_562133_ID=g62191	253.206	-2.16367	0.0332778	2e-15	scaffold533|size601244|quiver_560803_562133_ID=g62191	XP_003610996.1	Medtr0002s0120.1	hypotheticalproteinMTR_5g009340[Medicagotruncatula]
scaffold535|size455007|quiver_426503_427204_ID=g56754	52.7454	-2.63935	0.000524656	5e-116	scaffold535|size455007|quiver_426503_427204_ID=g56754	XP_013457544.1	Medtr4g099010.1	plantinvertase/pectinmethylesteraseinhibitor[Medicagotruncatula]
scaffold535|size455007|quiver_450963_452738_ID=g56759	316.673	3.27253	6.6528e-08	0	scaffold535|size455007|quiver_450963_452738_ID=g56759	XP_013457536.1	Medtr4g098930.1	expansin-B1-likeprotein[Medicagotruncatula]
scaffold536|size454936|quiver_180153_189561_ID=g54011	130.122	2.00933	0.0348968	0	scaffold536|size454936|quiver_180153_189561_ID=g54011	XP_003598493.1	Medtr3g014380.1	translationelongationfactorG,putative[Medicagotruncatula]
scaffold537|size1024714|quiver_692464_693947_ID=g51792	90.5393	4.24722	2.21954e-10	8.1	scaffold537|size1024714|quiver_692464_693947_ID=g51792	XP_003588698.1	Medtr7g088125.1	drugresistancetransporter-likeABCdomainprotein[Medicagotruncatula]
scaffold54|size1381280|quiver_1180974_1183343_ID=g143044	51.2142	2.16686	0.0434862	1e-173	scaffold54|size1381280|quiver_1180974_1183343_ID=g143044	XP_003588828.1	Medtr1g013760.1	WRKYfamilytranscriptionfactor[Medicagotruncatula]
scaffold543|size941702|quiver_547915_549871_ID=g36261	281.392	2.3577	1.1765e-05	4e-172	scaffold543|size941702|quiver_547915_549871_ID=g36261	XP_013448425.1	Medtr7g050425.1	phosphoglyceratemutasefamilyprotein[Medicagotruncatula]
scaffold544|size452970|quiver_147510_155111_ID=g33604	95.6652	2.43912	0.0011727	0	scaffold544|size452970|quiver_147510_155111_ID=g33604	XP_013463373.1	Medtr2g438440.1	ankyrinrepeatplant-likeprotein[Medicagotruncatula]
scaffold544|size452970|quiver_284513_288620_ID=g33628	357.626	-2.21053	0.0183278	0	scaffold544|size452970|quiver_284513_288620_ID=g33628	XP_003628882.1	Medtr8g068190.1	cinnamylalcoholdehydrogenase-likeprotein[Medicagotruncatula]
scaffold544|size452970|quiver_38547_46701_ID=g33590	107.162	2.00647	0.00136808	0	scaffold544|size452970|quiver_38547_46701_ID=g33590	XP_013463373.1	Medtr2g438440.1	ankyrinrepeatplant-likeprotein[Medicagotruncatula]
scaffold544|size452970|quiver_431617_433014_ID=g33645	207.842	2.04529	0.0413093	8e-27	scaffold544|size452970|quiver_431617_433014_ID=g33645	XP_013446084.1	Medtr8g068490.1	leguminosinproline-richgroup669secretedpeptide[Medicagotruncatula]
scaffold546|size1408613|quiver_1199534_1200613_ID=g28827	3383.79	2.83309	4.40731e-14	3e-162	scaffold546|size1408613|quiver_1199534_1200613_ID=g28827	XP_003607668.2	Medtr8g081020.1	polyubiquitin3[Medicagotruncatula]
scaffold546|size1408613|quiver_1292276_1292962_ID=g28844	282.392	5.7097	6.6119e-36	7e-82	scaffold546|size1408613|quiver_1292276_1292962_ID=g28844	XP_013467425.1	Medtr1g051195.1	Hop-interactingproteinTHI031,putative[Medicagotruncatula]
scaffold546|size1408613|quiver_356223_360897_ID=g28705	51.5667	2.29252	0.0168038	0	scaffold546|size1408613|quiver_356223_360897_ID=g28705	XP_003600940.1	Medtr0005s0200.1	LRRandNB-ARCdomaindiseaseresistanceprotein[Medicagotruncatula]
scaffold55|size1169985|quiver_336348_340553_ID=g140230	447.048	2.32126	3.42416e-06	0	scaffold55|size1169985|quiver_336348_340553_ID=g140230	XP_013459368.1	Medtr3g437630.1	LRRreceptor-likekinasefamilyprotein[Medicagotruncatula]
scaffold55|size1169985|quiver_903085_906294_ID=g140315	202.471	2.10753	0.000359886	0	scaffold55|size1169985|quiver_903085_906294_ID=g140315	XP_013462339.1	Medtr3g117485.1	2OG-Fe(II)oxygenasefamilyoxidoreductase[Medicagotruncatula]
scaffold550|size465049|quiver_244228_245601_ID=g18865	188.982	2.14995	0.00201852	0	scaffold550|size465049|quiver_244228_245601_ID=g18865	XP_003596148.2	Medtr2g068840.1	leucoanthocyanidindioxygenase-likeprotein[Medicagotruncatula]
scaffold550|size465049|quiver_276407_278913_ID=g18870	1913.03	2.05372	0.00291367	1.5	scaffold550|size465049|quiver_276407_278913_ID=g18870	XP_003588759.1	Medtr5g067980.1	alpha/betahydrolasefoldprotein[Medicagotruncatula]
scaffold5519|size8034|quiver_1_4321_ID=g79625	95.8386	6.21129	2.18466e-13	2e-80	scaffold5519|size8034|quiver_1_4321_ID=g79625	XP_013467618.1	Medtr1914s0010.1	hypotheticalproteinMTR_1g053380[Medicagotruncatula]
scaffold553|size824632|quiver_394485_400142_ID=g10633	83.4213	2.11856	5.8989e-05	0	scaffold553|size824632|quiver_394485_400142_ID=g10633	XP_013444374.1	Medtr8g017580.1	calmodulin-bindingfamilyprotein[Medicagotruncatula]
scaffold554|size644455|quiver_131276_133670_ID=g8401	64.576	2.84791	0.00223115	0	scaffold554|size644455|quiver_131276_133670_ID=g8401	XP_003621684.1	Medtr7g021820.1	aldo/ketoreductasefamilyoxidoreductase[Medicagotruncatula]
scaffold555|size592104|quiver_568221_569992_ID=g6082	299.772	3.03546	1.12316e-06	0	scaffold555|size592104|quiver_568221_569992_ID=g6082	XP_013457536.1	Medtr4g098930.1	expansin-B1-likeprotein[Medicagotruncatula]
scaffold558|size898568|quiver_414742_420744_ID=g163560	54.7326	2.15639	0.00058523	0	scaffold558|size898568|quiver_414742_420744_ID=g163560	XP_013446157.1	Medtr8g069625.1	diseaseresistanceprotein(TIR-NBS-LRRclass)[Medicagotruncatula]
scaffold559|size442175|quiver_110144_116291_ID=g161136	581.346	4.41089	1.8079e-19	0	scaffold559|size442175|quiver_110144_116291_ID=g161136	XP_003598097.1	Medtr3g007240.1	phospholipid-transportingATPase-likeprotein[Medicagotruncatula]
scaffold56|size1292990|quiver_222679_225247_ID=g137724	1551.18	2.23098	2.36824e-06	7e-156	scaffold56|size1292990|quiver_222679_225247_ID=g137724	XP_003620871.1	Medtr6g091680.2	caffeoyl-CoA3-O-methyltransferase[Medicagotruncatula]
scaffold562|size441824|quiver_398146_401499_ID=g153563	51.9911	2.43916	0.000672519	0	scaffold562|size441824|quiver_398146_401499_ID=g153563	XP_013456488.1	Medtr4g073840.1	NBS-LRRtypediseaseresistanceprotein[Medicagotruncatula]
scaffold563|size910819|quiver_314876_316313_ID=g151139	3080.98	2.3525	0.00125108	0	scaffold563|size910819|quiver_314876_316313_ID=g151139	XP_003618003.1	Medtr5g097900.1	aldo/ketoreductasefamilyoxidoreductase[Medicagotruncatula]
scaffold563|size910819|quiver_320948_322346_ID=g151140	2064.16	2.69267	3.20766e-06	0	scaffold563|size910819|quiver_320948_322346_ID=g151140	XP_003618003.1	Medtr5g097900.1	aldo/ketoreductasefamilyoxidoreductase[Medicagotruncatula]
scaffold563|size910819|quiver_326200_327695_ID=g151141	2330.82	3.31849	5.07233e-12	0	scaffold563|size910819|quiver_326200_327695_ID=g151141	XP_003618003.1	Medtr5g097900.1	aldo/ketoreductasefamilyoxidoreductase[Medicagotruncatula]
scaffold564|size942270|quiver_437730_438218_ID=g148829	241.734	3.0852	7.8572e-05	2e-34	scaffold564|size942270|quiver_437730_438218_ID=g148829	XP_013466980.1	Medtr1g040735.1	cysteine-richTMmodulestresstoleranceprotein[Medicagotruncatula]
scaffold564|size942270|quiver_525375_528358_ID=g148836	323.955	4.14384	6.87128e-14	0	scaffold564|size942270|quiver_525375_528358_ID=g148836	XP_013466644.1	Medtr1g033310.1	F-boxonly-likeprotein[Medicagotruncatula]
scaffold568|size903652|quiver_90533_96361_ID=g138582	78.2179	2.25475	3.57712e-05	0	scaffold568|size903652|quiver_90533_96361_ID=g138582	XP_013444374.1	Medtr8g017580.1	calmodulin-bindingfamilyprotein[Medicagotruncatula]
scaffold573|size794231|quiver_122736_141164_ID=g126375	229.135	2.19574	4.79431e-05	0	scaffold573|size794231|quiver_122736_141164_ID=g126375	XP_013449182.1	Medtr7g069180.1	diseaseresistanceprotein(TIR-NBS-LRRclass),putative[Medicagotruncatula]
scaffold576|size1098158|quiver_218476_219322_ID=g118777	99.7168	3.23942	1.88544e-12	2e-80	scaffold576|size1098158|quiver_218476_219322_ID=g118777	XP_003604820.1	Medtr4g019130.1	SOULheme-bindingfamilyprotein[Medicagotruncatula]
scaffold576|size1098158|quiver_616259_621697_ID=g118826	306.726	2.97518	8.9429e-07	0	scaffold576|size1098158|quiver_616259_621697_ID=g118826	XP_013445184.1	Medtr8g042780.1	zincinducedfacilitator-likeprotein[Medicagotruncatula]
scaffold577|size828247|quiver_424859_431970_ID=g116362	772.567	3.90428	0.000271517	0	scaffold577|size828247|quiver_424859_431970_ID=g116362	XP_013452112.1	Medtr6g045307.1	IPPtransferase[Medicagotruncatula]
scaffold58|size1147909|quiver_1064141_1064686_ID=g132733	85.7806	6.10767	8.55335e-16	8e-25	scaffold58|size1147909|quiver_1064141_1064686_ID=g132733	XP_013453056.1	Medtr6g486230.1	transmembraneprotein,putative[Medicagotruncatula]
scaffold58|size1147909|quiver_543743_546404_ID=g132663	2277.71	10.5124	2.39276e-73	5e-163	scaffold58|size1147909|quiver_543743_546404_ID=g132663	XP_013456397.1	Medtr4g069520.1	BURPdomainprotein[Medicagotruncatula]
scaffold58|size1147909|quiver_934801_935284_ID=g132715	702.586	3.02526	2.82985e-08	7e-21	scaffold58|size1147909|quiver_934801_935284_ID=g132715	XP_003620527.1	Medtr6g086390.1	arabinogalactanpeptide-likeprotein[Medicagotruncatula]
scaffold58|size1147909|quiver_980814_981656_ID=g132720	2056.04	4.12633	4.0738e-13	3e-99	scaffold58|size1147909|quiver_980814_981656_ID=g132720	XP_003620516.2	Medtr6g086280.2	multiproteinbridgingfactor1b-likeprotein[Medicagotruncatula]
scaffold585|size615523|quiver_267613_271067_ID=g94364	131.058	2.63266	0.00753372	0	scaffold585|size615523|quiver_267613_271067_ID=g94364	XP_013457577.1	Medtr4g099260.1	high-affinitypotassiumtransporter[Medicagotruncatula]
scaffold587|size431040|quiver_93325_102951_ID=g88648	131.545	2.57318	2.5795e-06	0	scaffold587|size431040|quiver_93325_102951_ID=g88648	XP_013456574.1	Medtr4g075680.1	importinnermembranetranslocasesubunitTIM44-2[Medicagotruncatula]
scaffold589|size731393|quiver_331438_343838_ID=g83450	60.8378	2.31324	0.0149965	7e-41	scaffold589|size731393|quiver_331438_343838_ID=g83450	XP_013467780.1	Medtr1g055005.1	hypotheticalproteinMTR_1g055005[Medicagotruncatula]
scaffold59|size1784637|quiver_1068743_1071123_ID=g130259	337.425	2.49425	7.80675e-05	2e-39	scaffold59|size1784637|quiver_1068743_1071123_ID=g130259	XP_003588734.1	Medtr1g012210.1	ubiquitinfamilyprotein[Medicagotruncatula]
scaffold591|size428865|quiver_290118_295327_ID=g78156	57.131	3.30597	1.07561e-05	0	scaffold591|size428865|quiver_290118_295327_ID=g78156	XP_003597151.2	Medtr2g093230.1	gamete-likeprotein[Medicagotruncatula]
scaffold593|size428173|quiver_143959_148921_ID=g72767	297.545	3.43376	1.9202e-07	3e-32	scaffold593|size428173|quiver_143959_148921_ID=g72767	XP_003594348.1	Medtr2g027600.1	heavymetaltransport/detoxificationsuperfamilyprotein[Medicagotruncatula]
scaffold5948|size5256|quiver_1_829_ID=g130112	51.1108	2.23492	0.0093645	3e-86	scaffold5948|size5256|quiver_1_829_ID=g130112	XP_003608032.1	Medtr4g086750.1	plastocyanin-likedomainprotein[Medicagotruncatula]
scaffold5948|size5256|quiver_4316_5256_ID=g130113	85.4058	3.23774	5.02248e-06	3e-59	scaffold5948|size5256|quiver_4316_5256_ID=g130113	XP_003608030.1	Medtr4g086730.1	plastocyanin-likedomainprotein[Medicagotruncatula]
scaffold595|size1028006|quiver_158486_161693_ID=g67515	284.968	3.10065	1.84779e-07	9e-157	scaffold595|size1028006|quiver_158486_161693_ID=g67515	XP_013467980.1	Medtr1g059890.1	hypotheticalproteinMTR_1g059890[Medicagotruncatula]
scaffold597|size458350|quiver_124416_125313_ID=g62207	495.419	2.08098	7.62185e-05	6e-65	scaffold597|size458350|quiver_124416_125313_ID=g62207	XP_003618062.1	Medtr5g098580.1	transmembraneprotein,putative[Medicagotruncatula]
scaffold599|size1537873|quiver_968789_976821_ID=g56889	90.0205	2.07023	0.000102796	0	scaffold599|size1537873|quiver_968789_976821_ID=g56889	XP_013445633.1	Medtr8g465990.1	S-locuslectinkinasefamilyprotein[Medicagotruncatula]
scaffold6|size1524280|quiver_1240527_1242151_ID=g101531	301.473	2.63249	7.07867e-08	0	scaffold6|size1524280|quiver_1240527_1242151_ID=g101531	XP_003626077.1	Medtr7g110780.1	Chitinase[Medicagotruncatula]
scaffold60|size1266933|quiver_229107_230843_ID=g127849	758.894	2.30655	8.15861e-07	0	scaffold60|size1266933|quiver_229107_230843_ID=g127849	XP_003600919.1	Medtr3g070880.1	ARMrepeatCCCH-typezincfingerprotein[Medicagotruncatula]
scaffold60|size1266933|quiver_442518_444956_ID=g127871	78.3307	-5.17376	1.8598e-08	0.003	scaffold60|size1266933|quiver_442518_444956_ID=g127871	XP_013459309.1	Medtr3g435980.1	reverse-transcriptase-likeprotein,putative[Medicagotruncatula]
scaffold602|size425271|quiver_425865_426893_ID=g49402	52.2554	-2.55247	0.0151024	2	scaffold602|size425271|quiver_425865_426893_ID=g49402	XP_003607293.1	genbank	kinasesuperfamilyprotein,putative[Medicagotruncatula]
scaffold604|size776657|quiver_465879_467008_ID=g44287	103.134	2.98084	5.00304e-05	0	scaffold604|size776657|quiver_465879_467008_ID=g44287	XP_013462046.1	Medtr3g110280.1	glycosidehydrolasefamily18protein[Medicagotruncatula]
scaffold604|size776657|quiver_562000_565515_ID=g44299	281.329	2.51768	1.65572e-07	0	scaffold604|size776657|quiver_562000_565515_ID=g44299	XP_003603644.1	Medtr3g110450.1	leucine-richreceptor-likekinasefamilyprotein[Medicagotruncatula]
scaffold605|size1303545|quiver_1271420_1282599_ID=g41522	101.601	-3.98283	1.09528e-05	2e-176	scaffold605|size1303545|quiver_1271420_1282599_ID=g41522	XP_003601800.2	Medtr3g085530.1	PIF1-likehelicase[Medicagotruncatula]
scaffold605|size1303545|quiver_407799_416605_ID=g41413	63.4	-3.7296	2.51975e-05	0	scaffold605|size1303545|quiver_407799_416605_ID=g41413	XP_003606194.2	Medtr4g054290.1	fattyacidhydroxylasesuperfamilyprotein[Medicagotruncatula]
scaffold607|size423669|quiver_338656_346619_ID=g36363	1184.93	-2.4998	0.00199875	0	scaffold607|size423669|quiver_338656_346619_ID=g36363	XP_013467459.1	Medtr1g051585.1	diseaseresistanceprotein(CC-NBS-LRRclass)familyprotein[Medicagotruncatula]
scaffold607|size423669|quiver_88326_90063_ID=g36330	51.9077	5.2734	2.10196e-10	0	scaffold607|size423669|quiver_88326_90063_ID=g36330	XP_013460366.1	Medtr3g465880.1	HXXXD-typeacyl-transferasefamilyprotein[Medicagotruncatula]
scaffold6135|size4129|quiver_1796_3011_ID=g142862	1105.58	2.97406	3.24899e-08	0	scaffold6135|size4129|quiver_1796_3011_ID=g142862	XP_003630347.1	Medtr8g094580.1	NAC-liketranscriptionfactor[Medicagotruncatula]
scaffold614|size596101|quiver_261216_263473_ID=g18932	668.991	-2.09116	0.0126915	0	scaffold614|size596101|quiver_261216_263473_ID=g18932	XP_013447291.1	Medtr8g101750.1	1-aminocyclopropane-1-carboxylatesynthase[Medicagotruncatula]
scaffold62|size1103812|quiver_44386_45941_ID=g122932	344.999	3.97884	0.000179864	4e-10	scaffold62|size1103812|quiver_44386_45941_ID=g122932	XP_003607532.2	Medtr4g079260.1	PPRcontainingplant-likeprotein[Medicagotruncatula]
scaffold621|size853186|quiver_43221_44031_ID=g1148	67.6792	-2.56821	0.0107349	0.53	scaffold621|size853186|quiver_43221_44031_ID=g1148	XP_003605581.2	Medtr4g034090.1	transmembraneprotein,putative[Medicagotruncatula]
scaffold623|size417642|quiver_216532_221267_ID=g161209	92.1725	2.18895	0.00317911	3e-124	scaffold623|size417642|quiver_216532_221267_ID=g161209	XP_003601496.2	Medtr3g082330.1	transmembraneprotein,putative[Medicagotruncatula]
scaffold63|size1482866|quiver_1415814_1418901_ID=g120496	82.8785	2.03616	0.0131182	0	scaffold63|size1482866|quiver_1415814_1418901_ID=g120496	XP_003627053.1	Medtr8g014590.1	elongationfactorTu(EF-Tu)GTP-bindingfamilyprotein[Medicagotruncatula]
scaffold631|size528798|quiver_439455_442739_ID=g141465	1053.38	3.43233	5.39841e-15	0	scaffold631|size528798|quiver_439455_442739_ID=g141465	XP_003615676.1	Medtr5g070870.1	ubiquinoloxidase1a[Medicagotruncatula]
scaffold638|size829153|quiver_585792_592024_ID=g123965	2483.2	2.77012	2.52743e-08	0	scaffold638|size829153|quiver_585792_592024_ID=g123965	XP_013468652.1	Medtr1g073740.1	cellulosesynthase-likeproteinD3[Medicagotruncatula]
scaffold639|size818776|quiver_420948_421630_ID=g121379	1624.17	2.06196	0.0249475	9e-48	scaffold639|size818776|quiver_420948_421630_ID=g121379	XP_003605717.2	Medtr4g037480.1	transmembraneprotein,putative[Medicagotruncatula]
scaffold64|size1467285|quiver_1073032_1074654_ID=g118012	236.893	3.70807	2.47585e-13	0	scaffold64|size1467285|quiver_1073032_1074654_ID=g118012	XP_003602195.1	Medtr3g090860.1	WRKYfamilytranscriptionfactor[Medicagotruncatula]
scaffold642|size411076|quiver_201033_211895_ID=g113607	202.511	2.00439	0.00277894	5e-132	scaffold642|size411076|quiver_201033_211895_ID=g113607	XP_013452025.1	Medtr6g043240.1	peroxidasefamilyprotein[Medicagotruncatula]
scaffold642|size411076|quiver_369779_373353_ID=g113623	1055.73	3.43543	1.49256e-05	0	scaffold642|size411076|quiver_369779_373353_ID=g113623	XP_003592044.1	Medtr1g098140.1	chalconeandstilbenesynthasefamilyprotein[Medicagotruncatula]
scaffold642|size411076|quiver_378070_380953_ID=g113624	800.4	3.05104	5.01962e-10	0	scaffold642|size411076|quiver_378070_380953_ID=g113624	XP_003592044.1	Medtr1g098140.1	chalconeandstilbenesynthasefamilyprotein[Medicagotruncatula]
scaffold642|size411076|quiver_384925_387803_ID=g113625	1127.75	3.02601	3.54739e-11	0	scaffold642|size411076|quiver_384925_387803_ID=g113625	XP_003592044.1	Medtr1g098140.1	chalconeandstilbenesynthasefamilyprotein[Medicagotruncatula]
scaffold642|size411076|quiver_396078_397623_ID=g113627	1406.63	2.75102	1.71751e-08	0	scaffold642|size411076|quiver_396078_397623_ID=g113627	XP_013469604.1	Medtr1g097935.1	chalconeandstilbenesynthasefamilyprotein[Medicagotruncatula]
scaffold643|size700300|quiver_498459_503196_ID=g110847	572.028	2.81159	1.1469e-06	0	scaffold643|size700300|quiver_498459_503196_ID=g110847	XP_003629552.1	Medtr8g079360.1	LRRandNB-ARCdomaindiseaseresistanceprotein[Medicagotruncatula]
scaffold643|size700300|quiver_569651_572988_ID=g110857	106.197	2.21799	0.00353258	0	scaffold643|size700300|quiver_569651_572988_ID=g110857	XP_003629552.1	Medtr8g079360.1	LRRandNB-ARCdomaindiseaseresistanceprotein[Medicagotruncatula]
scaffold645|size462968|quiver_361823_363219_ID=g105256	358.745	2.30021	0.00401726	8e-142	scaffold645|size462968|quiver_361823_363219_ID=g105256	XP_003607469.1	Medtr4g078350.1	helixloophelixDNA-bindingdomainprotein[Medicagotruncatula]
scaffold649|size1060738|quiver_595259_598630_ID=g94501	293.779	5.31364	6.19683e-22	8e-180	scaffold649|size1060738|quiver_595259_598630_ID=g94501	XP_003605682.1	Medtr4g033205.1	quinone-oxidoreductase-likeprotein[Medicagotruncatula]
scaffold65|size1380710|quiver_569927_574472_ID=g115415	386.651	2.07326	7.82188e-06	0	scaffold65|size1380710|quiver_569927_574472_ID=g115415	XP_003612282.1	Medtr5g023260.1	transmembraneaminoacidtransporterfamilyprotein[Medicagotruncatula]
scaffold650|size996100|quiver_14926_15468_ID=g91474	128.821	3.25023	1.40204e-09	4e-50	scaffold650|size996100|quiver_14926_15468_ID=g91474	XP_003602371.2	Medtr3g092630.1	hypotheticalproteinMTR_3g092630[Medicagotruncatula]
scaffold651|size455285|quiver_149114_150931_ID=g88713	590.095	2.18045	0.00102138	2e-42	scaffold651|size455285|quiver_149114_150931_ID=g88713	XP_003625726.2	Medtr0004s0510.1	hsp20/alphacrystallinfamilyprotein[Medicagotruncatula]
scaffold654|size635596|quiver_282989_284074_ID=g80899	1184.19	2.23055	2.87551e-09	8e-123	scaffold654|size635596|quiver_282989_284074_ID=g80899	XP_003613226.1	Medtr5g034230.1	DUF1645familyprotein[Medicagotruncatula]
scaffold659|size403355|quiver_173209_173835_ID=g67656	280.72	2.58286	2.73248e-05	4e-15	scaffold659|size403355|quiver_173209_173835_ID=g67656	XP_013445318.1	Medtr8g447360.1	hypotheticalproteinMTR_8g447360[Medicagotruncatula]
scaffold659|size403355|quiver_225615_229955_ID=g67662	349.842	2.6572	6.06704e-09	0	scaffold659|size403355|quiver_225615_229955_ID=g67662	XP_013460125.1	Medtr3g462390.1	calmodulin-bindingreceptor-likecytoplasmickinase[Medicagotruncatula]
scaffold66|size986986|quiver_942871_943984_ID=g112664	108.416	3.00516	0.000207094	2e-112	scaffold66|size986986|quiver_942871_943984_ID=g112664	XP_003616408.2	Medtr5g079890.1	elicitor-responsive-likeprotein[Medicagotruncatula]
scaffold660|size1443497|quiver_33976_36033_ID=g64962	1139.88	3.48306	2.39382e-15	0	scaffold660|size1443497|quiver_33976_36033_ID=g64962	XP_013452693.1	Medtr6g472110.1	DUF1262familyprotein[Medicagotruncatula]
scaffold662|size724909|quiver_516497_521840_ID=g59667	241.325	2.74014	7.11628e-05	0	scaffold662|size724909|quiver_516497_521840_ID=g59667	XP_013445184.1	Medtr8g042780.1	zincinducedfacilitator-likeprotein[Medicagotruncatula]
scaffold667|size424797|quiver_244566_247113_ID=g46739	96.92	2.61996	6.69121e-05	0	scaffold667|size424797|quiver_244566_247113_ID=g46739	XP_003603333.2	Medtr3g106430.1	SPFH/band7/PHBdomainmembrane-associatedfamilyprotein[Medicagotruncatula]
scaffold669|size989248|quiver_897540_900439_ID=g41650	2179.68	-2.09447	0.00125876	0	scaffold669|size989248|quiver_897540_900439_ID=g41650	XP_003607681.1	Medtr4g081130.1	thiazolebiosyntheticenzyme[Medicagotruncatula]
scaffold67|size1482927|quiver_1420210_1422299_ID=g109965	262.777	2.35346	0.0053705	0	scaffold67|size1482927|quiver_1420210_1422299_ID=g109965	XP_003624245.1	Medtr7g080900.1	UDP-glucosyltransferasefamilyprotein[Medicagotruncatula]
scaffold671|size436182|quiver_91406_97741_ID=g36389	117.007	2.13317	0.000780027	0	scaffold671|size436182|quiver_91406_97741_ID=g36389	XP_003588443.2	Medtr1g007300.1	diseaseresistanceprotein(TIR-NBS-LRRclass)[Medicagotruncatula]
scaffold672|size782200|quiver_469941_482858_ID=g33784	222.804	2.57042	0.00174969	0	scaffold672|size782200|quiver_469941_482858_ID=g33784	XP_013449461.1	Medtr7g083690.1	endonuclease/exonuclease/phosphatasefamilyprotein[Medicagotruncatula]
scaffold677|size473855|quiver_129033_134741_ID=g21282	240.767	-2.04206	0.0247493	0	scaffold677|size473855|quiver_129033_134741_ID=g21282	XP_003602086.1	Medtr3g088970.1	argininosuccinatesynthase[Medicagotruncatula]
scaffold677|size473855|quiver_318046_321353_ID=g21304	258.72	2.15673	2.30307e-05	1e-178	scaffold677|size473855|quiver_318046_321353_ID=g21304	XP_013460924.1	Medtr3g074860.1	phosphate-responsive1familyprotein[Medicagotruncatula]
scaffold677|size473855|quiver_328032_330343_ID=g21306	2175.65	2.49538	8.5133e-06	0	scaffold677|size473855|quiver_328032_330343_ID=g21306	XP_013460924.1	Medtr3g074860.1	phosphate-responsive1familyprotein[Medicagotruncatula]
scaffold678|size407026|quiver_79116_84439_ID=g18987	246.52	2.39948	0.0152962	2e-43	scaffold678|size407026|quiver_79116_84439_ID=g18987	XP_013452697.1	Medtr6g472230.1	diseaseresistanceprotein(TIR-NBS-LRRclass),putative[Medicagotruncatula]
scaffold68|size1563530|quiver_44146_46105_ID=g107129	54.1931	2.12464	0.0017477	0	scaffold68|size1563530|quiver_44146_46105_ID=g107129	XP_003619957.2	Medtr6g072450.1	diseaseresistanceprotein(TIR-NBS-LRRclass)[Medicagotruncatula]
scaffold68|size1563530|quiver_734002_738985_ID=g107212	957.196	4.77685	4.87297e-12	0	scaffold68|size1563530|quiver_734002_738985_ID=g107212	XP_003621040.2	Medtr7g006450.1	leucyl-tRNAsynthetase[Medicagotruncatula]
scaffold68|size1563530|quiver_9966_16132_ID=g107124	263.894	2.25885	7.06128e-07	0	scaffold68|size1563530|quiver_9966_16132_ID=g107124	XP_013452831.1	Medtr6g072310.1	sucrosesynthase[Medicagotruncatula]
scaffold683|size420545|quiver_12476_18965_ID=g6136	107.066	4.3123	2.17529e-07	4e-91	scaffold683|size420545|quiver_12476_18965_ID=g6136	XP_003605668.2	Medtr0488s0020.1	DUF4283domainprotein[Medicagotruncatula]
scaffold683|size420545|quiver_69752_77491_ID=g6143	360.467	2.0801	0.000273417	0	scaffold683|size420545|quiver_69752_77491_ID=g6143	XP_003619894.1	Medtr6g071430.2	diseaseresistanceprotein(TIR-NBS-LRRclass)[Medicagotruncatula]
scaffold688|size665176|quiver_301751_303151_ID=g158677	127.223	2.61929	0.00231826	1e-173	scaffold688|size665176|quiver_301751_303151_ID=g158677	XP_003599116.1	Medtr3g028060.1	BPS1-likeprotein[Medicagotruncatula]
scaffold688|size665176|quiver_309488_310831_ID=g158680	167.18	2.19667	0.0243592	1e-173	scaffold688|size665176|quiver_309488_310831_ID=g158680	XP_003599116.1	Medtr3g028060.1	BPS1-likeprotein[Medicagotruncatula]
scaffold689|size637896|quiver_31946_33549_ID=g156090	181.247	-3.06275	6.70631e-05	2e-169	scaffold689|size637896|quiver_31946_33549_ID=g156090	XP_003605649.2	Medtr4g035330.1	cytochromeP450family81protein[Medicagotruncatula]
scaffold689|size637896|quiver_34676_37153_ID=g156091	167.485	-2.94249	7.80675e-05	1e-137	scaffold689|size637896|quiver_34676_37153_ID=g156091	XP_003605649.2	Medtr4g035330.1	cytochromeP450family81protein[Medicagotruncatula]
scaffold69|size1090294|quiver_558737_560389_ID=g104148	136.587	2.00986	0.000207094	0	scaffold69|size1090294|quiver_558737_560389_ID=g104148	XP_003601907.1	Medtr3g086670.1	clathrinassemblyprotein[Medicagotruncatula]
scaffold69|size1090294|quiver_610943_611812_ID=g104156	152.702	3.68616	5.27385e-09	3e-103	scaffold69|size1090294|quiver_610943_611812_ID=g104156	XP_003601900.1	Medtr3g086590.1	Fe-Smetabolismassociateddomainprotein[Medicagotruncatula]
scaffold7|size1962894|quiver_187433_192798_ID=g98574	155.678	2.27498	0.00181568	0	scaffold7|size1962894|quiver_187433_192798_ID=g98574	XP_003610653.1	Medtr5g005480.1	cysteine-richreceptor-kinase-likeprotein[Medicagotruncatula]
scaffold7|size1962894|quiver_542994_549090_ID=g98620	210.172	2.26298	7.20578e-06	9e-118	scaffold7|size1962894|quiver_542994_549090_ID=g98620	XP_013468283.1	Medtr1g067320.1	transmembraneprotein,putative[Medicagotruncatula]
scaffold7|size1962894|quiver_749138_751625_ID=g98642	118.805	5.84805	2.00546e-23	0	scaffold7|size1962894|quiver_749138_751625_ID=g98642	XP_013468294.1	Medtr1g067480.1	exocystsubunitexo70familyprotein[Medicagotruncatula]
scaffold7|size1962894|quiver_883860_884683_ID=g98659	862.262	4.87131	3.85746e-22	2e-117	scaffold7|size1962894|quiver_883860_884683_ID=g98659	XP_013468306.1	Medtr1g067650.1	C2H2typezincfingertranscriptionfactorfamilyprotein[Medicagotruncatula]
scaffold702|size547117|quiver_61771_64351_ID=g124014	164.502	2.02289	3.28663e-06	0	scaffold702|size547117|quiver_61771_64351_ID=g124014	XP_013456488.1	Medtr4g073840.1	NBS-LRRtypediseaseresistanceprotein[Medicagotruncatula]
scaffold71|size1027562|quiver_770837_776470_ID=g98916	209.14	2.18359	0.000117189	7e-157	scaffold71|size1027562|quiver_770837_776470_ID=g98916	XP_013451392.1	Medtr6g022790.1	transmembraneaminoacidtransporterfamilyprotein[Medicagotruncatula]
scaffold711|size574499|quiver_200242_204810_ID=g99949	92.2383	4.90924	1.44992e-15	1e-24	scaffold711|size574499|quiver_200242_204810_ID=g99949	XP_013459142.1	Medtr3g027045.1	hypotheticalproteinMTR_3g027045[Medicagotruncatula]
scaffold711|size574499|quiver_218492_223052_ID=g99952	82.1529	4.66493	4.86756e-12	1e-24	scaffold711|size574499|quiver_218492_223052_ID=g99952	XP_013459142.1	Medtr3g027045.1	hypotheticalproteinMTR_3g027045[Medicagotruncatula]
scaffold711|size574499|quiver_337753_338193_ID=g99968	384.597	4.18236	4.30794e-07	3e-34	scaffold711|size574499|quiver_337753_338193_ID=g99968	XP_013459137.1	Medtr3g026785.1	hypotheticalproteinMTR_3g026785[Medicagotruncatula]
scaffold714|size538741|quiver_288021_296184_ID=g91664	50.8201	2.08088	0.00528561	0	scaffold714|size538741|quiver_288021_296184_ID=g91664	XP_013445294.1	Medtr0603s0010.1	NB-ARCdomaindiseaseresistanceprotein[Medicagotruncatula]
scaffold715|size696516|quiver_529149_532118_ID=g88831	390.407	3.50499	4.42328e-06	0	scaffold715|size696516|quiver_529149_532118_ID=g88831	XP_013466815.1	Medtr1g036460.1	caffeicacidO-methyltransferase[Medicagotruncatula]
scaffold718|size384403|quiver_185131_187072_ID=g80962	4653.44	2.12497	9.55828e-05	0	scaffold718|size384403|quiver_185131_187072_ID=g80962	XP_003616884.1	Medtr5g085330.1	1-aminocyclopropane-1-carboxylateoxidase[Medicagotruncatula]
scaffold72|size1348716|quiver_1322392_1325291_ID=g96478	1506.67	2.83868	6.6528e-08	0	scaffold72|size1348716|quiver_1322392_1325291_ID=g96478	XP_003592044.1	Medtr1g098140.1	chalconeandstilbenesynthasefamilyprotein[Medicagotruncatula]
scaffold72|size1348716|quiver_186668_193320_ID=g96330	603.461	2.68798	2.19281e-10	0	scaffold72|size1348716|quiver_186668_193320_ID=g96330	XP_003592908.1	Medtr2g005610.1	eukaryotictranslationinitiationfactor3subunitC[Medicagotruncatula]
scaffold724|size424703|quiver_217701_218710_ID=g65187	354.92	4.51645	1.16312e-16	7e-150	scaffold724|size424703|quiver_217701_218710_ID=g65187	XP_003606407.1	Medtr4g059730.1	glutathioneS-transferase,amino-terminaldomainprotein[Medicagotruncatula]
scaffold727|size471678|quiver_368066_370693_ID=g57079	527.815	2.10905	0.00593845	0	scaffold727|size471678|quiver_368066_370693_ID=g57079	XP_003628244.2	Medtr8g046210.1	cytochromeP450familyprotein[Medicagotruncatula]
scaffold728|size381521|quiver_204586_205467_ID=g54277	159.36	2.95477	8.21934e-12	3e-108	scaffold728|size381521|quiver_204586_205467_ID=g54277	XP_003591008.1	Medtr1g081230.1	importinnermembranetranslocasesubunitTIM22[Medicagotruncatula]
scaffold73|size1194009|quiver_17060_17831_ID=g93152	1927.65	2.50189	1.7411e-06	3e-108	scaffold73|size1194009|quiver_17060_17831_ID=g93152	XP_003609790.1	Medtr4g122260.1	nacl-inducibleCa2+-bindingprotein[Medicagotruncatula]
scaffold73|size1194009|quiver_465516_466528_ID=g93217	1165.89	2.08223	0.00655367	3e-107	scaffold73|size1194009|quiver_465516_466528_ID=g93217	XP_013451645.1	Medtr6g033450.1	pathogenesis-relatedproteinbetVIfamilyprotein[Medicagotruncatula]
scaffold73|size1194009|quiver_481436_482411_ID=g93219	503.811	2.3008	0.000295216	7e-106	scaffold73|size1194009|quiver_481436_482411_ID=g93219	XP_013451645.1	Medtr6g033450.1	pathogenesis-relatedproteinbetVIfamilyprotein[Medicagotruncatula]
scaffold73|size1194009|quiver_486706_487733_ID=g93220	2133.58	2.63045	1.55857e-05	3e-107	scaffold73|size1194009|quiver_486706_487733_ID=g93220	XP_013451645.1	Medtr6g033450.1	pathogenesis-relatedproteinbetVIfamilyprotein[Medicagotruncatula]
scaffold73|size1194009|quiver_499186_500490_ID=g93223	358.654	4.4438	6.03654e-13	1e-113	scaffold73|size1194009|quiver_499186_500490_ID=g93223	XP_003609709.2	Medtr4g120760.1	pathogenesis-relatedproteinbetVIfamilyprotein[Medicagotruncatula]
scaffold732|size380453|quiver_77156_78031_ID=g44414	256.586	2.11233	0.00172568	7e-86	scaffold732|size380453|quiver_77156_78031_ID=g44414	XP_013465196.1	Medtr2g090950.1	anaphase-promotingcomplexsubunit11RING-H2fingerprotein[Medicagotruncatula]
scaffold735|size390201|quiver_52036_53417_ID=g36438	632.968	4.34285	5.85565e-22	0	scaffold735|size390201|quiver_52036_53417_ID=g36438	XP_003618783.2	Medtr6g021910.1	SMP-30/gluconolaconase/LRE-likeregionprotein[Medicagotruncatula]
scaffold736|size566869|quiver_219358_220966_ID=g33856	59.3106	2.99798	0.000878872	3e-158	scaffold736|size566869|quiver_219358_220966_ID=g33856	XP_003621759.1	Medtr7g022490.1	BAGdomainprotein[Medicagotruncatula]
scaffold737|size1076089|quiver_426481_427480_ID=g31448	56.2313	2.88473	4.81752e-05	4e-99	scaffold737|size1076089|quiver_426481_427480_ID=g31448	XP_003601900.1	Medtr3g086590.1	Fe-Smetabolismassociateddomainprotein[Medicagotruncatula]
scaffold741|size498739|quiver_451584_453394_ID=g21386	255.661	2.66175	8.01614e-05	0	scaffold741|size498739|quiver_451584_453394_ID=g21386	XP_003612978.1	Medtr5g031250.1	cinnamylalcoholdehydrogenase-likeprotein[Medicagotruncatula]
scaffold746|size638310|quiver_251204_251958_ID=g8627	90.0632	-2.50026	0.00238459	5e-14	scaffold746|size638310|quiver_251204_251958_ID=g8627	XP_013452797.1	Medtr6g075410.1	cyclicnucleotidegatedchannelprotein[Medicagotruncatula]
scaffold748|size481022|quiver_24991_29061_ID=g3772	206.753	3.19667	5.51901e-08	0	scaffold748|size481022|quiver_24991_29061_ID=g3772	XP_003597438.1	Medtr2g098070.1	ADP/ATPcarrierprotein[Medicagotruncatula]
scaffold749|size391025|quiver_316023_320234_ID=g1364	4310.39	3.38287	1.72052e-09	0	scaffold749|size391025|quiver_316023_320234_ID=g1364	XP_003605239.1	Medtr4g027040.1	NF-X1-typezincfingerproteinNFXL1[Medicagotruncatula]
scaffold75|size939415|quiver_397920_400328_ID=g87837	216.87	4.78967	4.03623e-26	0	scaffold75|size939415|quiver_397920_400328_ID=g87837	XP_013465418.1	Medtr2g097473.1	GRASfamilytranscriptionfactor[Medicagotruncatula]
scaffold75|size939415|quiver_400908_403358_ID=g87838	97.2671	4.08884	8.71878e-16	0	scaffold75|size939415|quiver_400908_403358_ID=g87838	XP_013465417.1	Medtr2g097467.1	GRASfamilytranscriptionfactor[Medicagotruncatula]
scaffold75|size939415|quiver_403706_406208_ID=g87839	3560.27	2.15196	1.84014e-05	0	scaffold75|size939415|quiver_403706_406208_ID=g87839	XP_013465416.1	Medtr2g097463.1	GRASfamilytranscriptionfactor[Medicagotruncatula]
scaffold75|size939415|quiver_835807_838425_ID=g87898	144.316	-2.04884	0.00161928	0	scaffold75|size939415|quiver_835807_838425_ID=g87898	XP_003599439.1	Medtr3g033420.1	RNApolymerasesigmafactor[Medicagotruncatula]
scaffold750|size701064|quiver_460769_465495_ID=g163810	246.175	2.11467	0.00933609	0	scaffold750|size701064|quiver_460769_465495_ID=g163810	XP_003592350.1	Medtr1g101950.1	pfkBfamilycarbohydratekinase[Medicagotruncatula]
scaffold754|size373985|quiver_250733_257130_ID=g153700	57.9278	-4.09538	6.92013e-08	2e-91	scaffold754|size373985|quiver_250733_257130_ID=g153700	XP_013466694.1	Medtr1g033950.1	hypotheticalproteinMTR_1g033950[Medicagotruncatula]
scaffold755|size732219|quiver_293149_295959_ID=g151446	57.9021	6.10072	1.94953e-13	0	scaffold755|size732219|quiver_293149_295959_ID=g151446	XP_013449070.1	Medtr7g066410.1	DUF674familyprotein[Medicagotruncatula]
scaffold760|size547775|quiver_469059_472302_ID=g138873	157.682	3.35172	1.10318e-08	0	scaffold760|size547775|quiver_469059_472302_ID=g138873	XP_013455729.1	Medtr4g051515.1	E3ubiquitin-proteinligasePUB23-likeprotein[Medicagotruncatula]
scaffold764|size604416|quiver_262508_264185_ID=g128967	123.373	3.05811	1.36772e-07	5e-168	scaffold764|size604416|quiver_262508_264185_ID=g128967	XP_013444592.1	Medtr8g027345.1	mybtranscriptionfactor[Medicagotruncatula]
scaffold767|size927084|quiver_451861_454468_ID=g121551	73.7484	3.60574	0.000196781	0.96	scaffold767|size927084|quiver_451861_454468_ID=g121551	XP_003603887.2	Medtr4g131830.1	phosphatidylinositol4-kinasealpha[Medicagotruncatula]
scaffold769|size441589|quiver_232707_238218_ID=g116618	122.995	5.05139	2.18466e-13	0	scaffold769|size441589|quiver_232707_238218_ID=g116618	XP_003621148.1	Medtr7g009780.1	polyvinylalcoholdehydrogenase-likeprotein[Medicagotruncatula]
scaffold771|size764659|quiver_251569_253834_ID=g110950	257.104	2.65304	0.000155368	2e-100	scaffold771|size764659|quiver_251569_253834_ID=g110950	XP_003602005.1	Medtr3g087770.1	heavymetaltransport/detoxificationsuperfamilyprotein[Medicagotruncatula]
scaffold771|size764659|quiver_395348_398306_ID=g110967	938.187	3.61634	1.10308e-10	0	scaffold771|size764659|quiver_395348_398306_ID=g110967	XP_003612580.1	Medtr5g026620.1	ubiquinoloxidase1a[Medicagotruncatula]
scaffold773|size373160|quiver_33066_36118_ID=g105330	228.549	3.14952	3.44233e-17	0	scaffold773|size373160|quiver_33066_36118_ID=g105330	XP_013460384.1	Medtr3g466180.1	cationicperoxidase[Medicagotruncatula]
scaffold777|size501368|quiver_115449_119501_ID=g94646	259.862	2.53771	1.46326e-06	0	scaffold777|size501368|quiver_115449_119501_ID=g94646	XP_013455767.1	Medtr4g051698.1	diseaseresistanceprotein(TIR-NBS-LRRclass)[Medicagotruncatula]
scaffold777|size501368|quiver_126755_131121_ID=g94648	311.225	2.04056	8.7383e-05	0	scaffold777|size501368|quiver_126755_131121_ID=g94648	XP_013455767.1	Medtr4g051698.1	diseaseresistanceprotein(TIR-NBS-LRRclass)[Medicagotruncatula]
scaffold777|size501368|quiver_463018_465923_ID=g94701	319.759	2.12124	4.49204e-05	0	scaffold777|size501368|quiver_463018_465923_ID=g94701	XP_013451703.1	Medtr6g033850.1	heatshockcognate70kDa-likeprotein[Medicagotruncatula]
scaffold778|size367591|quiver_215364_221632_ID=g91718	208.655	2.35072	0.000131276	0	scaffold778|size367591|quiver_215364_221632_ID=g91718	XP_003624006.1	Medtr7g078180.1	diseaseresistanceprotein(TIR-NBS-LRRclass),putative[Medicagotruncatula]
scaffold779|size528639|quiver_471764_477765_ID=g88917	235.143	4.94882	2.11983e-20	0	scaffold779|size528639|quiver_471764_477765_ID=g88917	XP_013458793.1	Medtr3g006740.1	glycyl-tRNAsynthetase/glycine-tRNAligase[Medicagotruncatula]
scaffold78|size1699896|quiver_1101162_1102932_ID=g79924	443.951	2.40161	1.83804e-07	0	scaffold78|size1699896|quiver_1101162_1102932_ID=g79924	XP_003600919.1	Medtr3g070880.1	ARMrepeatCCCH-typezincfingerprotein[Medicagotruncatula]
scaffold78|size1699896|quiver_745522_747115_ID=g79887	208.016	4.97242	9.71403e-17	0	scaffold78|size1699896|quiver_745522_747115_ID=g79887	XP_013447578.1	Medtr7g013850.1	anthocyanin5-aromaticacyltransferase[Medicagotruncatula]
scaffold781|size369371|quiver_267163_274008_ID=g83644	192.238	3.06384	5.82502e-05	0	scaffold781|size369371|quiver_267163_274008_ID=g83644	XP_003595039.1	Medtr2g037690.1	diseaseresistanceprotein(TIR-NBS-LRRclass),putative[Medicagotruncatula]
scaffold784|size571795|quiver_244893_245992_ID=g75678	1541.45	3.37867	4.06079e-17	0	scaffold784|size571795|quiver_244893_245992_ID=g75678	XP_003592446.2	Medtr1g105020.1	2-hydroxyisoflavanonedehydratase[Medicagotruncatula]
scaffold784|size571795|quiver_250397_251259_ID=g75679	52.7542	4.88781	2.07979e-13	1e-41	scaffold784|size571795|quiver_250397_251259_ID=g75679	XP_003592445.1	Medtr1g105010.1	pairedamphipathichelixprotein[Medicagotruncatula]
scaffold788|size364402|quiver_172892_173901_ID=g65233	645.592	3.94082	1.16117e-08	7e-46	scaffold788|size364402|quiver_172892_173901_ID=g65233	XP_003622863.2	Medtr7g055630.1	ankyrinrepeatprotein[Medicagotruncatula]
scaffold79|size934498|quiver_353529_356179_ID=g77116	303.892	2.87972	2.7382e-10	0	scaffold79|size934498|quiver_353529_356179_ID=g77116	XP_013464610.1	Medtr2g078260.1	verticilliumwiltdiseaseresistanceprotein[Medicagotruncatula]
scaffold791|size362865|quiver_106848_112061_ID=g57108	3206.22	-3.04599	2.89945e-06	0	scaffold791|size362865|quiver_106848_112061_ID=g57108	XP_003627185.1	Medtr8g018550.1	seedlinoleate9S-lipoxygenase[Medicagotruncatula]
scaffold791|size362865|quiver_143572_147101_ID=g57115	58.1483	5.12202	4.33566e-08	0	scaffold791|size362865|quiver_143572_147101_ID=g57115	XP_003627189.1	Medtr8g018590.1	seedlinoleate9S-lipoxygenase[Medicagotruncatula]
scaffold791|size362865|quiver_253340_258429_ID=g57128	6807.36	-2.09162	4.78217e-08	0	scaffold791|size362865|quiver_253340_258429_ID=g57128	XP_003627201.2	Medtr8g018730.1	seedlinoleate9S-lipoxygenase[Medicagotruncatula]
scaffold791|size362865|quiver_25714_29821_ID=g57100	204.99	2.40451	0.000520798	0	scaffold791|size362865|quiver_25714_29821_ID=g57100	XP_003627174.1	Medtr8g018430.1	seedlinoleate9S-lipoxygenase[Medicagotruncatula]
scaffold794|size855520|quiver_358208_360505_ID=g49551	216.211	2.95104	0.000786205	0	scaffold794|size855520|quiver_358208_360505_ID=g49551	XP_013469348.1	Medtr1g091023.1	cytochromeP450familyprotein[Medicagotruncatula]
scaffold799|size680682|quiver_340799_341760_ID=g36523	95.6152	3.47971	1.35257e-05	1e-129	scaffold799|size680682|quiver_340799_341760_ID=g36523	XP_003599579.1	Medtr4g051435.1	ycf2-likeprotein[Medicagotruncatula]
scaffold8|size1901199|quiver_317443_319986_ID=g96106	89.6599	2.17714	0.000832365	0	scaffold8|size1901199|quiver_317443_319986_ID=g96106	XP_003603333.2	Medtr3g106430.1	SPFH/band7/PHBdomainmembrane-associatedfamilyprotein[Medicagotruncatula]
scaffold80|size1496537|quiver_1297479_1298170_ID=g74540	65.2968	6.70323	2.29042e-18	6e-89	scaffold80|size1496537|quiver_1297479_1298170_ID=g74540	XP_003624395.2	Medtr7g082730.1	hypotheticalproteinMTR_7g082730[Medicagotruncatula]
scaffold80|size1496537|quiver_1427518_1430909_ID=g74560	320.372	2.41372	6.80211e-06	0	scaffold80|size1496537|quiver_1427518_1430909_ID=g74560	XP_003624364.1	Medtr7g082430.1	receptor-likekinase[Medicagotruncatula]
scaffold80|size1496537|quiver_379318_381976_ID=g74426	103.821	2.16905	0.0114952	0	scaffold80|size1496537|quiver_379318_381976_ID=g74426	XP_003624448.2	Medtr7g083410.1	glycerophosphoryldiesterphosphodiesterasefamilyprotein[Medicagotruncatula]
scaffold800|size868309|quiver_351157_363224_ID=g33940	208.897	2.20904	0.000219036	0	scaffold800|size868309|quiver_351157_363224_ID=g33940	XP_013460282.1	Medtr3g464550.1	PHDzincfingerprotein[Medicagotruncatula]
scaffold801|size359750|quiver_156606_157719_ID=g31563	69.3465	2.87709	0.000239944	1e-97	scaffold801|size359750|quiver_156606_157719_ID=g31563	XP_013468494.1	Medtr1g069940.1	ethylene-responsivetranscriptionfactor1B[Medicagotruncatula]
scaffold801|size359750|quiver_97699_105681_ID=g31555	98.8218	3.7431	3.90401e-10	1e-53	scaffold801|size359750|quiver_97699_105681_ID=g31555	XP_013468498.1	Medtr1g069960.1	ethyleneresponsefactor[Medicagotruncatula]
scaffold802|size359698|quiver_147046_152266_ID=g29089	89.9868	2.05685	0.0334331	5e-41	scaffold802|size359698|quiver_147046_152266_ID=g29089	XP_013452697.1	Medtr6g472230.1	diseaseresistanceprotein(TIR-NBS-LRRclass),putative[Medicagotruncatula]
scaffold803|size890672|quiver_739823_745582_ID=g26309	79.3963	3.01434	0.000228864	2e-142	scaffold803|size890672|quiver_739823_745582_ID=g26309	XP_003620101.2	Medtr6g076060.1	cyclicnucleotide-gatedcationchannelprotein[Medicagotruncatula]
scaffold805|size358344|quiver_105566_106371_ID=g21414	3745.05	3.03932	8.12634e-08	1e-73	scaffold805|size358344|quiver_105566_106371_ID=g21414	XP_003607005.1	Medtr4g071120.1	hypotheticalproteinMTR_4g071120[Medicagotruncatula]
scaffold806|size389370|quiver_293420_298444_ID=g19122	111.45	6.32132	2.43246e-19	2e-136	scaffold806|size389370|quiver_293420_298444_ID=g19122	XP_003613276.1	Medtr5g034820.1	threonyl-tRNAsynthetase/threonine-tRNAligase,putative[Medicagotruncatula]
scaffold807|size525786|quiver_181604_182558_ID=g16437	62.2535	3.0453	4.64834e-05	1e-158	scaffold807|size525786|quiver_181604_182558_ID=g16437	XP_003611241.2	Medtr5g011820.1	DUF1442familyprotein[Medicagotruncatula]
scaffold808|size561502|quiver_211214_214531_ID=g13558	263.621	2.08392	0.000140311	4e-94	scaffold808|size561502|quiver_211214_214531_ID=g13558	XP_003601315.2	Medtr3g079340.1	enhanceddiseasesusceptibilityprotein[Medicagotruncatula]
scaffold809|size760457|quiver_148189_154001_ID=g10927	54.0096	2.14047	0.0168338	3e-41	scaffold809|size760457|quiver_148189_154001_ID=g10927	XP_013452697.1	Medtr6g472230.1	diseaseresistanceprotein(TIR-NBS-LRRclass),putative[Medicagotruncatula]
scaffold81|size2053617|quiver_155686_164481_ID=g71883	488.833	5.09753	1.51112e-23	0	scaffold81|size2053617|quiver_155686_164481_ID=g71883	XP_003610084.2	Medtr4g127770.1	lysine-tRNAligase-likeprotein[Medicagotruncatula]
scaffold81|size2053617|quiver_407173_412595_ID=g71912	120.853	6.06399	2.10222e-23	2e-137	scaffold81|size2053617|quiver_407173_412595_ID=g71912	XP_013465122.1	Medtr0370s0010.1	protonpumpinteractor,putative[Medicagotruncatula]
scaffold812|size796655|quiver_92246_97559_ID=g3836	366.437	2.12556	0.00034673	0	scaffold812|size796655|quiver_92246_97559_ID=g3836	XP_013458370.1	Medtr4g123573.1	rhomboid-likeprotein[Medicagotruncatula]
scaffold814|size513299|quiver_47016_47792_ID=g163850	84.2827	4.52351	1.11538e-14	1e-123	scaffold814|size513299|quiver_47016_47792_ID=g163850	XP_013444920.1	Medtr8g432490.1	BON1-associated-likeprotein[Medicagotruncatula]
scaffold816|size576350|quiver_239388_243216_ID=g158827	362.131	3.15205	1.01068e-10	0	scaffold816|size576350|quiver_239388_243216_ID=g158827	XP_003589236.1	Medtr1g019940.1	patatin-likephospholipase[Medicagotruncatula]
scaffold817|size385374|quiver_298622_299653_ID=g156255	134.141	2.72684	0.000203437	3e-58	scaffold817|size385374|quiver_298622_299653_ID=g156255	XP_013461159.1	Medtr3g081500.1	VQmotifprotein[Medicagotruncatula]
scaffold82|size1448041|quiver_509050_510507_ID=g69359	83.7321	2.13938	0.00387443	3e-53	scaffold82|size1448041|quiver_509050_510507_ID=g69359	XP_013447002.1	Medtr8g096920.1	pathogenesis-relatedthaumatinfamilyprotein[Medicagotruncatula]
scaffold82|size1448041|quiver_749026_750201_ID=g69391	153.444	2.08784	0.000225008	1.2	scaffold82|size1448041|quiver_749026_750201_ID=g69391	XP_003608915.1	Medtr4g106370.1	glycosylhydrolasefamily47protein[Medicagotruncatula]
scaffold821|size1099987|quiver_387739_393830_ID=g146780	52.9051	4.82163	7.12347e-10	0	scaffold821|size1099987|quiver_387739_393830_ID=g146780	XP_003627672.1	Medtr8g035810.1	cytochromeP450familyprotein[Medicagotruncatula]
scaffold824|size580782|quiver_28776_31768_ID=g138894	227.312	2.27512	0.00253348	0	scaffold824|size580782|quiver_28776_31768_ID=g138894	XP_003608388.1	Medtr4g093580.1	beta-ureidopropionase-likeprotein[Medicagotruncatula]
scaffold827|size367905|quiver_23424_27061_ID=g131415	81.3416	2.41622	0.0297324	0	scaffold827|size367905|quiver_23424_27061_ID=g131415	XP_003600267.2	Medtr3g056200.1	LRRandNB-ARCdomaindiseaseresistanceprotein[Medicagotruncatula]
scaffold83|size1731409|quiver_1047695_1048726_ID=g66727	1117.74	2.31791	8.14995e-07	2e-108	scaffold83|size1731409|quiver_1047695_1048726_ID=g66727	XP_003597296.1	Medtr2g096030.1	glycosidehydrolasefamily18protein[Medicagotruncatula]
scaffold83|size1731409|quiver_1268224_1269550_ID=g66749	125.183	-2.34067	6.45305e-05	3e-163	scaffold83|size1731409|quiver_1268224_1269550_ID=g66749	XP_003597326.2	Medtr2g096380.1	mybtranscriptionfactor[Medicagotruncatula]
scaffold83|size1731409|quiver_1559730_1563950_ID=g66781	243.205	2.10247	9.67692e-06	0	scaffold83|size1731409|quiver_1559730_1563950_ID=g66781	XP_013465396.1	Medtr2g096870.1	GTP-bindingproteinObg/CgtAprotein[Medicagotruncatula]
scaffold831|size963882|quiver_181368_192902_ID=g121660	393.747	2.22507	0.00981527	3e-25	scaffold831|size963882|quiver_181368_192902_ID=g121660	XP_003594919.1	Medtr0263s0020.1	glycosidehydrolasefamily18protein[Medicagotruncatula]
scaffold831|size963882|quiver_584292_585008_ID=g121696	128.788	4.0589	1.42187e-12	8e-126	scaffold831|size963882|quiver_584292_585008_ID=g121696	XP_013444920.1	Medtr8g432490.1	BON1-associated-likeprotein[Medicagotruncatula]
scaffold831|size963882|quiver_587503_588412_ID=g121697	61.5401	4.78298	5.33625e-12	5e-109	scaffold831|size963882|quiver_587503_588412_ID=g121697	XP_013444919.1	Medtr8g432480.1	C2domainprotein[Medicagotruncatula]
scaffold831|size963882|quiver_590272_590968_ID=g121698	212.501	4.04143	2.63015e-08	2e-109	scaffold831|size963882|quiver_590272_590968_ID=g121698	XP_013444917.1	Medtr8g432460.1	BON1-associated-likeprotein[Medicagotruncatula]
scaffold831|size963882|quiver_594309_595008_ID=g121699	353.138	2.47924	8.00706e-05	3e-121	scaffold831|size963882|quiver_594309_595008_ID=g121699	XP_013444914.1	Medtr8g432440.1	BON1-associated-likeprotein[Medicagotruncatula]
scaffold831|size963882|quiver_607636_608388_ID=g121701	203.301	2.41984	0.000697706	2e-97	scaffold831|size963882|quiver_607636_608388_ID=g121701	XP_013444909.1	Medtr8g432370.1	BON1-associated-likeprotein[Medicagotruncatula]
scaffold831|size963882|quiver_612040_612878_ID=g121702	97.4215	2.14934	0.00274471	1e-109	scaffold831|size963882|quiver_612040_612878_ID=g121702	XP_013444909.1	Medtr8g432370.1	BON1-associated-likeprotein[Medicagotruncatula]
scaffold840|size346144|quiver_208048_210563_ID=g97393	272.951	2.74005	5.72851e-11	8e-116	scaffold840|size346144|quiver_208048_210563_ID=g97393	XP_003618276.1	Medtr6g006930.1	DUF1645familyprotein[Medicagotruncatula]
scaffold840|size346144|quiver_225988_227018_ID=g97394	72.5414	3.78811	9.15036e-08	8e-134	scaffold840|size346144|quiver_225988_227018_ID=g97394	XP_003618277.1	Medtr6g006950.1	DUF1645familyprotein[Medicagotruncatula]
scaffold845|size509291|quiver_402461_406660_ID=g83715	213.187	6.34279	6.05783e-22	0	scaffold845|size509291|quiver_402461_406660_ID=g83715	XP_013454874.1	Medtr4g017720.1	verticilliumwiltdiseaseresistanceprotein[Medicagotruncatula]
scaffold849|size343789|quiver_311944_316463_ID=g73011	721.388	2.31952	4.27025e-07	7e-163	scaffold849|size343789|quiver_311944_316463_ID=g73011	XP_003616045.1	Medtr5g075530.1	eukaryotictranslationinitiationfactor2subunitbeta[Medicagotruncatula]
scaffold85|size1447964|quiver_1086857_1087562_ID=g61383	511.279	4.56437	2.66013e-18	1e-48	scaffold85|size1447964|quiver_1086857_1087562_ID=g61383	XP_003602837.1	Medtr3g099490.1	hypotheticalproteinMTR_3g099490[Medicagotruncatula]
scaffold853|size379336|quiver_177393_179311_ID=g62454	488.729	-2.06856	2.13362e-05	3e-170	scaffold853|size379336|quiver_177393_179311_ID=g62454	XP_003606618.1	Medtr4g063100.1	mybtranscriptionfactor[Medicagotruncatula]
scaffold854|size601467|quiver_301257_302816_ID=g59858	128.166	-2.16014	0.0028982	8e-71	scaffold854|size601467|quiver_301257_302816_ID=g59858	XP_003609498.2	Medtr4g116360.1	hypotheticalproteinMTR_4g116360[Medicagotruncatula]
scaffold856|size573578|quiver_564779_571021_ID=g54441	67.2375	-4.57573	7.19762e-07	7e-171	scaffold856|size573578|quiver_564779_571021_ID=g54441	XP_013452112.1	Medtr6g045307.1	IPPtransferase[Medicagotruncatula]
scaffold859|size579464|quiver_243328_246196_ID=g46919	124.765	4.25207	1.72825e-16	0	scaffold859|size579464|quiver_243328_246196_ID=g46919	XP_003629399.1	Medtr8g076920.1	P-loopnucleosidetriphosphatehydrolasesuperfamilyprotein[Medicagotruncatula]
scaffold859|size579464|quiver_393233_398185_ID=g46941	141.505	2.04351	0.00189924	3e-141	scaffold859|size579464|quiver_393233_398185_ID=g46941	XP_003629203.1	Medtr8g074530.1	DUF241domainprotein[Medicagotruncatula]
scaffold859|size579464|quiver_413903_415705_ID=g46944	82.9455	3.28307	5.74057e-07	0	scaffold859|size579464|quiver_413903_415705_ID=g46944	XP_003629205.1	Medtr8g074550.1	UDP-glucosyltransferasefamilyprotein[Medicagotruncatula]
scaffold859|size579464|quiver_462589_463918_ID=g46949	753.291	2.22946	6.97504e-08	0	scaffold859|size579464|quiver_462589_463918_ID=g46949	XP_003629211.1	Medtr8g074610.1	F-boxprotein[Medicagotruncatula]
scaffold87|size960049|quiver_937011_942369_ID=g56059	214.585	2.08233	7.24256e-07	0	scaffold87|size960049|quiver_937011_942369_ID=g56059	XP_003619949.2	Medtr6g072250.1	diseaseresistanceprotein(TIR-NBS-LRRclass)[Medicagotruncatula]
scaffold871|size665233|quiver_555998_563253_ID=g16552	59.0398	3.65803	4.94778e-05	0	scaffold871|size665233|quiver_555998_563253_ID=g16552	XP_003594047.2	Medtr2g020750.1	inosine-uridinepreferringnucleosidehydrolase[Medicagotruncatula]
scaffold873|size338703|quiver_237487_238053_ID=g11032	469.539	4.21248	2.97422e-25	5e-60	scaffold873|size338703|quiver_237487_238053_ID=g11032	XP_003625065.1	Medtr7g090560.1	hypotheticalproteinMTR_7g090560[Medicagotruncatula]
scaffold874|size793134|quiver_533093_536427_ID=g8808	962.941	2.40744	6.8942e-08	0	scaffold874|size793134|quiver_533093_536427_ID=g8808	XP_003595227.1	Medtr2g039910.1	calmodulin-bindingfamilyprotein[Medicagotruncatula]
scaffold876|size506427|quiver_355347_359998_ID=g3981	222.469	3.04778	6.03397e-08	0	scaffold876|size506427|quiver_355347_359998_ID=g3981	XP_003623908.2	Medtr7g076900.1	calcium-dependentlipid-binding(CaLBdomain)familyprotein[Medicagotruncatula]
scaffold881|size486690|quiver_340671_341999_ID=g156305	208.634	2.22242	0.00771332	0	scaffold881|size486690|quiver_340671_341999_ID=g156305	XP_013456593.1	Medtr4g076255.1	glucanendo-1,3-beta-glucosidase[Medicagotruncatula]
scaffold882|size335675|quiver_151636_154223_ID=g153773	64.202	3.5826	7.8828e-07	0	scaffold882|size335675|quiver_151636_154223_ID=g153773	XP_003623385.2	Medtr7g070220.1	DREtranscriptionfactor[Medicagotruncatula]
scaffold886|size334811|quiver_196065_199017_ID=g144178	98.5985	2.41975	0.00902394	2e-86	scaffold886|size334811|quiver_196065_199017_ID=g144178	XP_003624669.1	Medtr7g086210.1	hypotheticalproteinMTR_7g086210[Medicagotruncatula]
scaffold888|size333756|quiver_46219_53771_ID=g138980	69.4214	2.47886	4.86954e-06	0	scaffold888|size333756|quiver_46219_53771_ID=g138980	XP_003613122.1	Medtr5g033030.1	multidrugresistanceproteinABCtransporterfamilyprotein[Medicagotruncatula]
scaffold889|size731061|quiver_603333_605801_ID=g136507	134.195	2.05414	0.000172157	0	scaffold889|size731061|quiver_603333_605801_ID=g136507	XP_013454879.1	Medtr4g019030.1	diseaseresistancefamilyprotein/LRRprotein[Medicagotruncatula]
scaffold889|size731061|quiver_705710_706625_ID=g136525	238.382	2.85117	3.51402e-09	2e-116	scaffold889|size731061|quiver_705710_706625_ID=g136525	XP_003604820.1	Medtr4g019130.1	SOULheme-bindingfamilyprotein[Medicagotruncatula]
scaffold891|size595818|quiver_258765_262101_ID=g131491	187.391	2.68593	3.45878e-05	0	scaffold891|size595818|quiver_258765_262101_ID=g131491	XP_003629552.1	Medtr8g079360.1	LRRandNB-ARCdomaindiseaseresistanceprotein[Medicagotruncatula]
scaffold891|size595818|quiver_283925_289189_ID=g131493	409.528	3.04845	7.41179e-08	0	scaffold891|size595818|quiver_283925_289189_ID=g131493	XP_003629560.2	Medtr8g079450.1	LRRandNB-ARCdomaindiseaseresistanceprotein[Medicagotruncatula]
scaffold892|size332418|quiver_11685_16861_ID=g129045	85.5653	2.42433	0.0109956	2e-50	scaffold892|size332418|quiver_11685_16861_ID=g129045	XP_013452117.1	Medtr6g045357.1	shortageinchiasmataprotein,putative[Medicagotruncatula]
scaffold896|size352047|quiver_324797_332283_ID=g119241	90.8438	2.79785	5.69378e-05	0	scaffold896|size352047|quiver_324797_332283_ID=g119241	XP_003590734.2	Medtr1g073200.1	3-isopropylmalatedehydrataselargesubunit[Medicagotruncatula]
scaffold9|size1435383|quiver_104437_107971_ID=g92979	256.975	2.07086	6.66308e-07	0	scaffold9|size1435383|quiver_104437_107971_ID=g92979	XP_013451181.1	Medtr6g016470.1	calcium-transportingATPase[Medicagotruncatula]
scaffold900|size477234|quiver_154834_156181_ID=g108291	166.724	2.50666	0.0142855	0	scaffold900|size477234|quiver_154834_156181_ID=g108291	XP_003617332.2	Medtr5g090460.1	nonsense-mediatedmRNAdecayprotein[Medicagotruncatula]
scaffold900|size477234|quiver_71221_73561_ID=g108275	487.095	2.1631	0.000230175	0	scaffold900|size477234|quiver_71221_73561_ID=g108275	XP_003617349.1	Medtr5g090620.1	UDP-glucoseflavonoid3-O-glucosyltransferase[Medicagotruncatula]
scaffold905|size903042|quiver_337957_341891_ID=g94801	155.951	2.641	7.11628e-05	0	scaffold905|size903042|quiver_337957_341891_ID=g94801	XP_003597438.1	Medtr2g098070.1	ADP/ATPcarrierprotein[Medicagotruncatula]
scaffold91|size894874|quiver_568111_571986_ID=g45974	190.47	2.44011	4.26081e-06	0	scaffold91|size894874|quiver_568111_571986_ID=g45974	XP_013461490.1	Medtr3g093780.1	DUF3133familyprotein[Medicagotruncatula]
scaffold91|size894874|quiver_588131_591586_ID=g45978	1748.48	2.02163	0.00199511	0	scaffold91|size894874|quiver_588131_591586_ID=g45978	XP_013461494.1	Medtr3g093830.1	WRKYfamilytranscriptionfactor[Medicagotruncatula]
scaffold911|size597093|quiver_310480_312613_ID=g78449	87.8061	2.60655	0.00723898	0	scaffold911|size597093|quiver_310480_312613_ID=g78449	XP_013456927.1	Medtr4g088160.1	cytochromeP450familyflavonesynthase[Medicagotruncatula]
scaffold920|size1026801|quiver_643443_644779_ID=g54532	57.5829	3.42555	0.000803361	9e-114	scaffold920|size1026801|quiver_643443_644779_ID=g54532	XP_013456344.1	Medtr4g068860.1	Non-symbiotichemoglobin[Medicagotruncatula]
scaffold925|size403900|quiver_395838_397354_ID=g41902	1014.39	3.49404	2.39036e-06	0	scaffold925|size403900|quiver_395838_397354_ID=g41902	XP_003592044.1	Medtr1g098140.1	chalconeandstilbenesynthasefamilyprotein[Medicagotruncatula]
scaffold925|size403900|quiver_402063_404934_ID=g41903	190.618	3.02473	6.42778e-08	1e-179	scaffold925|size403900|quiver_402063_404934_ID=g41903	XP_003592044.1	Medtr1g098140.1	chalconeandstilbenesynthasefamilyprotein[Medicagotruncatula]
scaffold929|size398341|quiver_117856_118668_ID=g31634	1545.89	2.61692	2.011e-07	9e-112	scaffold929|size398341|quiver_117856_118668_ID=g31634	XP_003610067.2	Medtr4g127560.1	calcium-bindingEF-handprotein[Medicagotruncatula]
scaffold93|size2103958|quiver_1196584_1199805_ID=g40398	493.565	2.02602	0.00177398	0	scaffold93|size2103958|quiver_1196584_1199805_ID=g40398	XP_003630068.1	Medtr8g091390.1	L-ascorbateoxidase[Medicagotruncatula]
scaffold93|size2103958|quiver_1567108_1568095_ID=g40451	403.076	3.52436	1.16117e-08	1e-56	scaffold93|size2103958|quiver_1567108_1568095_ID=g40451	XP_013446851.1	Medtr8g092010.1	WRKYfamilytranscriptionfactor[Medicagotruncatula]
scaffold93|size2103958|quiver_907373_910857_ID=g40364	74.9872	2.35731	0.000389631	8e-177	scaffold93|size2103958|quiver_907373_910857_ID=g40364	XP_013446822.1	Medtr8g090295.1	electrontransportSCO1/SenCfamilyprotein,putative[Medicagotruncatula]
scaffold933|size362233|quiver_57236_59233_ID=g21499	461.877	4.11817	8.72735e-12	0	scaffold933|size362233|quiver_57236_59233_ID=g21499	XP_013451561.1	Medtr6g028030.1	annexinD8[Medicagotruncatula]
scaffold935|size504125|quiver_317372_323800_ID=g16610	64.3905	3.72785	4.38176e-07	0	scaffold935|size504125|quiver_317372_323800_ID=g16610	XP_013469539.1	Medtr1g096810.1	tRNAnucleotidyltransferase[Medicagotruncatula]
scaffold935|size504125|quiver_395752_399672_ID=g16619	53.9443	2.09129	0.0303844	4e-31	scaffold935|size504125|quiver_395752_399672_ID=g16619	XP_013444530.1	Medtr8g024070.1	nucleicacid-binding,OB-fold-likeprotein,putative[Medicagotruncatula]
scaffold936|size766733|quiver_460683_471301_ID=g13730	193.257	2.31161	2.01338e-05	0	scaffold936|size766733|quiver_460683_471301_ID=g13730	XP_013468026.1	Medtr1g060580.1	transducin/WD40repeatprotein[Medicagotruncatula]
scaffold936|size766733|quiver_473130_483131_ID=g13731	188.522	2.36212	4.37584e-05	0	scaffold936|size766733|quiver_473130_483131_ID=g13731	XP_013468026.1	Medtr1g060580.1	transducin/WD40repeatprotein[Medicagotruncatula]
scaffold936|size766733|quiver_704396_707066_ID=g13764	1747.97	2.02189	0.00015351	0	scaffold936|size766733|quiver_704396_707066_ID=g13764	XP_003628244.2	Medtr8g046210.1	cytochromeP450familyprotein[Medicagotruncatula]
scaffold941|size354645|quiver_146239_146931_ID=g1595	380.201	6.77413	2.89296e-27	4e-81	scaffold941|size354645|quiver_146239_146931_ID=g1595	XP_013467425.1	Medtr1g051195.1	Hop-interactingproteinTHI031,putative[Medicagotruncatula]
scaffold943|size572819|quiver_140919_144671_ID=g161483	120.238	2.00989	0.0190393	0	scaffold943|size572819|quiver_140919_144671_ID=g161483	XP_003597053.1	Medtr2g089120.1	sesquiterpenesynthase[Medicagotruncatula]
scaffold947|size423100|quiver_291533_297852_ID=g151664	1191.94	-2.19453	5.01112e-06	0	scaffold947|size423100|quiver_291533_297852_ID=g151664	XP_003603195.2	Medtr3g104920.1	mechanosensitiveionchannelfamilyprotein[Medicagotruncatula]
scaffold947|size423100|quiver_346599_347412_ID=g151671	717.151	2.80926	4.67563e-08	1e-94	scaffold947|size423100|quiver_346599_347412_ID=g151671	XP_003610067.2	Medtr4g127560.1	calcium-bindingEF-handprotein[Medicagotruncatula]
scaffold949|size335692|quiver_99566_107677_ID=g146933	165.047	-2.29901	0.00370559	0	scaffold949|size335692|quiver_99566_107677_ID=g146933	XP_013454713.1	Medtr4g011640.1	drugresistancetransporter-likeABCdomainprotein[Medicagotruncatula]
scaffold95|size908657|quiver_121946_126641_ID=g35471	1530.26	-2.26317	2.0071e-06	0	scaffold95|size908657|quiver_121946_126641_ID=g35471	XP_003603195.2	Medtr3g104920.1	mechanosensitiveionchannelfamilyprotein[Medicagotruncatula]
scaffold95|size908657|quiver_191101_191877_ID=g35481	60.1037	3.28642	6.49279e-05	6e-90	scaffold95|size908657|quiver_191101_191877_ID=g35481	XP_003603183.1	Medtr3g104780.1	cytosolicclassIIsmallheat-shockprotein[Medicagotruncatula]
scaffold95|size908657|quiver_205441_210732_ID=g35484	113.545	2.61563	0.00111741	9e-79	scaffold95|size908657|quiver_205441_210732_ID=g35484	XP_003603180.1	Medtr3g104750.1	WRKYfamilytranscriptionfactor[Medicagotruncatula]
scaffold95|size908657|quiver_855095_857432_ID=g35576	1543.2	4.59219	9.53551e-18	0	scaffold95|size908657|quiver_855095_857432_ID=g35576	XP_013461810.1	Medtr3g103410.1	plant/MWF20protein[Medicagotruncatula]
scaffold958|size576136|quiver_564091_565676_ID=g124365	1219.14	2.00389	1.07908e-06	7e-150	scaffold958|size576136|quiver_564091_565676_ID=g124365	XP_003616051.1	Medtr5g075570.1	integrase-typeDNA-bindingsuperfamilyprotein[Medicagotruncatula]
scaffold966|size313796|quiver_51616_53526_ID=g102761	518.114	2.60222	2.622e-10	0	scaffold966|size313796|quiver_51616_53526_ID=g102761	XP_003611890.1	Medtr5g019050.1	LysM-domainreceptor-likekinase[Medicagotruncatula]
scaffold97|size876725|quiver_571862_574086_ID=g30430	107.864	3.6437	4.12105e-08	0	scaffold97|size876725|quiver_571862_574086_ID=g30430	XP_003601269.1	Medtr3g077870.1	inactivepoly[ADP-ribose]polymeraseSRO4[Medicagotruncatula]
scaffold974|size452644|quiver_313716_318696_ID=g81274	1143.11	4.95299	2.29042e-18	0	scaffold974|size452644|quiver_313716_318696_ID=g81274	XP_003621040.2	Medtr7g006450.1	leucyl-tRNAsynthetase[Medicagotruncatula]
scaffold975|size312099|quiver_80406_84726_ID=g78498	73.2954	2.32921	0.0236077	0	scaffold975|size312099|quiver_80406_84726_ID=g78498	XP_003629471.1	Medtr8g077850.1	receptor-likekinase[Medicagotruncatula]
scaffold975|size312099|quiver_89214_91591_ID=g78500	2176.91	2.49245	0.000380393	1.3	scaffold975|size312099|quiver_89214_91591_ID=g78500	XP_003588759.1	Medtr5g067980.1	alpha/betahydrolasefoldprotein[Medicagotruncatula]
scaffold976|size330099|quiver_121206_127395_ID=g75866	263.64	2.24321	0.000544249	0	scaffold976|size330099|quiver_121206_127395_ID=g75866	XP_013451392.1	Medtr6g022790.1	transmembraneaminoacidtransporterfamilyprotein[Medicagotruncatula]
scaffold98|size2138525|quiver_1532297_1537354_ID=g28009	256.514	4.46679	1.07242e-25	0	scaffold98|size2138525|quiver_1532297_1537354_ID=g28009	XP_013456264.1	Medtr4g066590.1	glycosidehydrolasefamily1protein[Medicagotruncatula]
scaffold98|size2138525|quiver_1540667_1544704_ID=g28010	67.9834	4.63129	1.67635e-13	0	scaffold98|size2138525|quiver_1540667_1544704_ID=g28010	XP_013456268.1	Medtr4g066630.1	glycosidehydrolasefamily1protein[Medicagotruncatula]
scaffold98|size2138525|quiver_1598500_1601166_ID=g28015	208.441	3.39712	7.84386e-10	0	scaffold98|size2138525|quiver_1598500_1601166_ID=g28015	XP_013456264.1	Medtr4g066590.1	glycosidehydrolasefamily1protein[Medicagotruncatula]
scaffold983|size389997|quiver_354921_356025_ID=g57307	1384.02	2.56013	5.11108e-05	3e-130	scaffold983|size389997|quiver_354921_356025_ID=g57307	XP_013463538.1	Medtr2g041550.1	auxin-bindingproteinABP19a[Medicagotruncatula]
scaffold99|size1467966|quiver_168951_175298_ID=g25169	1540.19	5.09345	1.30115e-26	0	scaffold99|size1467966|quiver_168951_175298_ID=g25169	XP_003592121.1	Medtr1g098970.1	translationinitiationfactorIF-2,putative[Medicagotruncatula]
scaffold991|size479469|quiver_173628_174779_ID=g36699	313.533	2.79678	8.38166e-13	6e-125	scaffold991|size479469|quiver_173628_174779_ID=g36699	XP_003616105.1	Medtr5g076170.1	lateembryogenesisabundanthydroxyproline-richglycoprotein,putative[Medicagotruncatula]
scaffold993|size308482|quiver_279833_283389_ID=g31709	252.436	3.86853	1.74868e-15	0	scaffold993|size308482|quiver_279833_283389_ID=g31709	XP_013451181.1	Medtr6g016470.1	calcium-transportingATPase[Medicagotruncatula]
scaffold995|size692114|quiver_516535_519158_ID=g26491	126.379	2.44257	1.60931e-08	0	scaffold995|size692114|quiver_516535_519158_ID=g26491	XP_013460384.1	Medtr3g466180.1	cationicperoxidase[Medicagotruncatula]
scaffold998|size313685|quiver_159044_160611_ID=g19275	93.3207	5.84512	3.60765e-22	2e-114	scaffold998|size313685|quiver_159044_160611_ID=g19275	XP_003600658.2	Medtr3g064780.1	BON1-associated-likeprotein[Medicagotruncatula]
scaffold999|size553293|quiver_419722_423993_ID=g16690	88.5197	2.20557	0.00406909	6e-157	scaffold999|size553293|quiver_419722_423993_ID=g16690	XP_013455097.1	Medtr4g026180.1	spindleandkinetochore-associated-likeprotein[Medicagotruncatula]

## Sheet: Resistant 72hrs Total DEGs
Supplementary Table 2. Total counts of differentially expressed genes (DEGs) in resistant and susceptible plants of cv. Maverick at each time point (24 and 72 hours after inoculation)
Name	Base Mean	log2FoldChange	FDR	E-Value	Gene ID	Description	Accession_No	Med IDs
scaffold1|size3002192|quiver_1635417_1643528_ID=g115151	112.246	4.55803	3.5245e-06	0	scaffold1|size3002192|quiver_1635417_1643528_ID=g115151	potassiumtransporter-likeprotein[Medicagotruncatula]	XP_003625895.1	Medtr7g108480.1
scaffold1|size3002192|quiver_1730883_1731475_ID=g115163	500.822	-2.7321	1.67745e-09	2e-79	scaffold1|size3002192|quiver_1730883_1731475_ID=g115163	RALF[Medicagotruncatula]	XP_003625906.1	Medtr7g108600.1
scaffold1|size3002192|quiver_1754383_1759799_ID=g115169	279.256	2.02287	0.000781637	0	scaffold1|size3002192|quiver_1754383_1759799_ID=g115169	thiaminepyrophosphokinase[Medicagotruncatula]	XP_003625913.1	Medtr7g108680.1
scaffold1|size3002192|quiver_179566_180633_ID=g114968	2045.03	5.15392	4.28509e-18	2e-110	scaffold1|size3002192|quiver_179566_180633_ID=g114968	harpin-induced-likeprotein[Medicagotruncatula]	XP_013450186.1	Medtr7g105870.1
scaffold1|size3002192|quiver_227864_228863_ID=g114975	1182.82	7.08328	3.17618e-29	1e-144	scaffold1|size3002192|quiver_227864_228863_ID=g114975	harpin-induced-likeprotein[Medicagotruncatula]	XP_013450194.1	Medtr7g106000.1
scaffold1|size3002192|quiver_23118_27261_ID=g114951	90.4164	3.776	0.00014821	0	scaffold1|size3002192|quiver_23118_27261_ID=g114951	F-box/RNIsuperfamilyprotein,putative[Medicagotruncatula]	XP_003624976.2	Medtr7g089620.1
scaffold1|size3002192|quiver_2584250_2586079_ID=g115286	985.789	3.21466	9.80848e-12	4e-170	scaffold1|size3002192|quiver_2584250_2586079_ID=g115286	WRKYfamilytranscriptionfactor[Medicagotruncatula]	XP_003625994.2	Medtr7g109800.1
scaffold1|size3002192|quiver_459934_461426_ID=g115004	214.107	2.89948	0.000985147	0	scaffold1|size3002192|quiver_459934_461426_ID=g115004	E3ubiquitin-proteinligasePUB23-likeprotein[Medicagotruncatula]	XP_013450220.1	Medtr7g106340.1
scaffold1|size3002192|quiver_510454_512706_ID=g115008	172.068	4.59016	5.18727e-08	6e-157	scaffold1|size3002192|quiver_510454_512706_ID=g115008	syntaxinofplants122protein[Medicagotruncatula]	XP_013450226.1	Medtr7g106420.1
scaffold1|size3002192|quiver_536103_538828_ID=g115011	66.9838	-2.33199	0.0377027	0	scaffold1|size3002192|quiver_536103_538828_ID=g115011	F-box/RNIsuperfamilyprotein,putative[Medicagotruncatula]	XP_003624976.2	Medtr7g089620.1
scaffold1|size3002192|quiver_726930_730807_ID=g115030	878.616	-2.41324	1.03298e-06	0	scaffold1|size3002192|quiver_726930_730807_ID=g115030	targetingproteinforXklp2protein[Medicagotruncatula]	XP_013450255.1	Medtr7g106750.1
scaffold1|size3002192|quiver_785240_789305_ID=g115036	186.526	3.28809	0.000344479	0	scaffold1|size3002192|quiver_785240_789305_ID=g115036	aspartateaminotransferase[Medicagotruncatula]	XP_013450261.1	Medtr7g106830.1
scaffold10|size1757721|quiver_1062024_1063973_ID=g90386	124.855	3.77668	7.97911e-11	5e-127	scaffold10|size1757721|quiver_1062024_1063973_ID=g90386	malonyl-CoA:isoflavone7-O-glucosidemalonyltransferase[Medicagotruncatula]	XP_013451021.1	Medtr6g015320.1
scaffold10|size1757721|quiver_1171350_1181225_ID=g90406	73.4129	2.41408	0.000143246	0	scaffold10|size1757721|quiver_1171350_1181225_ID=g90406	ATP/DNA-bindingprotein[Medicagotruncatula]	XP_003626859.1	Medtr8g011330.1
scaffold10|size1757721|quiver_121276_127978_ID=g90264	448.307	3.24614	2.90255e-06	0	scaffold10|size1757721|quiver_121276_127978_ID=g90264	E3ubiquitin-proteinligaseRGLG2-likeprotein[Medicagotruncatula]	XP_013446716.1	Medtr8g089670.1
scaffold10|size1757721|quiver_1677895_1680285_ID=g90455	103.342	2.83914	0.00020382	0	scaffold10|size1757721|quiver_1677895_1680285_ID=g90455	UDP-glucosyltransferasefamilyprotein[Medicagotruncatula]	XP_003618666.1	Medtr6g014300.1
scaffold10|size1757721|quiver_653780_655323_ID=g90334	1049	2.94479	1.07911e-06	0	scaffold10|size1757721|quiver_653780_655323_ID=g90334	malonyl-CoA:isoflavone7-O-glucosidemalonyltransferase[Medicagotruncatula]	XP_013451087.1	Medtr6g015815.1
scaffold100|size1259778|quiver_1051301_1058107_ID=g22867	369.453	4.4333	1.07243e-11	0	scaffold100|size1259778|quiver_1051301_1058107_ID=g22867	3-isopropylmalatedehydrataselargesubunit[Medicagotruncatula]	XP_003590734.2	Medtr1g073200.1
scaffold100|size1259778|quiver_584493_586662_ID=g22815	141.252	-2.03879	0.000138928	0	scaffold100|size1259778|quiver_584493_586662_ID=g22815	auxin-induced5NG4-likeprotein[Medicagotruncatula]	XP_013468670.1	Medtr1g073990.1
scaffold100|size1259778|quiver_778764_782735_ID=g22839	2980.2	3.27314	5.38528e-09	0	scaffold100|size1259778|quiver_778764_782735_ID=g22839	cellulosesynthase-likeproteinD3[Medicagotruncatula]	XP_013468652.1	Medtr1g073740.1
scaffold1001|size306472|quiver_49776_51414_ID=g11102	1424.22	2.55334	4.28705e-11	2e-148	scaffold1001|size306472|quiver_49776_51414_ID=g11102	glutathioneS-transferase[Medicagotruncatula]	XP_013446658.1	Medtr8g087425.1
scaffold1001|size306472|quiver_70386_71621_ID=g11104	6258.25	-2.05662	0.00786931	2e-121	scaffold1001|size306472|quiver_70386_71621_ID=g11104	fasciclindomainprotein[Medicagotruncatula]	XP_003629839.1	Medtr8g087450.1
scaffold1001|size306472|quiver_76526_77815_ID=g11106	2434.85	-2.36903	0.000145309	9e-115	scaffold1001|size306472|quiver_76526_77815_ID=g11106	fasciclindomainprotein[Medicagotruncatula]	XP_003629841.1	Medtr8g087470.1
scaffold1002|size306443|quiver_217887_226274_ID=g8906	69.5468	2.36373	0.00246217	0	scaffold1002|size306443|quiver_217887_226274_ID=g8906	cysteinyl-tRNAsynthetase[Medicagotruncatula]	XP_003619931.2	Medtr6g072080.1
scaffold1005|size430202|quiver_87346_90769_ID=g1627	720.046	4.32779	1.63095e-28	0	scaffold1005|size430202|quiver_87346_90769_ID=g1627	methylesterase[Medicagotruncatula]	XP_013446461.1	Medtr8g079120.1
scaffold1008|size795548|quiver_424250_425865_ID=g159118	53.6994	3.9224	0.0118716	0	scaffold1008|size795548|quiver_424250_425865_ID=g159118	lignin-forminganionicperoxidase[Medicagotruncatula]	XP_003607863.2	Medtr4g083710.1
scaffold101|size931763|quiver_213750_220923_ID=g20457	132.125	4.35493	2.75422e-13	0	scaffold101|size931763|quiver_213750_220923_ID=g20457	transcriptioninitiationfactorIIFsubunitalpha[Medicagotruncatula]	XP_003594209.2	Medtr2g025620.1
scaffold1010|size303195|quiver_279195_285071_ID=g153872	343.62	-2.92372	1.93232e-05	0	scaffold1010|size303195|quiver_279195_285071_ID=g153872	transmembraneaminoacidtransporterfamilyprotein[Medicagotruncatula]	XP_003614500.1	Medtr5g054730.1
scaffold1011|size413514|quiver_325123_330382_ID=g151716	66.0715	2.71899	9.39639e-07	1e-142	scaffold1011|size413514|quiver_325123_330382_ID=g151716	calcineurinB-likeprotein4-1[Medicagotruncatula]	XP_013444625.1	Medtr8g027620.1
scaffold1013|size975312|quiver_365781_366899_ID=g147016	638.621	2.90794	6.28477e-05	3e-91	scaffold1013|size975312|quiver_365781_366899_ID=g147016	plastocyanin-likedomainprotein[Medicagotruncatula]	XP_013443841.1	Medtr8g007035.1
scaffold1013|size975312|quiver_378109_379099_ID=g147019	54.9739	2.99714	0.00287406	1e-99	scaffold1013|size975312|quiver_378109_379099_ID=g147019	plastocyanin-likedomainprotein[Medicagotruncatula]	XP_013443840.1	Medtr8g007020.1
scaffold1013|size975312|quiver_929603_933260_ID=g147092	295.414	-5.1906	3.61047e-25	0	scaffold1013|size975312|quiver_929603_933260_ID=g147092	IPPtransferase[Medicagotruncatula]	XP_013452112.1	Medtr6g045307.1
scaffold1014|size573746|quiver_238673_245448_ID=g144261	211.428	5.32783	6.52446e-10	5e-144	scaffold1014|size573746|quiver_238673_245448_ID=g144261	WRKYfamilytranscriptionfactor[Medicagotruncatula]	XP_003602195.1	Medtr3g090860.1
scaffold1016|size302256|quiver_134496_137092_ID=g139103	97.1955	6.0801	4.56269e-11	0	scaffold1016|size302256|quiver_134496_137092_ID=g139103	Serine/Threoninekinase,plant-typeprotein[Medicagotruncatula]	XP_003599321.1	Medtr3g031610.1
scaffold102|size1061135|quiver_116926_118101_ID=g18074	257.379	3.84111	3.84221e-12	3e-128	scaffold102|size1061135|quiver_116926_118101_ID=g18074	lateembryogenesisabundantprotein[Medicagotruncatula]	XP_013447130.1	Medtr8g099035.1
scaffold102|size1061135|quiver_211889_213303_ID=g18083	62.7869	3.76012	2.02432e-05	5e-164	scaffold102|size1061135|quiver_211889_213303_ID=g18083	WRKYfamilytranscriptionfactor[Medicagotruncatula]	XP_013447112.1	Medtr8g098945.1
scaffold102|size1061135|quiver_741194_746921_ID=g18149	113.482	3.92619	7.04333e-09	0	scaffold102|size1061135|quiver_741194_746921_ID=g18149	LRRreceptor-likekinaseplant[Medicagotruncatula]	XP_003597638.2	Medtr2g100450.1
scaffold102|size1061135|quiver_890688_896022_ID=g18173	109.769	-2.69393	0.00436329	0	scaffold102|size1061135|quiver_890688_896022_ID=g18173	dihydroflavonol4-reductase-likeprotein[Medicagotruncatula]	XP_013466133.1	Medtr1g022440.1
scaffold1024|size300748|quiver_117527_120481_ID=g119362	2422.79	3.72926	2.68647e-12	0	scaffold1024|size300748|quiver_117527_120481_ID=g119362	WRKY1btranscriptionfactor[Medicagotruncatula]	XP_013462871.1	Medtr2g023930.1
scaffold1024|size300748|quiver_180783_181710_ID=g119373	57.3663	6.88605	4.67076e-10	2e-61	scaffold1024|size300748|quiver_180783_181710_ID=g119373	STIG1-likeprotein[Medicagotruncatula]	XP_013462877.1	Medtr2g024030.1
scaffold1024|size300748|quiver_34807_36161_ID=g119351	61.2005	4.72816	0.00102857	4e-170	scaffold1024|size300748|quiver_34807_36161_ID=g119351	F-boxplant-likeprotein,putative[Medicagotruncatula]	XP_013462849.1	Medtr2g023710.1
scaffold1025|size300705|quiver_183848_191893_ID=g116892	347.031	-2.0962	0.000957594	0	scaffold1025|size300705|quiver_183848_191893_ID=g116892	fattyacidhydroxylasesuperfamilyprotein[Medicagotruncatula]	XP_003626834.1	Medtr8g009560.1
scaffold1026|size326411|quiver_112038_113901_ID=g113925	611.913	5.59252	3.16112e-16	3e-96	scaffold1026|size326411|quiver_112038_113901_ID=g113925	anaphase-promotingcomplexsubunit11RING-H2fingerprotein[Medicagotruncatula]	XP_013450635.1	Medtr7g117540.1
scaffold1027|size300054|quiver_5776_6731_ID=g111148	369.205	4.25895	2.37494e-09	9e-121	scaffold1027|size300054|quiver_5776_6731_ID=g111148	EFhandcalcium-bindingfamilyprotein[Medicagotruncatula]	XP_003621252.1	Medtr7g011010.1
scaffold103|size1819031|quiver_161707_164521_ID=g15109	186.638	-3.86161	3.04533e-14	2e-50	scaffold103|size1819031|quiver_161707_164521_ID=g15109	carbohydrate-bindingproteinoftheERprotein[Medicagotruncatula]	XP_013451085.1	Medtr6g015795.1
scaffold103|size1819031|quiver_1643211_1645072_ID=g15295	167.33	4.01613	5.82855e-08	1e-91	scaffold103|size1819031|quiver_1643211_1645072_ID=g15295	plantintegralmembraneprotein[Medicagotruncatula]	XP_003609582.1	Medtr4g118800.1
scaffold103|size1819031|quiver_96761_98351_ID=g15099	4457.28	6.59341	4.73496e-32	0	scaffold103|size1819031|quiver_96761_98351_ID=g15099	flavonoidglucosyltransferase[Medicagotruncatula]	XP_003629628.1	Medtr8g083290.1
scaffold1030|size298943|quiver_22166_23611_ID=g102799	52.5697	2.62895	0.00154852	1e-161	scaffold1030|size298943|quiver_22166_23611_ID=g102799	diseaseresistanceprotein(TIR-NBS-LRRclass)[Medicagotruncatula]	XP_003613528.1	Medtr5g037700.1
scaffold1031|size308677|quiver_165800_167041_ID=g100276	124.939	3.54241	1.44968e-06	4e-177	scaffold1031|size308677|quiver_165800_167041_ID=g100276	wall-associatedreceptorkinasecarboxy-terminalprotein[Medicagotruncatula]	XP_013452974.1	Medtr6g083000.1
scaffold1032|size304638|quiver_99950_104551_ID=g97540	219.231	-2.51664	4.10619e-05	0	scaffold1032|size304638|quiver_99950_104551_ID=g97540	UDP-glucosyltransferasefamilyprotein[Medicagotruncatula]	XP_013446078.1	Medtr8g068360.1
scaffold1033|size564721|quiver_463633_470343_ID=g95046	243.685	2.43474	0.00399596	0	scaffold1033|size564721|quiver_463633_470343_ID=g95046	diseaseresistanceprotein(CC-NBS-LRRclass)familyprotein[Medicagotruncatula]	XP_013464423.1	Medtr2g072150.1
scaffold1035|size548302|quiver_187887_195653_ID=g89158	105.365	7.84651	1.1524e-14	1e-83	scaffold1035|size548302|quiver_187887_195653_ID=g89158	SPFHdomain/band7familyprotein[Medicagotruncatula]	XP_003602423.2	Medtr3g093180.1
scaffold1035|size548302|quiver_317535_321323_ID=g89181	199.968	2.49132	0.00591809	1e-104	scaffold1035|size548302|quiver_317535_321323_ID=g89181	2OG-Fe(II)oxygenasefamilyoxidoreductase[Medicagotruncatula]	XP_003602395.1	Medtr3g092890.1
scaffold1035|size548302|quiver_325152_326293_ID=g89182	224.996	2.25158	0.0135767	4e-106	scaffold1035|size548302|quiver_325152_326293_ID=g89182	2OG-Fe(II)oxygenasefamilyoxidoreductase[Medicagotruncatula]	XP_003602395.1	Medtr3g092890.1
scaffold1037|size502114|quiver_211871_212498_ID=g83885	102.122	2.06145	0.0104737	7e-91	scaffold1037|size502114|quiver_211871_212498_ID=g83885	EFhandcalcium-bindingfamilyprotein[Medicagotruncatula]	XP_003616365.1	Medtr5g079340.1
scaffold104|size863875|quiver_21026_24330_ID=g12512	162.391	2.87631	0.00215454	0	scaffold104|size863875|quiver_21026_24330_ID=g12512	cysteine-richreceptor-kinase-likeprotein[Medicagotruncatula]	XP_013469928.1	Medtr1g105840.1
scaffold104|size863875|quiver_483344_484003_ID=g12571	539.458	5.05029	2.6546e-11	2e-45	scaffold104|size863875|quiver_483344_484003_ID=g12571	hypotheticalproteinMTR_1g106215[Medicagotruncatula]	XP_013469983.1	Medtr1g106215.1
scaffold104|size863875|quiver_576425_577729_ID=g12582	450.936	2.86544	3.49625e-05	4e-129	scaffold104|size863875|quiver_576425_577729_ID=g12582	C2H2-typezincfingerprotein[Medicagotruncatula]	XP_003592502.1	Medtr1g106730.1
scaffold104|size863875|quiver_641199_649000_ID=g12590	2145.62	2.74633	1.35523e-15	1e-124	scaffold104|size863875|quiver_641199_649000_ID=g12590	somaticembryogenesisreceptor-likekinase[Medicagotruncatula]	XP_013469995.1	Medtr1g106785.1
scaffold104|size863875|quiver_65436_67185_ID=g12516	952.914	-2.28111	0.000658894	2e-168	scaffold104|size863875|quiver_65436_67185_ID=g12516	cysteine-richRLK(receptor-likekinase)protein[Medicagotruncatula]	XP_013469931.1	Medtr1g105860.3
scaffold104|size863875|quiver_851397_852910_ID=g12619	3956.43	2.27938	2.07935e-14	3e-153	scaffold104|size863875|quiver_851397_852910_ID=g12619	plantbasicsecretoryprotein(BSP)familyprotein[Medicagotruncatula]	XP_013470028.1	Medtr1g107215.1
scaffold1040|size492226|quiver_351523_356849_ID=g75939	116.633	5.28777	2.01011e-10	2e-56	scaffold1040|size492226|quiver_351523_356849_ID=g75939	diseaseresistanceprotein(TIR-NBS-LRRclass),putative[Medicagotruncatula]	XP_013452697.1	Medtr6g472230.1
scaffold1041|size579982|quiver_441050_454292_ID=g73166	131.552	6.12152	1.93751e-19	0	scaffold1041|size579982|quiver_441050_454292_ID=g73166	plant/T31B5-30protein[Medicagotruncatula]	XP_013452086.1	Medtr6g445440.1
scaffold1041|size579982|quiver_478850_481734_ID=g73168	131.686	5.7549	2.75104e-20	0	scaffold1041|size579982|quiver_478850_481734_ID=g73168	plant/T31B5-30protein[Medicagotruncatula]	XP_013452086.1	Medtr6g445440.1
scaffold1043|size327191|quiver_150961_154571_ID=g67953	178.417	2.43181	4.58526e-05	1e-143	scaffold1043|size327191|quiver_150961_154571_ID=g67953	SEC14cytosolicfactor-likeprotein[Medicagotruncatula]	XP_003594312.1	Medtr2g027140.1
scaffold1046|size295400|quiver_90536_92161_ID=g60012	55.7717	3.51178	0.0306398	1e-97	scaffold1046|size295400|quiver_90536_92161_ID=g60012	hypotheticalproteinMTR_5g066610[Medicagotruncatula]	XP_003615326.1	Medtr5g066610.1
scaffold1047|size295159|quiver_220753_225138_ID=g57354	100.708	-2.18591	0.00132863	0	scaffold1047|size295159|quiver_220753_225138_ID=g57354	myosinIIheavychainfamilyprotein[Medicagotruncatula]	XP_013458650.1	Medtr4g133890.2
scaffold1048|size295003|quiver_138056_140346_ID=g54649	1864.08	4.44234	1.5791e-22	6e-133	scaffold1048|size295003|quiver_138056_140346_ID=g54649	glutathioneS-transferase,amino-terminaldomainprotein[Medicagotruncatula]	XP_003623196.1	Medtr7g065600.1
scaffold1048|size295003|quiver_149026_150942_ID=g54650	547.886	4.57993	1.09872e-13	7e-117	scaffold1048|size295003|quiver_149026_150942_ID=g54650	glutathioneS-transferase,amino-terminaldomainprotein[Medicagotruncatula]	XP_003623196.1	Medtr7g065600.1
scaffold1048|size295003|quiver_155167_156541_ID=g54651	1128.54	5.52641	1.01734e-22	3e-155	scaffold1048|size295003|quiver_155167_156541_ID=g54651	glutathioneS-transferase[Medicagotruncatula]	XP_003623195.1	Medtr7g065590.1
scaffold1048|size295003|quiver_160597_162881_ID=g54652	541.154	4.43943	1.04286e-11	4e-142	scaffold1048|size295003|quiver_160597_162881_ID=g54652	glutathioneS-transferase,amino-terminaldomainprotein[Medicagotruncatula]	XP_003623174.1	Medtr7g065290.1
scaffold1048|size295003|quiver_209077_210534_ID=g54660	632.205	5.1511	9.86836e-29	5e-136	scaffold1048|size295003|quiver_209077_210534_ID=g54660	glutathioneS-transferase,amino-terminaldomainprotein[Medicagotruncatula]	XP_013449023.1	Medtr7g065265.1
scaffold1048|size295003|quiver_222137_223506_ID=g54662	65.7531	3.4252	0.000140116	6e-143	scaffold1048|size295003|quiver_222137_223506_ID=g54662	glutathioneS-transferase[Medicagotruncatula]	XP_003623171.2	Medtr7g065260.1
scaffold1048|size295003|quiver_246307_255486_ID=g54666	423.259	-2.50438	0.000221328	2e-72	scaffold1048|size295003|quiver_246307_255486_ID=g54666	Lipidtransferprotein[Medicagotruncatula]	XP_003623166.1	Medtr7g065210.1
scaffold1048|size295003|quiver_80586_81861_ID=g54632	308.797	3.74927	4.01202e-06	9e-147	scaffold1048|size295003|quiver_80586_81861_ID=g54632	glutathioneS-transferase[Medicagotruncatula]	XP_003623208.1	Medtr7g065720.1
scaffold1048|size295003|quiver_93806_95184_ID=g54637	143.417	2.27736	1.88856e-05	4e-153	scaffold1048|size295003|quiver_93806_95184_ID=g54637	glutathioneS-transferase,amino-terminaldomainprotein[Medicagotruncatula]	XP_003623202.2	Medtr7g065660.1
scaffold105|size862434|quiver_587648_588190_ID=g10081	74.9702	-2.32339	0.0113642	2e-34	scaffold105|size862434|quiver_587648_588190_ID=g10081	hypotheticalproteinMTR_1g093980[Medicagotruncatula]	XP_003591853.1	Medtr1g093980.1
scaffold105|size862434|quiver_602998_603529_ID=g10086	66.5954	-2.51086	8.46071e-05	4e-10	scaffold105|size862434|quiver_602998_603529_ID=g10086	hypotheticalproteinMTR_1g093960[Medicagotruncatula]	XP_003591851.2	Medtr1g093985.1
scaffold105|size862434|quiver_728348_729652_ID=g10102	12080.8	2.84339	5.52445e-05	6e-07	scaffold105|size862434|quiver_728348_729652_ID=g10102	hypotheticalproteinMTR_1g094130[Medicagotruncatula]	XP_013469437.1	Medtr1g033090.1
scaffold1054|size325548|quiver_154176_159641_ID=g39129	546.198	2.47873	3.82299e-06	0	scaffold1054|size325548|quiver_154176_159641_ID=g39129	LRRreceptor-likekinase[Medicagotruncatula]	XP_013462591.1	Medtr2g016530.1
scaffold1056|size320385|quiver_259679_262300_ID=g34252	159.197	3.64693	1.27032e-05	0	scaffold1056|size320385|quiver_259679_262300_ID=g34252	UDP-glucosyltransferasefamilyprotein[Medicagotruncatula]	XP_003613349.2	Medtr5g035560.1
scaffold1057|size449459|quiver_107400_107951_ID=g31726	64.2144	3.79607	0.012886	8e-39	scaffold1057|size449459|quiver_107400_107951_ID=g31726	hypotheticalproteinMTR_7g064050[Medicagotruncatula]	XP_013449004.1	Medtr7g064050.1
scaffold1057|size449459|quiver_52192_52771_ID=g31720	128.98	4.71633	0.00116024	0.67	scaffold1057|size449459|quiver_52192_52771_ID=g31720	transmembraneprotein,putative[Medicagotruncatula]	XP_013448997.1	Medtr7g063950.1
scaffold1058|size293193|quiver_164376_169125_ID=g29299	210.982	5.30045	2.84133e-12	7e-59	scaffold1058|size293193|quiver_164376_169125_ID=g29299	diseaseresistanceprotein(TIR-NBS-LRRclass),putative[Medicagotruncatula]	XP_013452697.1	Medtr6g472230.1
scaffold106|size1377351|quiver_1058624_1060581_ID=g7821	2253.49	-2.6781	1.58743e-14	0	scaffold106|size1377351|quiver_1058624_1060581_ID=g7821	majorintrinsicprotein(MIP)familytransporter[Medicagotruncatula]	XP_003606383.1	Medtr4g059390.1
scaffold106|size1377351|quiver_1316273_1322090_ID=g7859	91.5751	5.03362	1.24646e-10	0	scaffold106|size1377351|quiver_1316273_1322090_ID=g7859	cytochromeP450familymonooxygenase[Medicagotruncatula]	XP_013464525.1	Medtr2g073420.1
scaffold106|size1377351|quiver_180143_181894_ID=g7693	146.213	-3.55171	1.68214e-05	8e-10	scaffold106|size1377351|quiver_180143_181894_ID=g7693	transmembraneprotein,putative[Medicagotruncatula]	XP_013446330.1	Medtr8g073545.1
scaffold106|size1377351|quiver_420457_424354_ID=g7732	2571.06	-2.91283	1.86509e-07	0	scaffold106|size1377351|quiver_420457_424354_ID=g7732	alpha-L-arabinofuranosidase/beta-D-xylosidase[Medicagotruncatula]	XP_003591420.1	Medtr1g087240.1
scaffold106|size1377351|quiver_820425_821993_ID=g7782	66.7706	5.41141	1.42328e-08	0	scaffold106|size1377351|quiver_820425_821993_ID=g7782	mybtranscriptionfactor[Medicagotruncatula]	XP_003591359.1	Medtr1g086530.1
scaffold106|size1377351|quiver_833181_834490_ID=g7784	178.096	5.32001	1.16057e-10	9e-155	scaffold106|size1377351|quiver_833181_834490_ID=g7784	mybtranscriptionfactor[Medicagotruncatula]	XP_003591357.1	Medtr1g086510.1
scaffold1061|size292345|quiver_110476_116050_ID=g21699	7154.02	-2.26545	3.46668e-10	0	scaffold1061|size292345|quiver_110476_116050_ID=g21699	early-responsivetodehydrationstressprotein(ERD4)[Medicagotruncatula]	XP_003593877.1	Medtr2g018780.1
scaffold1061|size292345|quiver_14426_19127_ID=g21689	445.438	5.09911	1.31284e-15	2e-100	scaffold1061|size292345|quiver_14426_19127_ID=g21689	hypotheticalproteinMTR_2g018670[Medicagotruncatula]	XP_013462649.1	Medtr2g018670.2
scaffold1061|size292345|quiver_156069_157237_ID=g21706	292.201	-2.45882	9.86115e-06	9e-147	scaffold1061|size292345|quiver_156069_157237_ID=g21706	BAGfamilymolecularchaperoneregulator[Medicagotruncatula]	XP_013462654.1	Medtr2g018860.1
scaffold1063|size526711|quiver_334509_336456_ID=g16764	552.932	5.11405	6.47714e-20	0	scaffold1063|size526711|quiver_334509_336456_ID=g16764	chalconeandstilbenesynthasefamilyprotein[Medicagotruncatula]	XP_003621538.1	Medtr7g016820.1
scaffold1063|size526711|quiver_364951_366751_ID=g16769	570.819	5.47347	2.73993e-20	0	scaffold1063|size526711|quiver_364951_366751_ID=g16769	chalconeandstilbenesynthasefamilyprotein[Medicagotruncatula]	XP_003621530.1	Medtr7g016700.1
scaffold1063|size526711|quiver_379281_381475_ID=g16771	315.426	4.75299	5.2001e-23	0	scaffold1063|size526711|quiver_379281_381475_ID=g16771	chalconeandstilbenesynthasefamilyprotein[Medicagotruncatula]	XP_003621536.1	Medtr7g016800.1
scaffold1065|size527649|quiver_203493_205387_ID=g11165	1289.02	3.68682	8.06473e-16	0	scaffold1065|size527649|quiver_203493_205387_ID=g11165	glucanendo-1,3-beta-glucosidase[Medicagotruncatula]	XP_003594774.1	Medtr2g034470.1
scaffold1065|size527649|quiver_221302_222604_ID=g11167	392.497	4.79456	6.09571e-05	0	scaffold1065|size527649|quiver_221302_222604_ID=g11167	glucanendo-1,3-beta-glucosidase[Medicagotruncatula]	XP_003594775.1	Medtr2g034480.1
scaffold1068|size366008|quiver_10658_12341_ID=g4143	61.8076	-2.70037	0.0097917	0	scaffold1068|size366008|quiver_10658_12341_ID=g4143	DUF247domainprotein[Medicagotruncatula]	XP_003628077.1	Medtr8g042170.1
scaffold1071|size298233|quiver_29494_32281_ID=g161581	62.1084	2.30264	0.00689916	0	scaffold1071|size298233|quiver_29494_32281_ID=g161581	S-locuslectinkinasefamilyprotein[Medicagotruncatula]	XP_003598741.1	Medtr3g020320.1
scaffold1073|size431094|quiver_296043_298840_ID=g156461	116.967	-2.43413	0.0132924	6e-14	scaffold1073|size431094|quiver_296043_298840_ID=g156461	diseaseresistanceprotein(TIR-NBS-LRRclass),putative[Medicagotruncatula]	XP_013452697.1	Medtr6g472230.1
scaffold1075|size670354|quiver_286458_291587_ID=g151761	55.1522	2.65127	0.0192496	0	scaffold1075|size670354|quiver_286458_291587_ID=g151761	diseaseresistanceprotein(TIR-NBS-LRRclass)[Medicagotruncatula]	XP_013460250.1	Medtr3g464030.1
scaffold1075|size670354|quiver_433392_438227_ID=g151776	97.5074	2.7323	0.000448078	0	scaffold1075|size670354|quiver_433392_438227_ID=g151776	stress-inducedreceptor-likekinase[Medicagotruncatula]	XP_013466269.1	Medtr1g027030.1
scaffold1075|size670354|quiver_441232_443825_ID=g151778	123.486	3.55239	6.54707e-10	0	scaffold1075|size670354|quiver_441232_443825_ID=g151778	receptor-likekinase[Medicagotruncatula]	XP_013466271.1	Medtr1g027040.1
scaffold1075|size670354|quiver_446936_451497_ID=g151779	295.255	3.1942	1.9674e-12	0	scaffold1075|size670354|quiver_446936_451497_ID=g151779	stress-inducedreceptor-likekinase[Medicagotruncatula]	XP_013466272.1	Medtr1g027050.1
scaffold1076|size679866|quiver_187097_188371_ID=g149360	67.4953	6.89602	8.39233e-10	5e-76	scaffold1076|size679866|quiver_187097_188371_ID=g149360	EFhandcalcium-bindingfamilyprotein[Medicagotruncatula]	XP_003608849.2	Medtr4g103650.1
scaffold1076|size679866|quiver_190085_191331_ID=g149361	91.2724	7.52379	9.03505e-13	9e-79	scaffold1076|size679866|quiver_190085_191331_ID=g149361	EFhandcalcium-bindingfamilyprotein[Medicagotruncatula]	XP_003608847.1	Medtr4g103630.1
scaffold108|size1250483|quiver_156329_158141_ID=g2889	222.341	3.46725	5.07745e-07	3e-110	scaffold108|size1250483|quiver_156329_158141_ID=g2889	maternaleffectembryoarrestprotein,putative[Medicagotruncatula]	XP_003608052.1	Medtr4g087160.1
scaffold108|size1250483|quiver_206116_208323_ID=g2894	163.367	3.4544	1.24821e-05	9e-120	scaffold108|size1250483|quiver_206116_208323_ID=g2894	maternaleffectembryoarrestprotein,putative[Medicagotruncatula]	XP_003608052.1	Medtr4g087160.1
scaffold108|size1250483|quiver_452542_453448_ID=g2927	106.948	4.82904	3.57166e-11	2e-131	scaffold108|size1250483|quiver_452542_453448_ID=g2927	plastocyanin-likedomainprotein[Medicagotruncatula]	XP_003608032.1	Medtr4g086750.1
scaffold108|size1250483|quiver_464412_465497_ID=g2928	107.175	4.96154	4.30917e-14	9e-131	scaffold108|size1250483|quiver_464412_465497_ID=g2928	plastocyanin-likedomainprotein[Medicagotruncatula]	XP_003608032.1	Medtr4g086750.1
scaffold108|size1250483|quiver_468982_470595_ID=g2929	201.821	5.69127	1.7284e-19	9e-128	scaffold108|size1250483|quiver_468982_470595_ID=g2929	plastocyanin-likedomainprotein[Medicagotruncatula]	XP_003608030.1	Medtr4g086750.1
scaffold108|size1250483|quiver_624719_626048_ID=g2953	154.774	5.72808	1.50875e-19	2e-112	scaffold108|size1250483|quiver_624719_626048_ID=g2953	plastocyanin-likedomainprotein[Medicagotruncatula]	XP_003608032.1	Medtr4g086750.1
scaffold1080|size288731|quiver_174324_175154_ID=g139152	299.549	6.40372	1.77504e-19	3e-87	scaffold1080|size288731|quiver_174324_175154_ID=g139152	C2H2-typezincfingerprotein[Medicagotruncatula]	XP_003621801.1	Medtr7g023560.1
scaffold1085|size287905|quiver_119541_123671_ID=g126894	2807.51	-3.23894	2.96913e-08	0	scaffold1085|size287905|quiver_119541_123671_ID=g126894	laccase/diphenoloxidasefamilyprotein[Medicagotruncatula]	XP_003604619.1	Medtr4g015120.1
scaffold1085|size287905|quiver_149786_156802_ID=g126897	400.334	-2.14901	1.10792e-09	0	scaffold1085|size287905|quiver_149786_156802_ID=g126897	proton-dependentoligopeptidetransportfamilyprotein[Medicagotruncatula]	XP_003604615.1	Medtr4g015080.1
scaffold1087|size430410|quiver_101534_102361_ID=g121956	99.9835	5.77134	1.96194e-10	6e-19	scaffold1087|size430410|quiver_101534_102361_ID=g121956	transmembraneprotein,putative[Medicagotruncatula]	XP_013465154.1	Medtr2g090695.1
scaffold1087|size430410|quiver_342863_347668_ID=g121987	96.9157	6.08001	1.10711e-11	2e-62	scaffold1087|size430410|quiver_342863_347668_ID=g121987	protonpumpinteractor,putative[Medicagotruncatula]	XP_013465119.1	Medtr0370s0010.2
scaffold109|size940365|quiver_906698_909011_ID=g249	232.057	-2.51379	0.00125078	0	scaffold109|size940365|quiver_906698_909011_ID=g249	1-aminocyclopropane-1-carboxylatesynthase[Medicagotruncatula]	XP_003611535.1	Medtr5g015020.1
scaffold1090|size442391|quiver_224477_226752_ID=g113978	170.111	8.38263	3.19636e-17	2e-137	scaffold1090|size442391|quiver_224477_226752_ID=g113978	synaptobrevin-likeprotein[Medicagotruncatula]	XP_003622943.1	Medtr7g058640.1
scaffold1091|size468214|quiver_428187_431441_ID=g111242	694.964	6.26778	2.00959e-07	0	scaffold1091|size468214|quiver_428187_431441_ID=g111242	P-loopnucleosidetriphosphatehydrolasesuperfamilyprotein[Medicagotruncatula]	XP_003596412.1	Medtr2g076970.1
scaffold1091|size468214|quiver_435038_439071_ID=g111244	2541.2	6.74981	2.67504e-37	0	scaffold1091|size468214|quiver_435038_439071_ID=g111244	P-loopnucleosidetriphosphatehydrolasesuperfamilyprotein[Medicagotruncatula]	XP_003596412.1	Medtr2g076970.1
scaffold1092|size669985|quiver_111396_113874_ID=g108424	353.206	-2.11314	6.46099e-06	0	scaffold1092|size669985|quiver_111396_113874_ID=g108424	glycerol-3-phosphateacyltransferase[Medicagotruncatula]	XP_003614938.2	Medtr5g061520.1
scaffold1092|size669985|quiver_66750_70961_ID=g108419	752.239	5.97099	1.29488e-18	1e-25	scaffold1092|size669985|quiver_66750_70961_ID=g108419	hypotheticalproteinMTR_5g061550[Medicagotruncatula]	XP_003614940.1	Medtr5g061550.1
scaffold1094|size286147|quiver_119357_123871_ID=g102859	214.991	4.69131	4.2662e-12	0	scaffold1094|size286147|quiver_119357_123871_ID=g102859	cyanogenicbeta-glucosidase,putative[Medicagotruncatula]	XP_013456247.1	Medtr4g066240.1
scaffold1094|size286147|quiver_157516_161341_ID=g102862	341.033	4.9037	2.67652e-09	0	scaffold1094|size286147|quiver_157516_161341_ID=g102862	cyanogenicbeta-glucosidase,putative[Medicagotruncatula]	XP_013456244.1	Medtr4g066210.1
scaffold1098|size395426|quiver_269195_275173_ID=g91996	140.365	4.07444	3.64364e-08	0	scaffold1098|size395426|quiver_269195_275173_ID=g91996	tRNAnucleotidyltransferase[Medicagotruncatula]	XP_013469539.1	Medtr1g096810.1
scaffold1099|size285241|quiver_148276_150623_ID=g89224	1934.37	-2.02335	1.27359e-05	1e-38	scaffold1099|size285241|quiver_148276_150623_ID=g89224	Lipidtransferprotein[Medicagotruncatula]	XP_003609406.2	Medtr4g115360.2
scaffold11|size1332136|quiver_1014694_1018588_ID=g87732	3001.22	-2.43654	0.000113537	0	scaffold11|size1332136|quiver_1014694_1018588_ID=g87732	WEBfamilyplantprotein[Medicagotruncatula]	XP_003601039.1	Medtr3g072350.1
scaffold11|size1332136|quiver_111586_115070_ID=g87623	994.867	3.4232	0.000109809	0	scaffold11|size1332136|quiver_111586_115070_ID=g87623	Chitinase(ClassIb)/Hevein[Medicagotruncatula]	XP_003629191.2	Medtr8g074330.1
scaffold11|size1332136|quiver_1197941_1203092_ID=g87759	746.028	-2.77457	7.90886e-05	0	scaffold11|size1332136|quiver_1197941_1203092_ID=g87759	laccase/diphenoloxidasefamilyprotein[Medicagotruncatula]	XP_003600994.2	Medtr3g071890.1
scaffold11|size1332136|quiver_122376_127492_ID=g87625	545.365	5.49814	7.56322e-18	2e-146	scaffold11|size1332136|quiver_122376_127492_ID=g87625	Chitinase(ClassIb)/Hevein[Medicagotruncatula]	XP_013446334.1	Medtr8g074335.1
scaffold11|size1332136|quiver_497216_497828_ID=g87670	127.969	7.78673	1.39153e-13	1.6	scaffold11|size1332136|quiver_497216_497828_ID=g87670	hypotheticalproteinMTR_5g094645[Medicagotruncatula]	XP_013454420.1	Medtr3g012490.1
scaffold11|size1332136|quiver_498809_500568_ID=g87671	284.316	4.48474	5.4485e-11	2e-74	scaffold11|size1332136|quiver_498809_500568_ID=g87671	UPF0481plant-likeprotein[Medicagotruncatula]	XP_003611672.1	Medtr5g016570.1
scaffold110|size894519|quiver_199150_203050_ID=g162765	187.379	2.01674	0.000137597	0	scaffold110|size894519|quiver_199150_203050_ID=g162765	SPla/RYanodinereceptor(SPRY)domainprotein[Medicagotruncatula]	XP_003603080.1	Medtr3g102120.1
scaffold110|size894519|quiver_711169_712032_ID=g162841	455.814	3.08435	4.48288e-05	1e-117	scaffold110|size894519|quiver_711169_712032_ID=g162841	C2H2-typezincfingerprotein[Medicagotruncatula]	XP_013461770.1	Medtr3g102980.1
scaffold110|size894519|quiver_81997_83601_ID=g162742	206.318	4.82723	2.71455e-13	0	scaffold110|size894519|quiver_81997_83601_ID=g162742	HXXXD-typeacyl-transferasefamilyprotein[Medicagotruncatula]	XP_003603061.2	Medtr3g101900.1
scaffold1104|size283261|quiver_119849_132791_ID=g75969	72.4914	4.02221	5.28947e-08	2e-151	scaffold1104|size283261|quiver_119849_132791_ID=g75969	AP2domainclasstranscriptionfactor[Medicagotruncatula]	XP_003602514.1	Medtr3g095190.1
scaffold1106|size698256|quiver_263121_269227_ID=g70714	57.4585	4.64109	3.64349e-08	0	scaffold1106|size698256|quiver_263121_269227_ID=g70714	pectinesterase[Medicagotruncatula]	XP_003619145.2	Medtr6g042660.1
scaffold1106|size698256|quiver_608877_610806_ID=g70763	170.377	3.13425	4.87575e-06	0	scaffold1106|size698256|quiver_608877_610806_ID=g70763	P-loopnucleosidetriphosphatehydrolasesuperfamilyprotein[Medicagotruncatula]	XP_013466098.1	Medtr1g022245.1
scaffold1107|size460615|quiver_239072_240461_ID=g68008	132.783	4.58433	7.96737e-08	0	scaffold1107|size460615|quiver_239072_240461_ID=g68008	xyloglucanendotransglucosylase/hydrolasefamilyprotein[Medicagotruncatula]	XP_003625289.1	Medtr7g093530.1
scaffold1107|size460615|quiver_352629_353406_ID=g68021	652.664	6.42788	4.04506e-49	2e-121	scaffold1107|size460615|quiver_352629_353406_ID=g68021	diseaseresistanceresponseprotein[Medicagotruncatula]	XP_003625312.1	Medtr7g093790.1
scaffold1107|size460615|quiver_383033_383876_ID=g68025	341.074	4.59061	1.0516e-11	3e-113	scaffold1107|size460615|quiver_383033_383876_ID=g68025	diseaseresistanceresponseprotein[Medicagotruncatula]	XP_003625315.1	Medtr7g093820.1
scaffold1107|size460615|quiver_388747_389466_ID=g68026	462.972	3.36547	3.54649e-09	8e-133	scaffold1107|size460615|quiver_388747_389466_ID=g68026	diseaseresistanceresponseprotein[Medicagotruncatula]	XP_003625316.1	Medtr7g093830.1
scaffold1107|size460615|quiver_413556_414316_ID=g68030	652.92	2.3042	2.57628e-05	3e-113	scaffold1107|size460615|quiver_413556_414316_ID=g68030	diseaseresistanceresponseprotein[Medicagotruncatula]	XP_003625315.1	Medtr7g093820.1
scaffold1107|size460615|quiver_450327_454156_ID=g68033	96.8728	4.86177	4.8821e-12	3e-142	scaffold1107|size460615|quiver_450327_454156_ID=g68033	diseaseresistance-responsive,dirigentdomainprotein[Medicagotruncatula]	XP_003625319.1	Medtr7g093870.1
scaffold1109|size803120|quiver_575958_576937_ID=g62767	315.028	-2.46636	0.0019269	2e-78	scaffold1109|size803120|quiver_575958_576937_ID=g62767	Lipidtransferprotein[Medicagotruncatula]	XP_003623166.1	Medtr7g065210.1
scaffold1109|size803120|quiver_592920_595187_ID=g62770	236.909	4.24724	7.60874e-08	4e-142	scaffold1109|size803120|quiver_592920_595187_ID=g62770	glutathioneS-transferase,amino-terminaldomainprotein[Medicagotruncatula]	XP_003623168.1	Medtr7g065230.1
scaffold1109|size803120|quiver_599033_600757_ID=g62771	57.0795	4.37479	2.23463e-06	6e-59	scaffold1109|size803120|quiver_599033_600757_ID=g62771	glutathioneS-transferase[Medicagotruncatula]	XP_003623171.2	Medtr7g065260.1
scaffold1109|size803120|quiver_609707_615307_ID=g62773	91.3147	5.10852	4.7084e-11	1e-141	scaffold1109|size803120|quiver_609707_615307_ID=g62773	glutathioneS-transferase,amino-terminaldomainprotein[Medicagotruncatula]	XP_003623174.1	Medtr7g065290.1
scaffold1109|size803120|quiver_627468_630297_ID=g62776	869.923	4.61848	8.97931e-15	3e-143	scaffold1109|size803120|quiver_627468_630297_ID=g62776	glutathioneS-transferase,amino-terminaldomainprotein[Medicagotruncatula]	XP_003623174.1	Medtr7g065290.1
scaffold1109|size803120|quiver_634999_636307_ID=g62777	3067.54	5.40877	5.07401e-24	2e-155	scaffold1109|size803120|quiver_634999_636307_ID=g62777	glutathioneS-transferase[Medicagotruncatula]	XP_003623195.1	Medtr7g065590.1
scaffold1109|size803120|quiver_640087_648717_ID=g62778	463.935	4.59734	1.0467e-11	3e-157	scaffold1109|size803120|quiver_640087_648717_ID=g62778	hypotheticalproteinMTR_2g090750[Medicagotruncatula]	XP_013465163.1	Medtr2g090750.1
scaffold1109|size803120|quiver_767191_770424_ID=g62795	1220.84	2.62613	1.03237e-07	0	scaffold1109|size803120|quiver_767191_770424_ID=g62795	2OG-Fe(II)oxygenasefamilyoxidoreductase[Medicagotruncatula]	XP_013459496.1	Medtr3g045230.1
scaffold111|size856835|quiver_50435_55081_ID=g160335	67.5278	-7.3205	7.16891e-12	3e-49	scaffold111|size856835|quiver_50435_55081_ID=g160335	hypotheticalproteinMTR_6g033460[Medicagotruncatula]	XP_013451647.1	Medtr0019s0170.1
scaffold111|size856835|quiver_561815_563849_ID=g160415	1430.61	7.55583	3.03686e-11	0	scaffold111|size856835|quiver_561815_563849_ID=g160415	cytoplasmicasparagine-tRNAligase[Medicagotruncatula]	XP_003630669.1	Medtr8g102050.1
scaffold1111|size941470|quiver_154794_159531_ID=g57382	761.787	6.03818	2.61409e-21	0	scaffold1111|size941470|quiver_154794_159531_ID=g57382	Serine/Threoninekinasefamilyprotein[Medicagotruncatula]	XP_003595279.1	Medtr2g041960.1
scaffold1111|size941470|quiver_292740_296975_ID=g57398	103.906	4.3145	8.01234e-10	0	scaffold1111|size941470|quiver_292740_296975_ID=g57398	cysteine-richreceptor-kinase-likeprotein[Medicagotruncatula]	XP_013469925.1	Medtr1g105750.1
scaffold1111|size941470|quiver_414847_416384_ID=g57419	114.366	3.73983	6.57681e-08	0	scaffold1111|size941470|quiver_414847_416384_ID=g57419	S-locuslectinkinasefamilyprotein[Medicagotruncatula]	XP_013445632.1	Medtr0090s0020.1
scaffold1111|size941470|quiver_519139_523242_ID=g57431	241.371	2.73799	0.000363465	4e-35	scaffold1111|size941470|quiver_519139_523242_ID=g57431	SPFHdomain/band7familyprotein[Medicagotruncatula]	XP_003602418.2	Medtr6g472230.1
scaffold1111|size941470|quiver_733007_734727_ID=g57454	1076.94	3.0344	3.11087e-11	0	scaffold1111|size941470|quiver_733007_734727_ID=g57454	BTB/POZdomainplantprotein[Medicagotruncatula]	XP_013447054.1	Medtr8g098485.1
scaffold1112|size422121|quiver_302859_305339_ID=g54725	57.0656	2.37333	0.00130204	0	scaffold1112|size422121|quiver_302859_305339_ID=g54725	F-boxproteininteractiondomainprotein[Medicagotruncatula]	XP_003594075.2	Medtr2g021050.1
scaffold1112|size422121|quiver_313569_322474_ID=g54727	109.803	2.1971	0.0115505	3e-28	scaffold1112|size422121|quiver_313569_322474_ID=g54727	diseaseresistanceprotein(TIR-NBS-LRRclass),putative[Medicagotruncatula]	XP_013452697.1	Medtr6g472230.1
scaffold1113|size392203|quiver_1194_2357_ID=g52229	73.884	-4.07485	1.44781e-05	0.62	scaffold1113|size392203|quiver_1194_2357_ID=g52229	papainfamilycysteineprotease[Medicagotruncatula]	XP_013464267.1	Medtr3g091420.1
scaffold1114|size692704|quiver_329903_330702_ID=g49845	4622.22	3.34583	2.53068e-09	7e-74	scaffold1114|size692704|quiver_329903_330702_ID=g49845	hypotheticalproteinMTR_4g071120[Medicagotruncatula]	XP_003607005.1	Medtr4g071120.1
scaffold1117|size713541|quiver_229705_230606_ID=g42140	106.169	3.26301	1.02565e-05	5e-154	scaffold1117|size713541|quiver_229705_230606_ID=g42140	DUF4228domainprotein[Medicagotruncatula]	XP_003617275.1	Medtr5g089820.1
scaffold1117|size713541|quiver_656187_656970_ID=g42189	54.0912	6.499	2.61325e-08	7e-39	scaffold1117|size713541|quiver_656187_656970_ID=g42189	inhibitoroftrypsinandhagemanfactor-likeprotein[Medicagotruncatula]	XP_003617314.1	Medtr5g090250.1
scaffold112|size856825|quiver_399542_401417_ID=g157725	127.76	7.80294	1.07401e-13	0	scaffold112|size856825|quiver_399542_401417_ID=g157725	FAD-bindingberberinefamilyprotein[Medicagotruncatula]	XP_013463042.1	Medtr2g031590.1
scaffold112|size856825|quiver_418091_419937_ID=g157730	155.029	7.2706	1.61994e-15	0	scaffold112|size856825|quiver_418091_419937_ID=g157730	FAD-bindingberberinefamilyprotein[Medicagotruncatula]	XP_013463042.1	Medtr2g031590.1
scaffold112|size856825|quiver_562120_565542_ID=g157747	395.337	5.09211	4.12562e-05	0	scaffold112|size856825|quiver_562120_565542_ID=g157747	wallassociatedkinase-likeprotein[Medicagotruncatula]	XP_003594614.1	Medtr2g031530.1
scaffold112|size856825|quiver_649629_651382_ID=g157758	915.596	2.26788	0.000102626	0	scaffold112|size856825|quiver_649629_651382_ID=g157758	FAD-bindingberberinefamilyprotein[Medicagotruncatula]	XP_003594610.1	Medtr2g031490.1
scaffold112|size856825|quiver_665802_667562_ID=g157761	158.908	4.37274	1.11925e-06	0	scaffold112|size856825|quiver_665802_667562_ID=g157761	FAD-bindingberberinefamilyprotein[Medicagotruncatula]	XP_003594608.1	Medtr2g031460.1
scaffold1121|size564772|quiver_406363_408504_ID=g31806	350.397	4.36255	0.000758578	3e-132	scaffold1121|size564772|quiver_406363_408504_ID=g31806	NADPH:quinoneoxidoreductase-likeprotein[Medicagotruncatula]	XP_003627843.1	Medtr8g039090.1
scaffold1121|size564772|quiver_409938_412024_ID=g31807	300.347	4.75024	3.28893e-10	3e-132	scaffold1121|size564772|quiver_409938_412024_ID=g31807	NADPH:quinoneoxidoreductase-likeprotein[Medicagotruncatula]	XP_003627843.1	Medtr8g039090.1
scaffold1127|size571566|quiver_260121_260705_ID=g16838	164.84	5.27642	2.31852e-14	2e-62	scaffold1127|size571566|quiver_260121_260705_ID=g16838	EFhandcalcium-bindingfamilyprotein[Medicagotruncatula]	XP_003618823.1	Medtr6g023460.1
scaffold1129|size278351|quiver_80337_81031_ID=g11227	575.212	5.79113	5.05931e-17	4e-88	scaffold1129|size278351|quiver_80337_81031_ID=g11227	CAP,cysteine-richsecretoryprotein,antigen5[Medicagotruncatula]	XP_003593358.1	Medtr2g010600.1
scaffold1129|size278351|quiver_85627_86101_ID=g11228	102.19	6.89038	6.49151e-15	5e-58	scaffold1129|size278351|quiver_85627_86101_ID=g11228	CAP,cysteine-richsecretoryprotein,antigen5[Medicagotruncatula]	XP_003593358.1	Medtr2g010600.1
scaffold1129|size278351|quiver_95428_96171_ID=g11230	704.19	5.66811	1.57647e-18	3e-102	scaffold1129|size278351|quiver_95428_96171_ID=g11230	CAP,cysteine-richsecretoryprotein,antigen5[Medicagotruncatula]	XP_003593358.1	Medtr2g010600.1
scaffold113|size1083815|quiver_258027_265453_ID=g155244	3611.02	4.17568	6.76756e-16	0	scaffold113|size1083815|quiver_258027_265453_ID=g155244	multidrugresistanceproteinABCtransporterfamilyprotein[Medicagotruncatula]	XP_003617730.2	Medtr5g094830.1
scaffold113|size1083815|quiver_82410_84871_ID=g155218	92.4067	4.05979	1.44567e-05	1e-159	scaffold113|size1083815|quiver_82410_84871_ID=g155218	NADP-dependentalkenaldoublebondreductase[Medicagotruncatula]	XP_013443999.1	Medtr8g010030.1
scaffold1130|size304657|quiver_35631_37411_ID=g8955	154.845	2.59124	6.43271e-05	0	scaffold1130|size304657|quiver_35631_37411_ID=g8955	WRKYfamilytranscriptionfactor[Medicagotruncatula]	XP_013447178.1	Medtr8g099350.1
scaffold1130|size304657|quiver_51826_52735_ID=g8958	96.7062	-2.06172	0.00853228	1e-84	scaffold1130|size304657|quiver_51826_52735_ID=g8958	hypotheticalproteinMTR_8g099375[Medicagotruncatula]	XP_013447182.1	Medtr8g099375.1
scaffold1131|size568266|quiver_280699_283091_ID=g6515	557.422	-4.28848	2.66291e-12	6e-133	scaffold1131|size568266|quiver_280699_283091_ID=g6515	isoflavone-7-O-methyltransferase[Medicagotruncatula]	XP_013455257.1	Medtr4g033085.1
scaffold1133|size749338|quiver_391781_395910_ID=g1747	77.6694	2.34564	2.82372e-05	7e-134	scaffold1133|size749338|quiver_391781_395910_ID=g1747	purinepermease[Medicagotruncatula]	XP_013457533.1	Medtr4g098900.1
scaffold114|size852252|quiver_827650_831886_ID=g152909	136.973	2.37509	0.0010479	5e-32	scaffold114|size852252|quiver_827650_831886_ID=g152909	SPFHdomain/band7familyprotein[Medicagotruncatula]	XP_003602418.2	Medtr3g093120.1
scaffold1140|size276388|quiver_29966_32527_ID=g149437	196.398	2.41214	0.00160145	3e-127	scaffold1140|size276388|quiver_29966_32527_ID=g149437	cytochromeP450familyprotein[Medicagotruncatula]	XP_003611660.1	Medtr5g016440.1
scaffold1142|size276321|quiver_140706_147855_ID=g144378	221.797	2.5564	6.94901e-07	0	scaffold1142|size276321|quiver_140706_147855_ID=g144378	diacylglycerolkinasedomainprotein[Medicagotruncatula]	XP_013445577.1	Medtr8g464780.1
scaffold1144|size275508|quiver_252299_253357_ID=g139199	229.353	2.62263	1.82337e-05	3e-157	scaffold1144|size275508|quiver_252299_253357_ID=g139199	syringolide-inducedprotein14-1-1[Medicagotruncatula]	XP_003589562.1	Medtr1g026110.1
scaffold1146|size274154|quiver_239668_240624_ID=g133984	474.679	2.00617	0.000110704	5e-162	scaffold1146|size274154|quiver_239668_240624_ID=g133984	polyubiquitin3[Medicagotruncatula]	XP_003626480.2	Medtr8g018230.4
scaffold1146|size274154|quiver_88616_90380_ID=g133966	821.528	3.23091	3.87466e-09	0	scaffold1146|size274154|quiver_88616_90380_ID=g133966	NAC-liketranscriptionfactor[Medicagotruncatula]	XP_003630347.1	Medtr8g094580.1
scaffold1148|size274086|quiver_152087_165191_ID=g129276	285.089	6.43952	7.51069e-19	0	scaffold1148|size274086|quiver_152087_165191_ID=g129276	WRKYfamilytranscriptionfactor[Medicagotruncatula]	XP_003609019.1	Medtr4g107970.1
scaffold1149|size431769|quiver_228406_229519_ID=g126943	596.643	4.38028	2.56723e-23	0	scaffold1149|size431769|quiver_228406_229519_ID=g126943	chitinase[Medicagotruncatula]	XP_003618817.1	Medtr6g023340.1
scaffold115|size848196|quiver_159806_167921_ID=g150533	80.9621	6.07798	1.15653e-13	9e-104	scaffold115|size848196|quiver_159806_167921_ID=g150533	matrixmetalloproteinase[Medicagotruncatula]	XP_003613392.1	Medtr5g036080.1
scaffold115|size848196|quiver_62906_64301_ID=g150521	1158.01	8.36884	2.96001e-31	0	scaffold115|size848196|quiver_62906_64301_ID=g150521	matrixmetalloproteinase[Medicagotruncatula]	XP_003613416.2	Medtr5g036410.1
scaffold1151|size272968|quiver_131666_133558_ID=g122020	73.2563	5.81593	6.33103e-11	0	scaffold1151|size272968|quiver_131666_133558_ID=g122020	flavonoidO-methyltransferase-likeprotein[Medicagotruncatula]	XP_003615968.1	Medtr5g074610.1
scaffold1153|size272749|quiver_15996_17451_ID=g116961	59.6393	2.02707	0.0133967	2e-130	scaffold1153|size272749|quiver_15996_17451_ID=g116961	homeoboxassociatedleucinezipperprotein[Medicagotruncatula]	XP_003610006.1	Medtr4g126900.1
scaffold1153|size272749|quiver_64256_70650_ID=g116966	153.241	2.27285	6.81663e-06	0	scaffold1153|size272749|quiver_64256_70650_ID=g116966	Serine/Threoninekinasefamilyprotein[Medicagotruncatula]	XP_003610014.1	Medtr4g126970.1
scaffold1156|size341407|quiver_254219_254962_ID=g108530	150.54	4.56466	2.61688e-08	4e-87	scaffold1156|size341407|quiver_254219_254962_ID=g108530	glutaredoxin-C1protein[Medicagotruncatula]	XP_003593663.1	Medtr2g014760.1
scaffold1156|size341407|quiver_277545_280524_ID=g108535	524.923	3.4043	5.60989e-06	0	scaffold1156|size341407|quiver_277545_280524_ID=g108535	NACtranscriptionfactor-likeprotein[Medicagotruncatula]	XP_003593656.1	Medtr2g014680.1
scaffold1156|size341407|quiver_73732_80611_ID=g108507	76.8607	2.87582	0.000111567	0	scaffold1156|size341407|quiver_73732_80611_ID=g108507	LRRreceptor-likekinase[Medicagotruncatula]	XP_003593681.1	Medtr2g014960.1
scaffold1158|size310936|quiver_17526_18092_ID=g102883	53.6687	3.12426	0.000189062	4e-17	scaffold1158|size310936|quiver_17526_18092_ID=g102883	leguminosinproline-richgroup669secretedpeptide[Medicagotruncatula]	XP_013452152.1	Medtr6g045633.1
scaffold1159|size505594|quiver_154086_156926_ID=g100404	710.194	5.25735	1.73957e-21	0	scaffold1159|size505594|quiver_154086_156926_ID=g100404	cytochromeP450familyprotein[Medicagotruncatula]	XP_013457479.1	Medtr4g095050.1
scaffold1159|size505594|quiver_226914_227644_ID=g100415	124.303	7.86207	3.32566e-14	3e-74	scaffold1159|size505594|quiver_226914_227644_ID=g100415	transmembraneprotein,putative[Medicagotruncatula]	XP_013457468.1	Medtr4g095002.1
scaffold116|size847404|quiver_541062_542227_ID=g148243	128.451	5.83913	7.87885e-21	8e-159	scaffold116|size847404|quiver_541062_542227_ID=g148243	germinfamilyprotein[Medicagotruncatula]	XP_003590904.1	Medtr1g079490.1
scaffold1160|size733236|quiver_5266_9165_ID=g97631	351.83	2.8361	5.28938e-08	2e-155	scaffold1160|size733236|quiver_5266_9165_ID=g97631	plantacidphosphatase[Medicagotruncatula]	XP_003626652.1	Medtr8g006690.1
scaffold1161|size408587|quiver_171686_176009_ID=g95113	443.513	3.03754	1.69437e-07	0	scaffold1161|size408587|quiver_171686_176009_ID=g95113	wall-associatedreceptorkinase-likeprotein[Medicagotruncatula]	XP_003600760.1	Medtr3g069050.1
scaffold1161|size408587|quiver_240758_244714_ID=g95121	386.524	3.27345	1.54909e-09	0	scaffold1161|size408587|quiver_240758_244714_ID=g95121	2-nitropropanedioxygenase-likeprotein[Medicagotruncatula]	XP_003600771.1	Medtr3g069190.1
scaffold1161|size408587|quiver_319110_320293_ID=g95133	110.943	2.31022	0.0252486	0.94	scaffold1161|size408587|quiver_319110_320293_ID=g95133	DNAmismatchrepairMSH3-likeprotein[Medicagotruncatula]	XP_013469684.1	Medtr6g015995.1
scaffold1167|size546728|quiver_180620_182667_ID=g78662	288.619	2.23742	3.77236e-06	0	scaffold1167|size546728|quiver_180620_182667_ID=g78662	S-adenosylmethionine-dependentmethyltransferase[Medicagotruncatula]	XP_003625028.1	Medtr7g090180.1
scaffold117|size1431526|quiver_1389151_1393689_ID=g145817	143.494	3.02	2.74711e-07	1e-150	scaffold117|size1431526|quiver_1389151_1393689_ID=g145817	cinnamoyl-CoAreductase[Medicagotruncatula]	XP_013451466.1	Medtr6g406250.1
scaffold117|size1431526|quiver_1397750_1398349_ID=g145818	64.0373	2.11734	0.00309731	8e-42	scaffold117|size1431526|quiver_1397750_1398349_ID=g145818	cinnamoyl-CoAreductase[Medicagotruncatula]	XP_013451467.1	Medtr6g406250.2
scaffold117|size1431526|quiver_160676_164755_ID=g145669	52.2481	-4.03003	0.000231616	0	scaffold117|size1431526|quiver_160676_164755_ID=g145669	Serine/Threoninekinasefamilyprotein[Medicagotruncatula]	XP_013450752.1	Medtr6g004720.1
scaffold117|size1431526|quiver_166115_169121_ID=g145670	2051.27	8.42794	4.04506e-49	1e-169	scaffold117|size1431526|quiver_166115_169121_ID=g145670	sucrase/ferredoxinfamilyprotein[Medicagotruncatula]	XP_013450758.1	Medtr6g004780.1
scaffold117|size1431526|quiver_201421_206525_ID=g145675	3558.59	3.71546	5.54042e-22	0	scaffold117|size1431526|quiver_201421_206525_ID=g145675	sucrase/ferredoxinfamilyprotein[Medicagotruncatula]	XP_013450758.1	Medtr6g004780.1
scaffold1170|size287624|quiver_248873_252238_ID=g70813	612.978	5.85992	4.89119e-17	0	scaffold1170|size287624|quiver_248873_252238_ID=g70813	wallassociatedkinase-likeprotein[Medicagotruncatula]	XP_003594614.1	Medtr2g031530.1
scaffold1172|size405260|quiver_179603_184314_ID=g65581	476.697	2.51705	1.40111e-08	0	scaffold1172|size405260|quiver_179603_184314_ID=g65581	co-chaperoneGrpEfamilyprotein[Medicagotruncatula]	XP_013459897.1	Medtr3g054220.1
scaffold1174|size557639|quiver_329399_341349_ID=g60133	272.308	-2.82927	2.77946e-07	0	scaffold1174|size557639|quiver_329399_341349_ID=g60133	flavonoidhydroxylase[Medicagotruncatula]	XP_003598948.2	Medtr3g025260.1
scaffold1176|size268907|quiver_97261_99481_ID=g54754	142.143	2.03427	0.00124732	0	scaffold1176|size268907|quiver_97261_99481_ID=g54754	receptor-likeSerine/Threonine-kinaseplant[Medicagotruncatula]	XP_003592387.1	Medtr1g102360.1
scaffold1179|size280434|quiver_247370_251827_ID=g47213	244.19	2.60561	5.07425e-05	0	scaffold1179|size280434|quiver_247370_251827_ID=g47213	diseaseresistanceprotein(CC-NBS-LRRclass)familyprotein[Medicagotruncatula]	XP_003598664.1	Medtr3g019000.2
scaffold118|size925791|quiver_209949_214893_ID=g143101	97.5083	3.85247	0.000232998	3e-73	scaffold118|size925791|quiver_209949_214893_ID=g143101	hypotheticalproteinMTR_8g464800[Medicagotruncatula]	XP_013445579.1	Medtr8g464800.1
scaffold1180|size267660|quiver_168500_173061_ID=g44836	60.4359	-2.89373	0.000206464	0	scaffold1180|size267660|quiver_168500_173061_ID=g44836	formin-like2domainprotein[Medicagotruncatula]	XP_003597046.2	Medtr2g089040.1
scaffold1180|size267660|quiver_203198_206140_ID=g44839	71.8262	-2.75563	1.79368e-06	4e-138	scaffold1180|size267660|quiver_203198_206140_ID=g44839	BHLHdomainclasstranscriptionfactor[Medicagotruncatula]	XP_003597042.1	Medtr2g089000.1
scaffold1180|size267660|quiver_216182_217113_ID=g44843	476.297	2.53789	7.466e-06	8e-165	scaffold1180|size267660|quiver_216182_217113_ID=g44843	cysteine-richRLK(receptor-likekinase)protein[Medicagotruncatula]	XP_003597040.2	Medtr2g088980.1
scaffold1180|size267660|quiver_97945_102681_ID=g44830	98.7024	3.62902	3.4514e-06	0	scaffold1180|size267660|quiver_97945_102681_ID=g44830	sesquiterpenesynthase[Medicagotruncatula]	XP_003597053.1	Medtr2g089120.1
scaffold1183|size295527|quiver_102305_112281_ID=g36827	13694.5	-7.30168	7.62545e-26	7e-70	scaffold1183|size295527|quiver_102305_112281_ID=g36827	hypotheticalproteinMTR_3g456010[Medicagotruncatula]	XP_013459939.1	Medtr3g451840.1
scaffold1184|size267261|quiver_144619_148341_ID=g34319	1093.76	5.49865	4.00159e-17	0	scaffold1184|size267261|quiver_144619_148341_ID=g34319	patatin-likephospholipase[Medicagotruncatula]	XP_003589236.1	Medtr1g019940.1
scaffold1185|size412255|quiver_269802_274369_ID=g31859	2602.16	3.29416	7.37877e-07	6e-157	scaffold1185|size412255|quiver_269802_274369_ID=g31859	plastocyanin-likedomainprotein[Medicagotruncatula]	XP_003609366.1	Medtr4g114870.1
scaffold1188|size328753|quiver_140073_146701_ID=g24083	63.6631	2.06037	0.0142207	0	scaffold1188|size328753|quiver_140073_146701_ID=g24083	arsenicalpump-drivingATPase-likeprotein[Medicagotruncatula]	XP_013455984.1	Medtr4g058005.1
scaffold1188|size328753|quiver_275926_281754_ID=g24094	931.957	8.37551	3.41238e-37	9e-87	scaffold1188|size328753|quiver_275926_281754_ID=g24094	eukaryotic-typecarbonicanhydrase[Medicagotruncatula]	XP_013468121.1	Medtr0219s0070.1
scaffold119|size1284894|quiver_1013557_1017856_ID=g140506	101.085	4.3622	2.49889e-07	0	scaffold119|size1284894|quiver_1013557_1017856_ID=g140506	white-brown-complexABCtransporterfamilyprotein,putative[Medicagotruncatula]	XP_003608431.1	Medtr4g094010.1
scaffold119|size1284894|quiver_1091294_1097996_ID=g140513	122.195	2.48934	1.11626e-05	0	scaffold119|size1284894|quiver_1091294_1097996_ID=g140513	transloconattheoutermembraneofs-likeprotein[Medicagotruncatula]	XP_013457182.1	Medtr4g094205.1
scaffold119|size1284894|quiver_1196423_1203066_ID=g140528	1747.46	-2.14769	0.00120657	0	scaffold119|size1284894|quiver_1196423_1203066_ID=g140528	1-deoxy-D-xylulose5-phosphatereductoisomerase[Medicagotruncatula]	XP_013444093.1	Medtr8g012565.1
scaffold119|size1284894|quiver_1259341_1264226_ID=g140535	487.094	2.1648	9.70519e-05	0	scaffold119|size1284894|quiver_1259341_1264226_ID=g140535	FKBP-typepeptidyl-prolylcis-transisomerase[Medicagotruncatula]	XP_003626746.2	Medtr8g008640.1
scaffold119|size1284894|quiver_495285_498189_ID=g140424	178.994	3.93702	7.28405e-06	0	scaffold119|size1284894|quiver_495285_498189_ID=g140424	L-typelectin-domainreceptorkinase[Medicagotruncatula]	XP_003608363.1	Medtr4g093070.1
scaffold119|size1284894|quiver_714088_716898_ID=g140457	356.952	3.77958	1.12052e-09	0	scaffold119|size1284894|quiver_714088_716898_ID=g140457	beta-ureidopropionase-likeprotein[Medicagotruncatula]	XP_003608388.1	Medtr4g093580.1
scaffold119|size1284894|quiver_767068_767758_ID=g140468	78.2888	-2.34271	0.00770511	1e-25	scaffold119|size1284894|quiver_767068_767758_ID=g140468	leguminosingroup485secretedpeptide[Medicagotruncatula]	XP_003608424.1	Medtr4g093940.1
scaffold119|size1284894|quiver_777581_778318_ID=g140472	71.8779	-2.60321	0.000245433	1e-21	scaffold119|size1284894|quiver_777581_778318_ID=g140472	leguminosingroup485secretedpeptide[Medicagotruncatula]	XP_003608424.1	Medtr4g093940.1
scaffold119|size1284894|quiver_788333_788953_ID=g140474	222.473	-2.26134	3.3789e-07	8e-36	scaffold119|size1284894|quiver_788333_788953_ID=g140474	leguminosingroup485secretedpeptide[Medicagotruncatula]	XP_003608419.1	Medtr4g093890.1
scaffold119|size1284894|quiver_865411_866685_ID=g140485	225.304	2.65803	4.68482e-06	0	scaffold119|size1284894|quiver_865411_866685_ID=g140485	RING-H2zincfingerprotein[Medicagotruncatula]	XP_003608413.1	Medtr4g093830.1
scaffold119|size1284894|quiver_943830_949083_ID=g140497	251.221	2.07089	0.00082003	0	scaffold119|size1284894|quiver_943830_949083_ID=g140497	white-brown-complexABCtransporterfamilyprotein[Medicagotruncatula]	XP_003608439.2	Medtr4g094090.1
scaffold119|size1284894|quiver_972360_975851_ID=g140500	143.916	2.57279	0.000988996	0	scaffold119|size1284894|quiver_972360_975851_ID=g140500	white-brown-complexABCtransporterfamilyprotein[Medicagotruncatula]	XP_003608436.2	Medtr4g094060.1
scaffold1190|size278920|quiver_141708_143681_ID=g19439	1725.09	2.60628	4.69584e-07	0	scaffold1190|size278920|quiver_141708_143681_ID=g19439	plantphospholipase-likeprotein[Medicagotruncatula]	XP_013470326.1	Medtr1g112660.2
scaffold1190|size278920|quiver_189128_193977_ID=g19445	67.0051	2.44658	0.00210073	2e-121	scaffold1190|size278920|quiver_189128_193977_ID=g19445	FAD-dependenturatehydroxylase-likeprotein[Medicagotruncatula]	XP_013470335.1	Medtr1g112750.1
scaffold1192|size300825|quiver_109693_115201_ID=g13909	66.7635	-2.34984	0.000174405	0	scaffold1192|size300825|quiver_109693_115201_ID=g13909	inter-alpha-trypsininhibitorheavychain-likeprotein[Medicagotruncatula]	XP_003595328.1	Medtr2g042570.1
scaffold1193|size864880|quiver_658322_663527_ID=g11335	278.534	2.58039	2.29729e-10	0	scaffold1193|size864880|quiver_658322_663527_ID=g11335	NACtranscriptionfactor-likeprotein[Medicagotruncatula]	XP_013448091.1	Medtr7g033320.1
scaffold1194|size265410|quiver_86848_94031_ID=g9002	237.72	2.33708	0.00326509	0	scaffold1194|size265410|quiver_86848_94031_ID=g9002	LRRreceptor-likekinase[Medicagotruncatula]	XP_003593681.1	Medtr2g014960.1
scaffold1195|size283062|quiver_115309_118921_ID=g6575	997.034	-2.75261	3.42669e-10	0	scaffold1195|size283062|quiver_115309_118921_ID=g6575	sieveelementocclusionprotein[Medicagotruncatula]	XP_013468709.1	Medtr1g075153.1
scaffold1195|size283062|quiver_93405_97111_ID=g6572	612.486	-3.14174	3.14076e-12	0	scaffold1195|size283062|quiver_93405_97111_ID=g6572	sieveelementocclusionprotein[Medicagotruncatula]	XP_003590781.1	Medtr1g075180.1
scaffold1196|size265060|quiver_14926_16034_ID=g4252	63.5869	2.79115	0.00171075	0	scaffold1196|size265060|quiver_14926_16034_ID=g4252	flavonoidhydroxylase[Medicagotruncatula]	XP_013459326.1	Medtr3g436390.1
scaffold12|size1529572|quiver_14036_18858_ID=g84867	69.321	3.07802	4.78483e-05	0	scaffold12|size1529572|quiver_14036_18858_ID=g84867	diseaseresistanceprotein(CC-NBS-LRRclass)familyprotein[Medicagotruncatula]	XP_003629563.1	Medtr8g079520.1
scaffold12|size1529572|quiver_458475_461372_ID=g84918	8055.3	-2.32033	2.12349e-06	0	scaffold12|size1529572|quiver_458475_461372_ID=g84918	thiazolebiosyntheticenzyme[Medicagotruncatula]	XP_003607681.1	Medtr4g081130.1
scaffold120|size842674|quiver_146000_153641_ID=g137891	1075.74	2.13843	2.16461e-05	0	scaffold120|size842674|quiver_146000_153641_ID=g137891	NEDD8ultimatebuster-likeprotein[Medicagotruncatula]	XP_013463860.1	Medtr2g450730.1
scaffold120|size842674|quiver_570597_577020_ID=g137937	82.7609	2.91633	0.0123163	6e-50	scaffold120|size842674|quiver_570597_577020_ID=g137937	cysteineproteaseinhibitorcystatin[Medicagotruncatula]	XP_003628013.1	Medtr8g041410.1
scaffold120|size842674|quiver_615427_618325_ID=g137945	140.65	2.23548	0.00407765	0	scaffold120|size842674|quiver_615427_618325_ID=g137945	LRRreceptor-likekinasefamilyprotein[Medicagotruncatula]	XP_013463869.1	Medtr2g450870.1
scaffold120|size842674|quiver_736045_748527_ID=g137956	163.761	2.57469	0.000261064	0	scaffold120|size842674|quiver_736045_748527_ID=g137956	Ulp1proteasefamily,carboxy-terminaldomainprotein[Medicagotruncatula]	XP_003622614.2	Medtr7g046380.1
scaffold1201|size287258|quiver_112236_116996_ID=g156539	116.346	3.94337	6.05131e-08	0	scaffold1201|size287258|quiver_112236_116996_ID=g156539	ureidepermease-likeprotein[Medicagotruncatula]	XP_003614096.1	Medtr5g044710.1
scaffold1202|size1041244|quiver_228583_232205_ID=g153998	103.766	2.2629	0.00523851	0	scaffold1202|size1041244|quiver_228583_232205_ID=g153998	oxidoreductasefamily,NAD-bindingrossmannfoldprotein[Medicagotruncatula]	XP_013451928.1	Medtr6g038390.1
scaffold1202|size1041244|quiver_565451_571663_ID=g154050	110.831	3.41439	0.0175656	0	scaffold1202|size1041244|quiver_565451_571663_ID=g154050	diseaseresistanceprotein(TIR-NBS-LRRclass),putative[Medicagotruncatula]	XP_003615732.2	Medtr5g071610.1
scaffold1203|size356451|quiver_1186_3488_ID=g151871	186.254	2.55841	0.00240543	0	scaffold1203|size356451|quiver_1186_3488_ID=g151871	plant/T31B5-30protein[Medicagotruncatula]	XP_003614127.2	Medtr5g045160.1
scaffold1207|size262472|quiver_221272_223243_ID=g141982	1153.93	3.75561	1.51954e-07	6e-157	scaffold1207|size262472|quiver_221272_223243_ID=g141982	plastocyanin-likedomainprotein[Medicagotruncatula]	XP_003609366.1	Medtr4g114870.1
scaffold1209|size532807|quiver_188936_190490_ID=g136751	172.905	5.58992	1.42885e-16	2e-126	scaffold1209|size532807|quiver_188936_190490_ID=g136751	plastocyanin-likedomainprotein[Medicagotruncatula]	XP_003608032.1	Medtr4g086750.1
scaffold1209|size532807|quiver_193759_194700_ID=g136752	108.616	4.33792	0.00146336	3e-130	scaffold1209|size532807|quiver_193759_194700_ID=g136752	plastocyanin-likedomainprotein[Medicagotruncatula]	XP_003608030.1	Medtr4g086750.1
scaffold1209|size532807|quiver_235544_236450_ID=g136758	692.21	5.79887	2.9628e-40	3e-103	scaffold1209|size532807|quiver_235544_236450_ID=g136758	plastocyanin-likedomainprotein[Medicagotruncatula]	XP_003608030.1	Medtr4g086730.1
scaffold121|size1128865|quiver_589827_598136_ID=g135232	80.7564	2.42481	0.00665052	0	scaffold121|size1128865|quiver_589827_598136_ID=g135232	diseaseresistanceprotein(TIR-NBS-LRRclass),putative[Medicagotruncatula]	XP_003605049.1	Medtr4g023040.1
scaffold121|size1128865|quiver_843993_845971_ID=g135268	1251.24	2.18755	0.000179919	6e-144	scaffold121|size1128865|quiver_843993_845971_ID=g135268	AThookmotifDNA-bindingfamilyprotein[Medicagotruncatula]	XP_003602928.1	Medtr3g100470.1
scaffold1210|size698119|quiver_267800_275216_ID=g134023	415.243	4.28455	2.22273e-11	0	scaffold1210|size698119|quiver_267800_275216_ID=g134023	calmodulin-binding-likeprotein[Medicagotruncatula]	XP_003630879.1	Medtr8g104490.1
scaffold1210|size698119|quiver_293351_296605_ID=g134026	233.386	4.16941	9.71817e-14	0	scaffold1210|size698119|quiver_293351_296605_ID=g134026	calmodulin-binding-likeprotein[Medicagotruncatula]	XP_003630882.1	Medtr8g104510.1
scaffold1210|size698119|quiver_315061_318727_ID=g134030	513.878	3.06084	4.38252e-12	0	scaffold1210|size698119|quiver_315061_318727_ID=g134030	receptor-likekinase[Medicagotruncatula]	XP_003630883.1	Medtr8g104520.1
scaffold1215|size261029|quiver_99643_103661_ID=g122057	265.806	-2.33253	0.000207107	0	scaffold1215|size261029|quiver_99643_103661_ID=g122057	aluminumactivatedmalatetransporterfamilyprotein[Medicagotruncatula]	XP_013449716.1	Medtr7g094770.1
scaffold1217|size260292|quiver_224948_229184_ID=g117018	1622.7	2.06589	4.62499e-10	2e-179	scaffold1217|size260292|quiver_224948_229184_ID=g117018	eukaryotictranslationinitiationfactor6-likeprotein[Medicagotruncatula]	XP_003619759.1	Medtr6g065670.1
scaffold122|size1191337|quiver_446015_449883_ID=g132807	1194.97	4.78638	8.34105e-15	0	scaffold122|size1191337|quiver_446015_449883_ID=g132807	cell-wallinvertase[Medicagotruncatula]	XP_003597593.2	Medtr2g099950.2
scaffold122|size1191337|quiver_779342_781891_ID=g132857	2677.02	4.78662	5.08578e-19	0	scaffold122|size1191337|quiver_779342_781891_ID=g132857	Chitinase(ClassIV)/Hevein[Medicagotruncatula]	XP_003597548.2	Medtr2g099470.1
scaffold122|size1191337|quiver_784192_785704_ID=g132858	1380.57	3.91289	4.23541e-10	4e-174	scaffold122|size1191337|quiver_784192_785704_ID=g132858	Chitinase(ClassIV)/Hevein[Medicagotruncatula]	XP_003597548.2	Medtr2g099470.1
scaffold122|size1191337|quiver_794512_796205_ID=g132861	156.878	4.36801	4.58919e-12	2e-140	scaffold122|size1191337|quiver_794512_796205_ID=g132861	Chitinase(ClassIV)/Hevein[Medicagotruncatula]	XP_003597548.2	Medtr2g099470.1
scaffold122|size1191337|quiver_939769_948086_ID=g132875	135.056	2.85336	2.06872e-05	0	scaffold122|size1191337|quiver_939769_948086_ID=g132875	transmembraneprotein,putative[Medicagotruncatula]	XP_013465459.1	Medtr2g099140.1
scaffold1221|size362307|quiver_16276_18387_ID=g105714	69.2704	2.5863	0.000174835	3e-125	scaffold1221|size362307|quiver_16276_18387_ID=g105714	WRKYfamilytranscriptionfactor[Medicagotruncatula]	XP_003602498.2	Medtr3g095040.1
scaffold1224|size374656|quiver_63297_64741_ID=g97742	437.38	-3.11975	1.48004e-05	6e-76	scaffold1224|size374656|quiver_63297_64741_ID=g97742	leguminosinproline-richgroup669secretedpeptide[Medicagotruncatula]	XP_013459123.1	Medtr3g026290.1
scaffold1226|size366453|quiver_159546_161022_ID=g92123	201.525	4.59889	0.000379728	5e-130	scaffold1226|size366453|quiver_159546_161022_ID=g92123	lateembryogenesisabundantprotein[Medicagotruncatula]	XP_003619854.2	Medtr6g071410.1
scaffold1226|size366453|quiver_164086_164993_ID=g92124	61.7488	6.01312	3.79738e-09	2e-118	scaffold1226|size366453|quiver_164086_164993_ID=g92124	lateembryogenesisabundantprotein[Medicagotruncatula]	XP_003619855.1	Medtr6g071400.1
scaffold1229|size258258|quiver_175369_180669_ID=g84006	64.3259	2.77921	0.000171461	0	scaffold1229|size258258|quiver_175369_180669_ID=g84006	NAD(P)-bindingrossmann-foldprotein[Medicagotruncatula]	XP_003627601.2	Medtr8g032000.1
scaffold123|size834866|quiver_410358_411550_ID=g130402	1258.64	3.73007	1.50829e-09	0	scaffold123|size834866|quiver_410358_411550_ID=g130402	glucanendo-1,3-beta-glucosidase[Medicagotruncatula]	XP_003607319.1	Medtr4g076470.1
scaffold123|size834866|quiver_431812_433020_ID=g130404	396.783	3.27354	0.000378032	0	scaffold123|size834866|quiver_431812_433020_ID=g130404	glucanendo-1,3-beta-glucosidase[Medicagotruncatula]	XP_003607319.1	Medtr4g076470.1
scaffold123|size834866|quiver_437860_439180_ID=g130405	139.093	4.31713	2.49098e-13	0	scaffold123|size834866|quiver_437860_439180_ID=g130405	glucanendo-1,3-beta-glucosidase[Medicagotruncatula]	XP_003607316.1	Medtr4g076440.1
scaffold123|size834866|quiver_445261_447120_ID=g130407	196.866	3.4513	3.09355e-05	0	scaffold123|size834866|quiver_445261_447120_ID=g130407	glucanendo-1,3-beta-glucosidase[Medicagotruncatula]	XP_003607315.1	Medtr4g076430.1
scaffold123|size834866|quiver_453074_454240_ID=g130409	447.566	4.9514	2.21997e-14	0	scaffold123|size834866|quiver_453074_454240_ID=g130409	glucanendo-1,3-beta-glucosidase[Medicagotruncatula]	XP_013456593.1	Medtr4g076255.1
scaffold1232|size538651|quiver_120196_120865_ID=g76058	139.224	4.88872	0.000203068	4e-92	scaffold1232|size538651|quiver_120196_120865_ID=g76058	60SribosomalL12-likeprotein[Medicagotruncatula]	XP_003606385.1	Medtr4g059400.1
scaffold1232|size538651|quiver_215743_216759_ID=g76070	153.991	6.41829	7.46977e-15	4e-92	scaffold1232|size538651|quiver_215743_216759_ID=g76070	60SribosomalL12-likeprotein[Medicagotruncatula]	XP_003606385.1	Medtr4g059400.1
scaffold1234|size257814|quiver_248248_256784_ID=g70849	106.09	4.06625	5.61309e-10	0	scaffold1234|size257814|quiver_248248_256784_ID=g70849	basichelixloophelix(BHLH)DNA-bindingfamilyprotein[Medicagotruncatula]	XP_003595200.2	Medtr2g039620.1
scaffold1236|size257591|quiver_226673_236831_ID=g65633	53.6078	5.54721	7.10934e-11	0	scaffold1236|size257591|quiver_226673_236831_ID=g65633	hypotheticalproteinMTR_2g091330[Medicagotruncatula]	XP_013465255.1	Medtr2g091330.1
scaffold124|size1097502|quiver_341855_343766_ID=g128046	85.6905	7.37331	5.78927e-12	0	scaffold124|size1097502|quiver_341855_343766_ID=g128046	patatin-likephospholipase[Medicagotruncatula]	XP_003603014.1	Medtr3g101400.1
scaffold124|size1097502|quiver_419733_420774_ID=g128055	409.227	3.60476	5.99617e-08	0	scaffold124|size1097502|quiver_419733_420774_ID=g128055	pheromonereceptor-likeprotein[Medicagotruncatula]	XP_003603003.1	Medtr3g101320.1
scaffold124|size1097502|quiver_468903_471517_ID=g128058	68.9071	3.45426	6.33128e-07	8e-115	scaffold124|size1097502|quiver_468903_471517_ID=g128058	mybtranscriptionfactor[Medicagotruncatula]	XP_003603000.1	Medtr3g101290.1
scaffold124|size1097502|quiver_473978_474928_ID=g128059	107.934	5.16536	5.7407e-14	2e-87	scaffold124|size1097502|quiver_473978_474928_ID=g128059	plastocyanin-likedomainprotein[Medicagotruncatula]	XP_003602997.2	Medtr3g101260.1
scaffold1240|size256919|quiver_25218_31721_ID=g54783	2369.3	2.54842	5.77056e-10	0	scaffold1240|size256919|quiver_25218_31721_ID=g54783	alanineaminotransferase[Medicagotruncatula]	XP_003627448.1	Medtr8g023140.1
scaffold1244|size363682|quiver_166861_169351_ID=g44875	117.898	2.28775	0.00598158	0	scaffold1244|size363682|quiver_166861_169351_ID=g44875	methylesterase[Medicagotruncatula]	XP_013453511.1	Medtr5g018365.1
scaffold1244|size363682|quiver_202902_205809_ID=g44882	2021.54	2.37335	3.14676e-09	1e-166	scaffold1244|size363682|quiver_202902_205809_ID=g44882	methylesterase[Medicagotruncatula]	XP_003611828.1	Medtr5g018300.1
scaffold1244|size363682|quiver_249072_254268_ID=g44890	396.541	2.29999	1.07376e-06	0	scaffold1244|size363682|quiver_249072_254268_ID=g44890	diseaseresistanceprotein(CC-NBS-LRRclass)familyprotein[Medicagotruncatula]	XP_003611819.1	Medtr5g018210.1
scaffold1244|size363682|quiver_35025_37591_ID=g44856	481.724	-2.75849	1.17599e-05	0	scaffold1244|size363682|quiver_35025_37591_ID=g44856	photosystemIIoxygen-evolvingenhancerprotein[Medicagotruncatula]	XP_003611860.1	Medtr5g018670.1
scaffold1245|size256637|quiver_4526_11758_ID=g42249	75.1532	4.82294	5.15356e-10	2e-175	scaffold1245|size256637|quiver_4526_11758_ID=g42249	NACtranscriptionfactor-likeprotein[Medicagotruncatula]	XP_013450122.1	Medtr7g105170.1
scaffold1246|size256542|quiver_59416_61893_ID=g39232	219.573	2.58751	2.75058e-06	0	scaffold1246|size256542|quiver_59416_61893_ID=g39232	gibberellin2-beta-dioxygenase[Medicagotruncatula]	XP_003604915.1	Medtr4g021360.1
scaffold1246|size256542|quiver_62405_66911_ID=g39233	842.189	2.01473	1.18675e-06	0	scaffold1246|size256542|quiver_62405_66911_ID=g39233	aldo/ketoreductasefamilyoxidoreductase[Medicagotruncatula]	XP_003604913.1	Medtr4g021350.1
scaffold1247|size316706|quiver_144994_146231_ID=g36859	57.0582	4.40681	1.8231e-09	0	scaffold1247|size316706|quiver_144994_146231_ID=g36859	lactosylceramide4-alpha-galactosyltransferase-likeprotein[Medicagotruncatula]	XP_003623234.1	Medtr7g067510.1
scaffold1248|size256210|quiver_150386_155121_ID=g34355	108.225	-3.37109	0.000277218	7e-134	scaffold1248|size256210|quiver_150386_155121_ID=g34355	hypotheticalproteinMTR_1g059580[Medicagotruncatula]	XP_013467952.1	Medtr1g059580.2
scaffold1248|size256210|quiver_16592_18471_ID=g34337	81.8556	-4.01817	0.000104386	8e-119	scaffold1248|size256210|quiver_16592_18471_ID=g34337	hypotheticalproteinMTR_1g059580[Medicagotruncatula]	XP_013467953.1	Medtr1g059580.2
scaffold1249|size394646|quiver_345804_347780_ID=g31916	1996.12	3.75125	1.05769e-08	0	scaffold1249|size394646|quiver_345804_347780_ID=g31916	NACtranscriptionfactor-likeprotein[Medicagotruncatula]	XP_003624598.1	Medtr7g085260.1
scaffold1249|size394646|quiver_371035_375880_ID=g31917	129.162	2.22446	0.00873407	0	scaffold1249|size394646|quiver_371035_375880_ID=g31917	NACtranscriptionfactor-likeprotein[Medicagotruncatula]	XP_003624592.1	Medtr7g085220.1
scaffold125|size982803|quiver_248777_255600_ID=g125603	87.0705	2.47196	0.000169619	0	scaffold125|size982803|quiver_248777_255600_ID=g125603	alpha/beta-hydrolasesuperfamilyprotein[Medicagotruncatula]	XP_003603652.2	Medtr3g110530.1
scaffold125|size982803|quiver_372897_376412_ID=g125618	355.989	3.58833	8.49965e-19	0	scaffold125|size982803|quiver_372897_376412_ID=g125618	leucine-richreceptor-likekinasefamilyprotein[Medicagotruncatula]	XP_003603644.1	Medtr3g110450.1
scaffold125|size982803|quiver_379195_382762_ID=g125619	414.289	4.07302	3.04796e-18	0	scaffold125|size982803|quiver_379195_382762_ID=g125619	leucine-richreceptor-likekinasefamilyprotein[Medicagotruncatula]	XP_003603644.1	Medtr3g110450.1
scaffold125|size982803|quiver_444037_446379_ID=g125625	975.828	2.39733	0.000637706	0	scaffold125|size982803|quiver_444037_446379_ID=g125625	glycosidehydrolasefamily18protein[Medicagotruncatula]	XP_013462048.1	Medtr3g110320.1
scaffold125|size982803|quiver_451517_452801_ID=g125626	242.555	2.77067	1.15309e-05	0	scaffold125|size982803|quiver_451517_452801_ID=g125626	glycosidehydrolasefamily18protein[Medicagotruncatula]	XP_013462046.1	Medtr3g110280.1
scaffold125|size982803|quiver_463867_464996_ID=g125627	463.284	5.36295	6.13094e-13	0	scaffold125|size982803|quiver_463867_464996_ID=g125627	glycosidehydrolasefamily18protein[Medicagotruncatula]	XP_013462046.1	Medtr3g110280.1
scaffold1251|size596467|quiver_277195_280299_ID=g26722	260.388	7.52503	5.03395e-22	2e-66	scaffold1251|size596467|quiver_277195_280299_ID=g26722	Chitinase/Hevein/PR-4/Wheatwin2[Medicagotruncatula]	XP_013468974.1	Medtr1g080800.1
scaffold1251|size596467|quiver_284263_285699_ID=g26723	127.803	5.37063	8.93306e-18	1e-85	scaffold1251|size596467|quiver_284263_285699_ID=g26723	Chitinase/Hevein/PR-4/Wheatwin2[Medicagotruncatula]	XP_013468975.1	Medtr1g080810.1
scaffold1251|size596467|quiver_289615_290969_ID=g26724	1807.09	3.82624	1.66417e-10	3e-98	scaffold1251|size596467|quiver_289615_290969_ID=g26724	Chitinase/Hevein/PR-4/Wheatwin2[Medicagotruncatula]	XP_013468976.1	Medtr1g080820.1
scaffold1251|size596467|quiver_299201_309039_ID=g26726	57.6924	2.50896	0.000550809	1e-89	scaffold1251|size596467|quiver_299201_309039_ID=g26726	Chitinase/Hevein/PR-4/Wheatwin2[Medicagotruncatula]	XP_013468974.1	Medtr1g080800.1
scaffold1251|size596467|quiver_478359_483066_ID=g26747	226.085	3.08107	0.000410796	4e-36	scaffold1251|size596467|quiver_478359_483066_ID=g26747	SPFHdomain/band7familyprotein[Medicagotruncatula]	XP_003602418.2	Medtr3g093120.1
scaffold1252|size255532|quiver_95986_97168_ID=g24116	85.8182	5.22208	1.01107e-07	7e-140	scaffold1252|size255532|quiver_95986_97168_ID=g24116	tubbyC2protein[Medicagotruncatula]	XP_003605353.1	Medtr4g029430.1
scaffold1256|size530214|quiver_291330_292657_ID=g13971	2339.03	-2.12499	1.17734e-06	0	scaffold1256|size530214|quiver_291330_292657_ID=g13971	DNA-damage-repair/tolerationDRT100-likeprotein[Medicagotruncatula]	XP_003627718.1	Medtr8g036920.1
scaffold1257|size549708|quiver_25259_26581_ID=g11370	844.359	3.67571	5.46509e-12	0	scaffold1257|size549708|quiver_25259_26581_ID=g11370	WRKYfamilytranscriptionfactor[Medicagotruncatula]	XP_013465603.1	Medtr2g105060.1
scaffold1258|size270656|quiver_59391_60611_ID=g9036	105.145	-4.8901	0.000613389	1e-18	scaffold1258|size270656|quiver_59391_60611_ID=g9036	transmembraneprotein,putative[Medicagotruncatula]	XP_013447191.1	Medtr8g099425.1
scaffold1259|size511936|quiver_291538_295467_ID=g6631	151.801	2.55031	4.35925e-07	0	scaffold1259|size511936|quiver_291538_295467_ID=g6631	plant-specificdomainTIGR01615familyprotein[Medicagotruncatula]	XP_003624426.1	Medtr7g083080.1
scaffold1259|size511936|quiver_418667_421364_ID=g6647	104.597	4.53897	1.50803e-08	0	scaffold1259|size511936|quiver_418667_421364_ID=g6647	classIglutamineamidotransferase[Medicagotruncatula]	XP_003624379.1	Medtr7g082570.1
scaffold1259|size511936|quiver_433837_441146_ID=g6650	518.378	4.72616	1.27184e-15	0	scaffold1259|size511936|quiver_433837_441146_ID=g6650	wallassociatedkinase-likeprotein[Medicagotruncatula]	XP_003624375.2	Medtr7g082530.2
scaffold1259|size511936|quiver_456257_460269_ID=g6652	149.596	5.31761	4.75446e-12	0	scaffold1259|size511936|quiver_456257_460269_ID=g6652	receptor-likekinase[Medicagotruncatula]	XP_003624371.1	Medtr7g082510.1
scaffold1259|size511936|quiver_474217_481397_ID=g6656	99.4742	3.92274	6.83031e-05	0	scaffold1259|size511936|quiver_474217_481397_ID=g6656	receptor-likekinase[Medicagotruncatula]	XP_003624366.1	Medtr7g082460.1
scaffold126|size1173562|quiver_101856_102911_ID=g123072	102.662	4.3743	2.27256e-07	5e-151	scaffold126|size1173562|quiver_101856_102911_ID=g123072	DUF1442familyprotein[Medicagotruncatula]	XP_003608809.1	Medtr4g102220.1
scaffold126|size1173562|quiver_742110_742944_ID=g123160	111.663	6.2523	1.0009e-11	1e-76	scaffold126|size1173562|quiver_742110_742944_ID=g123160	EFhandcalcium-bindingfamilyprotein[Medicagotruncatula]	XP_003608849.2	Medtr4g103650.1
scaffold126|size1173562|quiver_745088_745864_ID=g123161	203.419	4.66962	0.000894998	1e-77	scaffold126|size1173562|quiver_745088_745864_ID=g123161	EFhandcalcium-bindingfamilyprotein[Medicagotruncatula]	XP_003608847.1	Medtr4g103630.1
scaffold126|size1173562|quiver_855457_856724_ID=g123176	50.968	2.70665	0.0192117	1e-159	scaffold126|size1173562|quiver_855457_856724_ID=g123176	hypotheticalproteinMTR_4g103840[Medicagotruncatula]	XP_003608867.1	Medtr4g103840.1
scaffold126|size1173562|quiver_87909_94161_ID=g123070	71.1558	6.69068	1.09766e-11	0	scaffold126|size1173562|quiver_87909_94161_ID=g123070	cytoplasmic-likearginine-tRNAligase[Medicagotruncatula]	XP_003608811.2	Medtr4g102240.1
scaffold1260|size473175|quiver_336050_337743_ID=g4330	466.912	4.96331	6.50635e-20	1e-167	scaffold1260|size473175|quiver_336050_337743_ID=g4330	mybtranscriptionfactor[Medicagotruncatula]	XP_013444592.1	Medtr8g027345.1
scaffold1260|size473175|quiver_9516_16692_ID=g4284	260.61	2.66897	2.04657e-06	0	scaffold1260|size473175|quiver_9516_16692_ID=g4284	wall-associatedkinasefamilyprotein[Medicagotruncatula]	XP_003614548.1	Medtr5g055310.1
scaffold1261|size492356|quiver_20501_23001_ID=g1842	392.869	8.70888	3.60724e-28	0	scaffold1261|size492356|quiver_20501_23001_ID=g1842	fructose-bisphosphatealdolase[Medicagotruncatula]	XP_013468053.1	Medtr1g061050.1
scaffold1263|size309117|quiver_176788_178912_ID=g161703	205.84	2.26698	1.5997e-07	0	scaffold1263|size309117|quiver_176788_178912_ID=g161703	F-boxSKIP23-likeprotein[Medicagotruncatula]	XP_013467319.1	Medtr1g049170.1
scaffold1263|size309117|quiver_76380_78891_ID=g161685	86.2447	-2.00336	0.0131833	3e-30	scaffold1263|size309117|quiver_76380_78891_ID=g161685	Copia-likepolyprotein/retrotransposon,putative[Medicagotruncatula]	XP_013448914.1	Medtr7g062720.1
scaffold1267|size334922|quiver_215086_218622_ID=g151932	839.445	2.85088	6.38635e-07	0	scaffold1267|size334922|quiver_215086_218622_ID=g151932	calmodulin-bindingfamilyprotein[Medicagotruncatula]	XP_003595227.1	Medtr2g039910.1
scaffold1269|size657767|quiver_149138_153651_ID=g147239	90.6674	-2.42694	0.000286241	0	scaffold1269|size657767|quiver_149138_153651_ID=g147239	hydroxymethylglutaryl-CoAlyase[Medicagotruncatula]	XP_003599680.1	Medtr3g041700.1
scaffold1269|size657767|quiver_157624_178781_ID=g147240	1765.13	2.07346	6.96508e-06	0	scaffold1269|size657767|quiver_157624_178781_ID=g147240	proteasome-associatedECM29-likeprotein[Medicagotruncatula]	XP_003617203.2	Medtr5g089000.1
scaffold1269|size657767|quiver_179034_186521_ID=g147241	181.354	2.30706	6.45403e-05	7e-41	scaffold1269|size657767|quiver_179034_186521_ID=g147241	proteasome-associatedECM29-likeprotein[Medicagotruncatula]	XP_003617203.2	Medtr5g089000.1
scaffold1269|size657767|quiver_188019_193503_ID=g147242	280.012	2.09818	0.000660951	0	scaffold1269|size657767|quiver_188019_193503_ID=g147242	proteasome-associatedECM29-likeprotein[Medicagotruncatula]	XP_003617203.2	Medtr5g089000.1
scaffold1269|size657767|quiver_515237_520301_ID=g147293	58.3378	6.84526	8.25397e-10	4e-21	scaffold1269|size657767|quiver_515237_520301_ID=g147293	hypotheticalproteinMTR_6g075400[Medicagotruncatula]	XP_013452796.1	Medtr6g075400.1
scaffold127|size826302|quiver_294878_295511_ID=g120546	54.2693	3.89602	8.78101e-06	5e-75	scaffold127|size826302|quiver_294878_295511_ID=g120546	hypotheticalproteinMTR_8g077145[Medicagotruncatula]	XP_013446394.1	Medtr8g077145.1
scaffold127|size826302|quiver_477826_480681_ID=g120571	390.335	6.84721	8.88769e-27	0	scaffold127|size826302|quiver_477826_480681_ID=g120571	P-loopnucleosidetriphosphatehydrolasesuperfamilyprotein[Medicagotruncatula]	XP_003629399.1	Medtr8g076920.1
scaffold127|size826302|quiver_610344_612586_ID=g120590	321.559	5.34433	4.67191e-23	0	scaffold127|size826302|quiver_610344_612586_ID=g120590	epoxidehydrolase[Medicagotruncatula]	XP_013446375.1	Medtr8g076680.1
scaffold127|size826302|quiver_758723_764436_ID=g120611	936.842	-2.33375	8.42651e-06	0	scaffold127|size826302|quiver_758723_764436_ID=g120611	beta-galactosidase[Medicagotruncatula]	XP_003612092.1	Medtr5g021190.1
scaffold1272|size502464|quiver_240006_242518_ID=g139284	142.744	2.03072	0.000909431	0	scaffold1272|size502464|quiver_240006_242518_ID=g139284	NAD(P)-bindingrossmann-foldprotein[Medicagotruncatula]	XP_003627594.1	Medtr8g031910.1
scaffold1275|size394194|quiver_338975_341546_ID=g131841	440.576	4.55755	0.00169191	7e-126	scaffold1275|size394194|quiver_338975_341546_ID=g131841	lectinreceptorkinase[Medicagotruncatula]	XP_003612439.2	Medtr0015s0030.1
scaffold1277|size570530|quiver_186587_191089_ID=g127013	313.193	-2.22466	0.000148336	0	scaffold1277|size570530|quiver_186587_191089_ID=g127013	phospholipaseDalpha1[Medicagotruncatula]	XP_003604419.2	Medtr4g010650.1
scaffold1277|size570530|quiver_420848_425532_ID=g127044	83.1261	-3.91784	0.00799317	2e-101	scaffold1277|size570530|quiver_420848_425532_ID=g127044	hypotheticalproteinMTR_6g053150[Medicagotruncatula]	XP_013452339.1	Medtr6g053150.1
scaffold1279|size324740|quiver_185349_187695_ID=g122099	93.2292	3.71905	5.30559e-07	6e-117	scaffold1279|size324740|quiver_185349_187695_ID=g122099	diseaseresistanceprotein(TIR-NBS-LRRclass)[Medicagotruncatula]	XP_013445805.1	Medtr8g469140.1
scaffold128|size990353|quiver_287757_294819_ID=g118090	144.247	3.72463	1.23536e-14	0	scaffold128|size990353|quiver_287757_294819_ID=g118090	transmembraneaminoacidtransporterfamilyprotein[Medicagotruncatula]	XP_003606284.1	Medtr4g055610.1
scaffold128|size990353|quiver_305027_309829_ID=g118093	149.061	3.50631	1.4465e-06	0	scaffold128|size990353|quiver_305027_309829_ID=g118093	transmembraneaminoacidtransporterfamilyprotein[Medicagotruncatula]	XP_003606284.1	Medtr4g055610.1
scaffold1281|size385212|quiver_338813_343602_ID=g117070	87.2247	4.01307	2.53663e-06	0	scaffold1281|size385212|quiver_338813_343602_ID=g117070	LRRreceptor-likekinaseplant[Medicagotruncatula]	XP_003597638.2	Medtr2g100450.1
scaffold1281|size385212|quiver_50113_50881_ID=g117031	232.062	4.99261	1.00229e-10	6e-90	scaffold1281|size385212|quiver_50113_50881_ID=g117031	cytosolicclassIIsmallheat-shockprotein[Medicagotruncatula]	XP_003603183.1	Medtr3g104780.1
scaffold1284|size294452|quiver_51816_55804_ID=g108579	2831.11	4.77547	1.08537e-18	0	scaffold1284|size294452|quiver_51816_55804_ID=g108579	NF-X1-typezincfingerproteinNFXL1[Medicagotruncatula]	XP_003605239.1	Medtr4g027040.1
scaffold1286|size249801|quiver_220090_228315_ID=g102986	232.402	-2.10358	0.00208352	0	scaffold1286|size249801|quiver_220090_228315_ID=g102986	Serine/Threonine-kinaseNek4[Medicagotruncatula]	XP_003596869.2	Medtr2g087090.1
scaffold1288|size249233|quiver_113496_114481_ID=g97812	357.311	5.98938	4.12563e-19	4e-97	scaffold1288|size249233|quiver_113496_114481_ID=g97812	VQmotifprotein[Medicagotruncatula]	XP_013457375.1	Medtr4g094698.1
scaffold1289|size423252|quiver_369642_375355_ID=g95224	127.727	-3.13208	0.000159114	0	scaffold1289|size423252|quiver_369642_375355_ID=g95224	flavonoidhydroxylase[Medicagotruncatula]	XP_013457979.1	Medtr4g109470.1
scaffold129|size941506|quiver_220412_222614_ID=g115552	204.553	4.15607	1.20756e-10	5e-152	scaffold129|size941506|quiver_220412_222614_ID=g115552	heatshocktranscriptionfactor[Medicagotruncatula]	XP_003625136.1	Medtr7g091370.1
scaffold1290|size262013|quiver_33506_35863_ID=g92158	314.055	3.30171	2.23597e-14	0	scaffold1290|size262013|quiver_33506_35863_ID=g92158	prohibitincomplexprotein[Medicagotruncatula]	XP_003628253.2	Medtr8g046300.1
scaffold1291|size702897|quiver_420311_422427_ID=g89392	446.688	2.58608	1.52773e-07	0	scaffold1291|size702897|quiver_420311_422427_ID=g89392	P-loopnucleosidetriphosphatehydrolasesuperfamilyprotein[Medicagotruncatula]	XP_003612072.1	Medtr5g020990.1
scaffold1291|size702897|quiver_437121_441295_ID=g89395	654.269	2.35688	1.25032e-05	0	scaffold1291|size702897|quiver_437121_441295_ID=g89395	P-loopnucleosidetriphosphatehydrolasesuperfamilyprotein[Medicagotruncatula]	XP_003612072.1	Medtr5g020990.1
scaffold1291|size702897|quiver_443565_446876_ID=g89396	149.795	2.73901	2.81295e-07	0	scaffold1291|size702897|quiver_443565_446876_ID=g89396	P-loopnucleosidetriphosphatehydrolasesuperfamilyprotein[Medicagotruncatula]	XP_003612072.1	Medtr5g020990.1
scaffold1291|size702897|quiver_8806_10078_ID=g89333	543.046	5.0335	5.12532e-24	6e-125	scaffold1291|size702897|quiver_8806_10078_ID=g89333	lateembryogenesisabundanthydroxyproline-richglycoprotein,putative[Medicagotruncatula]	XP_003616105.1	Medtr5g076170.1
scaffold1295|size266642|quiver_138586_148148_ID=g78766	282.584	3.97377	9.75955e-11	4e-169	scaffold1295|size266642|quiver_138586_148148_ID=g78766	caffeicacidO-methyltransferase[Medicagotruncatula]	XP_013466819.1	Medtr1g036510.2
scaffold1295|size266642|quiver_161926_165656_ID=g78769	2064.29	6.1552	2.19453e-31	0	scaffold1295|size266642|quiver_161926_165656_ID=g78769	caffeicacidO-methyltransferase[Medicagotruncatula]	XP_013466817.1	Medtr1g036490.1
scaffold1296|size248698|quiver_158542_164641_ID=g76144	96.2808	2.01882	0.0220839	6e-102	scaffold1296|size248698|quiver_158542_164641_ID=g76144	MATEeffluxfamilyprotein[Medicagotruncatula]	XP_003620351.2	Medtr6g081810.1
scaffold1299|size356876|quiver_188958_191201_ID=g68171	166.987	-3.31466	0.015777	0	scaffold1299|size356876|quiver_188958_191201_ID=g68171	tubulinbeta-1chain[Medicagotruncatula]	XP_013463550.1	Medtr2g041670.1
scaffold1299|size356876|quiver_209200_212961_ID=g68175	981.876	5.81137	4.85296e-18	0	scaffold1299|size356876|quiver_209200_212961_ID=g68175	Serine/Threoninekinasefamilyprotein[Medicagotruncatula]	XP_003595279.1	Medtr2g041960.1
scaffold1299|size356876|quiver_47288_48111_ID=g68152	123.275	-2.85672	0.0106837	2e-128	scaffold1299|size356876|quiver_47288_48111_ID=g68152	auxin-bindingproteinABP19a[Medicagotruncatula]	XP_013463539.1	Medtr2g041570.1
scaffold13|size1308877|quiver_1036701_1038489_ID=g82490	54.5705	2.01005	0.014206	0	scaffold13|size1308877|quiver_1036701_1038489_ID=g82490	serpin-likeprotein[Medicagotruncatula]	XP_003602984.1	Medtr3g101130.1
scaffold13|size1308877|quiver_433576_435946_ID=g82415	231.93	2.22802	4.48301e-05	0	scaffold13|size1308877|quiver_433576_435946_ID=g82415	SPla/RYanodinereceptor(SPRY)domainprotein[Medicagotruncatula]	XP_003603080.1	Medtr3g102120.1
scaffold13|size1308877|quiver_502551_505900_ID=g82427	430.665	5.0945	7.94092e-17	0	scaffold13|size1308877|quiver_502551_505900_ID=g82427	HXXXD-typeacyl-transferasefamilyprotein[Medicagotruncatula]	XP_003603061.2	Medtr3g101900.1
scaffold13|size1308877|quiver_822741_825005_ID=g82467	85.8881	6.34805	4.86195e-10	0	scaffold13|size1308877|quiver_822741_825005_ID=g82467	patatin-likephospholipase[Medicagotruncatula]	XP_003603014.1	Medtr3g101400.1
scaffold13|size1308877|quiver_895301_896356_ID=g82473	598.153	4.27502	1.98755e-11	0	scaffold13|size1308877|quiver_895301_896356_ID=g82473	pheromonereceptor-likeprotein[Medicagotruncatula]	XP_003603003.1	Medtr3g101320.1
scaffold13|size1308877|quiver_951062_951996_ID=g82479	386.897	4.51971	1.28865e-17	3e-90	scaffold13|size1308877|quiver_951062_951996_ID=g82479	plastocyanin-likedomainprotein[Medicagotruncatula]	XP_003602997.2	Medtr3g101260.1
scaffold1304|size394071|quiver_220742_224333_ID=g54847	532.882	3.04447	1.8367e-06	0	scaffold1304|size394071|quiver_220742_224333_ID=g54847	pyruvatedecarboxylase[Medicagotruncatula]	XP_003593734.1	Medtr2g015560.1
scaffold1304|size394071|quiver_91776_97055_ID=g54823	318.507	7.64483	6.60258e-20	0	scaffold1304|size394071|quiver_91776_97055_ID=g54823	laccase/diphenoloxidasefamilyprotein[Medicagotruncatula]	XP_013454903.1	Medtr4g019225.1
scaffold1305|size246674|quiver_41356_44274_ID=g52378	352.332	-2.38986	7.79264e-05	0	scaffold1305|size246674|quiver_41356_44274_ID=g52378	glucose-methanol-choline(GMC)oxidoreductasefamilyprotein[Medicagotruncatula]	XP_003613819.1	Medtr5g041340.1
scaffold1308|size265649|quiver_237737_238708_ID=g44937	304.156	-3.90573	7.05845e-27	1e-78	scaffold1308|size265649|quiver_237737_238708_ID=g44937	albuminI[Medicagotruncatula]	XP_003622534.1	Medtr7g044920.1
scaffold1315|size272689|quiver_28676_35737_ID=g26763	55.0774	2.07585	0.0267427	0	scaffold1315|size272689|quiver_28676_35737_ID=g26763	LRRreceptor-likekinase[Medicagotruncatula]	XP_013449081.1	Medtr7g066590.1
scaffold1317|size473690|quiver_175600_180271_ID=g21851	1984.04	-2.18431	0.00263336	3e-174	scaffold1317|size473690|quiver_175600_180271_ID=g21851	polygalacturonasenon-catalyticprotein[Medicagotruncatula]	XP_013445980.1	Medtr8g064560.1
scaffold1317|size473690|quiver_24116_27535_ID=g21836	492.24	4.57796	2.69835e-15	0	scaffold1317|size473690|quiver_24116_27535_ID=g21836	calmodulin-binding-likeprotein[Medicagotruncatula]	XP_003630879.1	Medtr8g104490.1
scaffold1319|size347949|quiver_347515_348322_ID=g17014	400.109	-5.26444	0.000115721	6e-15	scaffold1319|size347949|quiver_347515_348322_ID=g17014	transmembraneprotein,putative[Medicagotruncatula]	XP_003596714.2	Medtr2g083950.1
scaffold132|size809605|quiver_227978_228997_ID=g107363	217.799	-2.67732	1.74187e-07	2e-127	scaffold132|size809605|quiver_227978_228997_ID=g107363	diseaseresistance-responsive,dirigentdomainprotein[Medicagotruncatula]	XP_013456495.1	Medtr4g073950.1
scaffold132|size809605|quiver_244418_247447_ID=g107367	189.252	2.25733	0.00162065	0	scaffold132|size809605|quiver_244418_247447_ID=g107367	NBS-LRRtypediseaseresistanceprotein[Medicagotruncatula]	XP_013456488.1	Medtr4g073840.1
scaffold132|size809605|quiver_286918_287542_ID=g107372	68.9193	2.16936	0.00349846	4e-66	scaffold132|size809605|quiver_286918_287542_ID=g107372	NBS-LRRtypediseaseresistanceprotein[Medicagotruncatula]	XP_013456488.1	Medtr4g073840.1
scaffold132|size809605|quiver_293288_296132_ID=g107374	135.36	2.4224	3.84398e-05	0	scaffold132|size809605|quiver_293288_296132_ID=g107374	NBS-LRRtypediseaseresistanceprotein[Medicagotruncatula]	XP_013456488.1	Medtr4g073840.1
scaffold132|size809605|quiver_298818_301897_ID=g107375	60.6055	2.16892	0.000186466	0	scaffold132|size809605|quiver_298818_301897_ID=g107375	NBS-LRRtypediseaseresistanceprotein[Medicagotruncatula]	XP_013456488.1	Medtr4g073840.1
scaffold1320|size245036|quiver_61898_65861_ID=g14014	135.81	2.97848	3.09939e-07	0	scaffold1320|size245036|quiver_61898_65861_ID=g14014	2OG-Fe(II)oxygenasefamilyoxidoreductase[Medicagotruncatula]	XP_003593035.1	Medtr2g007060.1
scaffold1325|size244277|quiver_5846_14470_ID=g1908	437.625	3.59267	4.51916e-09	1e-80	scaffold1325|size244277|quiver_5846_14470_ID=g1908	chaperoneproteinDnaJ11[Medicagotruncatula]	XP_003612179.1	Medtr5g022210.1
scaffold1327|size299670|quiver_164446_184556_ID=g161744	107.135	5.16656	4.59369e-09	2e-28	scaffold1327|size299670|quiver_164446_184556_ID=g161744	hypotheticalproteinMTR_8g030733[Medicagotruncatula]	XP_013444825.1	Medtr8g030733.1
scaffold1327|size299670|quiver_86130_88881_ID=g161735	103.342	3.22466	4.89334e-09	2e-55	scaffold1327|size299670|quiver_86130_88881_ID=g161735	hypotheticalproteinMTR_3g109430[Medicagotruncatula]	XP_003603593.1	Medtr3g109430.1
scaffold1328|size382992|quiver_24476_26061_ID=g159345	94.099	4.87267	3.10147e-10	1e-159	scaffold1328|size382992|quiver_24476_26061_ID=g159345	F-boxprotein[Medicagotruncatula]	XP_013452243.1	Medtr6g049050.1
scaffold1328|size382992|quiver_315543_316603_ID=g159388	70.173	5.05552	6.9358e-07	6e-60	scaffold1328|size382992|quiver_315543_316603_ID=g159388	hypotheticalproteinMTR_3g104630[Medicagotruncatula]	XP_003603169.1	Medtr3g104630.1
scaffold1328|size382992|quiver_320324_320928_ID=g159389	518.347	2.77373	5.94668e-08	1e-51	scaffold1328|size382992|quiver_320324_320928_ID=g159389	DUF3511domainprotein[Medicagotruncatula]	XP_003603170.1	Medtr3g104640.1
scaffold133|size827179|quiver_699581_702053_ID=g104319	507.351	-9.83419	7.71663e-26	2e-39	scaffold133|size827179|quiver_699581_702053_ID=g104319	hypotheticalproteinMTR_3g030280[Medicagotruncatula]	XP_003599214.1	Medtr0019s0170.1
scaffold133|size827179|quiver_819031_822620_ID=g104330	882.123	4.59997	1.23136e-14	0	scaffold133|size827179|quiver_819031_822620_ID=g104330	GDSL-likelipase/acylhydrolase[Medicagotruncatula]	XP_013444874.1	Medtr8g031400.1
scaffold1330|size243499|quiver_86690_87881_ID=g154160	61.6505	-3.19206	0.000249304	1e-76	scaffold1330|size243499|quiver_86690_87881_ID=g154160	ribulosebisphosphatecarboxylasesmallchain[Medicagotruncatula]	XP_013447451.1	Medtr7g007120.1
scaffold1331|size695856|quiver_664614_665752_ID=g152025	75.135	3.85462	2.40716e-08	1e-147	scaffold1331|size695856|quiver_664614_665752_ID=g152025	tubbyC2protein[Medicagotruncatula]	XP_003627442.1	Medtr8g023060.1
scaffold1332|size472730|quiver_397703_398508_ID=g149597	266.267	-2.56885	0.00302825	1e-64	scaffold1332|size472730|quiver_397703_398508_ID=g149597	shikimate/quinatehydroxycinnamoyltransferase[Medicagotruncatula]	XP_003604491.1	Medtr4g013050.1
scaffold1332|size472730|quiver_40706_41477_ID=g149545	126.927	5.88793	3.10348e-13	4e-92	scaffold1332|size472730|quiver_40706_41477_ID=g149545	60SribosomalL12-likeprotein[Medicagotruncatula]	XP_003606385.1	Medtr4g059400.1
scaffold1337|size452820|quiver_180530_188700_ID=g136870	204.585	5.41795	5.24506e-17	0	scaffold1337|size452820|quiver_180530_188700_ID=g136870	cysteine-richreceptor-kinase-likeprotein[Medicagotruncatula]	XP_013469925.1	Medtr1g105820.1
scaffold1337|size452820|quiver_213940_216932_ID=g136879	66.691	3.7631	2.16474e-06	0	scaffold1337|size452820|quiver_213940_216932_ID=g136879	cysteine-richreceptor-kinase-likeprotein[Medicagotruncatula]	XP_013469924.1	Medtr1g105800.1
scaffold1337|size452820|quiver_251140_256977_ID=g136884	111.689	4.9047	7.16518e-09	0	scaffold1337|size452820|quiver_251140_256977_ID=g136884	cysteine-richreceptor-kinase-likeprotein[Medicagotruncatula]	XP_013469919.1	Medtr1g105755.1
scaffold134|size941539|quiver_339867_343185_ID=g101787	907.17	5.85892	1.78368e-23	0	scaffold134|size941539|quiver_339867_343185_ID=g101787	coatomersubunitbeta-likeprotein[Medicagotruncatula]	XP_013465536.1	Medtr2g102267.1
scaffold134|size941539|quiver_458013_460432_ID=g101800	79.7619	-3.48552	6.60099e-12	0	scaffold134|size941539|quiver_458013_460432_ID=g101800	regulatorofVps4activityintheMVBpathwayprotein[Medicagotruncatula]	XP_003597767.1	Medtr2g102030.1
scaffold134|size941539|quiver_806043_809658_ID=g101858	786.095	3.62529	8.95665e-09	0	scaffold134|size941539|quiver_806043_809658_ID=g101858	nitratetransporter1[Medicagotruncatula]	XP_003597726.1	Medtr2g101610.1
scaffold134|size941539|quiver_814595_815238_ID=g101859	173.46	3.51098	9.93855e-07	1e-65	scaffold134|size941539|quiver_814595_815238_ID=g101859	nitratetransporter1[Medicagotruncatula]	XP_003597726.1	Medtr2g101610.1
scaffold1341|size311233|quiver_32870_41941_ID=g127072	387.487	-2.66748	6.21543e-07	0	scaffold1341|size311233|quiver_32870_41941_ID=g127072	beta-galactosidase-likeprotein[Medicagotruncatula]	XP_003602682.1	Medtr3g096910.1
scaffold1341|size311233|quiver_54986_56546_ID=g127074	1027.18	3.64882	1.60786e-08	0	scaffold1341|size311233|quiver_54986_56546_ID=g127074	NAC-liketranscriptionfactor[Medicagotruncatula]	XP_003602683.1	Medtr3g096920.1
scaffold1346|size413044|quiver_239503_247783_ID=g114189	176.616	2.62534	4.21137e-05	0	scaffold1346|size413044|quiver_239503_247783_ID=g114189	white-brown-complexABCtransporterfamilyprotein[Medicagotruncatula]	XP_003608436.2	Medtr4g094060.1
scaffold1346|size413044|quiver_371848_381035_ID=g114211	266.848	2.50934	2.50306e-06	0	scaffold1346|size413044|quiver_371848_381035_ID=g114211	transloconattheoutermembraneofs-likeprotein[Medicagotruncatula]	XP_013457182.1	Medtr4g094205.1
scaffold1347|size238243|quiver_104216_105963_ID=g111409	1255.37	4.6204	1.4795e-15	0	scaffold1347|size238243|quiver_104216_105963_ID=g111409	isoflavonereductase-likeprotein[Medicagotruncatula]	XP_003612053.1	Medtr5g020800.1
scaffold1347|size238243|quiver_150226_150943_ID=g111416	51.8705	3.84265	3.01946e-05	2e-87	scaffold1347|size238243|quiver_150226_150943_ID=g111416	hypotheticalproteinMTR_5g020860[Medicagotruncatula]	XP_003612062.1	Medtr5g020860.1
scaffold1347|size238243|quiver_213238_220093_ID=g111428	1472.83	2.65463	1.07531e-06	0	scaffold1347|size238243|quiver_213238_220093_ID=g111428	P-loopnucleosidetriphosphatehydrolasesuperfamilyprotein[Medicagotruncatula]	XP_003612071.2	Medtr5g020980.1
scaffold1347|size238243|quiver_61306_68135_ID=g111403	267.447	2.05953	0.00778598	0	scaffold1347|size238243|quiver_61306_68135_ID=g111403	phenylcoumaranbenzylicetherreductase-likeproteinFi1[Medicagotruncatula]	XP_003612049.1	Medtr5g020740.1
scaffold1347|size238243|quiver_95586_97358_ID=g111407	1624.11	3.91882	3.00536e-08	0	scaffold1347|size238243|quiver_95586_97358_ID=g111407	isoflavonereductase-likeprotein[Medicagotruncatula]	XP_003612053.1	Medtr5g020800.1
scaffold135|size1016405|quiver_404482_406521_ID=g98986	370.593	2.8186	2.33774e-07	5e-144	scaffold135|size1016405|quiver_404482_406521_ID=g98986	peptidemethioninesulfoxidereductasefamilyprotein[Medicagotruncatula]	XP_003600075.1	Medtr3g051460.1
scaffold135|size1016405|quiver_684051_690601_ID=g99017	475.585	2.54091	1.241e-05	0	scaffold135|size1016405|quiver_684051_690601_ID=g99017	calmodulin-domainkinaseCDPKprotein[Medicagotruncatula]	XP_013459800.1	Medtr3g051770.1
scaffold1350|size315764|quiver_139296_140991_ID=g103011	437.447	2.91778	3.96679e-05	0	scaffold1350|size315764|quiver_139296_140991_ID=g103011	chalconeandstilbenesynthasefamilyprotein[Medicagotruncatula]	XP_003601648.1	Medtr3g083920.1
scaffold1354|size394473|quiver_52900_54351_ID=g92195	157.769	8.47545	1.7165e-18	2e-73	scaffold1354|size394473|quiver_52900_54351_ID=g92195	eukaryotictranslationinitiationfactor1A-likeprotein[Medicagotruncatula]	XP_003598034.1	Medtr3g005520.1
scaffold1356|size436773|quiver_231910_233641_ID=g86776	50.768	-2.14998	0.0291598	2e-120	scaffold1356|size436773|quiver_231910_233641_ID=g86776	COBRA-likeprotein2precursor[Medicagotruncatula]	XP_013464108.1	Medtr2g462000.1
scaffold1359|size236317|quiver_35226_40503_ID=g78789	59.2768	2.64387	0.000126294	0	scaffold1359|size236317|quiver_35226_40503_ID=g78789	LRRreceptor-likekinasefamilyprotein[Medicagotruncatula]	XP_013445878.1	Medtr8g470400.1
scaffold136|size1126979|quiver_1057177_1059122_ID=g96625	52.8761	7.00097	6.64004e-11	0.14	scaffold136|size1126979|quiver_1057177_1059122_ID=g96625	hypotheticalproteinMTR_2g094970[Medicagotruncatula]	XP_013465319.1	Medtr2g094970.1
scaffold136|size1126979|quiver_764110_766501_ID=g96590	824.378	2.12762	2.4841e-05	3e-180	scaffold136|size1126979|quiver_764110_766501_ID=g96590	WRKYtranscriptionfactor[Medicagotruncatula]	XP_003604245.1	Medtr4g007060.1
scaffold1361|size262444|quiver_86272_89411_ID=g73316	665.915	3.04472	7.90304e-06	2e-128	scaffold1361|size262444|quiver_86272_89411_ID=g73316	PAR1protein[Medicagotruncatula]	XP_013452293.1	Medtr6g452730.1
scaffold1362|size439476|quiver_204288_209037_ID=g70913	74.2418	3.85423	1.13146e-05	3e-35	scaffold1362|size439476|quiver_204288_209037_ID=g70913	SPFHdomain/band7familyprotein[Medicagotruncatula]	XP_003602418.2	Medtr3g093120.1
scaffold1362|size439476|quiver_346730_351071_ID=g70926	185.938	4.06187	5.40357e-17	0	scaffold1362|size439476|quiver_346730_351071_ID=g70926	WRKYfamilytranscriptionfactor[Medicagotruncatula]	XP_003595431.2	Medtr2g045360.1
scaffold1363|size288252|quiver_109842_110331_ID=g68214	335.881	4.47742	2.40522e-22	2e-17	scaffold1363|size288252|quiver_109842_110331_ID=g68214	transmembraneprotein,putative[Medicagotruncatula]	XP_003598614.1	Medtr3g016350.1
scaffold1363|size288252|quiver_173700_174328_ID=g68225	843.298	3.04425	8.59188e-07	1.3	scaffold1363|size288252|quiver_173700_174328_ID=g68225	hypotheticalproteinMTR_8g093130[Medicagotruncatula]	XP_003630222.1	Medtr6g028020.2
scaffold1363|size288252|quiver_28763_29271_ID=g68199	1494.6	2.43282	4.65368e-06	0.004	scaffold1363|size288252|quiver_28763_29271_ID=g68199	transmembraneprotein,putative[Medicagotruncatula]	XP_003598606.1	Medtr3g016250.1
scaffold1365|size413519|quiver_381672_383945_ID=g63029	78.6543	2.62654	3.81535e-06	0	scaffold1365|size413519|quiver_381672_383945_ID=g63029	L-typelectin-domainreceptorkinaseIV.2-likeprotein[Medicagotruncatula]	XP_013448918.1	Medtr7g062770.1
scaffold1369|size431063|quiver_209510_212006_ID=g52439	185.55	2.1729	5.5756e-05	3e-133	scaffold1369|size431063|quiver_209510_212006_ID=g52439	PLATZtranscriptionfactorfamilyprotein[Medicagotruncatula]	XP_003610806.1	Medtr5g007230.1
scaffold1369|size431063|quiver_91182_95131_ID=g52429	136.983	2.34894	1.09261e-05	0	scaffold1369|size431063|quiver_91182_95131_ID=g52429	GCKdomainprotein[Medicagotruncatula]	XP_013456758.1	Medtr4g082300.1
scaffold137|size889292|quiver_846281_846980_ID=g93444	205.205	6.89364	5.75775e-21	1e-53	scaffold137|size889292|quiver_846281_846980_ID=g93444	EFhandcalcium-bindingfamilyprotein[Medicagotruncatula]	XP_003618823.1	Medtr6g023460.1
scaffold1370|size314353|quiver_169730_177661_ID=g49997	112.411	-2.36368	0.000566124	0	scaffold1370|size314353|quiver_169730_177661_ID=g49997	serinecarboxypeptidase-likeprotein[Medicagotruncatula]	XP_003599510.1	Medtr3g034290.1
scaffold1370|size314353|quiver_81526_83084_ID=g49986	214.157	-2.44184	0.000162935	6e-85	scaffold1370|size314353|quiver_81526_83084_ID=g49986	transmembraneprotein,putative[Medicagotruncatula]	XP_013459401.1	Medtr3g037110.1
scaffold1373|size312522|quiver_111136_113923_ID=g42327	154.703	2.60528	0.00364078	2e-157	scaffold1373|size312522|quiver_111136_113923_ID=g42327	trihelixtranscriptionfactorGT-3a-likeprotein[Medicagotruncatula]	XP_003612572.1	Medtr5g026540.1
scaffold1373|size312522|quiver_151424_153311_ID=g42332	85.8156	2.55811	4.54103e-05	0	scaffold1373|size312522|quiver_151424_153311_ID=g42332	3-hydroxy-3-methylglutaryl-coenzymeAreductase-likeprotein[Medicagotruncatula]	XP_003612563.1	Medtr5g026480.1
scaffold1373|size312522|quiver_3966_5331_ID=g42318	341.851	5.22864	1.69667e-15	1e-127	scaffold1373|size312522|quiver_3966_5331_ID=g42318	ubiquinoloxidase1a[Medicagotruncatula]	XP_003612581.1	Medtr5g026620.2
scaffold1374|size418082|quiver_10036_13415_ID=g39287	195.917	2.13385	0.00591809	0	scaffold1374|size418082|quiver_10036_13415_ID=g39287	cytochromeP450familyprotein[Medicagotruncatula]	XP_013456602.1	Medtr4g077210.1
scaffold1375|size232515|quiver_155456_161013_ID=g36955	106.967	6.73075	1.70235e-12	1e-90	scaffold1375|size232515|quiver_155456_161013_ID=g36955	PB1-Joka2domainprotein[Medicagotruncatula]	XP_013457750.1	Medtr4g104960.1
scaffold1375|size232515|quiver_161456_162719_ID=g36956	102.689	5.16302	1.9606e-12	8e-78	scaffold1375|size232515|quiver_161456_162719_ID=g36956	PB1-Joka2domainprotein[Medicagotruncatula]	XP_013457748.1	Medtr4g104940.1
scaffold1375|size232515|quiver_166336_168435_ID=g36957	623.734	7.59802	2.2726e-32	3e-86	scaffold1375|size232515|quiver_166336_168435_ID=g36957	PB1-Joka2domainprotein[Medicagotruncatula]	XP_013457746.1	Medtr4g104900.1
scaffold1375|size232515|quiver_171326_172829_ID=g36958	53.6982	6.09532	5.00964e-11	6e-66	scaffold1375|size232515|quiver_171326_172829_ID=g36958	PB1-Joka2domainprotein[Medicagotruncatula]	XP_013457748.1	Medtr4g104940.1
scaffold1375|size232515|quiver_192648_197222_ID=g36960	424.543	7.54089	2.6316e-25	2e-63	scaffold1375|size232515|quiver_192648_197222_ID=g36960	PB1-Joka2domainprotein[Medicagotruncatula]	XP_013457746.1	Medtr4g104900.1
scaffold1378|size415247|quiver_206463_218533_ID=g29485	528.092	3.26326	6.137e-07	0	scaffold1378|size415247|quiver_206463_218533_ID=g29485	LRRreceptor-likekinaseplant[Medicagotruncatula]	XP_013453219.1	Medtr6g090615.1
scaffold1378|size415247|quiver_381126_392280_ID=g29501	342.717	2.05576	0.00646753	0	scaffold1378|size415247|quiver_381126_392280_ID=g29501	kinesinmotorcatalyticdomainprotein[Medicagotruncatula]	XP_003630850.2	Medtr8g104200.1
scaffold1378|size415247|quiver_99176_100767_ID=g29474	122.855	6.80124	3.27129e-12	6e-97	scaffold1378|size415247|quiver_99176_100767_ID=g29474	hypotheticalproteinMTR_6g092750[Medicagotruncatula]	XP_003620945.1	Medtr6g092750.1
scaffold138|size1041825|quiver_259021_269806_ID=g90670	190.845	4.21667	2.50503e-13	1e-149	scaffold138|size1041825|quiver_259021_269806_ID=g90670	endonuclease/exonuclease/phosphatasefamilyprotein[Medicagotruncatula]	XP_013449461.1	Medtr7g083690.1
scaffold138|size1041825|quiver_314551_315792_ID=g90676	516.259	-2.14807	6.82691e-05	3e-130	scaffold138|size1041825|quiver_314551_315792_ID=g90676	hypotheticalproteinMTR_1g066750[Medicagotruncatula]	XP_013468233.1	Medtr1g066750.1
scaffold138|size1041825|quiver_450222_450999_ID=g90701	1721.65	3.7502	4.28509e-18	3e-105	scaffold138|size1041825|quiver_450222_450999_ID=g90701	pentamericpolyubiquitin[Medicagotruncatula]	XP_003590494.2	Medtr1g066390.1
scaffold138|size1041825|quiver_454723_457779_ID=g90702	1364.45	2.35758	3.04976e-06	0	scaffold138|size1041825|quiver_454723_457779_ID=g90702	cationicperoxidase[Medicagotruncatula]	XP_003590492.1	Medtr1g066380.1
scaffold1380|size232073|quiver_36593_38751_ID=g24177	52.2884	3.12786	3.7708e-06	0	scaffold1380|size232073|quiver_36593_38751_ID=g24177	exocystsubunitexo70familyprotein[Medicagotruncatula]	XP_003598997.1	Medtr3g025900.1
scaffold1383|size590766|quiver_408499_415342_ID=g17061	659.432	3.05301	0.000197187	0	scaffold1383|size590766|quiver_408499_415342_ID=g17061	4-coumarate:CoAligase-likeprotein[Medicagotruncatula]	XP_003610843.1	Medtr5g007640.1
scaffold1383|size590766|quiver_478349_481636_ID=g17069	1531.52	5.57008	1.68434e-19	0	scaffold1383|size590766|quiver_478349_481636_ID=g17069	chalconeandstilbenesynthasefamilyprotein[Medicagotruncatula]	XP_013453346.1	Medtr5g007713.1
scaffold1383|size590766|quiver_483899_485496_ID=g17070	1267.33	4.77038	4.26385e-11	0	scaffold1383|size590766|quiver_483899_485496_ID=g17070	chalconeandstilbenesynthasefamilyprotein[Medicagotruncatula]	XP_013453346.1	Medtr5g007713.1
scaffold1383|size590766|quiver_506049_508092_ID=g17072	383.141	3.23285	0.0491424	0	scaffold1383|size590766|quiver_506049_508092_ID=g17072	chalconeandstilbenesynthasefamilyprotein[Medicagotruncatula]	XP_003592044.1	Medtr1g098140.1
scaffold1383|size590766|quiver_518449_520225_ID=g17074	98.4342	4.81391	0.000440093	0	scaffold1383|size590766|quiver_518449_520225_ID=g17074	chalconeandstilbenesynthasefamilyprotein[Medicagotruncatula]	XP_003592044.1	Medtr1g098140.1
scaffold1383|size590766|quiver_535870_537757_ID=g17076	100.086	7.81425	1.37264e-14	0	scaffold1383|size590766|quiver_535870_537757_ID=g17076	chalconeandstilbenesynthasefamilyprotein[Medicagotruncatula]	XP_013453346.1	Medtr5g007713.1
scaffold1389|size229941|quiver_111036_112331_ID=g1959	97.6962	-2.33253	0.000181155	5e-146	scaffold1389|size229941|quiver_111036_112331_ID=g1959	zincfingerC-x8-C-x5-C-x3-Htypefamilyprotein[Medicagotruncatula]	XP_003607493.1	Medtr4g078660.1
scaffold1389|size229941|quiver_70058_71611_ID=g1953	1213	-2.81092	0.000499973	0	scaffold1389|size229941|quiver_70058_71611_ID=g1953	LRR/extensin[Medicagotruncatula]	XP_013456668.1	Medtr4g078535.1
scaffold139|size797752|quiver_223688_225337_ID=g87945	529.371	5.93675	2.86843e-16	0	scaffold139|size797752|quiver_223688_225337_ID=g87945	Avr9/Cf-9rapidlyelicitedprotein[Medicagotruncatula]	XP_003616222.1	Medtr5g077510.1
scaffold1392|size228929|quiver_115456_119863_ID=g159411	121.069	3.12727	0.00019527	5e-24	scaffold1392|size228929|quiver_115456_119863_ID=g159411	hypotheticalproteinMTR_4g035745[Medicagotruncatula]	XP_013455318.1	Medtr4g035745.1
scaffold1395|size228594|quiver_60197_66721_ID=g152037	51.2718	4.8295	2.69728e-07	0	scaffold1395|size228594|quiver_60197_66721_ID=g152037	BZIPfamilytranscriptionfactor[Medicagotruncatula]	XP_003625219.2	Medtr7g092750.1
scaffold14|size1295318|quiver_121264_122861_ID=g79653	103.323	2.4748	0.000183607	6e-161	scaffold14|size1295318|quiver_121264_122861_ID=g79653	hypotheticalproteinMTR_5g083500[Medicagotruncatula]	XP_003616715.1	Medtr5g083500.1
scaffold14|size1295318|quiver_252008_256248_ID=g79663	1752.88	-2.19393	0.000196677	0	scaffold14|size1295318|quiver_252008_256248_ID=g79663	laccase/diphenoloxidasefamilyprotein[Medicagotruncatula]	XP_003616702.1	Medtr5g083360.1
scaffold14|size1295318|quiver_710567_713856_ID=g79717	3182.87	-2.18204	1.56706e-05	0	scaffold14|size1295318|quiver_710567_713856_ID=g79717	Pmr5/Cas1pGDSL/SGNH-likeacyl-esterasefamilyprotein[Medicagotruncatula]	XP_003616659.1	Medtr5g082880.1
scaffold140|size833411|quiver_455954_457818_ID=g85258	335.038	2.28637	0.000714685	0	scaffold140|size833411|quiver_455954_457818_ID=g85258	inactivepoly[ADP-ribose]polymeraseSRO4[Medicagotruncatula]	XP_013457812.1	Medtr4g105740.2
scaffold1407|size250926|quiver_141186_146109_ID=g122177	111.822	2.07674	0.000243457	0	scaffold1407|size250926|quiver_141186_146109_ID=g122177	NACtranscriptionfactor-likeprotein[Medicagotruncatula]	XP_013448091.1	Medtr7g033320.1
scaffold141|size793921|quiver_250000_252393_ID=g82764	228.681	-2.88231	0.0370384	0	scaffold141|size793921|quiver_250000_252393_ID=g82764	9-cis-epoxycarotenoiddioxygenase[Medicagotruncatula]	XP_013464369.1	Medtr2g070460.1
scaffold141|size793921|quiver_523245_526172_ID=g82797	117.589	-2.44273	2.91192e-05	7e-71	scaffold141|size793921|quiver_523245_526172_ID=g82797	zincfinger-likeprotein[Medicagotruncatula]	XP_013466645.1	Medtr1g033340.1
scaffold141|size793921|quiver_544978_547571_ID=g82800	86.9532	-2.81914	9.43232e-06	3e-53	scaffold141|size793921|quiver_544978_547571_ID=g82800	transmembraneascorbateferrireductase[Medicagotruncatula]	XP_013466649.1	Medtr1g033390.1
scaffold141|size793921|quiver_651376_657088_ID=g82811	157.645	-2.38245	0.00930423	3e-151	scaffold141|size793921|quiver_651376_657088_ID=g82811	purpleacidphosphatasefamilyprotein[Medicagotruncatula]	XP_003631143.1	Medtr8g107620.1
scaffold141|size793921|quiver_709788_712579_ID=g82819	778.94	2.59038	8.60297e-13	6e-151	scaffold141|size793921|quiver_709788_712579_ID=g82819	flavonolsynthase/flavanone3-hydroxylase[Medicagotruncatula]	XP_013445957.1	Medtr8g064200.1
scaffold141|size793921|quiver_74166_79363_ID=g82742	89.4566	-3.40571	9.84957e-07	0	scaffold141|size793921|quiver_74166_79363_ID=g82742	inositoltransporter,putative[Medicagotruncatula]	XP_003616229.1	Medtr5g077580.1
scaffold1410|size224729|quiver_78502_80171_ID=g114228	809.928	-2.0619	0.0147511	2e-143	scaffold1410|size224729|quiver_78502_80171_ID=g114228	plant-specificdomainTIGR01570familyprotein[Medicagotruncatula]	XP_013463905.1	Medtr2g054380.1
scaffold1412|size224713|quiver_145826_147628_ID=g108669	150.854	2.99685	0.000121529	0	scaffold1412|size224713|quiver_145826_147628_ID=g108669	UDP-glucosyltransferasefamilyprotein[Medicagotruncatula]	XP_003623434.1	Medtr4g108250.1
scaffold1412|size224713|quiver_147806_151476_ID=g108670	97.2084	-3.46598	1.18813e-08	1e-179	scaffold1412|size224713|quiver_147806_151476_ID=g108670	UDP-glucosyltransferasefamilyprotein[Medicagotruncatula]	XP_003623434.1	Medtr7g070740.1
scaffold1412|size224713|quiver_169202_172770_ID=g108676	809.184	3.546	1.03822e-08	0	scaffold1412|size224713|quiver_169202_172770_ID=g108676	WRKYtranscriptionfactor[Medicagotruncatula]	XP_003623461.2	Medtr7g071120.1
scaffold1414|size224120|quiver_6426_8371_ID=g103032	113.737	3.05992	0.00240967	0	scaffold1414|size224120|quiver_6426_8371_ID=g103032	1-aminocyclopropane-1-carboxylatesynthase[Medicagotruncatula]	XP_013457509.1	Medtr4g097540.1
scaffold142|size1573412|quiver_1095610_1096403_ID=g80134	166.309	3.78919	4.95594e-05	4e-124	scaffold142|size1573412|quiver_1095610_1096403_ID=g80134	CAP,cysteine-richsecretoryprotein,antigen5[Medicagotruncatula]	XP_013463163.1	Medtr2g435490.1
scaffold142|size1573412|quiver_1366442_1372916_ID=g80169	152.606	6.0136	1.99418e-18	1e-39	scaffold142|size1573412|quiver_1366442_1372916_ID=g80169	transcriptionaladapterADA2[Medicagotruncatula]	XP_013461146.1	Medtr3g081380.1
scaffold142|size1573412|quiver_487160_491109_ID=g80055	848.808	-2.66174	8.07199e-05	0	scaffold142|size1573412|quiver_487160_491109_ID=g80055	laccase/diphenoloxidasefamilyprotein[Medicagotruncatula]	XP_013460154.1	Medtr3g462760.1
scaffold142|size1573412|quiver_799360_800339_ID=g80091	771.104	5.19584	3.91825e-15	2e-108	scaffold142|size1573412|quiver_799360_800339_ID=g80091	disease-resistanceresponseprotein[Medicagotruncatula]	XP_003594829.1	Medtr2g035100.1
scaffold142|size1573412|quiver_826120_827046_ID=g80095	4457.54	8.49831	5.60956e-93	5e-106	scaffold142|size1573412|quiver_826120_827046_ID=g80095	disease-resistanceresponseprotein[Medicagotruncatula]	XP_003594834.1	Medtr2g035150.1
scaffold142|size1573412|quiver_831860_833345_ID=g80096	2566.01	3.04059	1.27294e-12	1e-110	scaffold142|size1573412|quiver_831860_833345_ID=g80096	disease-resistanceresponseprotein[Medicagotruncatula]	XP_003594836.1	Medtr2g035170.1
scaffold142|size1573412|quiver_846330_848718_ID=g80098	3414.45	2.17753	8.55477e-06	6e-87	scaffold142|size1573412|quiver_846330_848718_ID=g80098	ABA-responsiveprotein[Medicagotruncatula]	XP_003594849.1	Medtr2g035320.1
scaffold142|size1573412|quiver_850470_851769_ID=g80099	4134.92	2.36933	2.51046e-08	6e-93	scaffold142|size1573412|quiver_850470_851769_ID=g80099	ABA-responsiveprotein[Medicagotruncatula]	XP_003594838.2	Medtr2g035210.1
scaffold142|size1573412|quiver_869076_870404_ID=g80101	17109.1	3.20526	4.37069e-16	9e-92	scaffold142|size1573412|quiver_869076_870404_ID=g80101	ABA-responsiveprotein[Medicagotruncatula]	XP_003594849.1	Medtr2g035320.1
scaffold142|size1573412|quiver_874016_875363_ID=g80102	10072.8	2.96887	9.94696e-08	2e-93	scaffold142|size1573412|quiver_874016_875363_ID=g80102	ABA-responsiveprotein[Medicagotruncatula]	XP_003594849.1	Medtr2g035320.1
scaffold1421|size349366|quiver_21735_26971_ID=g84126	71.4989	2.2146	0.000535811	5e-39	scaffold1421|size349366|quiver_21735_26971_ID=g84126	heavymetal-associateddomainprotein[Medicagotruncatula]	XP_003619373.1	Medtr0795s0020.1
scaffold1421|size349366|quiver_271212_272286_ID=g84162	101.851	3.13813	3.79559e-08	2e-55	scaffold1421|size349366|quiver_271212_272286_ID=g84162	heavymetal-associateddomainprotein[Medicagotruncatula]	XP_013452257.1	Medtr6g049280.1
scaffold1422|size626626|quiver_22966_25814_ID=g81588	66.6792	2.36114	0.00235002	2e-152	scaffold1422|size626626|quiver_22966_25814_ID=g81588	endo-1,3-1,4-beta-D-glucanase-likeprotein[Medicagotruncatula]	XP_013458180.1	Medtr4g117400.1
scaffold1422|size626626|quiver_474214_475810_ID=g81659	78.4024	2.88487	4.3015e-05	0	scaffold1422|size626626|quiver_474214_475810_ID=g81659	E3ubiquitin-proteinligasePUB23-likeprotein[Medicagotruncatula]	XP_013467848.1	Medtr1g056910.1
scaffold1426|size228061|quiver_72246_77197_ID=g70947	580.551	-2.54453	0.00108594	0	scaffold1426|size228061|quiver_72246_77197_ID=g70947	DUF1336familyprotein[Medicagotruncatula]	XP_013453809.1	Medtr5g042910.2
scaffold143|size1056478|quiver_169042_171891_ID=g77215	1049.16	5.49662	4.00427e-25	0	scaffold143|size1056478|quiver_169042_171891_ID=g77215	cytochromeP450familyprotein[Medicagotruncatula]	XP_013457479.1	Medtr4g095050.1
scaffold143|size1056478|quiver_8096_11122_ID=g77193	103.181	6.04304	4.09161e-15	0	scaffold143|size1056478|quiver_8096_11122_ID=g77193	plant/T31B5-30protein[Medicagotruncatula]	XP_013452086.1	Medtr6g445440.1
scaffold1430|size403604|quiver_108386_111411_ID=g60279	802.514	-2.39202	0.00806853	0	scaffold1430|size403604|quiver_108386_111411_ID=g60279	Serine/ThreoninekinasePBS1[Medicagotruncatula]	XP_003628672.1	Medtr8g063300.1
scaffold1433|size241743|quiver_46426_50117_ID=g52483	265.055	-2.09944	0.000230852	0	scaffold1433|size241743|quiver_46426_50117_ID=g52483	actin-97[Medicagotruncatula]	XP_013465392.1	Medtr0015s0130.1
scaffold1438|size220064|quiver_102486_112415_ID=g39353	189.574	2.86779	0.000133917	0	scaffold1438|size220064|quiver_102486_112415_ID=g39353	glycosidehydrolasefamily5protein[Medicagotruncatula]	XP_003598254.1	Medtr3g009030.1
scaffold144|size894146|quiver_252557_254473_ID=g74597	457.728	2.96689	1.22557e-06	5e-109	scaffold144|size894146|quiver_252557_254473_ID=g74597	trihelixtranscriptionfactorGT-3a,putative[Medicagotruncatula]	XP_013449157.1	Medtr7g068770.1
scaffold144|size894146|quiver_517120_519986_ID=g74622	1347.58	-2.84963	8.50692e-11	0	scaffold144|size894146|quiver_517120_519986_ID=g74622	GDSL-likelipase/acylhydrolase[Medicagotruncatula]	XP_013449142.1	Medtr7g068550.1
scaffold1441|size398167|quiver_259414_261080_ID=g32009	1209.77	7.65545	3.4322e-39	2e-148	scaffold1441|size398167|quiver_259414_261080_ID=g32009	glutathioneS-transferase,amino-terminaldomainprotein[Medicagotruncatula]	XP_013460468.1	Medtr3g467420.1
scaffold1441|size398167|quiver_264154_266382_ID=g32010	449.779	5.75872	6.12032e-23	1e-138	scaffold1441|size398167|quiver_264154_266382_ID=g32010	glutathioneS-transferase,amino-terminaldomainprotein[Medicagotruncatula]	XP_013460469.1	Medtr3g467430.1
scaffold1441|size398167|quiver_267754_269945_ID=g32011	167.742	5.16583	4.96019e-12	2e-91	scaffold1441|size398167|quiver_267754_269945_ID=g32011	glutathioneS-transferase,amino-terminaldomainprotein[Medicagotruncatula]	XP_013460469.1	Medtr3g467430.1
scaffold1449|size490871|quiver_130826_132757_ID=g11528	803.079	-2.30521	4.64027e-05	0	scaffold1449|size490871|quiver_130826_132757_ID=g11528	patatin-likephospholipase[Medicagotruncatula]	XP_013463000.1	Medtr2g029510.1
scaffold1449|size490871|quiver_97026_98070_ID=g11525	231.095	-2.52646	0.0153687	2e-86	scaffold1449|size490871|quiver_97026_98070_ID=g11525	transmembraneprotein,putative[Medicagotruncatula]	XP_003596157.1	Medtr2g068940.1
scaffold145|size786912|quiver_41946_44889_ID=g72143	522.319	-2.56699	8.22645e-07	0	scaffold145|size786912|quiver_41946_44889_ID=g72143	glucose-methanol-choline(GMC)oxidoreductasefamilyprotein[Medicagotruncatula]	XP_003613819.1	Medtr5g041340.1
scaffold1452|size218343|quiver_56534_57651_ID=g4470	120.757	-6.79206	6.71654e-17	0.7	scaffold1452|size218343|quiver_56534_57651_ID=g4470	papainfamilycysteineprotease[Medicagotruncatula]	XP_013464267.1	Medtr3g091420.1
scaffold1454|size415636|quiver_117702_121071_ID=g164354	114.899	3.16399	3.16694e-08	0	scaffold1454|size415636|quiver_117702_121071_ID=g164354	G-typelectinS-receptor-likeSerine/Threonine-kinaseplant[Medicagotruncatula]	XP_003597073.1	Medtr0280s0040.1
scaffold1454|size415636|quiver_55567_58471_ID=g164347	407.589	2.9888	1.2099e-06	0	scaffold1454|size415636|quiver_55567_58471_ID=g164347	G-typelectinS-receptor-likeSerine/Threonine-kinaseplant[Medicagotruncatula]	XP_003597073.1	Medtr0280s0040.1
scaffold1454|size415636|quiver_77597_80651_ID=g164349	91.4419	2.70006	7.87207e-05	0	scaffold1454|size415636|quiver_77597_80651_ID=g164349	G-typelectinS-receptor-likeSerine/Threonine-kinaseplant[Medicagotruncatula]	XP_003597073.1	Medtr0280s0040.1
scaffold1456|size337561|quiver_220259_221091_ID=g159459	263.322	5.95361	5.64059e-19	2e-96	scaffold1456|size337561|quiver_220259_221091_ID=g159459	C2H2-typezincfingerprotein[Medicagotruncatula]	XP_003621801.1	Medtr7g023560.1
scaffold1458|size312127|quiver_292263_297794_ID=g154260	739.724	2.41115	2.13278e-05	9e-155	scaffold1458|size312127|quiver_292263_297794_ID=g154260	xyloglucanendotransglucosylase/hydrolasefamilyprotein[Medicagotruncatula]	XP_013453660.1	Medtr5g029100.1
scaffold1458|size312127|quiver_40146_42783_ID=g154220	2157.42	11.4204	4.34526e-38	0	scaffold1458|size312127|quiver_40146_42783_ID=g154220	cytochromeP450familyflavonesynthase[Medicagotruncatula]	XP_003622129.1	Medtr7g028020.1
scaffold1458|size312127|quiver_83476_86180_ID=g154229	882.299	9.64236	8.61479e-33	0	scaffold1458|size312127|quiver_83476_86180_ID=g154229	cytochromeP450familyflavonesynthase[Medicagotruncatula]	XP_003622129.1	Medtr7g028020.1
scaffold146|size836147|quiver_248924_253163_ID=g69527	197.952	2.24776	6.26329e-06	2e-118	scaffold146|size836147|quiver_248924_253163_ID=g69527	proteasomeactivatorcomplexsubunit-likeprotein[Medicagotruncatula]	XP_013460092.1	Medtr3g461520.1
scaffold146|size836147|quiver_294231_311833_ID=g69534	4357.07	2.16678	1.09056e-05	0	scaffold146|size836147|quiver_294231_311833_ID=g69534	proteasomeactivatorcomplexsubunit-likeprotein[Medicagotruncatula]	XP_013460092.1	Medtr3g461520.1
scaffold146|size836147|quiver_641194_646687_ID=g69578	58.8068	-4.09255	2.28551e-09	0	scaffold146|size836147|quiver_641194_646687_ID=g69578	IPPtransferase[Medicagotruncatula]	XP_013452112.1	Medtr6g045307.1
scaffold1460|size217450|quiver_169310_175216_ID=g149670	876.334	-2.4319	0.00119999	0	scaffold1460|size217450|quiver_169310_175216_ID=g149670	laccase/diphenoloxidasefamilyprotein[Medicagotruncatula]	XP_013460154.1	Medtr3g462760.1
scaffold1462|size216989|quiver_145966_148588_ID=g144682	199.793	3.31115	4.5598e-14	0	scaffold1462|size216989|quiver_145966_148588_ID=g144682	aldo/ketoreductasefamilyoxidoreductase[Medicagotruncatula]	XP_003621701.1	Medtr7g021850.1
scaffold1462|size216989|quiver_173396_176502_ID=g144689	817.129	4.47479	3.15143e-20	0	scaffold1462|size216989|quiver_173396_176502_ID=g144689	aldo/ketoreductasefamilyoxidoreductase[Medicagotruncatula]	XP_003621701.1	Medtr7g021850.1
scaffold1462|size216989|quiver_197052_199117_ID=g144692	402.824	3.64082	6.06604e-13	0	scaffold1462|size216989|quiver_197052_199117_ID=g144692	aldo/ketoreductasefamilyoxidoreductase[Medicagotruncatula]	XP_003621684.1	Medtr7g021820.1
scaffold1464|size434472|quiver_37846_39950_ID=g139498	120.78	3.50051	3.91098e-06	6	scaffold1464|size434472|quiver_37846_39950_ID=g139498	LRRreceptor-likekinasefamilyprotein[Medicagotruncatula]	XP_013469217.1	Medtr1g033390.1
scaffold1465|size413923|quiver_251447_257344_ID=g136984	12522.7	3.0653	5.14709e-15	0	scaffold1465|size413923|quiver_251447_257344_ID=g136984	peroxidasefamilyprotein[Medicagotruncatula]	XP_003594497.1	Medtr2g029850.1
scaffold1465|size413923|quiver_279952_282594_ID=g136987	4029.48	2.38851	3.17831e-05	0	scaffold1465|size413923|quiver_279952_282594_ID=g136987	peroxidasefamilyprotein[Medicagotruncatula]	XP_003594495.2	Medtr2g029830.1
scaffold147|size783867|quiver_204158_207516_ID=g66833	79.6912	-2.35366	0.00205872	0	scaffold147|size783867|quiver_204158_207516_ID=g66833	phenylpropenaldouble-bondreductase[Medicagotruncatula]	XP_003596971.2	Medtr2g088190.1
scaffold147|size783867|quiver_325329_333643_ID=g66844	86.9887	2.78094	2.85538e-05	0	scaffold147|size783867|quiver_325329_333643_ID=g66844	WRKY1btranscriptionfactor[Medicagotruncatula]	XP_003596950.1	Medtr2g088000.1
scaffold1470|size397098|quiver_144099_145731_ID=g124705	363.881	3.44828	3.22323e-09	0	scaffold1470|size397098|quiver_144099_145731_ID=g124705	limonoidUDP-glucosyltransferase-likeprotein[Medicagotruncatula]	XP_003599976.1	Medtr3g049970.1
scaffold1471|size393608|quiver_149413_156681_ID=g122213	82.9101	4.75154	2.09602e-10	0	scaffold1471|size393608|quiver_149413_156681_ID=g122213	cysteine-richreceptor-likekinase[Medicagotruncatula]	XP_003628052.2	Medtr8g041910.1
scaffold1472|size245529|quiver_161609_165221_ID=g119654	269.305	3.99142	7.75838e-09	0	scaffold1472|size245529|quiver_161609_165221_ID=g119654	cytochromeP450familyprotein[Medicagotruncatula]	XP_003607445.1	Medtr4g078110.1
scaffold1472|size245529|quiver_76878_81731_ID=g119643	223.568	2.40174	7.44505e-07	0	scaffold1472|size245529|quiver_76878_81731_ID=g119643	P-loopnucleosidetriphosphatehydrolasesuperfamilyprotein[Medicagotruncatula]	XP_003607425.1	Medtr4g077880.1
scaffold1473|size455849|quiver_142687_152351_ID=g117207	495.923	-2.28166	3.58926e-05	0	scaffold1473|size455849|quiver_142687_152351_ID=g117207	serinecarboxypeptidase-likeprotein[Medicagotruncatula]	XP_003621641.2	Medtr7g021130.1
scaffold1473|size455849|quiver_360285_364310_ID=g117233	218.087	2.62134	3.09745e-06	0	scaffold1473|size455849|quiver_360285_364310_ID=g117233	ARMrepeatCCCH-typezincfingerprotein[Medicagotruncatula]	XP_003615688.2	Medtr5g071070.1
scaffold1475|size215245|quiver_147746_150617_ID=g111479	352.89	2.06855	0.000116649	0	scaffold1475|size215245|quiver_147746_150617_ID=g111479	auxineffluxcarrierfamilyprotein[Medicagotruncatula]	XP_003612402.1	Medtr5g024640.1
scaffold1477|size565953|quiver_216848_221474_ID=g105883	63.1034	2.56972	0.0237589	3e-78	scaffold1477|size565953|quiver_216848_221474_ID=g105883	hypotheticalproteinMTR_1g052045[Medicagotruncatula]	XP_013467493.1	Medtr1g052045.1
scaffold1478|size443024|quiver_1776_3865_ID=g103062	95.1592	2.87415	5.42829e-05	0	scaffold1478|size443024|quiver_1776_3865_ID=g103062	exocystsubunitexo70familyprotein[Medicagotruncatula]	XP_003598997.1	Medtr3g025900.1
scaffold1478|size443024|quiver_37306_43388_ID=g103067	373.796	2.07515	2.8422e-05	4e-78	scaffold1478|size443024|quiver_37306_43388_ID=g103067	RNA-binding(RRM/RBD/RNPmotif)familyprotein[Medicagotruncatula]	XP_003598995.1	Medtr3g025880.2
scaffold148|size893303|quiver_833737_835124_ID=g64230	1140.69	2.83527	3.57944e-05	6e-153	scaffold148|size893303|quiver_833737_835124_ID=g64230	ethyleneresponsefactor[Medicagotruncatula]	XP_003608658.1	Medtr4g100380.1
scaffold1482|size214533|quiver_13741_15581_ID=g92314	1188.63	2.92236	3.16954e-10	8e-43	scaffold1482|size214533|quiver_13741_15581_ID=g92314	hsp20/alphacrystallinfamilyprotein[Medicagotruncatula]	XP_003625726.2	Medtr0004s0510.1
scaffold1483|size464028|quiver_282986_285333_ID=g89555	112.111	2.23211	3.04804e-05	0	scaffold1483|size464028|quiver_282986_285333_ID=g89555	glycolipidtransferprotein[Medicagotruncatula]	XP_003594554.1	Medtr2g030530.1
scaffold1483|size464028|quiver_404173_405587_ID=g89574	551.771	2.22896	1.59413e-05	0	scaffold1483|size464028|quiver_404173_405587_ID=g89574	P-loopnucleosidetriphosphatehydrolasesuperfamilyprotein[Medicagotruncatula]	XP_003594544.1	Medtr2g030420.1
scaffold1485|size220325|quiver_70386_71520_ID=g84177	3981.75	5.87136	1.91506e-41	0	scaffold1485|size220325|quiver_70386_71520_ID=g84177	chitinase[Medicagotruncatula]	XP_003592154.1	Medtr1g099310.1
scaffold1485|size220325|quiver_76706_77809_ID=g84178	269.304	2.18179	0.000407723	0	scaffold1485|size220325|quiver_76706_77809_ID=g84178	chitinase[Medicagotruncatula]	XP_003592155.1	Medtr1g099320.1
scaffold149|size822102|quiver_155996_165526_ID=g61454	774.692	-2.01804	5.07425e-05	0	scaffold149|size822102|quiver_155996_165526_ID=g61454	sieveelementocclusionprotein[Medicagotruncatula]	XP_003590780.1	Medtr1g075170.1
scaffold149|size822102|quiver_181530_186570_ID=g61458	949.58	-2.1659	2.8765e-06	0	scaffold149|size822102|quiver_181530_186570_ID=g61458	sieveelementocclusionprotein[Medicagotruncatula]	XP_003590780.1	Medtr1g075170.1
scaffold149|size822102|quiver_192470_196171_ID=g61460	602.714	-3.16066	2.74281e-12	0	scaffold149|size822102|quiver_192470_196171_ID=g61460	sieveelementocclusionprotein[Medicagotruncatula]	XP_003590781.1	Medtr1g075180.1
scaffold149|size822102|quiver_361740_362288_ID=g61479	200.484	3.67894	5.3834e-09	1e-40	scaffold149|size822102|quiver_361740_362288_ID=g61479	inhibitoroftrypsinandhagemanfactor-likeprotein[Medicagotruncatula]	XP_003590795.1	Medtr1g075340.2
scaffold149|size822102|quiver_438182_439797_ID=g61493	142.898	-2.01616	0.000113967	999999	scaffold149|size822102|quiver_438182_439797_ID=g61493	No_hits_found	genbank	Medtr1g075490.1
scaffold1490|size356039|quiver_145692_154151_ID=g70996	705.086	-2.38565	0.000249769	0	scaffold1490|size356039|quiver_145692_154151_ID=g70996	zincfinger,C3HC4type(RINGfinger)protein[Medicagotruncatula]	XP_003628997.2	Medtr8g072020.1
scaffold1490|size356039|quiver_195900_197621_ID=g71002	139.417	3.85964	2.98666e-10	0	scaffold1490|size356039|quiver_195900_197621_ID=g71002	glycosyltransferasefamilyprotein[Medicagotruncatula]	XP_003628986.1	Medtr8g071900.1
scaffold1496|size226769|quiver_86556_96751_ID=g54955	78.6876	4.25344	1.57697e-09	0	scaffold1496|size226769|quiver_86556_96751_ID=g54955	tyrosinekinasefamilyprotein[Medicagotruncatula]	XP_013459475.1	Medtr3g040800.1
scaffold1497|size252120|quiver_10136_13292_ID=g52506	65.7032	3.17187	3.31407e-05	0	scaffold1497|size252120|quiver_10136_13292_ID=g52506	NBS-LRRtypediseaseresistanceprotein[Medicagotruncatula]	XP_003598563.1	Medtr3g015560.1
scaffold1498|size211505|quiver_10088_14151_ID=g50048	284.971	2.0277	0.000507825	0	scaffold1498|size211505|quiver_10088_14151_ID=g50048	diseaseresistanceprotein(TIR-NBS-LRRclass)[Medicagotruncatula]	XP_003619894.1	Medtr6g472300.1
scaffold1498|size211505|quiver_117586_121751_ID=g50058	188.228	2.31632	2.25994e-05	1e-138	scaffold1498|size211505|quiver_117586_121751_ID=g50058	archaealATPase[Medicagotruncatula]	XP_013452674.1	Medtr6g071790.1
scaffold1498|size211505|quiver_157174_165171_ID=g50062	172.963	2.17883	0.000165686	0	scaffold1498|size211505|quiver_157174_165171_ID=g50062	diseaseresistanceprotein(TIR-NBS-LRRclass)[Medicagotruncatula]	XP_003619913.2	Medtr6g472300.1
scaffold1498|size211505|quiver_90225_94331_ID=g50055	199.344	2.11061	0.00166117	0	scaffold1498|size211505|quiver_90225_94331_ID=g50055	diseaseresistanceprotein(TIR-NBS-LRRclass)[Medicagotruncatula]	XP_003619894.1	Medtr6g071430.2
scaffold15|size1377404|quiver_626175_628427_ID=g76982	978.857	4.08084	1.20871e-09	1e-105	scaffold15|size1377404|quiver_626175_628427_ID=g76982	AP2domainclasstranscriptionfactor[Medicagotruncatula]	XP_013451886.1	Medtr6g037610.1
scaffold150|size774970|quiver_347426_349580_ID=g58778	91.5121	3.27493	4.1288e-07	0	scaffold150|size774970|quiver_347426_349580_ID=g58778	mybtranscriptionfactor[Medicagotruncatula]	XP_003594670.1	Medtr2g033170.1
scaffold150|size774970|quiver_499953_503091_ID=g58797	1608.24	-2.41754	1.35076e-06	0	scaffold150|size774970|quiver_499953_503091_ID=g58797	laccase/diphenoloxidasefamilyprotein[Medicagotruncatula]	XP_013448890.1	Medtr7g062310.1
scaffold150|size774970|quiver_548791_550254_ID=g58800	121.444	-2.22761	0.000157606	0	scaffold150|size774970|quiver_548791_550254_ID=g58800	asparticproteinasenepenthesin[Medicagotruncatula]	XP_013448893.1	Medtr7g062360.1
scaffold1500|size211122|quiver_44236_45565_ID=g45033	7710.26	-2.46591	0.000120858	0	scaffold1500|size211122|quiver_44236_45565_ID=g45033	DNA-damage-repair/tolerationDRT100-likeprotein[Medicagotruncatula]	XP_003599106.1	Medtr3g027940.1
scaffold1501|size996122|quiver_428207_433295_ID=g42459	72.2209	7.28967	6.72428e-12	0	scaffold1501|size996122|quiver_428207_433295_ID=g42459	S-locuslectinkinasefamilyprotein[Medicagotruncatula]	XP_013458802.1	Medtr3g007630.1
scaffold1501|size996122|quiver_515655_519484_ID=g42474	70.3098	7.22025	1.55544e-11	0	scaffold1501|size996122|quiver_515655_519484_ID=g42474	S-locuslectinkinasefamilyprotein[Medicagotruncatula]	XP_003598132.2	Medtr3g007630.1
scaffold1503|size286733|quiver_63876_64564_ID=g37034	1792.15	-2.07105	0.00329722	3e-50	scaffold1503|size286733|quiver_63876_64564_ID=g37034	transmembraneprotein,putative[Medicagotruncatula]	XP_003605717.2	Medtr4g037480.1
scaffold1504|size210484|quiver_175222_179331_ID=g34492	1260.54	4.41063	1.08611e-11	0	scaffold1504|size210484|quiver_175222_179331_ID=g34492	diseaseresistanceprotein(CC-NBS-LRRclass)familyprotein[Medicagotruncatula]	XP_003612687.1	Medtr5g027810.1
scaffold1506|size352351|quiver_294271_298415_ID=g29607	443.871	4.76064	2.91982e-17	0	scaffold1506|size352351|quiver_294271_298415_ID=g29607	LRRreceptor-likekinasefamilyprotein[Medicagotruncatula]	XP_013457947.1	Medtr4g109170.1
scaffold1508|size471103|quiver_407605_409397_ID=g24301	21567.1	-2.24466	7.20749e-05	0	scaffold1508|size471103|quiver_407605_409397_ID=g24301	caffeicacidO-methyltransferase[Medicagotruncatula]	XP_003605744.1	Medtr0079s0070.1
scaffold151|size773925|quiver_490793_492708_ID=g56120	249.857	2.47393	0.000177372	3e-126	scaffold151|size773925|quiver_490793_492708_ID=g56120	trihelixtranscriptionfactorGT-3a,putative[Medicagotruncatula]	XP_013449157.1	Medtr7g068770.1
scaffold151|size773925|quiver_741257_742072_ID=g56158	118.021	5.84553	1.00215e-10	3e-150	scaffold151|size773925|quiver_741257_742072_ID=g56158	Lipidtransferprotein[Medicagotruncatula]	XP_003620188.1	Medtr6g078290.1
scaffold1512|size209650|quiver_32362_33221_ID=g14149	1451.89	-2.40962	2.4871e-07	3e-51	scaffold1512|size209650|quiver_32362_33221_ID=g14149	transmembraneprotein,putative[Medicagotruncatula]	XP_003605725.1	Medtr4g037560.1
scaffold1513|size322597|quiver_115526_123554_ID=g11583	147.509	4.11866	5.71051e-14	0	scaffold1513|size322597|quiver_115526_123554_ID=g11583	DUF668familyprotein[Medicagotruncatula]	XP_003589496.1	Medtr1g025340.1
scaffold1516|size318911|quiver_55976_60840_ID=g4498	58.2937	2.29966	0.000143792	1e-110	scaffold1516|size318911|quiver_55976_60840_ID=g4498	cysteineproteinasesuperfamilyprotein[Medicagotruncatula]	XP_013461129.1	Medtr3g081150.2
scaffold1516|size318911|quiver_62625_72281_ID=g4499	685.374	2.56492	3.75158e-05	0	scaffold1516|size318911|quiver_62625_72281_ID=g4499	heatshock70kDaprotein[Medicagotruncatula]	XP_013461130.1	Medtr3g081170.1
scaffold152|size792377|quiver_68856_70737_ID=g53508	266.821	3.68483	5.88569e-09	0	scaffold152|size792377|quiver_68856_70737_ID=g53508	limonoidUDP-glucosyltransferase-likeprotein[Medicagotruncatula]	XP_003599976.1	Medtr3g049970.1
scaffold1520|size369225|quiver_196845_199188_ID=g159507	85.1364	5.70341	1.02251e-11	9e-15	scaffold1520|size369225|quiver_196845_199188_ID=g159507	hypotheticalproteinMTR_4g029730[Medicagotruncatula]	XP_013455207.1	Medtr4g029730.1
scaffold1520|size369225|quiver_81735_87851_ID=g159491	725.392	-2.36933	0.00270724	0	scaffold1520|size369225|quiver_81735_87851_ID=g159491	organiccation/carnitinetransporter[Medicagotruncatula]	XP_003605381.1	Medtr4g030210.1
scaffold1523|size297320|quiver_192454_200070_ID=g152108	3266.5	2.25815	0.00219501	0	scaffold1523|size297320|quiver_192454_200070_ID=g152108	lysine-tRNAligase-likeprotein[Medicagotruncatula]	XP_003594948.1	Medtr2g036600.1
scaffold1523|size297320|quiver_292480_294200_ID=g152123	160.801	7.22701	1.23704e-14	0	scaffold1523|size297320|quiver_292480_294200_ID=g152123	laccase/diphenoloxidasefamilyprotein[Medicagotruncatula]	XP_013454903.1	Medtr4g019225.1
scaffold1524|size428438|quiver_137436_138488_ID=g149690	51.5481	6.02389	1.29967e-10	3e-106	scaffold1524|size428438|quiver_137436_138488_ID=g149690	WRKYfamilytranscriptionfactor[Medicagotruncatula]	XP_003588914.1	Medtr1g015140.1
scaffold1524|size428438|quiver_222705_223755_ID=g149700	391.864	2.65941	7.04712e-06	5e-157	scaffold1524|size428438|quiver_222705_223755_ID=g149700	syringolide-inducedprotein14-1-1[Medicagotruncatula]	XP_003589562.1	Medtr1g026110.1
scaffold1524|size428438|quiver_377947_378551_ID=g149726	194.945	3.12539	1.03399e-07	2e-67	scaffold1524|size428438|quiver_377947_378551_ID=g149726	calcium-bindingEF-handprotein[Medicagotruncatula]	XP_003596532.1	Medtr2g081580.1
scaffold1528|size296189|quiver_173868_176632_ID=g139569	744.235	5.56021	6.09078e-13	8e-179	scaffold1528|size296189|quiver_173868_176632_ID=g139569	quinone-oxidoreductase-likeprotein[Medicagotruncatula]	XP_003605682.1	Medtr4g033205.1
scaffold153|size1311931|quiver_1034864_1038318_ID=g51114	55.5673	3.29512	3.4919e-05	2e-101	scaffold153|size1311931|quiver_1034864_1038318_ID=g51114	transcriptionfactorjungbrunnen-likeprotein[Medicagotruncatula]	XP_003617382.1	Medtr5g090970.1
scaffold153|size1311931|quiver_1084081_1085630_ID=g51120	126.723	2.27199	0.00264269	1e-145	scaffold153|size1311931|quiver_1084081_1085630_ID=g51120	glutathioneS-transferase[Medicagotruncatula]	XP_003617376.1	Medtr5g090910.1
scaffold153|size1311931|quiver_1212508_1222050_ID=g51139	552.837	6.66178	5.89731e-34	0	scaffold153|size1311931|quiver_1212508_1222050_ID=g51139	flavonoidhydroxylase[Medicagotruncatula]	XP_013459100.1	Medtr3g024520.1
scaffold153|size1311931|quiver_1264219_1268844_ID=g51143	1056.12	8.45724	7.761e-44	0	scaffold153|size1311931|quiver_1264219_1268844_ID=g51143	flavonoidhydroxylase[Medicagotruncatula]	XP_003598945.1	Medtr3g025230.1
scaffold153|size1311931|quiver_934288_936358_ID=g51096	331.975	3.12129	4.60081e-07	0	scaffold153|size1311931|quiver_934288_936358_ID=g51096	eukaryoticaspartylproteasefamilyprotein[Medicagotruncatula]	XP_003617399.2	Medtr5g091130.1
scaffold1531|size270748|quiver_162896_167722_ID=g131972	57.6284	3.67575	5.38288e-08	5e-134	scaffold1531|size270748|quiver_162896_167722_ID=g131972	PPRcontainingplantprotein[Medicagotruncatula]	XP_013461142.1	Medtr3g081310.1
scaffold1535|size305553|quiver_297624_298664_ID=g122279	62.7949	6.02082	3.73436e-09	7e-157	scaffold1535|size305553|quiver_297624_298664_ID=g122279	cysteine/histidine-richC1domainprotein[Medicagotruncatula]	XP_003621917.1	Medtr7g025000.1
scaffold154|size1328634|quiver_1311941_1312774_ID=g48609	182.648	-2.55418	1.10303e-06	6e-29	scaffold154|size1328634|quiver_1311941_1312774_ID=g48609	Clavata3/ESR(CLE)genefamilymemberMtCLE23[Medicagotruncatula]	XP_003601377.1	Medtr3g080060.1
scaffold154|size1328634|quiver_423562_424146_ID=g48495	296.425	4.95858	1.51023e-15	4e-31	scaffold154|size1328634|quiver_423562_424146_ID=g48495	UVI1,putative[Medicagotruncatula]	XP_013461039.1	Medtr3g078420.1
scaffold154|size1328634|quiver_802039_805773_ID=g48542	3896.1	2.52875	1.38777e-06	0	scaffold154|size1328634|quiver_802039_805773_ID=g48542	enhanceddiseasesusceptibilityprotein[Medicagotruncatula]	XP_003601315.2	Medtr3g079340.1
scaffold154|size1328634|quiver_86076_88317_ID=g48442	95.542	3.34758	2.69845e-07	0	scaffold154|size1328634|quiver_86076_88317_ID=g48442	inactivepoly[ADP-ribose]polymeraseSRO4[Medicagotruncatula]	XP_003601269.1	Medtr3g077870.1
scaffold1548|size557744|quiver_257537_259432_ID=g86932	1257.88	-2.0885	1.84066e-05	0	scaffold1548|size557744|quiver_257537_259432_ID=g86932	carotenoidcleavagedioxygenase4a-6[Medicagotruncatula]	XP_003612461.2	Medtr5g025270.1
scaffold1548|size557744|quiver_381105_381681_ID=g86950	299.829	8.93043	1.03301e-19	7e-37	scaffold1548|size557744|quiver_381105_381681_ID=g86950	transmembraneprotein,putative[Medicagotruncatula]	XP_003590109.1	Medtr1g044470.1
scaffold1549|size515573|quiver_9246_13061_ID=g84202	135.213	3.6978	4.17752e-10	0	scaffold1549|size515573|quiver_9246_13061_ID=g84202	lectinkinasefamilyprotein[Medicagotruncatula]	XP_013464289.1	Medtr2g067980.1
scaffold155|size989099|quiver_864883_865654_ID=g46153	79.0872	3.43216	5.84258e-05	6e-91	scaffold155|size989099|quiver_864883_865654_ID=g46153	EFhandcalcium-bindingfamilyprotein[Medicagotruncatula]	XP_003602095.1	Medtr3g089070.1
scaffold155|size989099|quiver_912086_918827_ID=g46159	143.646	-2.42685	0.00015424	0	scaffold155|size989099|quiver_912086_918827_ID=g46159	argininosuccinatesynthase[Medicagotruncatula]	XP_003602086.1	Medtr3g088970.1
scaffold155|size989099|quiver_921746_922664_ID=g46161	110.283	-2.43272	0.013027	1e-114	scaffold155|size989099|quiver_921746_922664_ID=g46161	argininosuccinatesynthase[Medicagotruncatula]	XP_003602086.1	Medtr3g088970.1
scaffold1553|size825684|quiver_117968_118961_ID=g73425	282.641	3.31938	3.40214e-07	2e-56	scaffold1553|size825684|quiver_117968_118961_ID=g73425	calcium-bindingEF-handprotein[Medicagotruncatula]	XP_003596532.1	Medtr2g081580.1
scaffold1553|size825684|quiver_153676_159228_ID=g73430	84.2593	2.67765	4.07793e-07	0	scaffold1553|size825684|quiver_153676_159228_ID=g73430	S-locuslectinkinasefamilyprotein[Medicagotruncatula]	XP_003596523.1	Medtr2g081470.1
scaffold1553|size825684|quiver_579370_583814_ID=g73479	67.5757	-2.07947	0.0293955	5e-147	scaffold1553|size825684|quiver_579370_583814_ID=g73479	hypotheticalproteinMTR_3g466590[Medicagotruncatula]	XP_013460415.1	Medtr3g466590.1
scaffold1553|size825684|quiver_692560_695184_ID=g73492	323.385	-2.17569	2.48531e-06	0	scaffold1553|size825684|quiver_692560_695184_ID=g73492	GDSL-likelipase/acylhydrolase[Medicagotruncatula]	XP_013462637.1	Medtr2g017965.1
scaffold1553|size825684|quiver_98497_100861_ID=g73421	459.376	-2.1643	5.91595e-05	0	scaffold1553|size825684|quiver_98497_100861_ID=g73421	embryonicabundant-likeprotein[Medicagotruncatula]	XP_003596535.2	Medtr2g081610.1
scaffold1557|size338889|quiver_243842_246061_ID=g63152	71.7914	-2.19469	0.0147864	1e-87	scaffold1557|size338889|quiver_243842_246061_ID=g63152	hypotheticalproteinMTR_8g069925[Medicagotruncatula]	XP_013446195.1	Medtr8g069925.1
scaffold156|size759901|quiver_86581_93951_ID=g43642	353.23	6.13091	5.63154e-16	1e-69	scaffold156|size759901|quiver_86581_93951_ID=g43642	VQmotifprotein[Medicagotruncatula]	XP_003627923.1	Medtr8g040080.1
scaffold1561|size203277|quiver_102199_106901_ID=g52551	508.423	2.78584	7.44077e-08	0	scaffold1561|size203277|quiver_102199_106901_ID=g52551	TIR-likedomainproteinTSDCprotein[Medicagotruncatula]	XP_003617564.2	Medtr5g092990.1
scaffold1561|size203277|quiver_52476_56828_ID=g52542	95.1857	2.06802	0.00620559	0	scaffold1561|size203277|quiver_52476_56828_ID=g52542	calcium-dependentkinase[Medicagotruncatula]	XP_003617547.2	Medtr5g092810.1
scaffold1562|size203174|quiver_1_2081_ID=g50068	57.1277	2.20424	0.0020417	0	scaffold1562|size203174|quiver_1_2081_ID=g50068	malectin/receptor-likekinasefamilyprotein[Medicagotruncatula]	XP_003611353.1	Medtr5g013070.1
scaffold1562|size203174|quiver_33726_35373_ID=g50076	89.8096	2.41443	3.74107e-05	1e-146	scaffold1562|size203174|quiver_33726_35373_ID=g50076	transmembraneprotein,putative[Medicagotruncatula]	XP_003611349.1	Medtr5g013030.1
scaffold1562|size203174|quiver_90346_97129_ID=g50082	681.177	2.00985	9.62801e-07	0	scaffold1562|size203174|quiver_90346_97129_ID=g50082	peroxisomalacyl-coenzymeAoxidase-likeprotein[Medicagotruncatula]	XP_003611339.1	Medtr5g012920.1
scaffold1563|size281398|quiver_267198_268110_ID=g47448	781.483	4.35459	8.2066e-09	3e-105	scaffold1563|size281398|quiver_267198_268110_ID=g47448	pathogenesis-relatedproteinbetVIfamilyprotein[Medicagotruncatula]	XP_013451645.1	Medtr6g033450.1
scaffold1563|size281398|quiver_278508_279478_ID=g47449	1416.59	4.59752	3.02286e-18	3e-107	scaffold1563|size281398|quiver_278508_279478_ID=g47449	pathogenesis-relatedproteinbetVIfamilyprotein[Medicagotruncatula]	XP_013451645.1	Medtr6g033450.1
scaffold1563|size281398|quiver_40096_42977_ID=g47420	65.0118	4.30144	1.09712e-10	2e-180	scaffold1563|size281398|quiver_40096_42977_ID=g47420	auxineffluxcarrierfamilyprotein[Medicagotruncatula]	XP_003612402.1	Medtr5g024640.1
scaffold1565|size202397|quiver_100476_105427_ID=g42553	50.6459	2.35236	0.00286861	8e-43	scaffold1565|size202397|quiver_100476_105427_ID=g42553	diseaseresistanceprotein(TIR-NBS-LRRclass),putative[Medicagotruncatula]	XP_013452697.1	Medtr6g472230.1
scaffold1566|size237652|quiver_118696_123497_ID=g39425	72.554	2.15155	0.00104722	0	scaffold1566|size237652|quiver_118696_123497_ID=g39425	polyadenylate-bindingprotein[Medicagotruncatula]	XP_013469585.1	Medtr1g097440.2
scaffold157|size1016923|quiver_66734_68681_ID=g40526	250.058	7.24871	9.85472e-17	0	scaffold157|size1016923|quiver_66734_68681_ID=g40526	polyphenoloxidase[Medicagotruncatula]	XP_003593515.1	Medtr2g013010.1
scaffold1571|size244014|quiver_160823_161228_ID=g26950	384.046	7.38757	1.96214e-19	4e-36	scaffold1571|size244014|quiver_160823_161228_ID=g26950	hypotheticalproteinMTR_3g026785[Medicagotruncatula]	XP_013459137.1	Medtr3g026785.1
scaffold1571|size244014|quiver_57686_59685_ID=g26936	129.118	4.55647	1.26101e-11	3e-74	scaffold1571|size244014|quiver_57686_59685_ID=g26936	transmembraneprotein,putative[Medicagotruncatula]	XP_003617796.2	Medtr5g095580.1
scaffold1573|size201851|quiver_109926_110757_ID=g22021	281.064	5.85889	1.62245e-16	6e-19	scaffold1573|size201851|quiver_109926_110757_ID=g22021	transmembraneprotein,putative[Medicagotruncatula]	XP_013465154.1	Medtr2g090695.1
scaffold1578|size200813|quiver_144541_146461_ID=g9221	647.129	-2.51207	5.71716e-07	6e-84	scaffold1578|size200813|quiver_144541_146461_ID=g9221	mybtranscriptionfactor[Medicagotruncatula]	XP_003611063.2	Medtr5g010020.1
scaffold158|size1345574|quiver_337166_339228_ID=g38051	535.829	3.8246	4.54949e-13	0	scaffold158|size1345574|quiver_337166_339228_ID=g38051	annexinD8[Medicagotruncatula]	XP_013451561.1	Medtr6g028030.1
scaffold158|size1345574|quiver_702519_706601_ID=g38098	202.052	4.14811	2.64428e-08	0	scaffold158|size1345574|quiver_702519_706601_ID=g38098	NADP-specificglutamatedehydrogenase[Medicagotruncatula]	XP_003618972.1	Medtr6g029460.1
scaffold158|size1345574|quiver_967581_968555_ID=g38125	76.7975	2.54593	4.87973e-06	3e-165	scaffold158|size1345574|quiver_967581_968555_ID=g38125	3-ketoacyl-CoAsynthase-likeprotein[Medicagotruncatula]	XP_013451580.1	Medtr6g032965.1
scaffold1580|size285325|quiver_148656_149907_ID=g4544	148.284	2.07173	0.000894748	5e-141	scaffold1580|size285325|quiver_148656_149907_ID=g4544	DUF241domainprotein[Medicagotruncatula]	XP_003629203.1	Medtr8g074530.1
scaffold1580|size285325|quiver_55456_58986_ID=g4533	1320.68	4.3551	6.20601e-21	0	scaffold1580|size285325|quiver_55456_58986_ID=g4533	Chitinase(ClassIb)/Hevein[Medicagotruncatula]	XP_013446334.1	Medtr8g074335.1
scaffold1583|size409650|quiver_101806_105920_ID=g161899	1661.84	-2.44222	2.26841e-06	0	scaffold1583|size409650|quiver_101806_105920_ID=g161899	laccase/diphenoloxidasefamilyprotein[Medicagotruncatula]	XP_003616702.1	Medtr5g083360.1
scaffold1583|size409650|quiver_120136_122707_ID=g161901	98.0282	2.14766	0.000421516	0	scaffold1583|size409650|quiver_120136_122707_ID=g161901	dehydration-responsiveelement-bindingprotein[Medicagotruncatula]	XP_003616701.1	Medtr5g083340.1
scaffold1583|size409650|quiver_333180_336088_ID=g161931	105.765	2.05845	0.014159	0	scaffold1583|size409650|quiver_333180_336088_ID=g161931	cytochromeP450family72protein[Medicagotruncatula]	XP_013464443.1	Medtr2g072400.1
scaffold1583|size409650|quiver_353564_358622_ID=g161934	1168.17	2.20094	1.83773e-06	0	scaffold1583|size409650|quiver_353564_358622_ID=g161934	cytochromeP450family72protein[Medicagotruncatula]	XP_013464441.1	Medtr2g072380.1
scaffold1583|size409650|quiver_362354_366042_ID=g161935	584.834	2.59161	2.60277e-06	0	scaffold1583|size409650|quiver_362354_366042_ID=g161935	cytochromeP450family72protein[Medicagotruncatula]	XP_013464440.1	Medtr2g072340.1
scaffold1583|size409650|quiver_370324_375042_ID=g161936	1527.64	2.87547	7.66837e-11	0	scaffold1583|size409650|quiver_370324_375042_ID=g161936	cytochromeP450family72protein[Medicagotruncatula]	XP_013464440.1	Medtr2g072380.1
scaffold159|size1317552|quiver_18610_20901_ID=g35584	364.596	2.46146	0.00251724	1e-140	scaffold159|size1317552|quiver_18610_20901_ID=g35584	WRKYfamilytranscriptionfactor[Medicagotruncatula]	XP_013457329.1	Medtr4g094588.1
scaffold159|size1317552|quiver_191041_193219_ID=g35607	5800.49	-2.15854	4.86209e-07	0	scaffold159|size1317552|quiver_191041_193219_ID=g35607	FAD-bindingberberinefamilyprotein[Medicagotruncatula]	XP_013457301.1	Medtr4g094518.1
scaffold159|size1317552|quiver_234362_236419_ID=g35614	1274.64	5.0506	1.5965e-23	0	scaffold159|size1317552|quiver_234362_236419_ID=g35614	reticulineoxidase-likeprotein[Medicagotruncatula]	XP_013457291.1	Medtr4g094492.1
scaffold159|size1317552|quiver_251743_253539_ID=g35615	373.16	4.61922	1.58523e-28	0	scaffold159|size1317552|quiver_251743_253539_ID=g35615	reticulineoxidase-likeprotein[Medicagotruncatula]	XP_013457290.1	Medtr4g094488.1
scaffold159|size1317552|quiver_270474_272301_ID=g35617	50.6197	2.84585	0.00011989	0	scaffold159|size1317552|quiver_270474_272301_ID=g35617	reticulineoxidase-likeprotein[Medicagotruncatula]	XP_013457289.1	Medtr4g094480.1
scaffold159|size1317552|quiver_70146_73353_ID=g35591	122.63	2.88825	5.71549e-05	0	scaffold159|size1317552|quiver_70146_73353_ID=g35591	stressup-regulatedNod19protein[Medicagotruncatula]	XP_013457324.1	Medtr4g094570.1
scaffold159|size1317552|quiver_83946_88159_ID=g35593	1856.91	3.87465	7.627e-13	0	scaffold159|size1317552|quiver_83946_88159_ID=g35593	stressup-regulatedNod19protein[Medicagotruncatula]	XP_013457319.1	Medtr4g094560.1
scaffold159|size1317552|quiver_93506_98346_ID=g35594	186.532	4.86908	3.75471e-10	0	scaffold159|size1317552|quiver_93506_98346_ID=g35594	stressup-regulatedNod19protein[Medicagotruncatula]	XP_013457317.1	Medtr4g094550.1
scaffold159|size1317552|quiver_991958_994694_ID=g35716	838.632	2.39245	7.54658e-06	2e-164	scaffold159|size1317552|quiver_991958_994694_ID=g35716	jasmonatezim-domainprotein[Medicagotruncatula]	XP_013444474.1	Medtr8g021380.1
scaffold1590|size198856|quiver_191428_195201_ID=g144749	868.431	3.23708	1.05926e-13	3e-174	scaffold1590|size198856|quiver_191428_195201_ID=g144749	20Sproteasomesubunitalpha[Medicagotruncatula]	XP_003623370.2	Medtr7g070070.1
scaffold1591|size467765|quiver_273853_276607_ID=g142199	998.715	8.01515	2.3072e-34	0	scaffold1591|size467765|quiver_273853_276607_ID=g142199	UDP-glucosyltransferasefamilyprotein[Medicagotruncatula]	XP_003621428.2	Medtr7g013240.1
scaffold1591|size467765|quiver_286473_289923_ID=g142201	205.602	2.73157	2.8195e-08	0	scaffold1591|size467765|quiver_286473_289923_ID=g142201	UDP-glucosyltransferasefamilyprotein[Medicagotruncatula]	XP_003621427.1	Medtr7g013220.1
scaffold1591|size467765|quiver_292123_295262_ID=g142202	263.563	2.76045	1.23252e-10	0	scaffold1591|size467765|quiver_292123_295262_ID=g142202	UDP-glucosyltransferasefamilyprotein[Medicagotruncatula]	XP_003621425.1	Medtr7g013200.1
scaffold1594|size197837|quiver_166806_167890_ID=g134301	110.381	2.04936	8.04908e-05	6e-55	scaffold1594|size197837|quiver_166806_167890_ID=g134301	choline/ethanolaminekinase[Medicagotruncatula]	XP_013451989.1	Medtr6g039820.1
scaffold1598|size211381|quiver_100296_101691_ID=g124789	2750.41	2.25003	1.80029e-07	2e-91	scaffold1598|size211381|quiver_100296_101691_ID=g124789	ABA-responsiveprotein[Medicagotruncatula]	XP_003594837.1	Medtr2g035190.1
scaffold1598|size211381|quiver_134906_136201_ID=g124794	282.582	2.32841	0.0235415	6e-64	scaffold1598|size211381|quiver_134906_136201_ID=g124794	disease-resistanceresponseprotein[Medicagotruncatula]	XP_003594836.1	Medtr2g035170.1
scaffold1598|size211381|quiver_138786_140621_ID=g124795	234.323	2.73422	5.01671e-07	5e-36	scaffold1598|size211381|quiver_138786_140621_ID=g124795	disease-resistanceresponseprotein[Medicagotruncatula]	XP_003594836.1	Medtr2g035170.1
scaffold1598|size211381|quiver_148917_149821_ID=g124797	2180.15	8.8979	3.66556e-66	5e-106	scaffold1598|size211381|quiver_148917_149821_ID=g124797	disease-resistanceresponseprotein[Medicagotruncatula]	XP_003594834.1	Medtr2g035150.1
scaffold1598|size211381|quiver_170561_172870_ID=g124800	302.143	6.63089	2.03115e-24	4e-107	scaffold1598|size211381|quiver_170561_172870_ID=g124800	disease-resistanceresponseprotein[Medicagotruncatula]	XP_003594829.1	Medtr2g035100.1
scaffold1598|size211381|quiver_181318_183520_ID=g124802	84.5946	4.82774	1.39372e-10	8e-107	scaffold1598|size211381|quiver_181318_183520_ID=g124802	disease-resistanceresponseprotein[Medicagotruncatula]	XP_003594829.1	Medtr2g035100.1
scaffold1598|size211381|quiver_190883_192370_ID=g124804	538.853	3.77485	0.00921803	3e-106	scaffold1598|size211381|quiver_190883_192370_ID=g124804	disease-resistanceresponseprotein[Medicagotruncatula]	XP_003594829.1	Medtr2g035100.1
scaffold1598|size211381|quiver_91951_93631_ID=g124787	2914.78	2.12841	3.1124e-05	6e-93	scaffold1598|size211381|quiver_91951_93631_ID=g124787	ABA-responsiveprotein[Medicagotruncatula]	XP_003594838.2	Medtr2g035210.1
scaffold1599|size450227|quiver_84735_87081_ID=g122289	64.0692	2.11004	0.012432	1e-17	scaffold1599|size450227|quiver_84735_87081_ID=g122289	transmembraneprotein,putative[Medicagotruncatula]	XP_003600584.1	Medtr3g063950.1
scaffold16|size1518847|quiver_1157783_1166500_ID=g74335	89.9662	6.26638	1.14312e-11	0	scaffold16|size1518847|quiver_1157783_1166500_ID=g74335	Serine/Threoninekinase,plant-typeprotein[Medicagotruncatula]	XP_003599321.1	Medtr3g031610.1
scaffold16|size1518847|quiver_273453_274742_ID=g74225	1510.63	4.55369	1.70952e-13	3e-109	scaffold16|size1518847|quiver_273453_274742_ID=g74225	nacl-inducibleCa2+-bindingprotein[Medicagotruncatula]	XP_003609790.1	Medtr4g122260.1
scaffold16|size1518847|quiver_359540_366482_ID=g74234	105.974	3.22353	0.00114825	0	scaffold16|size1518847|quiver_359540_366482_ID=g74234	methionine-tRNAligase,putative[Medicagotruncatula]	XP_003609799.2	Medtr4g122580.1
scaffold160|size867190|quiver_13682_22891_ID=g33014	419.032	4.80798	1.87683e-20	0	scaffold160|size867190|quiver_13682_22891_ID=g33014	LRRreceptor-likekinase,putative[Medicagotruncatula]	XP_013445449.1	Medtr8g461110.1
scaffold1603|size520692|quiver_105576_109330_ID=g111524	3769.86	2.82094	6.4085e-08	0	scaffold1603|size520692|quiver_105576_109330_ID=g111524	enhanceddiseasesusceptibilityprotein[Medicagotruncatula]	XP_003601315.2	Medtr3g079340.1
scaffold1606|size286637|quiver_183348_189112_ID=g103171	217.612	2.17805	0.000276731	0	scaffold1606|size286637|quiver_183348_189112_ID=g103171	DUF668familyprotein[Medicagotruncatula]	XP_003603769.1	Medtr3g114010.1
scaffold1606|size286637|quiver_7885_11841_ID=g103146	2725.72	-2.06456	3.09101e-05	0	scaffold1606|size286637|quiver_7885_11841_ID=g103146	glycosylhydrolasefamily9protein[Medicagotruncatula]	XP_003603741.2	Medtr3g113720.1
scaffold1607|size195836|quiver_26179_28371_ID=g100765	426.103	2.98884	1.02185e-05	0	scaffold1607|size195836|quiver_26179_28371_ID=g100765	12-oxophytodienoatereductase-likeprotein[Medicagotruncatula]	XP_003610758.1	Medtr5g006670.1
scaffold161|size863428|quiver_246131_247365_ID=g30505	9464.9	-2.52586	6.49373e-05	1e-120	scaffold161|size863428|quiver_246131_247365_ID=g30505	fasciclindomainprotein[Medicagotruncatula]	XP_003629839.1	Medtr8g087450.1
scaffold161|size863428|quiver_258736_260615_ID=g30508	1323.68	2.74846	3.96254e-14	9e-149	scaffold161|size863428|quiver_258736_260615_ID=g30508	glutathioneS-transferase[Medicagotruncatula]	XP_013446658.1	Medtr8g087425.1
scaffold1610|size394298|quiver_311423_317003_ID=g92424	58.484	5.53295	1.91345e-10	0	scaffold1610|size394298|quiver_311423_317003_ID=g92424	flavincontainingmonooxygenaseFMOGS-OX-likeprotein[Medicagotruncatula]	XP_003627756.1	Medtr8g037910.1
scaffold1615|size422784|quiver_65036_68043_ID=g78945	229.717	3.81702	0.00634542	0	scaffold1615|size422784|quiver_65036_68043_ID=g78945	cytochromeP450family71protein[Medicagotruncatula]	XP_003600328.1	Medtr3g057980.1
scaffold1616|size396478|quiver_243201_247020_ID=g76337	99.6188	8.01348	2.42578e-16	0	scaffold1616|size396478|quiver_243201_247020_ID=g76337	aspartate-tRNAligase[Medicagotruncatula]	XP_003612738.1	Medtr5g028360.1
scaffold1619|size377527|quiver_321398_327578_ID=g68396	993.646	2.44977	2.66894e-06	0	scaffold1619|size377527|quiver_321398_327578_ID=g68396	cysteine-richreceptor-kinase-likeprotein[Medicagotruncatula]	XP_013466037.1	Medtr1g021642.1
scaffold162|size1015635|quiver_376109_377711_ID=g28147	2061.6	4.06969	2.73774e-17	0	scaffold162|size1015635|quiver_376109_377711_ID=g28147	aldo/ketoreductasefamilyoxidoreductase[Medicagotruncatula]	XP_003601570.1	Medtr3g083130.1
scaffold162|size1015635|quiver_539469_541313_ID=g28168	53.8835	-3.10776	4.00951e-05	0	scaffold162|size1015635|quiver_539469_541313_ID=g28168	L-ascorbateoxidase-likeprotein[Medicagotruncatula]	XP_003601600.1	Medtr3g083440.1
scaffold162|size1015635|quiver_542328_544183_ID=g28169	171.933	-3.18294	1.34114e-05	0	scaffold162|size1015635|quiver_542328_544183_ID=g28169	L-ascorbateoxidase-likeprotein[Medicagotruncatula]	XP_003601599.1	Medtr3g083450.1
scaffold1624|size274581|quiver_45966_46771_ID=g55002	115.897	-3.92143	4.39127e-07	5e-50	scaffold1624|size274581|quiver_45966_46771_ID=g55002	hypotheticalproteinMTR_8g102940[Medicagotruncatula]	XP_003630753.1	Medtr8g102940.1
[truncated: 1,985 more rows]

## Sheet: Susceptible 24 hrs Total DEGs
Supplementary Table 2. Total counts of differentially expressed genes (DEGs) in resistant and susceptible plants of cv. Maverick at each time point (24 and 72 hours after inoculation)
[truncated: 2,406 more rows]

[truncated: 1 more sheets: Susceptible 72hrs Total DEGs]
