# Supplementary material for: Resistant and susceptible responses in alfalfa (Medicago sativa) to bacterial stem blight caused by Pseudomonas syringae pv. syringae
Source: PLoS One. 2017 Dec 15;12(12):e0189781. doi: 10.1371/journal.pone.0189781 (PMC5731681; doi:10.1371/journal.pone.0189781)
Supplement: S3 Table — [Maverick-resistant 24 hrs: 429 DEGs; Maverick-resistant 72 hrs: 2,015 DEGs; Maverick-susceptible, 24 hrs: 1,187 DEGs; Maverick-susceptible, 72 hrs: 1.865 DEGs]. (XLSX) [file pone.0189781.s003.xlsx]

## Sheet: Resistant 24hrs Total DEGs
		Supplementary Table 3. Total counts of unique DEGs in cv. Maverick at each time point (24 and 72 hai)
Name	Base Mean	log2FoldChange	FDR	E-Value	Gene ID	Accession_No	Med IDs	Description
scaffold58|size1147909|quiver_543743_546404_ID=g132663	2277.71	10.5124	2.39276e-73	5e-163	scaffold58|size1147909|quiver_543743_546404_ID=g132663	XP_013456397.1	Medtr4g069520.1	BURPdomainprotein[Medicagotruncatula]
scaffold1409|size725578|quiver_418359_420775_ID=g117150	3141.29	9.47235	5.25774e-91	8e-144	scaffold1409|size725578|quiver_418359_420775_ID=g117150	XP_013456397.1	Medtr4g069520.1	BURPdomainprotein[Medicagotruncatula]
scaffold528|size1026657|quiver_173598_180291_ID=g75224	1003.47	8.14309	1.48361e-27	0	scaffold528|size1026657|quiver_173598_180291_ID=g75224	XP_013452112.1	Medtr6g045307.1	IPPtransferase[Medicagotruncatula]
scaffold2838|size71891|quiver_22156_26169_ID=g60883	120.133	6.73833	7.14379e-17	2e-119	scaffold2838|size71891|quiver_22156_26169_ID=g60883	XP_003616094.2	Medtr5g076070.1	FAR1DNA-bindingdomainprotein[Medicagotruncatula]
scaffold80|size1496537|quiver_1297479_1298170_ID=g74540	65.2968	6.70323	2.29042e-18	6e-89	scaffold80|size1496537|quiver_1297479_1298170_ID=g74540	XP_003624395.2	Medtr7g082730.1	hypotheticalproteinMTR_7g082730[Medicagotruncatula]
scaffold1572|size267484|quiver_51536_52129_ID=g24312	66.6257	6.55693	7.3983e-17	3.1	scaffold1572|size267484|quiver_51536_52129_ID=g24312	XP_003603643.1	Medtr6g086115.1	transmembraneaminoacidtransporterfamilyprotein[Medicagotruncatula]
scaffold2032|size142911|quiver_133316_139543_ID=g159809	416.429	6.46961	7.28158e-28	1e-154	scaffold2032|size142911|quiver_133316_139543_ID=g159809	XP_013460492.1	Medtr3g062570.3	LRRreceptor-likekinase[Medicagotruncatula]
scaffold4|size4032595|quiver_3532317_3532935_ID=g107050	56.1485	6.34985	1.72661e-15	2e-36	scaffold4|size4032595|quiver_3532317_3532935_ID=g107050	XP_013467425.1	Medtr1g051195.1	Hop-interactingproteinTHI031,putative[Medicagotruncatula]
scaffold845|size509291|quiver_402461_406660_ID=g83715	213.187	6.34279	6.05783e-22	0	scaffold845|size509291|quiver_402461_406660_ID=g83715	XP_013454874.1	Medtr4g017720.1	verticilliumwiltdiseaseresistanceprotein[Medicagotruncatula]
scaffold5519|size8034|quiver_1_4321_ID=g79625	95.8386	6.21129	2.18466e-13	2e-80	scaffold5519|size8034|quiver_1_4321_ID=g79625	XP_013467618.1	Medtr1914s0010.1	hypotheticalproteinMTR_1g053380[Medicagotruncatula]
scaffold58|size1147909|quiver_1064141_1064686_ID=g132733	85.7806	6.10767	8.55335e-16	8e-25	scaffold58|size1147909|quiver_1064141_1064686_ID=g132733	XP_013453056.1	Medtr6g486230.1	transmembraneprotein,putative[Medicagotruncatula]
scaffold755|size732219|quiver_293149_295959_ID=g151446	57.9021	6.10072	1.94953e-13	0	scaffold755|size732219|quiver_293149_295959_ID=g151446	XP_013449070.1	Medtr7g066410.1	DUF674familyprotein[Medicagotruncatula]
scaffold333|size577727|quiver_32162_33191_ID=g83098	129.581	6.03584	8.74676e-16	4e-15	scaffold333|size577727|quiver_32162_33191_ID=g83098	XP_003628799.1	Medtr8g066860.1	transmembraneprotein,putative[Medicagotruncatula]
scaffold321|size1251694|quiver_1093886_1095872_ID=g116015	114.722	6.00926	1.52975e-16	0	scaffold321|size1251694|quiver_1093886_1095872_ID=g116015	XP_013460366.1	Medtr3g465880.1	HXXXD-typeacyl-transferasefamilyprotein[Medicagotruncatula]
scaffold1097|size308727|quiver_23636_25461_ID=g95058	71.6746	5.99992	2.05377e-12	0	scaffold1097|size308727|quiver_23636_25461_ID=g95058	XP_003611124.1	Medtr5g010610.1	F-boxproteininteractiondomainprotein[Medicagotruncatula]
scaffold217|size676763|quiver_594279_596695_ID=g51234	70.7688	5.73917	2.58928e-13	3e-55	scaffold217|size676763|quiver_594279_596695_ID=g51234	XP_013459939.1	Medtr2g083020.1	hypotheticalproteinMTR_3g456010[Medicagotruncatula]
scaffold457|size1232482|quiver_117229_118111_ID=g94085	53.4168	5.62229	1.85516e-13	1e-51	scaffold457|size1232482|quiver_117229_118111_ID=g94085	XP_003614288.1	Medtr5g047620.1	transcriptionfactorjumonji(JmjC)domainprotein[Medicagotruncatula]
scaffold1836|size265123|quiver_36006_40504_ID=g4663	62.8603	5.56893	4.23023e-10	0	scaffold1836|size265123|quiver_36006_40504_ID=g4663	XP_003596557.1	Medtr2g081980.1	terpenesynthasefamily,metal-bindingdomainprotein[Medicagotruncatula]
scaffold1664|size187046|quiver_135063_135641_ID=g119735	109.845	5.4621	3.37967e-17	5e-24	scaffold1664|size187046|quiver_135063_135641_ID=g119735	XP_013453056.1	Medtr6g486230.1	transmembraneprotein,putative[Medicagotruncatula]
scaffold1097|size308727|quiver_626_2639_ID=g95055	57.9237	5.40408	2.50604e-09	0	scaffold1097|size308727|quiver_626_2639_ID=g95055	XP_003611124.1	Medtr5g010610.1	F-boxproteininteractiondomainprotein[Medicagotruncatula]
scaffold41|size1714948|quiver_487842_489368_ID=g9861	51.9839	5.34619	1.94953e-13	0	scaffold41|size1714948|quiver_487842_489368_ID=g9861	XP_013462849.1	Medtr2g023660.1	F-boxplant-likeprotein,putative[Medicagotruncatula]
scaffold607|size423669|quiver_88326_90063_ID=g36330	51.9077	5.2734	2.10196e-10	0	scaffold607|size423669|quiver_88326_90063_ID=g36330	XP_013460366.1	Medtr3g465880.1	HXXXD-typeacyl-transferasefamilyprotein[Medicagotruncatula]
scaffold259|size638625|quiver_181183_185865_ID=g110292	79.4316	5.20459	3.213e-09	3e-79	scaffold259|size638625|quiver_181183_185865_ID=g110292	XP_013446909.1	Medtr8g094810.1	leguminosingroup486secretedpeptide[Medicagotruncatula]
scaffold3328|size42314|quiver_1_3813_ID=g120221	120.543	5.19743	5.98805e-12	2e-150	scaffold3328|size42314|quiver_1_3813_ID=g120221	XP_003624300.1	Medtr7g081500.1	subtilisin-likeserineprotease[Medicagotruncatula]
scaffold791|size362865|quiver_143572_147101_ID=g57115	58.1483	5.12202	4.33566e-08	0	scaffold791|size362865|quiver_143572_147101_ID=g57115	XP_003627189.1	Medtr8g018590.1	seedlinoleate9S-lipoxygenase[Medicagotruncatula]
scaffold376|size621723|quiver_144131_150321_ID=g138326	56.5747	5.07671	3.6591e-13	1e-143	scaffold376|size621723|quiver_144131_150321_ID=g138326	XP_003625022.1	Medtr7g090120.1	fattyacidhydroxylasesuperfamilyprotein[Medicagotruncatula]
scaffold2068|size191434|quiver_134350_140611_ID=g66071	54.8771	4.9545	4.69851e-08	0	scaffold2068|size191434|quiver_134350_140611_ID=g66071	XP_013452112.1	Medtr6g045307.1	IPPtransferase[Medicagotruncatula]
scaffold784|size571795|quiver_250397_251259_ID=g75679	52.7542	4.88781	2.07979e-13	1e-41	scaffold784|size571795|quiver_250397_251259_ID=g75679	XP_003592445.1	Medtr1g105010.1	pairedamphipathichelixprotein[Medicagotruncatula]
scaffold495|size638927|quiver_376407_377463_ID=g161076	233.087	4.88159	1.17509e-11	2e-24	scaffold495|size638927|quiver_376407_377463_ID=g161076	XP_013456010.1	Medtr4g059020.1	hypotheticalproteinMTR_4g059020[Medicagotruncatula]
scaffold75|size939415|quiver_397920_400328_ID=g87837	216.87	4.78967	4.03623e-26	0	scaffold75|size939415|quiver_397920_400328_ID=g87837	XP_013465418.1	Medtr2g097473.1	GRASfamilytranscriptionfactor[Medicagotruncatula]
scaffold1806|size293506|quiver_13842_15671_ID=g81874	67.0301	4.78399	1.55437e-12	2e-169	scaffold1806|size293506|quiver_13842_15671_ID=g81874	XP_003615968.1	Medtr5g074610.1	flavonoidO-methyltransferase-likeprotein[Medicagotruncatula]
scaffold195|size1356585|quiver_54167_56871_ID=g110089	339.858	4.70599	5.99293e-19	0	scaffold195|size1356585|quiver_54167_56871_ID=g110089	XP_003607623.1	Medtr4g080360.1	papainfamilycysteineprotease[Medicagotruncatula]
scaffold1132|size477134|quiver_21080_31561_ID=g4185	234.783	4.6763	2.22597e-13	0	scaffold1132|size477134|quiver_21080_31561_ID=g4185	XP_003600554.2	Medtr3g062570.1	LRRreceptor-likekinase[Medicagotruncatula]
scaffold107|size883650|quiver_799852_806186_ID=g5396	84.442	4.61373	5.31125e-14	2e-41	scaffold107|size883650|quiver_799852_806186_ID=g5396	XP_013462949.1	Medtr2g026775.1	Lipidtransferprotein[Medicagotruncatula]
scaffold2032|size142911|quiver_113996_122797_ID=g159806	162.976	4.58546	1.41642e-10	0	scaffold2032|size142911|quiver_113996_122797_ID=g159806	XP_003600554.2	Medtr3g062570.1	LRRreceptor-likekinase[Medicagotruncatula]
scaffold382|size545710|quiver_181033_182165_ID=g123510	104.107	4.54957	1.44992e-15	1e-117	scaffold382|size545710|quiver_181033_182165_ID=g123510	XP_003610743.1	Medtr5g006520.1	kinaseinteracting(KIP1-like)familyprotein,putative[Medicagotruncatula]
scaffold1082|size288559|quiver_55682_56351_ID=g133925	78.1138	4.46339	2.77435e-08	8e-11	scaffold1082|size288559|quiver_55682_56351_ID=g133925	XP_003590888.1	Medtr1g079340.1	phloemprotein2-B1[Medicagotruncatula]
scaffold683|size420545|quiver_12476_18965_ID=g6136	107.066	4.3123	2.17529e-07	4e-91	scaffold683|size420545|quiver_12476_18965_ID=g6136	XP_003605668.2	Medtr0488s0020.1	DUF4283domainprotein[Medicagotruncatula]
scaffold537|size1024714|quiver_692464_693947_ID=g51792	90.5393	4.24722	2.21954e-10	8.1	scaffold537|size1024714|quiver_692464_693947_ID=g51792	XP_003588698.1	Medtr7g088125.1	drugresistancetransporter-likeABCdomainprotein[Medicagotruncatula]
scaffold524|size674838|quiver_438138_439645_ID=g85946	59.6605	4.24223	9.48792e-08	0	scaffold524|size674838|quiver_438138_439645_ID=g85946	XP_013462849.1	Medtr2g023660.1	F-boxplant-likeprotein,putative[Medicagotruncatula]
scaffold277|size956582|quiver_946053_947666_ID=g61752	156.684	4.20495	1.05659e-06	0	scaffold277|size956582|quiver_946053_947666_ID=g61752	XP_003606381.2	Medtr4g059370.1	UDP-glucosyltransferasefamilyprotein[Medicagotruncatula]
scaffold1800|size270069|quiver_208717_211579_ID=g98099	100.248	4.19813	7.86856e-11	5e-41	scaffold1800|size270069|quiver_208717_211579_ID=g98099	XP_003617873.1	Medtr5g096460.1	heatshockprotein81-2[Medicagotruncatula]
scaffold1727|size177824|quiver_29426_33496_ID=g122369	50.1652	4.14745	2.43606e-07	0	scaffold1727|size177824|quiver_29426_33496_ID=g122369	XP_013459175.1	Medtr3g028720.1	glycosidehydrolasefamily1protein[Medicagotruncatula]
scaffold12|size1529572|quiver_816678_819298_ID=g84972	277.165	4.14691	3.68768e-12	0	scaffold12|size1529572|quiver_816678_819298_ID=g84972	XP_003607623.1	Medtr4g080360.1	papainfamilycysteineprotease[Medicagotruncatula]
scaffold75|size939415|quiver_400908_403358_ID=g87838	97.2671	4.08884	8.71878e-16	0	scaffold75|size939415|quiver_400908_403358_ID=g87838	XP_013465417.1	Medtr2g097467.1	GRASfamilytranscriptionfactor[Medicagotruncatula]
scaffold1349|size237545|quiver_3036_3996_ID=g105787	50.0916	4.05293	5.49798e-10	3e-119	scaffold1349|size237545|quiver_3036_3996_ID=g105787	XP_003609548.1	Medtr4g118470.1	transmembraneprotein,putative[Medicagotruncatula]
scaffold1008|size795548|quiver_731128_739758_ID=g159155	96.4513	3.99354	2.83344e-06	0	scaffold1008|size795548|quiver_731128_739758_ID=g159155	XP_003627179.2	Medtr8g018480.1	diseaseresistanceprotein(TIR-NBS-LRRclass)[Medicagotruncatula]
scaffold62|size1103812|quiver_44386_45941_ID=g122932	344.999	3.97884	0.000179864	4e-10	scaffold62|size1103812|quiver_44386_45941_ID=g122932	XP_003607532.2	Medtr4g079260.1	PPRcontainingplant-likeprotein[Medicagotruncatula]
scaffold204|size688919|quiver_337790_341857_ID=g85361	78.7087	3.91496	9.17503e-06	3e-138	scaffold204|size688919|quiver_337790_341857_ID=g85361	XP_013452112.1	Medtr6g045307.1	IPPtransferase[Medicagotruncatula]
scaffold3763|size26177|quiver_6233_7561_ID=g152617	160.914	3.90582	8.20228e-06	4e-56	scaffold3763|size26177|quiver_6233_7561_ID=g152617	XP_003603747.2	Medtr3g113780.1	hypotheticalproteinMTR_3g113780[Medicagotruncatula]
scaffold577|size828247|quiver_424859_431970_ID=g116362	772.567	3.90428	0.000271517	0	scaffold577|size828247|quiver_424859_431970_ID=g116362	XP_013452112.1	Medtr6g045307.1	IPPtransferase[Medicagotruncatula]
scaffold306|size950063|quiver_815206_819173_ID=g153255	105.312	3.87795	9.12205e-06	2e-32	scaffold306|size950063|quiver_815206_819173_ID=g153255	XP_003620944.2	Medtr6g092750.1	hypotheticalproteinMTR_6g092750[Medicagotruncatula]
scaffold1756|size403601|quiver_285124_287436_ID=g45220	147.82	3.87351	8.59283e-06	2e-56	scaffold1756|size403601|quiver_285124_287436_ID=g45220	XP_013463254.1	Medtr2g436800.1	40SribosomalS21-likeprotein[Medicagotruncatula]
scaffold100|size1259778|quiver_291353_292146_ID=g22778	101.864	3.84195	4.76131e-11	2e-101	scaffold100|size1259778|quiver_291353_292146_ID=g22778	XP_003609549.1	Medtr4g118480.1	transmembraneprotein,putative[Medicagotruncatula]
scaffold3|size2661360|quiver_1608225_1610909_ID=g109630	99.1024	3.81043	2.30999e-09	0	scaffold3|size2661360|quiver_1608225_1610909_ID=g109630	XP_003625390.2	Medtr7g098630.1	subtilisin-likeserineprotease[Medicagotruncatula]
scaffold2316|size114148|quiver_74874_75521_ID=g87315	68.3128	3.80352	6.66223e-09	1e-52	scaffold2316|size114148|quiver_74874_75521_ID=g87315	XP_013468498.1	Medtr1g069960.1	ethyleneresponsefactor[Medicagotruncatula]
scaffold840|size346144|quiver_225988_227018_ID=g97394	72.5414	3.78811	9.15036e-08	8e-134	scaffold840|size346144|quiver_225988_227018_ID=g97394	XP_003618277.1	Medtr6g006950.1	DUF1645familyprotein[Medicagotruncatula]
scaffold1955|size196338|quiver_111516_122460_ID=g27133	156.216	3.78255	4.30794e-07	0	scaffold1955|size196338|quiver_111516_122460_ID=g27133	XP_003614434.2	Medtr0014s0220.1	PIF1-likehelicase[Medicagotruncatula]
scaffold117|size1431526|quiver_160676_164755_ID=g145669	54.9094	3.73098	1.17062e-05	0	scaffold117|size1431526|quiver_160676_164755_ID=g145669	XP_013450752.1	Medtr6g004720.1	Serine/Threoninekinasefamilyprotein[Medicagotruncatula]
scaffold1132|size477134|quiver_9348_19961_ID=g4184	132.586	3.72916	3.24046e-07	0	scaffold1132|size477134|quiver_9348_19961_ID=g4184	XP_003600554.2	Medtr3g062570.1	LRRreceptor-likekinase[Medicagotruncatula]
scaffold132|size809605|quiver_667665_668789_ID=g107419	57.2697	3.72504	5.56312e-05	2e-42	scaffold132|size809605|quiver_667665_668789_ID=g107419	XP_013452257.1	Medtr6g049280.1	heavymetal-associateddomainprotein[Medicagotruncatula]
scaffold871|size665233|quiver_555998_563253_ID=g16552	59.0398	3.65803	4.94778e-05	0	scaffold871|size665233|quiver_555998_563253_ID=g16552	XP_003594047.2	Medtr2g020750.1	inosine-uridinepreferringnucleosidehydrolase[Medicagotruncatula]
scaffold767|size927084|quiver_451861_454468_ID=g121551	73.7484	3.60574	0.000196781	0.96	scaffold767|size927084|quiver_451861_454468_ID=g121551	XP_003603887.2	Medtr4g131830.1	phosphatidylinositol4-kinasealpha[Medicagotruncatula]
scaffold1248|size256210|quiver_150386_155121_ID=g34355	129.656	3.59634	1.05079e-05	7e-134	scaffold1248|size256210|quiver_150386_155121_ID=g34355	XP_013467952.1	Medtr1g059580.2	hypotheticalproteinMTR_1g059580[Medicagotruncatula]
scaffold282|size1009280|quiver_459979_461323_ID=g48816	143.689	3.55365	9.1392e-05	6e-16	scaffold282|size1009280|quiver_459979_461323_ID=g48816	XP_003594262.2	Medtr2g026240.1	transmembraneprotein,putative[Medicagotruncatula]
scaffold2400|size133060|quiver_120369_121021_ID=g34854	98.4786	3.51463	1.17293e-07	8e-77	scaffold2400|size133060|quiver_120369_121021_ID=g34854	XP_013445649.1	Medtr8g466250.1	calcium-bindingEF-handprotein[Medicagotruncatula]
scaffold2295|size116382|quiver_43886_44872_ID=g142541	89.9495	3.50968	0.000229584	5	scaffold2295|size116382|quiver_43886_44872_ID=g142541	XP_013444991.1	Medtr7g051330.1	CAZyfamilyGT8glycosyltransferase[Medicagotruncatula]
scaffold1116|size501906|quiver_71516_72171_ID=g44752	97.9222	3.50938	1.32052e-08	8e-77	scaffold1116|size501906|quiver_71516_72171_ID=g44752	XP_013445649.1	Medtr8g466250.1	calcium-bindingEF-handprotein[Medicagotruncatula]
scaffold799|size680682|quiver_340799_341760_ID=g36523	95.6152	3.47971	1.35257e-05	1e-129	scaffold799|size680682|quiver_340799_341760_ID=g36523	XP_003599579.1	Medtr4g051435.1	ycf2-likeprotein[Medicagotruncatula]
scaffold1107|size460615|quiver_410568_411586_ID=g68029	117.774	3.45166	5.68257e-07	6e-112	scaffold1107|size460615|quiver_410568_411586_ID=g68029	XP_003625315.1	Medtr7g093820.1	diseaseresistanceresponseprotein[Medicagotruncatula]
scaffold524|size674838|quiver_320576_322111_ID=g85928	75.7032	3.42951	9.97209e-09	0	scaffold524|size674838|quiver_320576_322111_ID=g85928	XP_013462848.1	Medtr2g023730.1	F-boxplant-likeprotein,putative[Medicagotruncatula]
scaffold1113|size392203|quiver_1194_2357_ID=g52229	55.0427	3.41818	0.000379979	0.62	scaffold1113|size392203|quiver_1194_2357_ID=g52229	XP_013464267.1	Medtr3g091420.1	papainfamilycysteineprotease[Medicagotruncatula]
scaffold1276|size251428|quiver_26516_27585_ID=g129335	81.9837	3.38462	0.000333886	6e-07	scaffold1276|size251428|quiver_26516_27585_ID=g129335	XP_003608919.2	Medtr4g106410.1	ribosomalRNAsmallsubunitmethyltransferaseG[Medicagotruncatula]
scaffold1817|size167873|quiver_53296_55091_ID=g52695	89.4094	3.35939	0.000158987	0	scaffold1817|size167873|quiver_53296_55091_ID=g52695	XP_003594819.1	Medtr2g034990.1	UDP-glucosyltransferasefamilyprotein[Medicagotruncatula]
scaffold3769|size26023|quiver_5011_5671_ID=g137640	66.1585	3.35389	2.01089e-07	7e-68	scaffold3769|size26023|quiver_5011_5671_ID=g137640	XP_013445649.1	Medtr8g466250.1	calcium-bindingEF-handprotein[Medicagotruncatula]
scaffold1875|size355367|quiver_63386_65183_ID=g68528	50.337	3.35197	0.001348	0	scaffold1875|size355367|quiver_63386_65183_ID=g68528	XP_003594819.1	Medtr2g034990.1	UDP-glucosyltransferasefamilyprotein[Medicagotruncatula]
scaffold1073|size431094|quiver_156236_156949_ID=g156441	97.8681	3.34447	0.00019356	9e-97	scaffold1073|size431094|quiver_156236_156949_ID=g156441	XP_013457209.1	Medtr4g094275.1	chaperoneDnaJdomainprotein[Medicagotruncatula]
scaffold1457|size659760|quiver_428959_429423_ID=g156761	54.5602	3.3368	8.89348e-05	1e-09	scaffold1457|size659760|quiver_428959_429423_ID=g156761	XP_013463875.1	Medtr2g451100.1	hypotheticalproteinMTR_2g451100[Medicagotruncatula]
scaffold1945|size152505|quiver_134773_139341_ID=g52767	53.5867	3.29388	2.7411e-06	9e-146	scaffold1945|size152505|quiver_134773_139341_ID=g52767	XP_013468105.1	Medtr1g062630.1	allergenPruprotein,putative[Medicagotruncatula]
scaffold859|size579464|quiver_413903_415705_ID=g46944	82.9455	3.28307	5.74057e-07	0	scaffold859|size579464|quiver_413903_415705_ID=g46944	XP_003629205.1	Medtr8g074550.1	UDP-glucosyltransferasefamilyprotein[Medicagotruncatula]
scaffold1112|size422121|quiver_126146_138461_ID=g54699	58.3671	3.27063	0.00131669	0	scaffold1112|size422121|quiver_126146_138461_ID=g54699	XP_003594047.2	Medtr2g020750.1	inosine-uridinepreferringnucleosidehydrolase[Medicagotruncatula]
scaffold5948|size5256|quiver_4316_5256_ID=g130113	85.4058	3.23774	5.02248e-06	3e-59	scaffold5948|size5256|quiver_4316_5256_ID=g130113	XP_003608030.1	Medtr4g086730.1	plastocyanin-likedomainprotein[Medicagotruncatula]
scaffold1327|size299670|quiver_75196_76649_ID=g161733	139.545	3.19476	1.02563e-08	1e-15	scaffold1327|size299670|quiver_75196_76649_ID=g161733	XP_003603591.1	Medtr3g109410.1	transmembraneprotein,putative[Medicagotruncatula]
scaffold1337|size452820|quiver_164474_166015_ID=g136868	71.5485	3.18423	8.16519e-09	2e-167	scaffold1337|size452820|quiver_164474_166015_ID=g136868	XP_013469927.1	Medtr1g105840.1	receptor-likekinase[Medicagotruncatula]
scaffold1339|size270967|quiver_125694_126381_ID=g131865	75.5121	3.1837	0.000349818	2e-75	scaffold1339|size270967|quiver_125694_126381_ID=g131865	XP_013446394.1	Medtr8g077145.1	hypotheticalproteinMTR_8g077145[Medicagotruncatula]
scaffold194|size1013746|quiver_820418_828256_ID=g112923	74.9104	3.16694	0.00169777	0	scaffold194|size1013746|quiver_820418_828256_ID=g112923	XP_013452112.1	Medtr6g045307.1	IPPtransferase[Medicagotruncatula]
scaffold382|size545710|quiver_19791_21551_ID=g123484	219.213	3.15262	3.40105e-08	0	scaffold382|size545710|quiver_19791_21551_ID=g123484	XP_003610767.1	Medtr5g006780.1	12-oxophytodienoatereductase-likeprotein[Medicagotruncatula]
scaffold399|size1034464|quiver_977038_981501_ID=g77957	73.7313	3.13229	0.000426068	3e-48	scaffold399|size1034464|quiver_977038_981501_ID=g77957	XP_013462949.1	Medtr2g026775.1	Lipidtransferprotein[Medicagotruncatula]
scaffold423|size1052439|quiver_552255_556116_ID=g15950	54.9374	3.11209	2.7411e-06	0	scaffold423|size1052439|quiver_552255_556116_ID=g15950	XP_013467905.1	Medtr1g057860.1	histidyl-tRNAsynthetase[Medicagotruncatula]
scaffold564|size942270|quiver_437730_438218_ID=g148829	241.734	3.0852	7.8572e-05	2e-34	scaffold564|size942270|quiver_437730_438218_ID=g148829	XP_013466980.1	Medtr1g040735.1	cysteine-richTMmodulestresstoleranceprotein[Medicagotruncatula]
scaffold2004|size506806|quiver_297580_305373_ID=g66021	92.5467	3.08505	0.000467825	2e-59	scaffold2004|size506806|quiver_297580_305373_ID=g66021	XP_013450464.1	Medtr7g112150.1	importinsubunitalpha[Medicagotruncatula]
scaffold3093|size106116|quiver_74596_75120_ID=g63643	50.8748	3.08288	3.76724e-06	3e-40	scaffold3093|size106116|quiver_74596_75120_ID=g63643	XP_013457350.1	Medtr4g094635.1	transmembraneprotein,putative[Medicagotruncatula]
scaffold1815|size270323|quiver_230068_232378_ID=g57860	280.692	3.05649	0.000245195	0	scaffold1815|size270323|quiver_230068_232378_ID=g57860	XP_013469348.1	Medtr1g091023.1	cytochromeP450familyprotein[Medicagotruncatula]
scaffold803|size890672|quiver_739823_745582_ID=g26309	79.3963	3.01434	0.000228864	2e-142	scaffold803|size890672|quiver_739823_745582_ID=g26309	XP_003620101.2	Medtr6g076060.1	cyclicnucleotide-gatedcationchannelprotein[Medicagotruncatula]
scaffold52|size1016195|quiver_360724_362803_ID=g148096	73.1959	3.00806	3.42416e-06	1e-34	scaffold52|size1016195|quiver_360724_362803_ID=g148096	XP_003616970.1	Medtr5g086290.1	hypotheticalproteinMTR_5g086290[Medicagotruncatula]
scaffold2052|size238568|quiver_146209_147401_ID=g109011	102.686	2.99893	0.00188683	9.5	scaffold2052|size238568|quiver_146209_147401_ID=g109011	XP_003589252.1	Medtr3g049440.3	diseaseresistanceprotein(CC-NBS-LRRclass)familyprotein[Medicagotruncatula]
scaffold2200|size279800|quiver_115404_118371_ID=g55288	237.338	2.9946	9.93869e-05	0	scaffold2200|size279800|quiver_115404_118371_ID=g55288	XP_003604540.2	Medtr4g014160.1	diseaseresistanceprotein(TIR-NBS-LRRclass),putative[Medicagotruncatula]
scaffold43|size1039328|quiver_609791_612806_ID=g5233	78.4578	2.99423	0.000210866	0	scaffold43|size1039328|quiver_609791_612806_ID=g5233	XP_013457803.1	Medtr4g105630.1	plastidphosphatetranslocator[Medicagotruncatula]
scaffold1815|size270323|quiver_239045_241223_ID=g57862	82.2298	2.98817	6.38152e-05	0	scaffold1815|size270323|quiver_239045_241223_ID=g57862	XP_013469346.1	Medtr1g091010.1	cytochromeP450familyprotein[Medicagotruncatula]
scaffold794|size855520|quiver_358208_360505_ID=g49551	216.211	2.95104	0.000786205	0	scaffold794|size855520|quiver_358208_360505_ID=g49551	XP_013469348.1	Medtr1g091023.1	cytochromeP450familyprotein[Medicagotruncatula]
scaffold3797|size43099|quiver_42326_43041_ID=g63702	61.4544	2.90483	1.01472e-06	5e-112	scaffold3797|size43099|quiver_42326_43041_ID=g63702	XP_003629044.1	Medtr8g072510.1	ankyrinrepeatprotein[Medicagotruncatula]
scaffold219|size675333|quiver_326597_336392_ID=g46213	54.3142	2.90226	0.00103406	0	scaffold219|size675333|quiver_326597_336392_ID=g46213	XP_003592698.2	Medtr1g114070.1	transcriptionfactorjumonji(JmjC)domainprotein[Medicagotruncatula]
scaffold382|size545710|quiver_215663_216477_ID=g123517	153.841	2.89917	2.18496e-05	2e-114	scaffold382|size545710|quiver_215663_216477_ID=g123517	XP_003610737.1	Medtr5g006450.1	acetyltransferase(GNAT)domainprotein[Medicagotruncatula]
scaffold197|size920509|quiver_562054_566781_ID=g104403	53.6053	2.88933	0.000956352	0	scaffold197|size920509|quiver_562054_566781_ID=g104403	XP_013460019.1	Medtr3g058670.1	diseaseresistanceprotein(TIR-NBS-LRRclass),putative[Medicagotruncatula]
scaffold3263|size45154|quiver_1_4410_ID=g122794	85.2739	2.86878	0.00389184	0	scaffold3263|size45154|quiver_1_4410_ID=g122794	XP_013452112.1	Medtr6g045307.1	IPPtransferase[Medicagotruncatula]
scaffold174|size724607|quiver_703960_707602_ID=g162947	562.593	2.82029	0.000161982	0	scaffold174|size724607|quiver_703960_707602_ID=g162947	XP_003612872.1	Medtr5g029990.1	cinnamoyl-CoAreductase-likeprotein[Medicagotruncatula]
scaffold322|size1180302|quiver_669413_671503_ID=g113208	51.7477	2.81428	2.5742e-05	9e-120	scaffold322|size1180302|quiver_669413_671503_ID=g113208	XP_003600461.1	Medtr3g061450.1	transducin/WD-likerepeat-protein[Medicagotruncatula]
scaffold1132|size477134|quiver_433224_435185_ID=g4245	93.6674	2.81416	3.44529e-05	3e-21	scaffold1132|size477134|quiver_433224_435185_ID=g4245	XP_013468700.1	Medtr1g074410.1	transmembraneprotein,putative[Medicagotruncatula]
scaffold1709|size244661|quiver_1_3801_ID=g2151	68.1636	2.79926	0.000594039	7e-92	scaffold1709|size244661|quiver_1_3801_ID=g2151	XP_003625438.1	Medtr7g099160.1	flavincontainingmonooxygenaseYUCCA8-likeprotein[Medicagotruncatula]
scaffold1466|size216564|quiver_73296_74025_ID=g134219	52.1892	2.79819	0.00181803	2e-40	scaffold1466|size216564|quiver_73296_74025_ID=g134219	XP_013457348.1	Medtr4g094630.1	transmembraneprotein,putative[Medicagotruncatula]
scaffold1805|size191666|quiver_121884_123001_ID=g84404	69.2868	2.79525	0.00277953	9e-23	scaffold1805|size191666|quiver_121884_123001_ID=g84404	XP_003616977.1	Medtr5g086360.1	hypotheticalproteinMTR_5g086360[Medicagotruncatula]
scaffold2026|size143584|quiver_100940_108961_ID=g9399	50.9991	2.78099	0.0114544	0	scaffold2026|size143584|quiver_100940_108961_ID=g9399	XP_003624813.2	Medtr7g087040.1	F-box/FBD/LRRprotein[Medicagotruncatula]
scaffold39|size1855183|quiver_1836389_1846439_ID=g15081	188.676	2.78006	0.00650056	0	scaffold39|size1855183|quiver_1836389_1846439_ID=g15081	XP_013467508.1	Medtr6g045307.1	DNA/RNApolymerasesuperfamilyprotein,putative[Medicagotruncatula]
scaffold20|size1793215|quiver_1494402_1499078_ID=g63968	194.816	2.7492	0.000245776	3e-41	scaffold20|size1793215|quiver_1494402_1499078_ID=g63968	XP_013452697.1	Medtr6g472230.1	diseaseresistanceprotein(TIR-NBS-LRRclass),putative[Medicagotruncatula]
scaffold330|size1074699|quiver_1031671_1037391_ID=g91082	93.988	2.73976	0.000205288	0	scaffold330|size1074699|quiver_1031671_1037391_ID=g91082	XP_003600267.2	Medtr3g056200.1	LRRandNB-ARCdomaindiseaseresistanceprotein[Medicagotruncatula]
scaffold48|size1345018|quiver_1139466_1141877_ID=g157649	344.762	2.72656	2.62483e-10	2e-75	scaffold48|size1345018|quiver_1139466_1141877_ID=g157649	XP_003606611.1	Medtr4g063060.1	60SribosomalproteinL23a-2[Medicagotruncatula]
scaffold246|size1275669|quiver_510258_514934_ID=g143369	73.2288	2.6997	0.00618895	3e-34	scaffold246|size1275669|quiver_510258_514934_ID=g143369	XP_013452697.1	Medtr6g472230.1	diseaseresistanceprotein(TIR-NBS-LRRclass),putative[Medicagotruncatula]
scaffold1179|size280434|quiver_261565_271347_ID=g47215	62.313	2.69642	0.00250185	0	scaffold1179|size280434|quiver_261565_271347_ID=g47215	XP_003598667.1	Medtr3g019040.1	diseaseresistanceprotein(CC-NBS-LRRclass)familyprotein[Medicagotruncatula]
scaffold1629|size192762|quiver_184416_192588_ID=g42588	186.23	2.69039	4.78378e-05	0	scaffold1629|size192762|quiver_184416_192588_ID=g42588	XP_003624006.1	Medtr7g078180.1	diseaseresistanceprotein(TIR-NBS-LRRclass),putative[Medicagotruncatula]
scaffold1103|size302150|quiver_188908_189630_ID=g78629	132.963	2.68965	1.4781e-05	1e-63	scaffold1103|size302150|quiver_188908_189630_ID=g78629	XP_003601452.1	Medtr3g080860.1	hypotheticalproteinMTR_3g080860[Medicagotruncatula]
scaffold1116|size501906|quiver_177158_184091_ID=g44768	3141.43	2.66543	2.26746e-07	0	scaffold1116|size501906|quiver_177158_184091_ID=g44768	XP_013455712.1	Medtr4g051177.1	photosystemIP700chlorophyllAapoproteinA1[Medicagotruncatula]
scaffold771|size764659|quiver_251569_253834_ID=g110950	257.104	2.65304	0.000155368	2e-100	scaffold771|size764659|quiver_251569_253834_ID=g110950	XP_003602005.1	Medtr3g087770.1	heavymetaltransport/detoxificationsuperfamilyprotein[Medicagotruncatula]
scaffold1621|size194061|quiver_30477_31171_ID=g63166	69.8567	2.64721	1.4755e-05	8e-108	scaffold1621|size194061|quiver_30477_31171_ID=g63166	XP_013444909.1	Medtr8g432370.1	BON1-associated-likeprotein[Medicagotruncatula]
scaffold20|size1793215|quiver_1440656_1445667_ID=g63961	94.7149	2.64604	0.00467044	5e-53	scaffold20|size1793215|quiver_1440656_1445667_ID=g63961	XP_013451646.1	Medtr6g033455.1	hypotheticalproteinMTR_6g033455[Medicagotruncatula]
scaffold1553|size825684|quiver_98497_100861_ID=g73421	802.408	2.64162	3.83736e-06	0	scaffold1553|size825684|quiver_98497_100861_ID=g73421	XP_003596535.2	Medtr2g081610.1	embryonicabundant-likeprotein[Medicagotruncatula]
scaffold1073|size431094|quiver_163896_164836_ID=g156443	92.9394	2.63924	0.0121786	3e-98	scaffold1073|size431094|quiver_163896_164836_ID=g156443	XP_013457209.1	Medtr4g094275.1	chaperoneDnaJdomainprotein[Medicagotruncatula]
scaffold6|size1524280|quiver_1240527_1242151_ID=g101531	301.473	2.63249	7.07867e-08	0	scaffold6|size1524280|quiver_1240527_1242151_ID=g101531	XP_003626077.1	Medtr7g110780.1	Chitinase[Medicagotruncatula]
scaffold1643|size191262|quiver_177091_179051_ID=g6906	122.109	2.62453	0.00104228	1e-21	scaffold1643|size191262|quiver_177091_179051_ID=g6906	XP_013468700.1	Medtr1g074410.1	transmembraneprotein,putative[Medicagotruncatula]
scaffold259|size638625|quiver_221983_230178_ID=g110297	349.852	2.62349	8.9505e-05	2e-42	scaffold259|size638625|quiver_221983_230178_ID=g110297	YP_001381718.1	Medtr4g034770.1	Acetyl-CoAcarboxylasecarboxyltransferasebetasubunit(chloroplast)[Medicagotruncatula]
scaffold95|size908657|quiver_205441_210732_ID=g35484	113.545	2.61563	0.00111741	9e-79	scaffold95|size908657|quiver_205441_210732_ID=g35484	XP_003603180.1	Medtr3g104750.1	WRKYfamilytranscriptionfactor[Medicagotruncatula]
scaffold2503|size180740|quiver_67356_70139_ID=g101137	138.672	2.60332	0.00719922	3e-88	scaffold2503|size180740|quiver_67356_70139_ID=g101137	XP_013464493.1	Medtr7g015510.1	Kunitztypetrypsininhibitor[Medicagotruncatula]
scaffold1958|size399804|quiver_342778_350792_ID=g19887	104.804	2.58299	0.0010329	0	scaffold1958|size399804|quiver_342778_350792_ID=g19887	XP_003620229.2	Medtr6g078890.1	diseaseresistanceprotein(TIR-NBS-LRRclass)[Medicagotruncatula]
scaffold659|size403355|quiver_173209_173835_ID=g67656	280.72	2.58286	2.73248e-05	4e-15	scaffold659|size403355|quiver_173209_173835_ID=g67656	XP_013445318.1	Medtr8g447360.1	hypotheticalproteinMTR_8g447360[Medicagotruncatula]
scaffold672|size782200|quiver_469941_482858_ID=g33784	222.804	2.57042	0.00174969	0	scaffold672|size782200|quiver_469941_482858_ID=g33784	XP_013449461.1	Medtr7g083690.1	endonuclease/exonuclease/phosphatasefamilyprotein[Medicagotruncatula]
scaffold983|size389997|quiver_354921_356025_ID=g57307	1384.02	2.56013	5.11108e-05	3e-130	scaffold983|size389997|quiver_354921_356025_ID=g57307	XP_013463538.1	Medtr2g041550.1	auxin-bindingproteinABP19a[Medicagotruncatula]
scaffold1146|size274154|quiver_134706_140541_ID=g133973	69.5367	2.54198	0.00248927	4e-42	scaffold1146|size274154|quiver_134706_140541_ID=g133973	XP_013452697.1	Medtr6g472230.1	diseaseresistanceprotein(TIR-NBS-LRRclass),putative[Medicagotruncatula]
scaffold777|size501368|quiver_115449_119501_ID=g94646	259.862	2.53771	1.46326e-06	0	scaffold777|size501368|quiver_115449_119501_ID=g94646	XP_013455767.1	Medtr4g051698.1	diseaseresistanceprotein(TIR-NBS-LRRclass)[Medicagotruncatula]
scaffold495|size638927|quiver_444997_449631_ID=g161082	283.001	2.53553	0.00182877	1e-42	scaffold495|size638927|quiver_444997_449631_ID=g161082	XP_013452697.1	Medtr6g472230.1	diseaseresistanceprotein(TIR-NBS-LRRclass),putative[Medicagotruncatula]
scaffold293|size596535|quiver_494899_497872_ID=g20902	126.6	2.53524	0.000253176	7e-153	scaffold293|size596535|quiver_494899_497872_ID=g20902	XP_003613408.1	Medtr5g036310.1	matrixinfamilyprotein[Medicagotruncatula]
scaffold462|size819625|quiver_91643_97331_ID=g80601	115.576	2.53464	5.11353e-05	0	scaffold462|size819625|quiver_91643_97331_ID=g80601	XP_013445225.1	Medtr8g445800.2	LRRreceptor-likekinase,putative[Medicagotruncatula]
scaffold1587|size199150|quiver_173534_184096_ID=g152148	56.5889	2.53152	0.00226888	0	scaffold1587|size199150|quiver_173534_184096_ID=g152148	XP_013449181.1	Medtr7g069160.4	diseaseresistanceprotein(TIR-NBS-LRRclass)[Medicagotruncatula]
scaffold3|size2661360|quiver_2278792_2279406_ID=g109722	1168.02	2.52863	7.16828e-07	3e-15	scaffold3|size2661360|quiver_2278792_2279406_ID=g109722	XP_003625486.1	Medtr7g099670.1	transmembraneprotein,putative[Medicagotruncatula]
scaffold1248|size256210|quiver_16592_18471_ID=g34337	120.712	2.5279	0.0141774	8e-119	scaffold1248|size256210|quiver_16592_18471_ID=g34337	XP_013467953.1	Medtr1g059580.2	hypotheticalproteinMTR_1g059580[Medicagotruncatula]
scaffold106|size1377351|quiver_61627_63111_ID=g7675	81.9731	2.5236	2.66349e-05	0	scaffold106|size1377351|quiver_61627_63111_ID=g7675	XP_003591474.1	Medtr1g087920.1	ethyleneresponsefactor[Medicagotruncatula]
scaffold1884|size193708|quiver_43286_48224_ID=g45260	179.176	2.51407	4.55676e-08	0	scaffold1884|size193708|quiver_43286_48224_ID=g45260	XP_013455758.1	Medtr4g051662.1	NB-ARCdomainprotein[Medicagotruncatula]
scaffold2154|size178803|quiver_104336_120012_ID=g9442	421.585	2.5131	3.69766e-07	0	scaffold2154|size178803|quiver_104336_120012_ID=g9442	XP_003624587.1	Medtr7g085180.1	Nodfactor-bindinglectin-nucleotidephosphohydrolase[Medicagotruncatula]
scaffold900|size477234|quiver_154834_156181_ID=g108291	166.724	2.50666	0.0142855	0	scaffold900|size477234|quiver_154834_156181_ID=g108291	XP_003617332.2	Medtr5g090460.1	nonsense-mediatedmRNAdecayprotein[Medicagotruncatula]
scaffold315|size928941|quiver_683951_685192_ID=g130736	932.511	2.49914	0.00797984	5e-41	scaffold315|size928941|quiver_683951_685192_ID=g130736	XP_013469634.1	Medtr1g099815.1	heavymetaltransport/detoxificationsuperfamilyprotein[Medicagotruncatula]
scaffold12|size1529572|quiver_985672_989207_ID=g84997	54.5138	2.49615	9.38937e-05	9e-84	scaffold12|size1529572|quiver_985672_989207_ID=g84997	XP_013456706.1	Medtr4g080320.2	diseaseresistanceprotein(TIR-NBS-LRRclass),putative[Medicagotruncatula]
scaffold677|size473855|quiver_328032_330343_ID=g21306	2175.65	2.49538	8.5133e-06	0	scaffold677|size473855|quiver_328032_330343_ID=g21306	XP_013460924.1	Medtr3g074860.1	phosphate-responsive1familyprotein[Medicagotruncatula]
scaffold59|size1784637|quiver_1068743_1071123_ID=g130259	337.425	2.49425	7.80675e-05	2e-39	scaffold59|size1784637|quiver_1068743_1071123_ID=g130259	XP_003588734.1	Medtr1g012210.1	ubiquitinfamilyprotein[Medicagotruncatula]
scaffold434|size605476|quiver_316258_317791_ID=g153400	187.334	2.49378	0.000866255	2e-29	scaffold434|size605476|quiver_316258_317791_ID=g153400	XP_013456010.1	Medtr4g059020.1	hypotheticalproteinMTR_4g059020[Medicagotruncatula]
scaffold17|size1366999|quiver_1260163_1263005_ID=g71846	204.463	2.49304	0.00020494	2e-100	scaffold17|size1366999|quiver_1260163_1263005_ID=g71846	XP_003602005.1	Medtr3g087770.1	heavymetaltransport/detoxificationsuperfamilyprotein[Medicagotruncatula]
scaffold975|size312099|quiver_89214_91591_ID=g78500	2176.91	2.49245	0.000380393	1.3	scaffold975|size312099|quiver_89214_91591_ID=g78500	XP_003588759.1	Medtr5g067980.1	alpha/betahydrolasefoldprotein[Medicagotruncatula]
scaffold275|size1258834|quiver_887766_890994_ID=g67133	67.3512	2.48784	0.000449276	0	scaffold275|size1258834|quiver_887766_890994_ID=g67133	XP_013454874.1	Medtr4g017720.1	verticilliumwiltdiseaseresistanceprotein[Medicagotruncatula]
scaffold115|size848196|quiver_139465_142631_ID=g150530	65.4904	2.48332	1.66428e-05	1e-128	scaffold115|size848196|quiver_139465_142631_ID=g150530	XP_003613406.1	Medtr5g036290.1	matrixinfamilyprotein[Medicagotruncatula]
scaffold1080|size288731|quiver_244580_245464_ID=g139164	117.911	2.48196	0.0189572	1e-88	scaffold1080|size288731|quiver_244580_245464_ID=g139164	XP_003621803.1	Medtr7g023590.1	polygalacturonase-inhibitingprotein,putative[Medicagotruncatula]
scaffold888|size333756|quiver_46219_53771_ID=g138980	69.4214	2.47886	4.86954e-06	0	scaffold888|size333756|quiver_46219_53771_ID=g138980	XP_003613122.1	Medtr5g033030.1	multidrugresistanceproteinABCtransporterfamilyprotein[Medicagotruncatula]
scaffold501|size470878|quiver_297384_306248_ID=g146392	58.6046	2.47659	0.000961568	6e-133	scaffold501|size470878|quiver_297384_306248_ID=g146392	XP_003602634.1	Medtr3g096450.1	hypotheticalproteinMTR_3g096450[Medicagotruncatula]
scaffold29|size1435556|quiver_326219_330756_ID=g40077	643.722	2.47184	1.16375e-05	0	scaffold29|size1435556|quiver_326219_330756_ID=g40077	XP_003626492.1	Medtr7g116500.1	GDSL-likelipase/acylhydrolase[Medicagotruncatula]
scaffold1540|size269294|quiver_238444_245112_ID=g108759	97.0547	2.47056	0.00174746	2e-37	scaffold1540|size269294|quiver_238444_245112_ID=g108759	YP_001381718.1	Medtr4g034770.1	Acetyl-CoAcarboxylasecarboxyltransferasebetasubunit(chloroplast)[Medicagotruncatula]
scaffold104|size863875|quiver_744917_745563_ID=g12603	125.15	2.46802	0.000132167	7e-43	scaffold104|size863875|quiver_744917_745563_ID=g12603	XP_013470003.1	Medtr1g106915.1	gibberellin-regulatedfamilyprotein[Medicagotruncatula]
scaffold153|size1311931|quiver_353305_356053_ID=g51024	2649.97	2.46723	1.06541e-10	2e-45	scaffold153|size1311931|quiver_353305_356053_ID=g51024	XP_003602116.1	Medtr3g089570.1	pollenOleeIfamilyallergen[Medicagotruncatula]
scaffold315|size928941|quiver_687581_688902_ID=g130737	714.168	2.46214	3.79534e-10	9e-72	scaffold315|size928941|quiver_687581_688902_ID=g130737	XP_003592192.1	Medtr1g099810.1	heavymetaltransport/detoxificationsuperfamilyprotein[Medicagotruncatula]
scaffold286|size602023|quiver_293888_307170_ID=g38296	314.198	2.46147	5.28816e-06	0	scaffold286|size602023|quiver_293888_307170_ID=g38296	XP_003624587.1	Medtr7g085180.1	Nodfactor-bindinglectin-nucleotidephosphohydrolase[Medicagotruncatula]
scaffold362|size608881|quiver_511628_515127_ID=g8187	116.643	2.45891	0.0051155	0	scaffold362|size608881|quiver_511628_515127_ID=g8187	XP_003596030.1	Medtr2g065360.1	cytochromeP450family71protein[Medicagotruncatula]
scaffold296|size616959|quiver_73866_80264_ID=g12830	177.456	2.44536	5.09161e-07	0	scaffold296|size616959|quiver_73866_80264_ID=g12830	XP_003604810.1	Medtr4g019030.1	verticilliumwiltresistance-likeprotein[Medicagotruncatula]
scaffold106|size1377351|quiver_232843_233850_ID=g7706	71.7827	2.44049	0.00609857	5e-118	scaffold106|size1377351|quiver_232843_233850_ID=g7706	XP_003591454.1	Medtr1g087710.1	DUF761domainprotein[Medicagotruncatula]
scaffold562|size441824|quiver_398146_401499_ID=g153563	51.9911	2.43916	0.000672519	0	scaffold562|size441824|quiver_398146_401499_ID=g153563	XP_013456488.1	Medtr4g073840.1	NBS-LRRtypediseaseresistanceprotein[Medicagotruncatula]
scaffold544|size452970|quiver_147510_155111_ID=g33604	95.6652	2.43912	0.0011727	0	scaffold544|size452970|quiver_147510_155111_ID=g33604	XP_013463373.1	Medtr2g438440.1	ankyrinrepeatplant-likeprotein[Medicagotruncatula]
scaffold1926|size154930|quiver_132046_133621_ID=g103319	66.9439	2.438	0.0337944	9e-118	scaffold1926|size154930|quiver_132046_133621_ID=g103319	XP_003591980.1	Medtr1g095890.1	ureidoglycolatehydrolase,putative[Medicagotruncatula]
scaffold414|size509697|quiver_136805_139681_ID=g38412	63.9476	2.43054	0.00159487	0	scaffold414|size509697|quiver_136805_139681_ID=g38412	XP_003629880.1	Medtr8g087890.1	GDSL-likelipase/acylhydrolase[Medicagotruncatula]
scaffold10|size1757721|quiver_1707319_1709895_ID=g90458	293.556	2.42614	7.89228e-06	0	scaffold10|size1757721|quiver_1707319_1709895_ID=g90458	XP_003618665.1	Medtr6g014290.1	UDP-glucosyltransferasefamilyprotein[Medicagotruncatula]
scaffold1987|size301691|quiver_259679_260169_ID=g111758	124.087	2.42593	0.000485045	8e-23	scaffold1987|size301691|quiver_259679_260169_ID=g111758	XP_003620527.1	Medtr6g086390.1	arabinogalactanpeptide-likeprotein[Medicagotruncatula]
scaffold1769|size459808|quiver_397261_401678_ID=g11770	160.813	2.42575	0.000179841	0	scaffold1769|size459808|quiver_397261_401678_ID=g11770	XP_003627174.1	Medtr8g018430.1	seedlinoleate9S-lipoxygenase[Medicagotruncatula]
scaffold270|size616230|quiver_521352_527960_ID=g80424	164.139	2.42485	0.00250175	2e-41	scaffold270|size616230|quiver_521352_527960_ID=g80424	XP_013452697.1	Medtr6g472230.1	diseaseresistanceprotein(TIR-NBS-LRRclass),putative[Medicagotruncatula]
scaffold892|size332418|quiver_11685_16861_ID=g129045	85.5653	2.42433	0.0109956	2e-50	scaffold892|size332418|quiver_11685_16861_ID=g129045	XP_013452117.1	Medtr6g045357.1	shortageinchiasmataprotein,putative[Medicagotruncatula]
scaffold886|size334811|quiver_196065_199017_ID=g144178	98.5985	2.41975	0.00902394	2e-86	scaffold886|size334811|quiver_196065_199017_ID=g144178	XP_003624669.1	Medtr7g086210.1	hypotheticalproteinMTR_7g086210[Medicagotruncatula]
scaffold496|size515856|quiver_513930_515071_ID=g158514	56.7492	2.41945	0.00726921	3e-92	scaffold496|size515856|quiver_513930_515071_ID=g158514	XP_003607495.2	Medtr4g078690.1	transmembraneprotein,putative[Medicagotruncatula]
scaffold827|size367905|quiver_23424_27061_ID=g131415	81.3416	2.41622	0.0297324	0	scaffold827|size367905|quiver_23424_27061_ID=g131415	XP_003600267.2	Medtr3g056200.1	LRRandNB-ARCdomaindiseaseresistanceprotein[Medicagotruncatula]
scaffold3|size2661360|quiver_770534_773407_ID=g109510	224.142	2.41577	0.00142512	0	scaffold3|size2661360|quiver_770534_773407_ID=g109510	XP_013449893.1	Medtr7g096880.1	highaffinityinorganicphosphatetransporter[Medicagotruncatula]
scaffold80|size1496537|quiver_1427518_1430909_ID=g74560	320.372	2.41372	6.80211e-06	0	scaffold80|size1496537|quiver_1427518_1430909_ID=g74560	XP_003624364.1	Medtr7g082430.1	receptor-likekinase[Medicagotruncatula]
scaffold5|size2322722|quiver_1316800_1317514_ID=g103923	357.197	2.40918	0.0187655	2e-16	scaffold5|size2322722|quiver_1316800_1317514_ID=g103923	XP_013466874.1	Medtr1g037490.1	DILdomainmyosinfamilyprotein,putative[Medicagotruncatula]
scaffold1080|size288731|quiver_228412_229294_ID=g139162	293.132	2.4059	0.00188183	3e-132	scaffold1080|size288731|quiver_228412_229294_ID=g139162	XP_003621803.1	Medtr7g023590.1	polygalacturonase-inhibitingprotein,putative[Medicagotruncatula]
scaffold791|size362865|quiver_25714_29821_ID=g57100	204.99	2.40451	0.000520798	0	scaffold791|size362865|quiver_25714_29821_ID=g57100	XP_003627174.1	Medtr8g018430.1	seedlinoleate9S-lipoxygenase[Medicagotruncatula]
scaffold1422|size626626|quiver_386280_389940_ID=g81646	52.6567	2.40313	0.0324995	0	scaffold1422|size626626|quiver_386280_389940_ID=g81646	XP_013454874.1	Medtr4g017720.1	verticilliumwiltdiseaseresistanceprotein[Medicagotruncatula]
scaffold678|size407026|quiver_79116_84439_ID=g18987	246.52	2.39948	0.0152962	2e-43	scaffold678|size407026|quiver_79116_84439_ID=g18987	XP_013452697.1	Medtr6g472230.1	diseaseresistanceprotein(TIR-NBS-LRRclass),putative[Medicagotruncatula]
scaffold19|size1361376|quiver_689237_692662_ID=g66508	59.3563	2.38875	0.00123367	7e-80	scaffold19|size1361376|quiver_689237_692662_ID=g66508	XP_013465365.1	Medtr2g095880.1	Serine/Threonine-kinaserlckvii-likeprotein,putative[Medicagotruncatula]
scaffold268|size617301|quiver_15650_18971_ID=g85415	69.0014	2.38587	0.00207773	0	scaffold268|size617301|quiver_15650_18971_ID=g85415	XP_003592348.1	Medtr1g101910.1	DUF4378domainprotein[Medicagotruncatula]
scaffold153|size1311931|quiver_292748_296551_ID=g51016	72.1212	2.37355	3.22878e-05	0	scaffold153|size1311931|quiver_292748_296551_ID=g51016	XP_013467905.1	Medtr1g057860.1	histidyl-tRNAsynthetase[Medicagotruncatula]
scaffold2277|size142984|quiver_83996_87945_ID=g22288	113.85	2.3733	2.87597e-05	0	scaffold2277|size142984|quiver_83996_87945_ID=g22288	XP_003613569.2	Medtr5g038180.1	diseaseresistanceprotein[Medicagotruncatula]
scaffold936|size766733|quiver_473130_483131_ID=g13731	188.522	2.36212	4.37584e-05	0	scaffold936|size766733|quiver_473130_483131_ID=g13731	XP_013468026.1	Medtr1g060580.1	transducin/WD40repeatprotein[Medicagotruncatula]
scaffold1151|size272968|quiver_77306_79802_ID=g122012	1562.34	2.36063	7.73407e-09	0	scaffold1151|size272968|quiver_77306_79802_ID=g122012	XP_003615962.1	Medtr5g074600.1	orcinolO-methyltransferase[Medicagotruncatula]
scaffold93|size2103958|quiver_907373_910857_ID=g40364	74.9872	2.35731	0.000389631	8e-177	scaffold93|size2103958|quiver_907373_910857_ID=g40364	XP_013446822.1	Medtr8g090295.1	electrontransportSCO1/SenCfamilyprotein,putative[Medicagotruncatula]
scaffold1068|size366008|quiver_40143_41371_ID=g4146	67.4443	2.353	0.00356449	2e-173	scaffold1068|size366008|quiver_40143_41371_ID=g4146	XP_003628077.1	Medtr8g042170.1	DUF247domainprotein[Medicagotruncatula]
scaffold778|size367591|quiver_215364_221632_ID=g91718	208.655	2.35072	0.000131276	0	scaffold778|size367591|quiver_215364_221632_ID=g91718	XP_003624006.1	Medtr7g078180.1	diseaseresistanceprotein(TIR-NBS-LRRclass),putative[Medicagotruncatula]
scaffold1068|size366008|quiver_259479_263154_ID=g4174	131.168	2.34714	0.0022862	0	scaffold1068|size366008|quiver_259479_263154_ID=g4174	XP_013464458.1	Medtr2g072640.1	LRRreceptor-likekinasefamilyprotein[Medicagotruncatula]
scaffold2043|size168935|quiver_34646_36761_ID=g132221	74.7487	2.34662	0.00789723	0	scaffold2043|size168935|quiver_34646_36761_ID=g132221	XP_013469346.1	Medtr1g091010.1	cytochromeP450familyprotein[Medicagotruncatula]
scaffold423|size1052439|quiver_491715_494452_ID=g15943	3797.24	2.34599	1.78447e-09	3e-43	scaffold423|size1052439|quiver_491715_494452_ID=g15943	XP_003602116.1	Medtr3g089570.1	pollenOleeIfamilyallergen[Medicagotruncatula]
scaffold2388|size107950|quiver_24631_25341_ID=g66151	502.001	2.34432	4.47984e-06	5e-38	scaffold2388|size107950|quiver_24631_25341_ID=g66151	XP_003591239.1	Medtr1g084780.1	hypotheticalproteinMTR_1g084780[Medicagotruncatula]
scaffold341|size957620|quiver_845490_848266_ID=g61884	199.671	2.34187	0.0141218	2e-101	scaffold341|size957620|quiver_845490_848266_ID=g61884	XP_003611577.1	Medtr5g015480.1	FAR1DNA-bindingdomainprotein[Medicagotruncatula]
scaffold1021|size301669|quiver_23416_27621_ID=g126839	79.9059	2.33896	0.000897159	0	scaffold1021|size301669|quiver_23416_27621_ID=g126839	XP_013460008.1	Medtr3g058570.1	ankyrinrepeatprotein,putative[Medicagotruncatula]
scaffold975|size312099|quiver_80406_84726_ID=g78498	73.2954	2.32921	0.0236077	0	scaffold975|size312099|quiver_80406_84726_ID=g78498	XP_003629471.1	Medtr8g077850.1	receptor-likekinase[Medicagotruncatula]
scaffold382|size545710|quiver_39584_42201_ID=g123487	113.067	2.32837	0.000582376	0	scaffold382|size545710|quiver_39584_42201_ID=g123487	XP_003610762.1	Medtr5g006740.1	12-oxophytodienoatereductase-likeprotein[Medicagotruncatula]
scaffold174|size724607|quiver_97836_112730_ID=g162875	63.6612	2.3266	0.000549768	0	scaffold174|size724607|quiver_97836_112730_ID=g162875	XP_003612811.1	Medtr5g029320.1	homeoboxleucinezipperprotein[Medicagotruncatula]
scaffold1396|size248170|quiver_73976_75743_ID=g149620	91.9876	2.32185	0.00058523	0	scaffold1396|size248170|quiver_73976_75743_ID=g149620	XP_003619124.1	Medtr6g042310.1	UDP-glucosyltransferasefamilyprotein[Medicagotruncatula]
scaffold477|size812812|quiver_605265_606397_ID=g41232	122.172	2.31625	8.96403e-05	0.7	scaffold477|size812812|quiver_605265_606397_ID=g41232	XP_003608915.1	Medtr4g106370.1	glycosylhydrolasefamily47protein[Medicagotruncatula]
scaffold589|size731393|quiver_331438_343838_ID=g83450	60.8378	2.31324	0.0149965	7e-41	scaffold589|size731393|quiver_331438_343838_ID=g83450	XP_013467780.1	Medtr1g055005.1	hypotheticalproteinMTR_1g055005[Medicagotruncatula]
scaffold936|size766733|quiver_460683_471301_ID=g13730	193.257	2.31161	2.01338e-05	0	scaffold936|size766733|quiver_460683_471301_ID=g13730	XP_013468026.1	Medtr1g060580.1	transducin/WD40repeatprotein[Medicagotruncatula]
scaffold2431|size175466|quiver_48076_51831_ID=g122656	2598.44	2.31041	0.000532363	0	scaffold2431|size175466|quiver_48076_51831_ID=g122656	XP_013452304.1	Medtr6g452990.1	heatshockprotein81-2[Medicagotruncatula]
scaffold1084|size361903|quiver_101816_105064_ID=g129217	50.3963	2.30604	0.00555853	2e-178	scaffold1084|size361903|quiver_101816_105064_ID=g129217	XP_013446822.1	Medtr8g090295.1	electrontransportSCO1/SenCfamilyprotein,putative[Medicagotruncatula]
scaffold455|size1346536|quiver_288777_291101_ID=g99496	68.4125	2.30116	0.00728802	1e-34	scaffold455|size1346536|quiver_288777_291101_ID=g99496	XP_003616970.1	Medtr5g086290.1	hypotheticalproteinMTR_5g086290[Medicagotruncatula]
scaffold469|size1007991|quiver_808926_811093_ID=g62091	68.7094	2.29965	1.48059e-05	3e-18	scaffold469|size1007991|quiver_808926_811093_ID=g62091	XP_003600584.1	Medtr3g063950.1	transmembraneprotein,putative[Medicagotruncatula]
scaffold41|size1714948|quiver_1477918_1485208_ID=g9981	203.443	2.29824	9.12668e-06	0	scaffold41|size1714948|quiver_1477918_1485208_ID=g9981	XP_013452772.1	Medtr1g007300.1	diseaseresistanceprotein(TIR-NBS-LRRclass)[Medicagotruncatula]
scaffold546|size1408613|quiver_356223_360897_ID=g28705	51.5667	2.29252	0.0168038	0	scaffold546|size1408613|quiver_356223_360897_ID=g28705	XP_003600940.1	Medtr0005s0200.1	LRRandNB-ARCdomaindiseaseresistanceprotein[Medicagotruncatula]
scaffold3490|size35045|quiver_29046_30362_ID=g30148	95.7675	2.29017	0.00131615	1e-42	scaffold3490|size35045|quiver_29046_30362_ID=g30148	XP_013452257.1	Medtr6g049280.1	heavymetal-associateddomainprotein[Medicagotruncatula]
scaffold458|size826499|quiver_148350_148971_ID=g91187	98.6431	2.28706	0.00177649	8e-15	scaffold458|size826499|quiver_148350_148971_ID=g91187	XP_003588783.1	Medtr1g012690.1	Lipidtransferprotein[Medicagotruncatula]
scaffold477|size812812|quiver_602275_603274_ID=g41231	260.93	2.28652	1.96119e-05	0.23	scaffold477|size812812|quiver_602275_603274_ID=g41231	XP_003608915.1	Medtr4g106370.1	glycosylhydrolasefamily47protein[Medicagotruncatula]
scaffold1061|size292345|quiver_238160_243224_ID=g21719	52.9513	2.28406	0.000677627	4e-93	scaffold1061|size292345|quiver_238160_243224_ID=g21719	XP_003593886.2	Medtr2g018980.1	SCFubiquitinligase,SKP1component[Medicagotruncatula]
scaffold1234|size257814|quiver_221130_228903_ID=g70847	147.461	2.28273	4.6509e-08	4e-162	scaffold1234|size257814|quiver_221130_228903_ID=g70847	XP_003595198.2	Medtr2g039570.1	esterase/lipase/thioesterasefamilyprotein[Medicagotruncatula]
scaffold2411|size144806|quiver_27391_29891_ID=g7225	58.5046	2.27962	0.000687266	0	scaffold2411|size144806|quiver_27391_29891_ID=g7225	XP_003615694.1	Medtr5g071170.1	microsomalomega-3fattyaciddesaturase[Medicagotruncatula]
scaffold41|size1714948|quiver_1402914_1411094_ID=g9973	141.492	2.27929	0.000318443	0	scaffold41|size1714948|quiver_1402914_1411094_ID=g9973	XP_003619954.1	Medtr6g072320.1	diseaseresistanceprotein(TIR-NBS-LRRclass)[Medicagotruncatula]
scaffold106|size1377351|quiver_856056_861710_ID=g7789	82.9651	2.27844	0.0436308	1e-31	scaffold106|size1377351|quiver_856056_861710_ID=g7789	XP_003591350.1	Medtr1g086450.1	hypotheticalproteinMTR_1g086450[Medicagotruncatula]
scaffold1586|size520497|quiver_33646_35420_ID=g154320	841.706	2.27645	0.00206011	0	scaffold1586|size520497|quiver_33646_35420_ID=g154320	XP_013459753.1	Medtr3g452790.1	LRRreceptor-likekinase[Medicagotruncatula]
scaffold279|size815233|quiver_586047_588939_ID=g56360	51.664	2.27566	0.039924	3e-125	scaffold279|size815233|quiver_586047_588939_ID=g56360	XP_013452112.1	Medtr6g045307.1	IPPtransferase[Medicagotruncatula]
scaffold10|size1757721|quiver_543883_546804_ID=g90319	97.5627	2.27086	0.000272186	0	scaffold10|size1757721|quiver_543883_546804_ID=g90319	XP_013451101.1	Medtr6g015905.1	alpha-1,4-glucan-proteinsynthase[UDP-forming]-likeprotein[Medicagotruncatula]
scaffold3011|size72461|quiver_1_3525_ID=g112009	76.6611	2.26744	0.000111948	0	scaffold3011|size72461|quiver_1_3525_ID=g112009	XP_003595006.1	Medtr2g037270.1	Ulp1proteasefamily,carboxy-terminaldomainprotein[Medicagotruncatula]
scaffold1753|size348110|quiver_312642_318781_ID=g52683	468.918	2.26727	0.0110836	2e-66	scaffold1753|size348110|quiver_312642_318781_ID=g52683	XP_013447656.1	Medtr7g015800.1	tyrosinekinasefamilyprotein[Medicagotruncatula]
scaffold481|size1487553|quiver_1021879_1030066_ID=g31121	85.7048	2.26523	0.00243942	0	scaffold481|size1487553|quiver_1021879_1030066_ID=g31121	XP_013452738.1	Medtr6g072450.1	NB-ARCdomainprotein[Medicagotruncatula]
scaffold68|size1563530|quiver_9966_16132_ID=g107124	263.894	2.25885	7.06128e-07	0	scaffold68|size1563530|quiver_9966_16132_ID=g107124	XP_013452831.1	Medtr6g072310.1	sucrosesynthase[Medicagotruncatula]
scaffold230|size663114|quiver_47236_53810_ID=g18360	153.987	2.25816	7.38835e-05	0	scaffold230|size663114|quiver_47236_53810_ID=g18360	XP_013462339.1	Medtr3g117485.1	2OG-Fe(II)oxygenasefamilyoxidoreductase[Medicagotruncatula]
scaffold568|size903652|quiver_90533_96361_ID=g138582	78.2179	2.25475	3.57712e-05	0	scaffold568|size903652|quiver_90533_96361_ID=g138582	XP_013444374.1	Medtr8g017580.1	calmodulin-bindingfamilyprotein[Medicagotruncatula]
scaffold504|size952574|quiver_607098_608988_ID=g138531	68.1554	2.25338	0.0389764	0	scaffold504|size952574|quiver_607098_608988_ID=g138531	XP_003607773.1	Medtr4g082590.1	transmembraneprotein,putative[Medicagotruncatula]
scaffold1553|size825684|quiver_692560_695184_ID=g73492	1226.27	2.25305	1.8487e-08	0	scaffold1553|size825684|quiver_692560_695184_ID=g73492	XP_013462637.1	Medtr2g017965.1	GDSL-likelipase/acylhydrolase[Medicagotruncatula]
scaffold1097|size308727|quiver_136626_139552_ID=g95072	75.4685	2.25209	0.00226431	0	scaffold1097|size308727|quiver_136626_139552_ID=g95072	XP_003611148.1	Medtr5g010830.1	MATEeffluxfamilyprotein[Medicagotruncatula]
scaffold1124|size474572|quiver_57276_67656_ID=g24023	1545.02	2.25013	0.00210608	1e-96	scaffold1124|size474572|quiver_57276_67656_ID=g24023	XP_013453966.1	Medtr5g057125.1	replicationfactor-Acarboxy-terminaldomainprotein[Medicagotruncatula]
scaffold2311|size131817|quiver_92547_93661_ID=g101097	624.184	2.24248	0.0213253	3e-92	scaffold2311|size131817|quiver_92547_93661_ID=g101097	XP_003607495.2	Medtr4g078690.1	transmembraneprotein,putative[Medicagotruncatula]
scaffold2423|size316747|quiver_301995_306040_ID=g142611	102.501	2.23944	0.000394633	0	scaffold2423|size316747|quiver_301995_306040_ID=g142611	XP_003619954.1	Medtr6g072450.1	diseaseresistanceprotein(TIR-NBS-LRRclass)[Medicagotruncatula]
scaffold152|size792377|quiver_624411_625262_ID=g53562	693.284	2.23354	0.000492668	4e-130	scaffold152|size792377|quiver_624411_625262_ID=g53562	XP_013463538.1	Medtr2g041550.1	auxin-bindingproteinABP19a[Medicagotruncatula]
scaffold29|size1435556|quiver_317820_320306_ID=g40076	6518.25	2.23228	0.000654085	0	scaffold29|size1435556|quiver_317820_320306_ID=g40076	XP_003626493.1	Medtr7g116510.1	GDSL-likelipase/acylhydrolase[Medicagotruncatula]
scaffold1602|size207657|quiver_153986_157127_ID=g114393	50.5036	2.23093	0.0174614	2e-147	scaffold1602|size207657|quiver_153986_157127_ID=g114393	XP_003623021.2	Medtr7g060220.1	DUF247domainprotein[Medicagotruncatula]
scaffold416|size508110|quiver_348003_349125_ID=g33508	671.687	2.22715	0.0273831	1e-96	scaffold416|size508110|quiver_348003_349125_ID=g33508	XP_003607495.2	Medtr4g078690.1	transmembraneprotein,putative[Medicagotruncatula]
scaffold831|size963882|quiver_181368_192902_ID=g121660	393.747	2.22507	0.00981527	3e-25	scaffold831|size963882|quiver_181368_192902_ID=g121660	XP_003594919.1	Medtr0263s0020.1	glycosidehydrolasefamily18protein[Medicagotruncatula]
scaffold1921|size155487|quiver_13721_15211_ID=g117490	429.983	2.22039	0.000111261	2e-45	scaffold1921|size155487|quiver_13721_15211_ID=g117490	XP_013452257.1	Medtr6g049280.1	heavymetal-associateddomainprotein[Medicagotruncatula]
scaffold368|size542245|quiver_401305_403299_ID=g158364	154.431	2.21816	1.24923e-05	4e-104	scaffold368|size542245|quiver_401305_403299_ID=g158364	XP_013468780.1	Medtr1g076650.1	EFhandcalcium-bindingfamilyprotein[Medicagotruncatula]
scaffold2324|size162600|quiver_24801_27111_ID=g66128	265.344	2.2135	0.000315789	4e-153	scaffold2324|size162600|quiver_24801_27111_ID=g66128	XP_013470406.1	Medtr1g115195.1	glutathioneS-transferase[Medicagotruncatula]
scaffold226|size683958|quiver_431840_434225_ID=g28287	1527.89	2.21348	1.54253e-08	0	scaffold226|size683958|quiver_431840_434225_ID=g28287	XP_013462637.1	Medtr2g017965.1	GDSL-likelipase/acylhydrolase[Medicagotruncatula]
scaffold149|size822102|quiver_546777_549959_ID=g61511	815.517	2.21196	0.0128636	2e-42	scaffold149|size822102|quiver_546777_549959_ID=g61511	XP_013452697.1	Medtr6g472230.1	diseaseresistanceprotein(TIR-NBS-LRRclass),putative[Medicagotruncatula]
scaffold1245|size256637|quiver_31106_37793_ID=g42252	77.9702	2.21169	0.000809066	0	scaffold1245|size256637|quiver_31106_37793_ID=g42252	XP_013450127.1	Medtr7g105230.1	fissionELM1protein[Medicagotruncatula]
scaffold1497|size252120|quiver_20456_24888_ID=g52508	124.968	2.20954	1.54808e-05	0	scaffold1497|size252120|quiver_20456_24888_ID=g52508	XP_003598563.1	Medtr3g015560.1	NBS-LRRtypediseaseresistanceprotein[Medicagotruncatula]
scaffold800|size868309|quiver_351157_363224_ID=g33940	208.897	2.20904	0.000219036	0	scaffold800|size868309|quiver_351157_363224_ID=g33940	XP_013460282.1	Medtr3g464550.1	PHDzincfingerprotein[Medicagotruncatula]
scaffold113|size1083815|quiver_906882_909583_ID=g155336	484.118	2.20617	0.00520772	0	scaffold113|size1083815|quiver_906882_909583_ID=g155336	XP_013459757.1	Medtr3g452850.1	LRRreceptor-likekinase[Medicagotruncatula]
scaffold999|size553293|quiver_419722_423993_ID=g16690	88.5197	2.20557	0.00406909	6e-157	scaffold999|size553293|quiver_419722_423993_ID=g16690	XP_013455097.1	Medtr4g026180.1	spindleandkinetochore-associated-likeprotein[Medicagotruncatula]
scaffold1361|size262444|quiver_143024_147431_ID=g73326	51.5389	2.20535	0.0284692	0	scaffold1361|size262444|quiver_143024_147431_ID=g73326	XP_013452112.1	Medtr6g045307.1	IPPtransferase[Medicagotruncatula]
scaffold479|size585740|quiver_146356_147364_ID=g36128	56.9437	2.20442	0.00766961	4e-43	scaffold479|size585740|quiver_146356_147364_ID=g36128	XP_013461745.1	Medtr3g102660.1	GASA/GAST/Snakin[Medicagotruncatula]
scaffold2|size3323527|quiver_1831355_1832086_ID=g112359	555.267	2.20302	0.0177913	2e-94	scaffold2|size3323527|quiver_1831355_1832086_ID=g112359	XP_003612856.1	Medtr8g103245.1	corehistoneH2A/H2B/H3/H4[Medicagotruncatula]
scaffold1713|size596378|quiver_218288_220499_ID=g156933	497.267	2.19961	0.000252305	4e-105	scaffold1713|size596378|quiver_218288_220499_ID=g156933	XP_013455961.1	Medtr4g057765.1	heavymetaltransport/detoxificationsuperfamilyprotein[Medicagotruncatula]
scaffold688|size665176|quiver_309488_310831_ID=g158680	167.18	2.19667	0.0243592	1e-173	scaffold688|size665176|quiver_309488_310831_ID=g158680	XP_003599116.1	Medtr3g028060.1	BPS1-likeprotein[Medicagotruncatula]
scaffold573|size794231|quiver_122736_141164_ID=g126375	229.135	2.19574	4.79431e-05	0	scaffold573|size794231|quiver_122736_141164_ID=g126375	XP_013449182.1	Medtr7g069180.1	diseaseresistanceprotein(TIR-NBS-LRRclass),putative[Medicagotruncatula]
scaffold1538|size683450|quiver_190098_193127_ID=g114309	50.0943	2.19132	0.0380325	2e-69	scaffold1538|size683450|quiver_190098_193127_ID=g114309	XP_003600727.1	Medtr3g065570.1	linkerhistoneH1andh5familyprotein[Medicagotruncatula]
scaffold296|size616959|quiver_121806_124994_ID=g12836	175.827	2.18419	0.0272528	0	scaffold296|size616959|quiver_121806_124994_ID=g12836	XP_013454873.1	Medtr4g017710.1	verticilliumwiltresistance-likeprotein[Medicagotruncatula]
scaffold1580|size285325|quiver_70897_79741_ID=g4535	101.105	2.17388	0.0411426	4e-37	scaffold1580|size285325|quiver_70897_79741_ID=g4535	XP_003602418.2	Medtr3g093120.1	SPFHdomain/band7familyprotein[Medicagotruncatula]
scaffold54|size1381280|quiver_1180974_1183343_ID=g143044	51.2142	2.16686	0.0434862	1e-173	scaffold54|size1381280|quiver_1180974_1183343_ID=g143044	XP_003588828.1	Medtr1g013760.1	WRKYfamilytranscriptionfactor[Medicagotruncatula]
scaffold219|size675333|quiver_499421_507793_ID=g46235	99.7585	2.16527	0.000282342	1e-28	scaffold219|size675333|quiver_499421_507793_ID=g46235	XP_003618080.1	Medtr5g098760.1	transmembraneprotein,putative[Medicagotruncatula]
scaffold2522|size96785|quiver_9236_15602_ID=g50456	70.0751	2.16397	0.015215	0	scaffold2522|size96785|quiver_9236_15602_ID=g50456	XP_013447637.1	Medtr2g072980.1	feroniareceptor-likekinase[Medicagotruncatula]
scaffold2781|size140604|quiver_117166_120937_ID=g42968	151.552	2.16138	0.0388944	7e-15	scaffold2781|size140604|quiver_117166_120937_ID=g42968	XP_013445318.1	Medtr8g447360.1	hypotheticalproteinMTR_8g447360[Medicagotruncatula]
scaffold677|size473855|quiver_318046_321353_ID=g21304	258.72	2.15673	2.30307e-05	1e-178	scaffold677|size473855|quiver_318046_321353_ID=g21304	XP_013460924.1	Medtr3g074860.1	phosphate-responsive1familyprotein[Medicagotruncatula]
scaffold558|size898568|quiver_414742_420744_ID=g163560	54.7326	2.15639	0.00058523	0	scaffold558|size898568|quiver_414742_420744_ID=g163560	XP_013446157.1	Medtr8g069625.1	diseaseresistanceprotein(TIR-NBS-LRRclass)[Medicagotruncatula]
scaffold397|size569455|quiver_27152_29011_ID=g83186	113.556	2.15276	0.00657893	2e-127	scaffold397|size569455|quiver_27152_29011_ID=g83186	XP_003621809.1	Medtr7g023670.1	polygalacturonaseinhibitingprotein,putative[Medicagotruncatula]
scaffold75|size939415|quiver_403706_406208_ID=g87839	3560.27	2.15196	1.84014e-05	0	scaffold75|size939415|quiver_403706_406208_ID=g87839	XP_013465416.1	Medtr2g097463.1	GRASfamilytranscriptionfactor[Medicagotruncatula]
scaffold2263|size174760|quiver_81542_83711_ID=g58058	998.589	2.14211	0.000695732	5e-127	scaffold2263|size174760|quiver_81542_83711_ID=g58058	XP_013455961.1	Medtr4g057765.1	heavymetaltransport/detoxificationsuperfamilyprotein[Medicagotruncatula]
scaffold809|size760457|quiver_148189_154001_ID=g10927	54.0096	2.14047	0.0168338	3e-41	scaffold809|size760457|quiver_148189_154001_ID=g10927	XP_013452697.1	Medtr6g472230.1	diseaseresistanceprotein(TIR-NBS-LRRclass),putative[Medicagotruncatula]
scaffold671|size436182|quiver_91406_97741_ID=g36389	117.007	2.13317	0.000780027	0	scaffold671|size436182|quiver_91406_97741_ID=g36389	XP_003588443.2	Medtr1g007300.1	diseaseresistanceprotein(TIR-NBS-LRRclass)[Medicagotruncatula]
scaffold2739|size106795|quiver_38026_43422_ID=g152496	79.1219	2.12912	0.000808313	0	scaffold2739|size106795|quiver_38026_43422_ID=g152496	XP_013452957.1	Medtr6g082810.1	tyrosinekinasefamilyprotein[Medicagotruncatula]
scaffold263|size623699|quiver_488598_491845_ID=g99280	172.129	2.12907	0.00280545	0	scaffold263|size623699|quiver_488598_491845_ID=g99280	XP_013447652.1	Medtr7g015760.1	tyrosinekinasefamilyprotein[Medicagotruncatula]
scaffold2569|size161310|quiver_25946_32761_ID=g95825	196.938	2.12516	0.000494468	0	scaffold2569|size161310|quiver_25946_32761_ID=g95825	XP_013452772.1	Medtr6g074875.1	diseaseresistanceprotein(TIR-NBS-LRRclass)[Medicagotruncatula]
scaffold3055|size57607|quiver_8866_19504_ID=g162418	156.96	2.12487	0.000226336	0	scaffold3055|size57607|quiver_8866_19504_ID=g162418	XP_013449182.1	Medtr7g069180.1	diseaseresistanceprotein(TIR-NBS-LRRclass),putative[Medicagotruncatula]
scaffold68|size1563530|quiver_44146_46105_ID=g107129	54.1931	2.12464	0.0017477	0	scaffold68|size1563530|quiver_44146_46105_ID=g107129	XP_003619957.2	Medtr6g072450.1	diseaseresistanceprotein(TIR-NBS-LRRclass)[Medicagotruncatula]
scaffold1001|size306472|quiver_235597_241088_ID=g11130	921.738	2.12366	0.0206419	0	scaffold1001|size306472|quiver_235597_241088_ID=g11130	XP_003628028.1	Medtr8g041600.1	2OG-Fe(II)oxygenasefamilyoxidoreductase[Medicagotruncatula]
scaffold1753|size348110|quiver_278537_280521_ID=g52676	161.628	2.12187	0.0122318	5e-77	scaffold1753|size348110|quiver_278537_280521_ID=g52676	XP_013447657.1	Medtr7g015800.1	tyrosinekinasefamilyprotein[Medicagotruncatula]
scaffold272|size1038331|quiver_270534_271217_ID=g74820	1430.76	2.12031	0.00432858	3e-77	scaffold272|size1038331|quiver_270534_271217_ID=g74820	XP_003599583.1	Medtr3g035710.1	50SribosomalproteinL2-B[Medicagotruncatula]
scaffold553|size824632|quiver_394485_400142_ID=g10633	83.4213	2.11856	5.8989e-05	0	scaffold553|size824632|quiver_394485_400142_ID=g10633	XP_013444374.1	Medtr8g017580.1	calmodulin-bindingfamilyprotein[Medicagotruncatula]
scaffold750|size701064|quiver_460769_465495_ID=g163810	246.175	2.11467	0.00933609	0	scaffold750|size701064|quiver_460769_465495_ID=g163810	XP_003592350.1	Medtr1g101950.1	pfkBfamilycarbohydratekinase[Medicagotruncatula]
scaffold2340|size193901|quiver_27582_31251_ID=g24684	247.975	2.11159	0.000131276	0	scaffold2340|size193901|quiver_27582_31251_ID=g24684	XP_003604737.1	Medtr4g017200.1	pyruvatedecarboxylase[Medicagotruncatula]
scaffold55|size1169985|quiver_903085_906294_ID=g140315	202.471	2.10753	0.000359886	0	scaffold55|size1169985|quiver_903085_906294_ID=g140315	XP_013462339.1	Medtr3g117485.1	2OG-Fe(II)oxygenasefamilyoxidoreductase[Medicagotruncatula]
scaffold83|size1731409|quiver_1559730_1563950_ID=g66781	243.205	2.10247	9.67692e-06	0	scaffold83|size1731409|quiver_1559730_1563950_ID=g66781	XP_013465396.1	Medtr2g096870.1	GTP-bindingproteinObg/CgtAprotein[Medicagotruncatula]
scaffold502|size882097|quiver_849595_853017_ID=g143847	166.025	2.09912	0.00976369	0	scaffold502|size882097|quiver_849595_853017_ID=g143847	XP_003600267.2	Medtr3g056200.1	LRRandNB-ARCdomaindiseaseresistanceprotein[Medicagotruncatula]
scaffold935|size504125|quiver_395752_399672_ID=g16619	53.9443	2.09129	0.0303844	4e-31	scaffold935|size504125|quiver_395752_399672_ID=g16619	XP_013444530.1	Medtr8g024070.1	nucleicacid-binding,OB-fold-likeprotein,putative[Medicagotruncatula]
scaffold87|size960049|quiver_937011_942369_ID=g56059	214.585	2.08233	7.24256e-07	0	scaffold87|size960049|quiver_937011_942369_ID=g56059	XP_003619949.2	Medtr6g072250.1	diseaseresistanceprotein(TIR-NBS-LRRclass)[Medicagotruncatula]
scaffold714|size538741|quiver_288021_296184_ID=g91664	50.8201	2.08088	0.00528561	0	scaffold714|size538741|quiver_288021_296184_ID=g91664	XP_013445294.1	Medtr0603s0010.1	NB-ARCdomaindiseaseresistanceprotein[Medicagotruncatula]
scaffold318|size575186|quiver_499468_503439_ID=g123472	535.752	2.08064	0.00543155	1e-169	scaffold318|size575186|quiver_499468_503439_ID=g123472	XP_003616942.1	Medtr5g085980.1	transmembraneprotein,putative[Medicagotruncatula]
scaffold683|size420545|quiver_69752_77491_ID=g6143	360.467	2.0801	0.000273417	0	scaffold683|size420545|quiver_69752_77491_ID=g6143	XP_003619894.1	Medtr6g071430.2	diseaseresistanceprotein(TIR-NBS-LRRclass)[Medicagotruncatula]
scaffold3115|size52857|quiver_7061_9021_ID=g7390	55.9268	2.0792	0.0168773	2e-38	scaffold3115|size52857|quiver_7061_9021_ID=g7390	XP_013468700.1	Medtr1g074410.1	transmembraneprotein,putative[Medicagotruncatula]
scaffold178|size1039529|quiver_215161_215768_ID=g152940	147.965	2.07233	0.00382906	6e-92	scaffold178|size1039529|quiver_215161_215768_ID=g152940	XP_003616365.1	Medtr5g079340.1	EFhandcalcium-bindingfamilyprotein[Medicagotruncatula]
scaffold1549|size515573|quiver_357645_359722_ID=g84251	372.523	2.06676	0.000539929	999999	scaffold1549|size515573|quiver_357645_359722_ID=g84251	genbank	genbank	No_hits_found
scaffold5|size2322722|quiver_415175_418415_ID=g103819	441.171	2.0654	0.0230896	3e-109	scaffold5|size2322722|quiver_415175_418415_ID=g103819	XP_003623666.1	Medtr7g074240.1	EFhandcalcium-bindingfamilyprotein[Medicagotruncatula]
scaffold20|size1793215|quiver_966120_973605_ID=g63900	147.246	2.06244	7.96184e-06	0	scaffold20|size1793215|quiver_966120_973605_ID=g63900	XP_013454700.1	Medtr4g011450.1	U5smallnuclearribonucleoprotein200kDahelicase[Medicagotruncatula]
scaffold639|size818776|quiver_420948_421630_ID=g121379	1624.17	2.06196	0.0249475	9e-48	scaffold639|size818776|quiver_420948_421630_ID=g121379	XP_003605717.2	Medtr4g037480.1	transmembraneprotein,putative[Medicagotruncatula]
scaffold1524|size428438|quiver_324690_327325_ID=g149719	1287.34	2.05887	0.0099676	0	scaffold1524|size428438|quiver_324690_327325_ID=g149719	XP_003589548.1	Medtr1g025950.1	cinnamylalcoholdehydrogenase-likeprotein[Medicagotruncatula]
scaffold1551|size204639|quiver_115346_119783_ID=g78922	87.0845	2.05863	0.0260328	0	scaffold1551|size204639|quiver_115346_119783_ID=g78922	XP_003624426.1	Medtr7g083080.1	plant-specificdomainTIGR01615familyprotein[Medicagotruncatula]
scaffold802|size359698|quiver_147046_152266_ID=g29089	89.9868	2.05685	0.0334331	5e-41	scaffold802|size359698|quiver_147046_152266_ID=g29089	XP_013452697.1	Medtr6g472230.1	diseaseresistanceprotein(TIR-NBS-LRRclass),putative[Medicagotruncatula]
scaffold239|size1410339|quiver_1389519_1395287_ID=g160753	193.079	2.05565	0.0420499	0	scaffold239|size1410339|quiver_1389519_1395287_ID=g160753	XP_003619954.1	Medtr6g072320.1	diseaseresistanceprotein(TIR-NBS-LRRclass)[Medicagotruncatula]
scaffold161|size863428|quiver_30226_33080_ID=g30472	58.9354	2.0556	0.0347236	0	scaffold161|size863428|quiver_30226_33080_ID=g30472	XP_003629880.1	Medtr8g087890.1	GDSL-likelipase/acylhydrolase[Medicagotruncatula]
scaffold889|size731061|quiver_603333_605801_ID=g136507	134.195	2.05414	0.000172157	0	scaffold889|size731061|quiver_603333_605801_ID=g136507	XP_013454879.1	Medtr4g019030.1	diseaseresistancefamilyprotein/LRRprotein[Medicagotruncatula]
scaffold550|size465049|quiver_276407_278913_ID=g18870	1913.03	2.05372	0.00291367	1.5	scaffold550|size465049|quiver_276407_278913_ID=g18870	XP_003588759.1	Medtr5g067980.1	alpha/betahydrolasefoldprotein[Medicagotruncatula]
scaffold1364|size234800|quiver_81779_83381_ID=g65681	540.051	2.04898	1.97399e-05	0	scaffold1364|size234800|quiver_81779_83381_ID=g65681	XP_003625627.1	Medtr7g101190.1	majorintrinsicprotein(MIP)familytransporter[Medicagotruncatula]
scaffold859|size579464|quiver_393233_398185_ID=g46941	141.505	2.04351	0.00189924	3e-141	scaffold859|size579464|quiver_393233_398185_ID=g46941	XP_003629203.1	Medtr8g074530.1	DUF241domainprotein[Medicagotruncatula]
scaffold777|size501368|quiver_126755_131121_ID=g94648	311.225	2.04056	8.7383e-05	0	scaffold777|size501368|quiver_126755_131121_ID=g94648	XP_013455767.1	Medtr4g051698.1	diseaseresistanceprotein(TIR-NBS-LRRclass)[Medicagotruncatula]
scaffold1976|size269067|quiver_36301_45511_ID=g139765	198.505	2.03997	0.00884368	0.17	scaffold1976|size269067|quiver_36301_45511_ID=g139765	XP_003625981.1	Medtr6g015995.1	RING/FYVE/PHDzincfingerprotein[Medicagotruncatula]
scaffold63|size1482866|quiver_1415814_1418901_ID=g120496	82.8785	2.03616	0.0131182	0	scaffold63|size1482866|quiver_1415814_1418901_ID=g120496	XP_003627053.1	Medtr8g014590.1	elongationfactorTu(EF-Tu)GTP-bindingfamilyprotein[Medicagotruncatula]
scaffold3124|size71687|quiver_52160_57021_ID=g150254	309.141	2.03138	7.8572e-05	0	scaffold3124|size71687|quiver_52160_57021_ID=g150254	XP_013449033.1	Medtr7g065890.1	plantinositolphosphorylceramidesynthase[Medicagotruncatula]
scaffold508|size934001|quiver_596103_599255_ID=g128609	129.071	2.02707	0.00757119	0	scaffold508|size934001|quiver_596103_599255_ID=g128609	XP_013468381.1	Medtr1g069175.1	GDSL-likelipase/acylhydrolase[Medicagotruncatula]
scaffold702|size547117|quiver_61771_64351_ID=g124014	164.502	2.02289	3.28663e-06	0	scaffold702|size547117|quiver_61771_64351_ID=g124014	XP_013456488.1	Medtr4g073840.1	NBS-LRRtypediseaseresistanceprotein[Medicagotruncatula]
scaffold429|size1062341|quiver_639971_641165_ID=g843	431.034	2.02165	0.00032433	3e-123	scaffold429|size1062341|quiver_639971_641165_ID=g843	XP_003615230.1	Medtr5g065440.1	homeoboxdomain,ZF-HDclassprotein[Medicagotruncatula]
scaffold3136|size51265|quiver_11496_13991_ID=g120195	63.4094	2.01814	0.0328482	6e-38	scaffold3136|size51265|quiver_11496_13991_ID=g120195	XP_003598785.1	Medtr3g020930.1	NoduleCysteine-Rich(NCR)secretedpeptide[Medicagotruncatula]
scaffold450|size517728|quiver_129856_133626_ID=g113374	53.3848	2.01748	0.0405528	0	scaffold450|size517728|quiver_129856_133626_ID=g113374	XP_013445468.1	Medtr8g461330.1	plantgibberellin2-oxidase[Medicagotruncatula]
scaffold399|size1034464|quiver_556004_557773_ID=g77897	162.589	2.0162	0.00848718	0	scaffold399|size1034464|quiver_556004_557773_ID=g77897	XP_003601706.1	Medtr3g084530.1	flavonoidglucosyltransferase[Medicagotruncatula]
scaffold329|size1150454|quiver_1041298_1048306_ID=g93856	245.718	2.01164	0.00105007	0	scaffold329|size1150454|quiver_1041298_1048306_ID=g93856	XP_013463388.1	Medtr2g438700.1	ankyrinrepeatplant-likeprotein[Medicagotruncatula]
scaffold28|size2584658|quiver_1333719_1335598_ID=g43324	108.957	2.01109	0.0125791	0.002	scaffold28|size2584658|quiver_1333719_1335598_ID=g43324	XP_013453324.1	Medtr5g006345.1	hypotheticalproteinMTR_5g006345[Medicagotruncatula]
scaffold544|size452970|quiver_38547_46701_ID=g33590	107.162	2.00647	0.00136808	0	scaffold544|size452970|quiver_38547_46701_ID=g33590	XP_013463373.1	Medtr2g438440.1	ankyrinrepeatplant-likeprotein[Medicagotruncatula]
scaffold1884|size193708|quiver_94036_98284_ID=g45268	291.276	2.00257	0.000103882	0	scaffold1884|size193708|quiver_94036_98284_ID=g45268	XP_013455758.1	Medtr4g051662.1	NB-ARCdomainprotein[Medicagotruncatula]
scaffold148|size893303|quiver_630063_633922_ID=g64207	87.6732	-2.02657	0.000215451	2e-108	scaffold148|size893303|quiver_630063_633922_ID=g64207	XP_003608685.2	Medtr4g100650.1	ethyleneresponsefactor[Medicagotruncatula]
scaffold32|size1816173|quiver_286557_287609_ID=g32694	66.6719	-2.02752	0.023705	5e-92	scaffold32|size1816173|quiver_286557_287609_ID=g32694	XP_013462797.1	Medtr2g022900.1	15.4kDaclassVheatshockprotein[Medicagotruncatula]
scaffold75|size939415|quiver_835807_838425_ID=g87898	144.316	-2.04884	0.00161928	0	scaffold75|size939415|quiver_835807_838425_ID=g87898	XP_003599439.1	Medtr3g033420.1	RNApolymerasesigmafactor[Medicagotruncatula]
scaffold1143|size465922|quiver_128346_129557_ID=g141906	275.778	-2.05973	0.0472007	0	scaffold1143|size465922|quiver_128346_129557_ID=g141906	XP_003614016.1	Medtr5g043750.1	F-box/kelch-repeatplantprotein[Medicagotruncatula]
scaffold101|size931763|quiver_189278_191021_ID=g20455	871.462	-2.06027	8.78177e-05	2e-107	scaffold101|size931763|quiver_189278_191021_ID=g20455	XP_003594205.1	Medtr2g025580.1	bluecopper-likeprotein[Medicagotruncatula]
scaffold1712|size276749|quiver_157486_163042_ID=g159621	50.7721	-2.06607	0.0162257	0	scaffold1712|size276749|quiver_157486_163042_ID=g159621	XP_003619954.1	Medtr6g072320.1	diseaseresistanceprotein(TIR-NBS-LRRclass)[Medicagotruncatula]
scaffold260|size624790|quiver_3793_6351_ID=g107584	62.9099	-2.06813	0.0490387	0	scaffold260|size624790|quiver_3793_6351_ID=g107584	XP_003608512.2	Medtr4g096900.2	aspartatecarbamoyltransferase,catalyticchain[Medicagotruncatula]
scaffold198|size864892|quiver_407351_410896_ID=g101931	814.604	-2.06814	7.68092e-05	0	scaffold198|size864892|quiver_407351_410896_ID=g101931	XP_013457105.1	Medtr4g090525.1	3'(2'),5'-bisphosphatenucleotidase[Medicagotruncatula]
scaffold853|size379336|quiver_177393_179311_ID=g62454	488.729	-2.06856	2.13362e-05	3e-170	scaffold853|size379336|quiver_177393_179311_ID=g62454	XP_003606618.1	Medtr4g063100.1	mybtranscriptionfactor[Medicagotruncatula]
scaffold278|size607042|quiver_137356_140886_ID=g58989	155.552	-2.06958	0.0187655	0	scaffold278|size607042|quiver_137356_140886_ID=g58989	XP_003589645.2	Medtr1g031510.1	stress-inducedreceptor-likekinase[Medicagotruncatula]
scaffold1300|size248010|quiver_22049_28831_ID=g65642	186.39	-2.07494	0.00454042	5e-158	scaffold1300|size248010|quiver_22049_28831_ID=g65642	XP_013468024.1	Medtr1g060550.1	cytochromeP450family94protein[Medicagotruncatula]
scaffold20|size1793215|quiver_1201750_1203676_ID=g63931	379.861	-2.07572	0.0051155	0	scaffold20|size1793215|quiver_1201750_1203676_ID=g63931	XP_013454720.1	Medtr4g011720.1	2-oxoglutarate-dependentdioxygenase[Medicagotruncatula]
scaffold614|size596101|quiver_261216_263473_ID=g18932	668.991	-2.09116	0.0126915	0	scaffold614|size596101|quiver_261216_263473_ID=g18932	XP_013447291.1	Medtr8g101750.1	1-aminocyclopropane-1-carboxylatesynthase[Medicagotruncatula]
scaffold791|size362865|quiver_253340_258429_ID=g57128	6807.36	-2.09162	4.78217e-08	0	scaffold791|size362865|quiver_253340_258429_ID=g57128	XP_003627201.2	Medtr8g018730.1	seedlinoleate9S-lipoxygenase[Medicagotruncatula]
scaffold669|size989248|quiver_897540_900439_ID=g41650	2179.68	-2.09447	0.00125876	0	scaffold669|size989248|quiver_897540_900439_ID=g41650	XP_003607681.1	Medtr4g081130.1	thiazolebiosyntheticenzyme[Medicagotruncatula]
scaffold1157|size429924|quiver_361834_362498_ID=g105703	850.965	-2.11242	0.000425318	6e-77	scaffold1157|size429924|quiver_361834_362498_ID=g105703	XP_003605914.1	Medtr4g048000.1	MATEeffluxfamilyprotein[Medicagotruncatula]
scaffold32|size1816173|quiver_288618_291299_ID=g32695	111.781	-2.13553	0.00117294	0	scaffold32|size1816173|quiver_288618_291299_ID=g32695	XP_013462798.1	Medtr2g022910.1	zincfingerMYNDdomainprotein[Medicagotruncatula]
scaffold1373|size312522|quiver_213663_215736_ID=g42342	444.296	-2.13611	0.000112611	7e-110	scaffold1373|size312522|quiver_213663_215736_ID=g42342	XP_003612550.1	Medtr5g026320.1	HXXXD-typeacyl-transferasefamilyprotein[Medicagotruncatula]
scaffold1626|size372339|quiver_247072_248215_ID=g50133	58.4134	-2.13864	0.02102	6e-55	scaffold1626|size372339|quiver_247072_248215_ID=g50133	XP_013452566.1	Medtr6g465510.1	dehydration-responsiveelement-bindingprotein[Medicagotruncatula]
scaffold434|size605476|quiver_493313_494012_ID=g153435	255.81	-2.14381	0.000238643	9e-44	scaffold434|size605476|quiver_493313_494012_ID=g153435	XP_003620172.1	Medtr6g078100.1	Kunitztypetrypsininhibitor/miraculin[Medicagotruncatula]
scaffold2|size3323527|quiver_1203160_1206932_ID=g112280	73.9389	-2.15191	0.0426762	4e-118	scaffold2|size3323527|quiver_1203160_1206932_ID=g112280	XP_003630281.1	Medtr8g093790.1	NACtranscriptionfactor-likeprotein[Medicagotruncatula]
scaffold854|size601467|quiver_301257_302816_ID=g59858	128.166	-2.16014	0.0028982	8e-71	scaffold854|size601467|quiver_301257_302816_ID=g59858	XP_003609498.2	Medtr4g116360.1	hypotheticalproteinMTR_4g116360[Medicagotruncatula]
scaffold533|size601244|quiver_560803_562133_ID=g62191	253.206	-2.16367	0.0332778	2e-15	scaffold533|size601244|quiver_560803_562133_ID=g62191	XP_003610996.1	Medtr0002s0120.1	hypotheticalproteinMTR_5g009340[Medicagotruncatula]
scaffold1094|size286147|quiver_203801_204428_ID=g102867	195.938	-2.18592	0.00955312	6e-74	scaffold1094|size286147|quiver_203801_204428_ID=g102867	XP_013456242.1	Medtr4g066170.1	linoleate13S-lipoxygenase2-1,relatedprotein[Medicagotruncatula]
scaffold947|size423100|quiver_291533_297852_ID=g151664	1191.94	-2.19453	5.01112e-06	0	scaffold947|size423100|quiver_291533_297852_ID=g151664	XP_003603195.2	Medtr3g104920.1	mechanosensitiveionchannelfamilyprotein[Medicagotruncatula]
scaffold1275|size394194|quiver_24982_27311_ID=g131797	237.345	-2.20661	0.0425634	0.57	scaffold1275|size394194|quiver_24982_27311_ID=g131797	XP_013466525.1	Medtr2g059240.1	receptor-likekinase[Medicagotruncatula]
scaffold544|size452970|quiver_284513_288620_ID=g33628	357.626	-2.21053	0.0183278	0	scaffold544|size452970|quiver_284513_288620_ID=g33628	XP_003628882.1	Medtr8g068190.1	cinnamylalcoholdehydrogenase-likeprotein[Medicagotruncatula]
scaffold2928|size64823|quiver_22209_23531_ID=g160042	128.285	-2.23929	8.67659e-06	1e-161	scaffold2928|size64823|quiver_22209_23531_ID=g160042	XP_003597326.2	Medtr2g096380.1	mybtranscriptionfactor[Medicagotruncatula]
scaffold1721|size283313|quiver_14457_18201_ID=g137147	87.0816	-2.25563	0.00144989	0	scaffold1721|size283313|quiver_14457_18201_ID=g137147	XP_003619313.2	Medtr0133s0020.1	diseaseresistanceproteinRGA4[Medicagotruncatula]
scaffold345|size556146|quiver_271509_273472_ID=g51481	163.954	-2.25834	0.00103065	0	scaffold345|size556146|quiver_271509_273472_ID=g51481	XP_013457705.1	Medtr4g104370.1	KDEL-tailedcysteineendopeptidaseCEP1[Medicagotruncatula]
scaffold95|size908657|quiver_121946_126641_ID=g35471	1530.26	-2.26317	2.0071e-06	0	scaffold95|size908657|quiver_121946_126641_ID=g35471	XP_003603195.2	Medtr3g104920.1	mechanosensitiveionchannelfamilyprotein[Medicagotruncatula]
scaffold459|size485626|quiver_222870_227344_ID=g88525	2281.79	-2.26651	2.38812e-06	4e-102	scaffold459|size485626|quiver_222870_227344_ID=g88525	XP_003628192.1	Medtr8g045400.1	pathogenesis-relatedproteinbetVIfamilyprotein[Medicagotruncatula]
scaffold2871|size82557|quiver_44616_48617_ID=g142712	97.4862	-2.27226	0.0336159	0	scaffold2871|size82557|quiver_44616_48617_ID=g142712	XP_013456247.1	Medtr4g066240.1	cyanogenicbeta-glucosidase,putative[Medicagotruncatula]
scaffold502|size882097|quiver_293211_305895_ID=g143778	225.497	-2.2742	0.000410379	0	scaffold502|size882097|quiver_293211_305895_ID=g143778	XP_013467003.1	Medtr1g041135.1	hypotheticalproteinMTR_1g041135[Medicagotruncatula]
scaffold421|size535303|quiver_515526_519185_ID=g21052	107.489	-2.28036	0.00121792	0	scaffold421|size535303|quiver_515526_519185_ID=g21052	XP_013455581.1	Medtr4g046037.1	transmembraneprotein,putative[Medicagotruncatula]
scaffold949|size335692|quiver_99566_107677_ID=g146933	165.047	-2.29901	0.00370559	0	scaffold949|size335692|quiver_99566_107677_ID=g146933	XP_013454713.1	Medtr4g011640.1	drugresistancetransporter-likeABCdomainprotein[Medicagotruncatula]
scaffold1808|size190531|quiver_174229_182561_ID=g76430	110.921	-2.30784	0.00222787	1e-163	scaffold1808|size190531|quiver_174229_182561_ID=g76430	XP_013460415.1	Medtr3g466590.1	hypotheticalproteinMTR_3g466590[Medicagotruncatula]
scaffold1346|size413044|quiver_239503_247783_ID=g114189	415.928	-2.32797	0.00795051	0	scaffold1346|size413044|quiver_239503_247783_ID=g114189	XP_003608436.2	Medtr4g094060.1	white-brown-complexABCtransporterfamilyprotein[Medicagotruncatula]
scaffold2029|size412746|quiver_132736_134075_ID=g2325	122.027	-2.32902	0.0434862	7e-37	scaffold2029|size412746|quiver_132736_134075_ID=g2325	XP_013447162.1	Medtr8g099245.1	arabinogalactanpeptide-likeprotein[Medicagotruncatula]
scaffold399|size1034464|quiver_956228_958428_ID=g77953	336.967	-2.33716	1.54686e-05	4e-86	scaffold399|size1034464|quiver_956228_958428_ID=g77953	XP_013462945.1	Medtr2g026710.1	nucleartranscriptionfactorYprotein[Medicagotruncatula]
scaffold83|size1731409|quiver_1268224_1269550_ID=g66749	125.183	-2.34067	6.45305e-05	3e-163	scaffold83|size1731409|quiver_1268224_1269550_ID=g66749	XP_003597326.2	Medtr2g096380.1	mybtranscriptionfactor[Medicagotruncatula]
scaffold1370|size314353|quiver_262419_265829_ID=g50013	806.032	-2.3474	0.00117124	2e-128	scaffold1370|size314353|quiver_262419_265829_ID=g50013	XP_003599531.1	Medtr3g034640.1	specifictissueprotein[Medicagotruncatula]
scaffold1483|size464028|quiver_420462_424053_ID=g89577	57.7665	-2.35375	0.00169407	0	scaffold1483|size464028|quiver_420462_424053_ID=g89577	XP_003594542.1	Medtr2g030400.4	3-hydroxyisobutyratedehydrogenase[Medicagotruncatula]
scaffold1614|size194800|quiver_164847_166921_ID=g81818	93.2772	-2.36449	2.79499e-05	6e-109	scaffold1614|size194800|quiver_164847_166921_ID=g81818	XP_003612550.1	Medtr5g026320.1	HXXXD-typeacyl-transferasefamilyprotein[Medicagotruncatula]
scaffold1658|size188390|quiver_13346_13832_ID=g134307	91.7967	-2.38818	0.00594721	1	scaffold1658|size188390|quiver_13346_13832_ID=g134307	XP_003600266.1	Medtr4g068457.1	NB-ARCdomaindiseaseresistanceprotein[Medicagotruncatula]
scaffold527|size458733|quiver_390014_394008_ID=g78105	153.848	-2.39275	0.00365364	0	scaffold527|size458733|quiver_390014_394008_ID=g78105	XP_003601618.1	Medtr3g083620.1	flavonoidO-methyltransferase-likeprotein[Medicagotruncatula]
scaffold2144|size132097|quiver_93116_94631_ID=g34779	70.6619	-2.40249	0.0198364	2e-80	scaffold2144|size132097|quiver_93116_94631_ID=g34779	XP_013448823.1	Medtr7g059460.1	macrophagemigrationinhibitionfactor-likeprotein[Medicagotruncatula]
scaffold119|size1284894|quiver_972360_975851_ID=g140500	298.643	-2.42358	0.00336854	0	scaffold119|size1284894|quiver_972360_975851_ID=g140500	XP_003608436.2	Medtr4g094060.1	white-brown-complexABCtransporterfamilyprotein[Medicagotruncatula]
scaffold2308|size282805|quiver_243578_248888_ID=g109151	3975.32	-2.42624	9.75355e-07	1e-102	scaffold2308|size282805|quiver_243578_248888_ID=g109151	XP_003628192.1	Medtr8g045400.1	pathogenesis-relatedproteinbetVIfamilyprotein[Medicagotruncatula]
scaffold1045|size565160|quiver_353185_358629_ID=g62650	152.378	-2.43805	0.00678891	3e-153	scaffold1045|size565160|quiver_353185_358629_ID=g62650	XP_003589264.1	Medtr1g021250.1	pentatricopeptide(PPR)repeatprotein[Medicagotruncatula]
scaffold352|size870284|quiver_738472_744040_ID=g33445	129.989	-2.44771	0.000238182	4e-56	scaffold352|size870284|quiver_738472_744040_ID=g33445	XP_013454063.1	Medtr5g464720.1	hypotheticalproteinMTR_5g464720[Medicagotruncatula]
scaffold269|size1189825|quiver_930655_931579_ID=g83056	192.333	-2.45704	0.0010422	1e-102	scaffold269|size1189825|quiver_930655_931579_ID=g83056	XP_013447699.1	Medtr7g017880.1	BZIPtranscriptionfactor[Medicagotruncatula]
scaffold165|size905235|quiver_522080_524291_ID=g20634	10050.5	-2.46619	5.57842e-09	0	scaffold165|size905235|quiver_522080_524291_ID=g20634	XP_003593326.1	Medtr2g010250.1	cytochromeP450family87protein[Medicagotruncatula]
scaffold107|size883650|quiver_777972_780451_ID=g5392	275.062	-2.46631	1.77287e-10	4e-86	scaffold107|size883650|quiver_777972_780451_ID=g5392	XP_013462945.1	Medtr2g026710.1	nucleartranscriptionfactorYprotein[Medicagotruncatula]
scaffold138|size1041825|quiver_350004_359139_ID=g90683	60.7098	-2.49162	0.000956181	0	scaffold138|size1041825|quiver_350004_359139_ID=g90683	XP_013468229.1	Medtr1g066680.1	cationicperoxidase[Medicagotruncatula]
scaffold607|size423669|quiver_338656_346619_ID=g36363	1184.93	-2.4998	0.00199875	0	scaffold607|size423669|quiver_338656_346619_ID=g36363	XP_013467459.1	Medtr1g051585.1	diseaseresistanceprotein(CC-NBS-LRRclass)familyprotein[Medicagotruncatula]
scaffold746|size638310|quiver_251204_251958_ID=g8627	90.0632	-2.50026	0.00238459	5e-14	scaffold746|size638310|quiver_251204_251958_ID=g8627	XP_013452797.1	Medtr6g075410.1	cyclicnucleotidegatedchannelprotein[Medicagotruncatula]
scaffold346|size2037323|quiver_100946_104189_ID=g48907	2335.4	-2.52744	3.37337e-05	0	scaffold346|size2037323|quiver_100946_104189_ID=g48907	XP_013457718.1	Medtr4g104510.1	transmembraneaminoacidtransporterfamilyprotein[Medicagotruncatula]
scaffold277|size956582|quiver_95466_97511_ID=g61654	97.2016	-2.52981	0.00252005	0	scaffold277|size956582|quiver_95466_97511_ID=g61654	XP_013463979.1	Medtr2g055970.1	F-boxproteininteractiondomainprotein[Medicagotruncatula]
scaffold380|size532269|quiver_259322_261307_ID=g128423	89.4968	-2.54281	0.0264871	0	scaffold380|size532269|quiver_259322_261307_ID=g128423	XP_003593765.1	Medtr2g015850.1	papainfamilycysteineprotease[Medicagotruncatula]
scaffold246|size1275669|quiver_55922_57911_ID=g143304	255.376	-2.54571	0.00191113	0	scaffold246|size1275669|quiver_55922_57911_ID=g143304	XP_003629973.2	Medtr8g088860.1	glutelintype-B-likeprotein[Medicagotruncatula]
scaffold1414|size224120|quiver_70257_76581_ID=g103040	442.533	-2.54746	0.00328959	4e-55	scaffold1414|size224120|quiver_70257_76581_ID=g103040	XP_013469734.1	Medtr1g102630.1	eukaryotictranslationinitiationfactor2c[Medicagotruncatula]
scaffold602|size425271|quiver_425865_426893_ID=g49402	52.2554	-2.55247	0.0151024	2	scaffold602|size425271|quiver_425865_426893_ID=g49402	XP_003607293.1	genbank	kinasesuperfamilyprotein,putative[Medicagotruncatula]
scaffold621|size853186|quiver_43221_44031_ID=g1148	67.6792	-2.56821	0.0107349	0.53	scaffold621|size853186|quiver_43221_44031_ID=g1148	XP_003605581.2	Medtr4g034090.1	transmembraneprotein,putative[Medicagotruncatula]
scaffold535|size455007|quiver_426503_427204_ID=g56754	52.7454	-2.63935	0.000524656	5e-116	scaffold535|size455007|quiver_426503_427204_ID=g56754	XP_013457544.1	Medtr4g099010.1	plantinvertase/pectinmethylesteraseinhibitor[Medicagotruncatula]
scaffold185|size716793|quiver_172987_175684_ID=g135326	75.4118	-2.64902	0.00272952	0	scaffold185|size716793|quiver_172987_175684_ID=g135326	XP_003611192.2	Medtr5g011280.1	subtilisin-likeserineprotease[Medicagotruncatula]
scaffold126|size1173562|quiver_1116611_1118414_ID=g123206	527.645	-2.66956	0.000467847	0	scaffold126|size1173562|quiver_1116611_1118414_ID=g123206	XP_013457705.1	Medtr4g104370.1	KDEL-tailedcysteineendopeptidaseCEP1[Medicagotruncatula]
scaffold1823|size166755|quiver_89808_91821_ID=g37202	99.7122	-2.67108	0.00854042	3e-29	scaffold1823|size166755|quiver_89808_91821_ID=g37202	XP_013448397.1	Medtr7g046515.1	hypotheticalproteinMTR_7g046515[Medicagotruncatula]
scaffold1813|size167949|quiver_92074_93491_ID=g63254	4784.28	-2.68906	0.000891153	8e-79	scaffold1813|size167949|quiver_92074_93491_ID=g63254	XP_003612898.1	Medtr5g430430.1	hypotheticalproteinMTR_5g030290[Medicagotruncatula]
scaffold2560|size171940|quiver_40146_44799_ID=g120085	79.7424	-2.70481	2.00588e-05	7e-52	scaffold2560|size171940|quiver_40146_44799_ID=g120085	XP_003609880.1	Medtr4g123980.1	cytosolicpurine5-nucleotidase[Medicagotruncatula]
scaffold1334|size338974|quiver_271933_281630_ID=g144611	75.7007	-2.70503	0.013434	5e-81	scaffold1334|size338974|quiver_271933_281630_ID=g144611	XP_003621962.2	Medtr7g025620.1	heatshock70kDaprotein[Medicagotruncatula]
scaffold383|size687576|quiver_178256_180804_ID=g121061	134.021	-2.72115	0.000224535	0	scaffold383|size687576|quiver_178256_180804_ID=g121061	XP_013463979.1	Medtr2g055970.1	F-boxproteininteractiondomainprotein[Medicagotruncatula]
scaffold526|size695583|quiver_537244_540993_ID=g80780	217.522	-2.75465	0.0063625	0	scaffold526|size695583|quiver_537244_540993_ID=g80780	XP_013463958.1	Medtr2g055690.1	LRRreceptor-likekinase[Medicagotruncatula]
scaffold20|size1793215|quiver_1095980_1104425_ID=g63915	95.5301	-2.76182	6.61974e-05	0	scaffold20|size1793215|quiver_1095980_1104425_ID=g63915	XP_013454713.1	Medtr4g011640.1	drugresistancetransporter-likeABCdomainprotein[Medicagotruncatula]
scaffold189|size708555|quiver_198805_200329_ID=g125724	149.667	-2.84443	0.00471463	0	scaffold189|size708555|quiver_198805_200329_ID=g125724	XP_003602051.1	Medtr3g088420.1	anthranilateN-hydroxycinnamoyl/benzoyltransferase,putative[Medicagotruncatula]
scaffold385|size897040|quiver_102791_106791_ID=g116054	61.8269	-2.84932	0.00113434	0	scaffold385|size897040|quiver_102791_106791_ID=g116054	XP_013448917.1	Medtr7g062750.1	L-typelectin-domainreceptorkinaseIV.2-likeprotein[Medicagotruncatula]
scaffold1045|size565160|quiver_336464_339893_ID=g62647	152.8	-2.88922	0.000803361	3e-153	scaffold1045|size565160|quiver_336464_339893_ID=g62647	XP_003589264.1	Medtr1g021250.1	pentatricopeptide(PPR)repeatprotein[Medicagotruncatula]
scaffold386|size539586|quiver_358369_359099_ID=g113327	345.269	-2.88992	0.00268766	0.0004	scaffold386|size539586|quiver_358369_359099_ID=g113327	XP_013453018.1	Medtr6g084640.1	dehydrin[Medicagotruncatula]
scaffold3036|size153787|quiver_48262_52461_ID=g45557	100.193	-2.90175	0.000125766	0	scaffold3036|size153787|quiver_48262_52461_ID=g45557	XP_013463979.1	Medtr2g055970.1	F-boxproteininteractiondomainprotein[Medicagotruncatula]
scaffold689|size637896|quiver_34676_37153_ID=g156091	167.485	-2.94249	7.80675e-05	1e-137	scaffold689|size637896|quiver_34676_37153_ID=g156091	XP_003605649.2	Medtr4g035330.1	cytochromeP450family81protein[Medicagotruncatula]
scaffold1833|size224259|quiver_157931_159291_ID=g11807	305.423	-2.9499	2.75328e-07	1e-84	scaffold1833|size224259|quiver_157931_159291_ID=g11807	XP_003604092.2	Medtr3g118390.1	Chitinase(ClassI)/Hevein[Medicagotruncatula]
scaffold2782|size75548|quiver_8738_14521_ID=g39855	105.193	-2.95058	0.00535678	2e-98	scaffold2782|size75548|quiver_8738_14521_ID=g39855	XP_013444259.1	Medtr0488s0020.1	hypotheticalproteinMTR_8g015630[Medicagotruncatula]
scaffold1654|size188982|quiver_25026_31559_ID=g144753	155.504	-2.96874	1.3132e-07	0	scaffold1654|size188982|quiver_25026_31559_ID=g144753	XP_003617379.1	Medtr5g090940.1	diseaseresistanceprotein(TIR-NBS-LRRclass)[Medicagotruncatula]
scaffold2096|size136951|quiver_25844_31071_ID=g159810	3436.17	-2.97371	6.56457e-06	0	scaffold2096|size136951|quiver_25844_31071_ID=g159810	XP_003627185.1	Medtr8g018550.1	seedlinoleate9S-lipoxygenase[Medicagotruncatula]
scaffold29|size1435556|quiver_1323060_1330174_ID=g40223	265.684	-3.03683	1.24473e-07	0	scaffold29|size1435556|quiver_1323060_1330174_ID=g40223	XP_003626388.1	Medtr7g114550.1	benzylalcoholO-benzoyltransferase[Medicagotruncatula]
scaffold791|size362865|quiver_106848_112061_ID=g57108	3206.22	-3.04599	2.89945e-06	0	scaffold791|size362865|quiver_106848_112061_ID=g57108	XP_003627185.1	Medtr8g018550.1	seedlinoleate9S-lipoxygenase[Medicagotruncatula]
scaffold689|size637896|quiver_31946_33549_ID=g156090	181.247	-3.06275	6.70631e-05	2e-169	scaffold689|size637896|quiver_31946_33549_ID=g156090	XP_003605649.2	Medtr4g035330.1	cytochromeP450family81protein[Medicagotruncatula]
scaffold515|size782917|quiver_212864_214601_ID=g110607	403.61	-3.08656	5.57877e-09	7e-85	scaffold515|size782917|quiver_212864_214601_ID=g110607	XP_003604092.2	Medtr3g118390.1	Chitinase(ClassI)/Hevein[Medicagotruncatula]
scaffold1137|size357992|quiver_185873_187635_ID=g156499	369.106	-3.11321	0.00956171	1.8	scaffold1137|size357992|quiver_185873_187635_ID=g156499	XP_013462734.1	Medtr5g022530.1	hypotheticalproteinMTR_2g022230[Medicagotruncatula]
scaffold165|size905235|quiver_519614_521271_ID=g20633	57.136	-3.14916	1.79553e-06	1e-63	scaffold165|size905235|quiver_519614_521271_ID=g20633	XP_003593330.1	Medtr2g010300.1	cytochromeP450familyprotein[Medicagotruncatula]
scaffold2109|size234861|quiver_176902_183824_ID=g127454	115.972	-3.15602	0.00114812	2e-94	scaffold2109|size234861|quiver_176902_183824_ID=g127454	XP_013459705.1	Medtr3g451840.1	Pol-likepolyprotein/retrotransposon,putative[Medicagotruncatula]
scaffold479|size585740|quiver_179449_180756_ID=g36132	158.81	-3.24002	0.0010021	2e-116	scaffold479|size585740|quiver_179449_180756_ID=g36132	XP_013461739.1	Medtr3g102600.2	two-componentresponseregulator[Medicagotruncatula]
scaffold125|size982803|quiver_703547_708238_ID=g125663	61.8728	-3.32306	4.64834e-05	0	scaffold125|size982803|quiver_703547_708238_ID=g125663	XP_003603610.1	Medtr3g109610.1	carotenoidcleavagedioxygenase[Medicagotruncatula]
scaffold2456|size100521|quiver_77704_82251_ID=g55406	125.442	-3.40096	1.9876e-08	0	scaffold2456|size100521|quiver_77704_82251_ID=g55406	XP_003605649.2	Medtr4g035330.1	cytochromeP450family81protein[Medicagotruncatula]
scaffold2219|size124992|quiver_58370_59791_ID=g7185	397.638	-3.51774	6.12102e-15	0	scaffold2219|size124992|quiver_58370_59791_ID=g7185	XP_013446178.1	Medtr8g069800.1	F-box/kelch-repeatplantprotein[Medicagotruncatula]
scaffold1361|size262444|quiver_155696_165471_ID=g73328	140.752	-3.56885	0.000122385	0	scaffold1361|size262444|quiver_155696_165471_ID=g73328	XP_003601800.2	Medtr3g085530.1	PIF1-likehelicase[Medicagotruncatula]
scaffold605|size1303545|quiver_407799_416605_ID=g41413	63.4	-3.7296	2.51975e-05	0	scaffold605|size1303545|quiver_407799_416605_ID=g41413	XP_003606194.2	Medtr4g054290.1	fattyacidhydroxylasesuperfamilyprotein[Medicagotruncatula]
scaffold452|size489228|quiver_328704_331358_ID=g107917	154.496	-3.93303	1.43909e-05	1e-81	scaffold452|size489228|quiver_328704_331358_ID=g107917	XP_003615850.1	Medtr5g073090.1	hypotheticalproteinMTR_5g073090[Medicagotruncatula]
scaffold605|size1303545|quiver_1271420_1282599_ID=g41522	101.601	-3.98283	1.09528e-05	2e-176	scaffold605|size1303545|quiver_1271420_1282599_ID=g41522	XP_003601800.2	Medtr3g085530.1	PIF1-likehelicase[Medicagotruncatula]
scaffold229|size1220275|quiver_120042_123081_ID=g20699	620.532	-4.0537	3.94554e-12	0	scaffold229|size1220275|quiver_120042_123081_ID=g20699	XP_003594812.2	Medtr2g034900.1	importinsubunitalpha-1b[Medicagotruncatula]
scaffold754|size373985|quiver_250733_257130_ID=g153700	57.9278	-4.09538	6.92013e-08	2e-91	scaffold754|size373985|quiver_250733_257130_ID=g153700	XP_013466694.1	Medtr1g033950.1	hypotheticalproteinMTR_1g033950[Medicagotruncatula]
scaffold478|size703103|quiver_300301_306743_ID=g38493	314.861	-4.3612	9.40173e-08	0	scaffold478|size703103|quiver_300301_306743_ID=g38493	XP_003603905.1	Medtr3g116440.1	specifictissueprotein[Medicagotruncatula]
scaffold1224|size374656|quiver_71539_77471_ID=g97744	72.4403	-4.39507	7.24256e-07	1e-65	scaffold1224|size374656|quiver_71539_77471_ID=g97744	XP_013459124.1	Medtr3g026310.1	HXXXD-typeacyl-transferasefamilyprotein[Medicagotruncatula]
scaffold856|size573578|quiver_564779_571021_ID=g54441	67.2375	-4.57573	7.19762e-07	7e-171	scaffold856|size573578|quiver_564779_571021_ID=g54441	XP_013452112.1	Medtr6g045307.1	IPPtransferase[Medicagotruncatula]
scaffold231|size1706987|quiver_1080259_1084223_ID=g15583	92.9856	-4.8185	9.32825e-09	0	scaffold231|size1706987|quiver_1080259_1084223_ID=g15583	XP_013448609.1	Medtr7g056207.1	CXEcarboxylesterase[Medicagotruncatula]
scaffold60|size1266933|quiver_442518_444956_ID=g127871	78.3307	-5.17376	1.8598e-08	0.003	scaffold60|size1266933|quiver_442518_444956_ID=g127871	XP_013459309.1	Medtr3g435980.1	reverse-transcriptase-likeprotein,putative[Medicagotruncatula]
scaffold1159|size505594|quiver_500977_504004_ID=g100457	188.825	-6.32323	1.11578e-16	2e-09	scaffold1159|size505594|quiver_500977_504004_ID=g100457	XP_013453746.1	Medtr5g037200.1	serine/threonineproteinphosphatase2A[Medicagotruncatula]
scaffold1686|size183499|quiver_142386_143235_ID=g60436	636.086	-7.20402	3.15145e-26	0.29	scaffold1686|size183499|quiver_142386_143235_ID=g60436	XP_013451827.1	Medtr0004s0260.1	UDP-glucosyltransferasefamilyprotein[Medicagotruncatula]

## Sheet: Resistant 72 hrs Total DEGs
					Supplementary Table 3. Total counts of unique DEGs in cv. Maverick at each time point (24 and 72 hai)
Name	Base Mean	log2FoldChange	FDR	E-Value	Gene ID	Description	Accession_No	Med IDs
scaffold1458|size312127|quiver_40146_42783_ID=g154220	2157.42	11.4204	4.34526e-38	0	scaffold1458|size312127|quiver_40146_42783_ID=g154220	cytochromeP450familyflavonesynthase[Medicagotruncatula]	XP_003622129.1	Medtr7g028020.1
scaffold1458|size312127|quiver_83476_86180_ID=g154229	882.299	9.64236	8.61479e-33	0	scaffold1458|size312127|quiver_83476_86180_ID=g154229	cytochromeP450familyflavonesynthase[Medicagotruncatula]	XP_003622129.1	Medtr7g028020.1
scaffold279|size815233|quiver_326884_329450_ID=g56327	1002.51	9.53276	1.73308e-34	0	scaffold279|size815233|quiver_326884_329450_ID=g56327	cytochromeP450familyflavonesynthase[Medicagotruncatula]	XP_003622129.1	Medtr7g028020.1
scaffold279|size815233|quiver_307357_310030_ID=g56323	540.15	9.14147	4.75803e-31	0	scaffold279|size815233|quiver_307357_310030_ID=g56323	cytochromeP450familyflavonesynthase[Medicagotruncatula]	XP_003622129.1	Medtr7g028020.1
scaffold2356|size268159|quiver_188708_191729_ID=g150063	271.847	9.08926	6.46884e-22	0	scaffold2356|size268159|quiver_188708_191729_ID=g150063	2OG-Fe(II)oxygenasefamilyoxidoreductase[Medicagotruncatula]	XP_013453855.1	Medtr5g048550.1
scaffold309|size581592|quiver_565775_566649_ID=g146070	269.237	9.08626	6.24386e-22	5e-138	scaffold309|size581592|quiver_565775_566649_ID=g146070	diseaseresistanceresponseprotein[Medicagotruncatula]	XP_013454805.1	Medtr0433s0040.1
scaffold295|size1038847|quiver_772519_774853_ID=g15760	753.208	9.00811	9.95972e-37	0	scaffold295|size1038847|quiver_772519_774853_ID=g15760	cytochromeP450family81protein[Medicagotruncatula]	XP_013457402.1	Medtr4g094775.1
scaffold1548|size557744|quiver_381105_381681_ID=g86950	299.829	8.93043	1.03301e-19	7e-37	scaffold1548|size557744|quiver_381105_381681_ID=g86950	transmembraneprotein,putative[Medicagotruncatula]	XP_003590109.1	Medtr1g044470.1
scaffold1598|size211381|quiver_148917_149821_ID=g124797	2180.15	8.8979	3.66556e-66	5e-106	scaffold1598|size211381|quiver_148917_149821_ID=g124797	disease-resistanceresponseprotein[Medicagotruncatula]	XP_003594834.1	Medtr2g035150.1
scaffold2133|size133414|quiver_46936_48997_ID=g63376	414.521	8.67194	2.04036e-25	1e-158	scaffold2133|size133414|quiver_46936_48997_ID=g63376	isoflavone-7-O-methyltransferase[Medicagotruncatula]	XP_003621484.1	Medtr7g014510.1
scaffold58|size1147909|quiver_952532_957826_ID=g132718	623.222	8.58959	3.01314e-26	0	scaffold58|size1147909|quiver_952532_957826_ID=g132718	cytosolicaldehydedehydrogenase[Medicagotruncatula]	XP_003620522.1	Medtr6g086340.1
scaffold5067|size11450|quiver_7940_9181_ID=g90222	208.634	8.576	4.44571e-18	8e-153	scaffold5067|size11450|quiver_7940_9181_ID=g90222	matrixmetalloproteinase[Medicagotruncatula]	XP_003613416.2	Medtr5g036410.1
scaffold142|size1573412|quiver_826120_827046_ID=g80095	4457.54	8.49831	5.60956e-93	5e-106	scaffold142|size1573412|quiver_826120_827046_ID=g80095	disease-resistanceresponseprotein[Medicagotruncatula]	XP_003594834.1	Medtr2g035150.1
scaffold153|size1311931|quiver_1264219_1268844_ID=g51143	1056.12	8.45724	7.761e-44	0	scaffold153|size1311931|quiver_1264219_1268844_ID=g51143	flavonoidhydroxylase[Medicagotruncatula]	XP_003598945.1	Medtr3g025230.1
scaffold28|size2584658|quiver_527414_532330_ID=g43196	165.133	8.45696	4.65332e-18	2e-161	scaffold28|size2584658|quiver_527414_532330_ID=g43196	chalconeandstilbenesynthasefamilyprotein[Medicagotruncatula]	XP_013453346.1	Medtr5g007713.1
scaffold341|size957620|quiver_84415_87201_ID=g61772	289.99	8.45051	3.86105e-27	0	scaffold341|size957620|quiver_84415_87201_ID=g61772	2OG-Fe(II)oxygenasefamilyoxidoreductase[Medicagotruncatula]	XP_013453855.1	Medtr5g048550.1
scaffold1090|size442391|quiver_224477_226752_ID=g113978	170.111	8.38263	3.19636e-17	2e-137	scaffold1090|size442391|quiver_224477_226752_ID=g113978	synaptobrevin-likeprotein[Medicagotruncatula]	XP_003622943.1	Medtr7g058640.1
scaffold1188|size328753|quiver_275926_281754_ID=g24094	931.957	8.37551	3.41238e-37	9e-87	scaffold1188|size328753|quiver_275926_281754_ID=g24094	eukaryotic-typecarbonicanhydrase[Medicagotruncatula]	XP_013468121.1	Medtr0219s0070.1
scaffold2711|size80342|quiver_30326_32249_ID=g58155	191.466	8.32542	2.87092e-16	0	scaffold2711|size80342|quiver_30326_32249_ID=g58155	P-loopnucleosidetriphosphatehydrolasesuperfamilyprotein[Medicagotruncatula]	XP_003596412.1	Medtr2g076970.1
scaffold2970|size61501|quiver_31339_42931_ID=g50549	383.746	8.21812	1.327e-30	1e-138	scaffold2970|size61501|quiver_31339_42931_ID=g50549	diseaseresistanceresponseprotein[Medicagotruncatula]	XP_013454805.1	Medtr0433s0040.1
scaffold512|size1020227|quiver_418879_421224_ID=g118672	947.019	8.16161	4.95113e-48	0	scaffold512|size1020227|quiver_418879_421224_ID=g118672	cytochromeP450family81protein[Medicagotruncatula]	XP_013457402.1	Medtr4g094775.1
scaffold87|size960049|quiver_232284_236728_ID=g55976	135.534	8.11078	8.02278e-16	5e-59	scaffold87|size960049|quiver_232284_236728_ID=g55976	diseaseresistanceprotein(TIR-NBS-LRRclass),putative[Medicagotruncatula]	XP_013452697.1	Medtr6g472230.1
scaffold1616|size396478|quiver_243201_247020_ID=g76337	99.6188	8.01348	2.42578e-16	0	scaffold1616|size396478|quiver_243201_247020_ID=g76337	aspartate-tRNAligase[Medicagotruncatula]	XP_003612738.1	Medtr5g028360.1
scaffold550|size465049|quiver_48064_51461_ID=g18837	3315.46	7.95801	2.08328e-48	0	scaffold550|size465049|quiver_48064_51461_ID=g18837	translationelongationfactorEF-2subunit[Medicagotruncatula]	XP_003596187.1	Medtr2g069320.1
scaffold281|size1683876|quiver_70566_72416_ID=g51253	450.88	7.89025	5.09928e-26	0	scaffold281|size1683876|quiver_70566_72416_ID=g51253	FAD-bindingberberinefamilyprotein[Medicagotruncatula]	XP_013463042.1	Medtr2g031590.1
scaffold1035|size548302|quiver_187887_195653_ID=g89158	105.365	7.84651	1.1524e-14	1e-83	scaffold1035|size548302|quiver_187887_195653_ID=g89158	SPFHdomain/band7familyprotein[Medicagotruncatula]	XP_003602423.2	Medtr3g093180.1
scaffold821|size1099987|quiver_1019873_1020592_ID=g146859	123.34	7.83182	5.13862e-14	1e-16	scaffold821|size1099987|quiver_1019873_1020592_ID=g146859	hypotheticalproteinMTR_7g078540[Medicagotruncatula]	XP_003624036.1	Medtr7g078540.1
scaffold1383|size590766|quiver_535870_537757_ID=g17076	100.086	7.81425	1.37264e-14	0	scaffold1383|size590766|quiver_535870_537757_ID=g17076	chalconeandstilbenesynthasefamilyprotein[Medicagotruncatula]	XP_013453346.1	Medtr5g007713.1
scaffold112|size856825|quiver_399542_401417_ID=g157725	127.76	7.80294	1.07401e-13	0	scaffold112|size856825|quiver_399542_401417_ID=g157725	FAD-bindingberberinefamilyprotein[Medicagotruncatula]	XP_013463042.1	Medtr2g031590.1
scaffold191|size1880410|quiver_845292_846918_ID=g120732	333.239	7.76043	6.94495e-29	0	scaffold191|size1880410|quiver_845292_846918_ID=g120732	FAD-bindingberberinefamilyprotein[Medicagotruncatula]	XP_003608243.1	Medtr4g091200.1
scaffold41|size1714948|quiver_663907_664833_ID=g9888	89.8275	7.75538	1.53691e-14	2e-61	scaffold41|size1714948|quiver_663907_664833_ID=g9888	STIG1-likeprotein[Medicagotruncatula]	XP_013462877.1	Medtr2g024030.1
scaffold2027|size143423|quiver_120876_122990_ID=g7119	238.305	7.65179	1.68434e-19	0	scaffold2027|size143423|quiver_120876_122990_ID=g7119	DUF1262familyprotein[Medicagotruncatula]	XP_013453735.1	Medtr5g035665.1
scaffold1304|size394071|quiver_91776_97055_ID=g54823	318.507	7.64483	6.60258e-20	0	scaffold1304|size394071|quiver_91776_97055_ID=g54823	laccase/diphenoloxidasefamilyprotein[Medicagotruncatula]	XP_013454903.1	Medtr4g019225.1
scaffold491|size485763|quiver_228400_231685_ID=g5975	335.026	7.6393	3.77058e-28	0	scaffold491|size485763|quiver_228400_231685_ID=g5975	laccase/diphenoloxidasefamilyprotein[Medicagotruncatula]	XP_013449039.1	Medtr7g065980.1
scaffold463|size542153|quiver_237763_241064_ID=g78001	88.5963	7.63928	1.06628e-13	2e-109	scaffold463|size542153|quiver_237763_241064_ID=g78001	hypotheticalproteinMTR_3g028620[Medicagotruncatula]	XP_013459169.1	Medtr3g028620.1
scaffold401|size516346|quiver_6856_12353_ID=g72571	106.58	7.56431	1.32846e-12	0	scaffold401|size516346|quiver_6856_12353_ID=g72571	flavincontainingmonooxygenasefamilyprotein[Medicagotruncatula]	XP_003609962.2	Medtr4g124800.1
scaffold111|size856835|quiver_561815_563849_ID=g160415	1430.61	7.55583	3.03686e-11	0	scaffold111|size856835|quiver_561815_563849_ID=g160415	cytoplasmicasparagine-tRNAligase[Medicagotruncatula]	XP_003630669.1	Medtr8g102050.1
scaffold35|size1256591|quiver_1256218_1258873_ID=g25154	176.506	7.54303	2.47748e-17	0	scaffold35|size1256591|quiver_1256218_1258873_ID=g25154	laccase/diphenoloxidasefamilyprotein[Medicagotruncatula]	XP_013454903.1	Medtr4g019225.1
scaffold1375|size232515|quiver_192648_197222_ID=g36960	424.543	7.54089	2.6316e-25	2e-63	scaffold1375|size232515|quiver_192648_197222_ID=g36960	PB1-Joka2domainprotein[Medicagotruncatula]	XP_013457746.1	Medtr4g104900.1
scaffold1251|size596467|quiver_277195_280299_ID=g26722	260.388	7.52503	5.03395e-22	2e-66	scaffold1251|size596467|quiver_277195_280299_ID=g26722	Chitinase/Hevein/PR-4/Wheatwin2[Medicagotruncatula]	XP_013468974.1	Medtr1g080800.1
scaffold1076|size679866|quiver_190085_191331_ID=g149361	91.2724	7.52379	9.03505e-13	9e-79	scaffold1076|size679866|quiver_190085_191331_ID=g149361	EFhandcalcium-bindingfamilyprotein[Medicagotruncatula]	XP_003608847.1	Medtr4g103630.1
scaffold900|size477234|quiver_250111_252706_ID=g108305	114.498	7.51797	3.80043e-12	4e-43	scaffold900|size477234|quiver_250111_252706_ID=g108305	inhibitoroftrypsinandhagemanfactor-likeprotein[Medicagotruncatula]	XP_003617314.1	Medtr5g090250.1
scaffold198|size864892|quiver_726297_727945_ID=g101974	393.242	7.45294	1.8786e-33	0	scaffold198|size864892|quiver_726297_727945_ID=g101974	FAD-bindingberberinefamilyprotein[Medicagotruncatula]	XP_003608243.1	Medtr4g091200.1
scaffold812|size796655|quiver_521691_527257_ID=g3888	104.117	7.41477	9.51059e-12	0	scaffold812|size796655|quiver_521691_527257_ID=g3888	flavincontainingmonooxygenasefamilyprotein[Medicagotruncatula]	XP_003609962.2	Medtr4g124800.1
scaffold2740|size85858|quiver_73096_75729_ID=g150188	127.152	7.4091	7.75785e-21	3e-22	scaffold2740|size85858|quiver_73096_75729_ID=g150188	multidrugresistanceproteinABCtransporterfamilyprotein[Medicagotruncatula]	XP_013443959.1	Medtr8g009640.1
scaffold124|size1097502|quiver_341855_343766_ID=g128046	85.6905	7.37331	5.78927e-12	0	scaffold124|size1097502|quiver_341855_343766_ID=g128046	patatin-likephospholipase[Medicagotruncatula]	XP_003603014.1	Medtr3g101400.1
scaffold64|size1467285|quiver_440473_443107_ID=g117934	125.597	7.33473	4.67903e-20	0.76	scaffold64|size1467285|quiver_440473_443107_ID=g117934	hypotheticalproteinMTR_5g020610[Medicagotruncatula]	XP_003612036.1	Medtr0602s0020.1
scaffold721|size383489|quiver_369414_374698_ID=g72921	366.473	7.33418	3.33133e-19	0	scaffold721|size383489|quiver_369414_374698_ID=g72921	laccase/diphenoloxidasefamilyprotein[Medicagotruncatula]	XP_013454903.1	Medtr4g019225.1
scaffold309|size581592|quiver_554875_555670_ID=g146067	1250.65	7.33036	5.28316e-41	1e-127	scaffold309|size581592|quiver_554875_555670_ID=g146067	diseaseresistance-responsive,dirigentdomainprotein[Medicagotruncatula]	XP_003604505.1	Medtr4g013770.1
scaffold346|size2037323|quiver_125005_126691_ID=g48909	130.448	7.33021	4.28509e-18	0	scaffold346|size2037323|quiver_125005_126691_ID=g48909	cytochromeP450family71protein[Medicagotruncatula]	XP_013457721.1	Medtr4g104550.1
scaffold835|size348918|quiver_46366_54819_ID=g111025	134.463	7.33007	3.65095e-18	0	scaffold835|size348918|quiver_46366_54819_ID=g111025	matrixmetalloproteinase[Medicagotruncatula]	XP_003613416.2	Medtr5g036410.1
scaffold48|size1345018|quiver_993468_994075_ID=g157636	98.347	7.32796	2.20889e-11	3e-32	scaffold48|size1345018|quiver_993468_994075_ID=g157636	cysteine-richTMmodulestresstoleranceprotein[Medicagotruncatula]	XP_003596197.1	Medtr2g069420.1
scaffold17|size1366999|quiver_295641_298808_ID=g71714	80.0627	7.32736	7.69122e-12	0	scaffold17|size1366999|quiver_295641_298808_ID=g71714	wall-associatedreceptorkinase-likeprotein[Medicagotruncatula]	XP_013461335.1	Medtr3g088760.1
scaffold1501|size996122|quiver_428207_433295_ID=g42459	72.2209	7.28967	6.72428e-12	0	scaffold1501|size996122|quiver_428207_433295_ID=g42459	S-locuslectinkinasefamilyprotein[Medicagotruncatula]	XP_013458802.1	Medtr3g007630.1
scaffold112|size856825|quiver_418091_419937_ID=g157730	155.029	7.2706	1.61994e-15	0	scaffold112|size856825|quiver_418091_419937_ID=g157730	FAD-bindingberberinefamilyprotein[Medicagotruncatula]	XP_013463042.1	Medtr2g031590.1
scaffold157|size1016923|quiver_66734_68681_ID=g40526	250.058	7.24871	9.85472e-17	0	scaffold157|size1016923|quiver_66734_68681_ID=g40526	polyphenoloxidase[Medicagotruncatula]	XP_003593515.1	Medtr2g013010.1
scaffold1523|size297320|quiver_292480_294200_ID=g152123	160.801	7.22701	1.23704e-14	0	scaffold1523|size297320|quiver_292480_294200_ID=g152123	laccase/diphenoloxidasefamilyprotein[Medicagotruncatula]	XP_013454903.1	Medtr4g019225.1
scaffold1501|size996122|quiver_515655_519484_ID=g42474	70.3098	7.22025	1.55544e-11	0	scaffold1501|size996122|quiver_515655_519484_ID=g42474	S-locuslectinkinasefamilyprotein[Medicagotruncatula]	XP_003598132.2	Medtr3g007630.1
scaffold2199|size372502|quiver_320899_324223_ID=g58040	58.9138	7.16089	1.23851e-11	0	scaffold2199|size372502|quiver_320899_324223_ID=g58040	P-loopnucleosidetriphosphatehydrolasesuperfamilyprotein[Medicagotruncatula]	XP_003596387.1	Medtr2g076690.1
scaffold2756|size77676|quiver_11276_12325_ID=g109244	139.363	7.15207	9.81188e-16	7e-66	scaffold2756|size77676|quiver_11276_12325_ID=g109244	transmembraneprotein,putative[Medicagotruncatula]	XP_013456776.1	Medtr4g082360.1
scaffold906|size328402|quiver_75040_80231_ID=g91820	259.694	7.14727	6.77999e-22	1e-59	scaffold906|size328402|quiver_75040_80231_ID=g91820	diseaseresistanceprotein(TIR-NBS-LRRclass),putative[Medicagotruncatula]	XP_013452697.1	Medtr6g472230.1
scaffold939|size318637|quiver_305851_306463_ID=g6379	276.373	7.14287	9.85396e-27	3e-09	scaffold939|size318637|quiver_305851_306463_ID=g6379	hypotheticalproteinMTR_4g029730[Medicagotruncatula]	XP_013455207.1	Medtr4g029730.1
scaffold2515|size154969|quiver_101266_107147_ID=g68755	121.498	7.14178	1.04632e-12	0	scaffold2515|size154969|quiver_101266_107147_ID=g68755	cysteine-richreceptor-likekinase[Medicagotruncatula]	XP_003628050.1	Medtr8g041890.1
scaffold191|size1880410|quiver_860122_861804_ID=g120734	106.472	7.06217	1.38732e-16	0	scaffold191|size1880410|quiver_860122_861804_ID=g120734	FAD-bindingberberinefamilyprotein[Medicagotruncatula]	XP_003608243.1	Medtr4g091200.1
scaffold235|size657174|quiver_30696_32516_ID=g5560	55.6611	7.05341	4.15351e-11	7e-174	scaffold235|size657174|quiver_30696_32516_ID=g5560	F-boxproteininteractiondomainprotein[Medicagotruncatula]	XP_003599217.1	Medtr3g030320.1
scaffold27|size1383364|quiver_496624_497246_ID=g45779	75.3423	7.04572	2.24547e-10	1e-57	scaffold27|size1383364|quiver_496624_497246_ID=g45779	hypotheticalproteinMTR_1g089000[Medicagotruncatula]	XP_013469230.1	Medtr1g089000.1
scaffold295|size1038847|quiver_571317_574212_ID=g15737	59.8496	7.03351	8.66719e-11	0	scaffold295|size1038847|quiver_571317_574212_ID=g15737	glutamatedecarboxylase[Medicagotruncatula]	XP_003600653.1	Medtr3g064740.1
scaffold78|size1699896|quiver_8736_10168_ID=g79790	119.316	7.0289	4.87357e-15	0	scaffold78|size1699896|quiver_8736_10168_ID=g79790	S-locuslectinkinasefamilyprotein[Medicagotruncatula]	XP_003598134.2	Medtr3g007650.1
scaffold579|size455405|quiver_39746_42785_ID=g110706	51.0614	7.0204	3.90525e-11	5e-149	scaffold579|size455405|quiver_39746_42785_ID=g110706	F-boxproteininteractiondomainprotein[Medicagotruncatula]	XP_003599217.1	Medtr3g030320.1
scaffold735|size390201|quiver_55804_56601_ID=g36439	50.5386	7.001	4.95709e-11	1e-71	scaffold735|size390201|quiver_55804_56601_ID=g36439	hypotheticalproteinMTR_6g021870[Medicagotruncatula]	XP_003618780.1	Medtr6g021870.1
scaffold136|size1126979|quiver_1057177_1059122_ID=g96625	52.8761	7.00097	6.64004e-11	0.14	scaffold136|size1126979|quiver_1057177_1059122_ID=g96625	hypotheticalproteinMTR_2g094970[Medicagotruncatula]	XP_013465319.1	Medtr2g094970.1
scaffold912|size326394|quiver_55696_59454_ID=g75814	96.5361	6.97907	4.20486e-17	0	scaffold912|size326394|quiver_55696_59454_ID=g75814	aspartate-tRNAligase[Medicagotruncatula]	XP_003612738.1	Medtr5g028360.1
scaffold342|size977270|quiver_958956_961019_ID=g59162	282.541	6.9662	8.71096e-17	0	scaffold342|size977270|quiver_958956_961019_ID=g59162	serpin-likeprotein[Medicagotruncatula]	XP_003598643.2	Medtr3g018740.1
scaffold7|size1962894|quiver_729745_732255_ID=g98640	94.5116	6.94737	6.66322e-17	0	scaffold7|size1962894|quiver_729745_732255_ID=g98640	exocystsubunitexo70familyprotein[Medicagotruncatula]	XP_013468293.1	Medtr1g067460.1
scaffold388|size907207|quiver_14641_23651_ID=g107763	62.9506	6.92839	4.37358e-10	2e-28	scaffold388|size907207|quiver_14641_23651_ID=g107763	hypotheticalproteinMTR_8g030733[Medicagotruncatula]	XP_013444825.1	Medtr8g030733.1
scaffold1076|size679866|quiver_187097_188371_ID=g149360	67.4953	6.89602	8.39233e-10	5e-76	scaffold1076|size679866|quiver_187097_188371_ID=g149360	EFhandcalcium-bindingfamilyprotein[Medicagotruncatula]	XP_003608849.2	Medtr4g103650.1
scaffold137|size889292|quiver_846281_846980_ID=g93444	205.205	6.89364	5.75775e-21	1e-53	scaffold137|size889292|quiver_846281_846980_ID=g93444	EFhandcalcium-bindingfamilyprotein[Medicagotruncatula]	XP_003618823.1	Medtr6g023460.1
scaffold1129|size278351|quiver_85627_86101_ID=g11228	102.19	6.89038	6.49151e-15	5e-58	scaffold1129|size278351|quiver_85627_86101_ID=g11228	CAP,cysteine-richsecretoryprotein,antigen5[Medicagotruncatula]	XP_003593358.1	Medtr2g010600.1
scaffold1024|size300748|quiver_180783_181710_ID=g119373	57.3663	6.88605	4.67076e-10	2e-61	scaffold1024|size300748|quiver_180783_181710_ID=g119373	STIG1-likeprotein[Medicagotruncatula]	XP_013462877.1	Medtr2g024030.1
scaffold389|size1419034|quiver_770670_772068_ID=g104808	73.7671	6.86173	1.72336e-09	5e-125	scaffold389|size1419034|quiver_770670_772068_ID=g104808	zincfinger,C3HC4type(RINGfinger)familyprotein[Medicagotruncatula]	XP_003599268.1	Medtr3g031000.1
scaffold1269|size657767|quiver_515237_520301_ID=g147293	58.3378	6.84526	8.25397e-10	4e-21	scaffold1269|size657767|quiver_515237_520301_ID=g147293	hypotheticalproteinMTR_6g075400[Medicagotruncatula]	XP_013452796.1	Medtr6g075400.1
scaffold83|size1731409|quiver_93974_95681_ID=g66605	125.422	6.8302	3.31696e-21	4e-115	scaffold83|size1731409|quiver_93974_95681_ID=g66605	60SribosomalL12-likeprotein[Medicagotruncatula]	XP_003597238.1	Medtr2g094300.1
scaffold1378|size415247|quiver_99176_100767_ID=g29474	122.855	6.80124	3.27129e-12	6e-97	scaffold1378|size415247|quiver_99176_100767_ID=g29474	hypotheticalproteinMTR_6g092750[Medicagotruncatula]	XP_003620945.1	Medtr6g092750.1
scaffold277|size956582|quiver_658394_663921_ID=g61720	143.886	6.77477	2.07176e-16	0	scaffold277|size956582|quiver_658394_663921_ID=g61720	glycosyltransferasefamily2protein[Medicagotruncatula]	XP_003606369.2	Medtr4g058760.1
scaffold705|size760467|quiver_227862_228548_ID=g116510	61.5436	6.77365	2.33497e-09	9e-26	scaffold705|size760467|quiver_227862_228548_ID=g116510	hypotheticalproteinMTR_2g007860[Medicagotruncatula]	XP_003593104.1	Medtr2g007860.1
scaffold95|size908657|quiver_310710_311806_ID=g35498	63.0898	6.77041	2.75608e-09	6e-60	scaffold95|size908657|quiver_310710_311806_ID=g35498	hypotheticalproteinMTR_3g104630[Medicagotruncatula]	XP_003603169.1	Medtr3g104630.1
scaffold1816|size167892|quiver_73216_78355_ID=g55114	586.231	6.76797	5.07695e-44	0	scaffold1816|size167892|quiver_73216_78355_ID=g55114	flavonoidhydroxylase[Medicagotruncatula]	XP_013459100.1	Medtr3g024520.1
scaffold2036|size157892|quiver_147304_150411_ID=g149968	96.2373	6.76713	2.05166e-13	3e-134	scaffold2036|size157892|quiver_147304_150411_ID=g149968	F-boxproteininteractiondomainprotein[Medicagotruncatula]	XP_003614321.1	Medtr5g048160.1
scaffold695|size391684|quiver_102316_103755_ID=g141487	50.994	6.75214	1.4371e-09	4e-121	scaffold695|size391684|quiver_102316_103755_ID=g141487	plantcadmiumresistanceprotein[Medicagotruncatula]	XP_003630911.1	Medtr8g104890.1
scaffold1375|size232515|quiver_155456_161013_ID=g36955	106.967	6.73075	1.70235e-12	1e-90	scaffold1375|size232515|quiver_155456_161013_ID=g36955	PB1-Joka2domainprotein[Medicagotruncatula]	XP_013457750.1	Medtr4g104960.1
scaffold8|size1901199|quiver_611370_613953_ID=g96136	120.5	6.7295	1.10112e-14	0	scaffold8|size1901199|quiver_611370_613953_ID=g96136	WRKYfamilytranscriptionfactor[Medicagotruncatula]	XP_003603300.1	Medtr3g106060.1
scaffold2148|size347898|quiver_35266_36581_ID=g24605	57.1319	6.71587	3.34547e-09	5e-73	scaffold2148|size347898|quiver_35266_36581_ID=g24605	leguminosingroup486secretedpeptide[Medicagotruncatula]	XP_013464081.1	Medtr2g461570.1
scaffold126|size1173562|quiver_87909_94161_ID=g123070	71.1558	6.69068	1.09766e-11	0	scaffold126|size1173562|quiver_87909_94161_ID=g123070	cytoplasmic-likearginine-tRNAligase[Medicagotruncatula]	XP_003608811.2	Medtr4g102240.1
scaffold2693|size233212|quiver_188282_191772_ID=g106409	54.2263	6.67518	4.25942e-09	4e-145	scaffold2693|size233212|quiver_188282_191772_ID=g106409	phenylcoumaranbenzylicetherreductase-likeprotein[Medicagotruncatula]	XP_013458808.1	Medtr3g008100.3
scaffold153|size1311931|quiver_1212508_1222050_ID=g51139	552.837	6.66178	5.89731e-34	0	scaffold153|size1311931|quiver_1212508_1222050_ID=g51139	flavonoidhydroxylase[Medicagotruncatula]	XP_013459100.1	Medtr3g024520.1
scaffold248|size927038|quiver_709060_710644_ID=g138202	142.179	6.65881	8.49965e-19	3e-114	scaffold248|size927038|quiver_709060_710644_ID=g138202	60SribosomalL12-likeprotein[Medicagotruncatula]	XP_003597238.1	Medtr2g094300.1
scaffold577|size828247|quiver_538454_540440_ID=g116382	19044.8	6.6416	8.99784e-37	5.1	scaffold577|size828247|quiver_538454_540440_ID=g116382	calcium-dependentkinasefamilyprotein[Medicagotruncatula]	XP_013466198.1	Medtr1g099150.1
scaffold304|size1784410|quiver_260822_265718_ID=g158143	55.8771	6.63661	7.373e-09	0	scaffold304|size1784410|quiver_260822_265718_ID=g158143	receptor-likekinase[Medicagotruncatula]	XP_003594940.1	Medtr2g036480.1
scaffold466|size806206|quiver_392269_401343_ID=g70022	190.829	6.62575	2.2363e-19	0	scaffold466|size806206|quiver_392269_401343_ID=g70022	isoflavone-7-O-methyltransferase[Medicagotruncatula]	XP_003621484.1	Medtr7g014510.1
scaffold413|size1257539|quiver_1100677_1102666_ID=g41132	369.729	6.55922	3.88348e-25	3e-101	scaffold413|size1257539|quiver_1100677_1102666_ID=g41132	MtN26[Medicagotruncatula]	XP_013468991.1	Medtr1g080990.1
scaffold1117|size713541|quiver_656187_656970_ID=g42189	54.0912	6.499	2.61325e-08	7e-39	scaffold1117|size713541|quiver_656187_656970_ID=g42189	inhibitoroftrypsinandhagemanfactor-likeprotein[Medicagotruncatula]	XP_003617314.1	Medtr5g090250.1
scaffold512|size1020227|quiver_486979_489918_ID=g118679	87.1406	6.49154	1.30568e-11	0	scaffold512|size1020227|quiver_486979_489918_ID=g118679	cytochromeP450family81protein[Medicagotruncatula]	XP_013457401.1	Medtr4g094772.1
scaffold277|size956582|quiver_462860_468301_ID=g61695	801.477	6.46928	1.39017e-18	4e-83	scaffold277|size956582|quiver_462860_468301_ID=g61695	eukaryotic-typecarbonicanhydrase[Medicagotruncatula]	XP_013468121.1	Medtr0219s0070.1
scaffold735|size390201|quiver_67021_67911_ID=g36443	96.7726	6.46745	3.18843e-11	6e-58	scaffold735|size390201|quiver_67021_67911_ID=g36443	hypotheticalproteinMTR_6g021860[Medicagotruncatula]	XP_003618779.1	Medtr6g021860.1
scaffold48|size1345018|quiver_661299_663637_ID=g157593	72.7966	6.45298	9.8804e-13	0	scaffold48|size1345018|quiver_661299_663637_ID=g157593	transcriptionfactorjungbrunnen-likeprotein[Medicagotruncatula]	XP_003596151.2	Medtr2g068880.1
scaffold1148|size274086|quiver_152087_165191_ID=g129276	285.089	6.43952	7.51069e-19	0	scaffold1148|size274086|quiver_152087_165191_ID=g129276	WRKYfamilytranscriptionfactor[Medicagotruncatula]	XP_003609019.1	Medtr4g107970.1
scaffold1107|size460615|quiver_352629_353406_ID=g68021	652.664	6.42788	4.04506e-49	2e-121	scaffold1107|size460615|quiver_352629_353406_ID=g68021	diseaseresistanceresponseprotein[Medicagotruncatula]	XP_003625312.1	Medtr7g093790.1
scaffold1232|size538651|quiver_215743_216759_ID=g76070	153.991	6.41829	7.46977e-15	4e-92	scaffold1232|size538651|quiver_215743_216759_ID=g76070	60SribosomalL12-likeprotein[Medicagotruncatula]	XP_003606385.1	Medtr4g059400.1
scaffold1080|size288731|quiver_174324_175154_ID=g139152	299.549	6.40372	1.77504e-19	3e-87	scaffold1080|size288731|quiver_174324_175154_ID=g139152	C2H2-typezincfingerprotein[Medicagotruncatula]	XP_003621801.1	Medtr7g023560.1
scaffold271|size1769276|quiver_1182903_1184217_ID=g77667	55.4823	6.38818	7.74426e-08	2e-166	scaffold271|size1769276|quiver_1182903_1184217_ID=g77667	BPS1-likeprotein[Medicagotruncatula]	XP_003599116.1	Medtr3g028060.1
scaffold89|size895260|quiver_403256_404146_ID=g50909	659.778	6.38508	1.41449e-20	6e-113	scaffold89|size895260|quiver_403256_404146_ID=g50909	C2H2-typezincfingerprotein[Medicagotruncatula]	XP_013470438.1	Medtr1g115345.1
scaffold3245|size45929|quiver_31270_31841_ID=g2633	111.795	6.37718	4.79203e-14	3e-76	scaffold3245|size45929|quiver_31270_31841_ID=g2633	UDP-glucosyltransferasefamilyprotein[Medicagotruncatula]	XP_003621428.2	Medtr7g013240.1
scaffold4016|size21673|quiver_18163_19401_ID=g160129	181.725	6.36146	3.68403e-16	8e-153	scaffold4016|size21673|quiver_18163_19401_ID=g160129	matrixmetalloproteinase[Medicagotruncatula]	XP_003613416.2	Medtr5g036410.1
scaffold577|size828247|quiver_513730_514470_ID=g116378	1201.75	6.3602	4.61636e-08	5e-06	scaffold577|size828247|quiver_513730_514470_ID=g116378	hypotheticalproteinMTR_6g034930[Medicagotruncatula]	XP_013451801.1	Medtr3g012020.1
scaffold504|size952574|quiver_649300_650358_ID=g138538	145.107	6.35639	2.93735e-14	2e-73	scaffold504|size952574|quiver_649300_650358_ID=g138538	transmembraneprotein,putative[Medicagotruncatula]	XP_013456775.1	Medtr4g082360.1
scaffold2021|size143866|quiver_123636_128273_ID=g22216	156.115	6.30657	1.12933e-12	5e-127	scaffold2021|size143866|quiver_123636_128273_ID=g22216	trihelixtranscriptionfactorGT-3a-likeprotein[Medicagotruncatula]	XP_003604663.1	Medtr4g015680.1
scaffold214|size862267|quiver_547064_548877_ID=g58920	99.6313	6.29219	2.33901e-13	0	scaffold214|size862267|quiver_547064_548877_ID=g58920	reticulineoxidase-likeprotein[Medicagotruncatula]	XP_013457292.1	Medtr4g094495.1
scaffold1691|size751294|quiver_444556_450350_ID=g47527	116.165	6.27995	1.08082e-12	0	scaffold1691|size751294|quiver_444556_450350_ID=g47527	adoMet-dependentrRNAmethyltransferaseSpb1[Medicagotruncatula]	XP_003607491.1	Medtr4g078640.1
scaffold16|size1518847|quiver_1157783_1166500_ID=g74335	89.9662	6.26638	1.14312e-11	0	scaffold16|size1518847|quiver_1157783_1166500_ID=g74335	Serine/Threoninekinase,plant-typeprotein[Medicagotruncatula]	XP_003599321.1	Medtr3g031610.1
scaffold2027|size143423|quiver_92756_94395_ID=g7114	214.022	6.25975	2.19379e-13	0	scaffold2027|size143423|quiver_92756_94395_ID=g7114	DUF1262familyprotein[Medicagotruncatula]	XP_003613362.1	Medtr5g035690.1
scaffold126|size1173562|quiver_742110_742944_ID=g123160	111.663	6.2523	1.0009e-11	1e-76	scaffold126|size1173562|quiver_742110_742944_ID=g123160	EFhandcalcium-bindingfamilyprotein[Medicagotruncatula]	XP_003608849.2	Medtr4g103650.1
scaffold293|size596535|quiver_138106_139766_ID=g20857	125.196	6.20488	4.06668e-16	0	scaffold293|size596535|quiver_138106_139766_ID=g20857	DUF1262familyprotein[Medicagotruncatula]	XP_003613362.1	Medtr5g035690.1
scaffold1686|size183499|quiver_176956_178654_ID=g60439	131.795	6.2046	2.30632e-15	0	scaffold1686|size183499|quiver_176956_178654_ID=g60439	Avr9/Cf-9rapidlyelicitedprotein[Medicagotruncatula]	XP_003619888.1	Medtr5g048050.1
scaffold78|size1699896|quiver_17126_21024_ID=g79792	95.6456	6.19174	2.40182e-13	0	scaffold78|size1699896|quiver_17126_21024_ID=g79792	S-locuslectinkinasefamilyprotein[Medicagotruncatula]	XP_003598134.2	Medtr3g007650.1
scaffold2174|size129676|quiver_37896_40942_ID=g125054	62.9251	6.18726	1.16103e-10	0	scaffold2174|size129676|quiver_37896_40942_ID=g125054	cysteine-richreceptor-likekinase[Medicagotruncatula]	XP_003628050.1	Medtr8g041890.1
scaffold310|size581507|quiver_29546_30681_ID=g143473	5894.11	6.18035	1.62995e-42	0	scaffold310|size581507|quiver_29546_30681_ID=g143473	chitinase[Medicagotruncatula]	XP_003592154.1	Medtr1g099310.1
scaffold3501|size34475|quiver_25606_33091_ID=g2658	71.6256	6.16191	2.218e-12	0	scaffold3501|size34475|quiver_25606_33091_ID=g2658	E3ubiquitin-proteinligaseUPL1-likeprotein[Medicagotruncatula]	XP_003615335.1	Medtr5g066710.1
scaffold902|size329680|quiver_159857_163451_ID=g102725	151.401	6.15098	4.65007e-15	0	scaffold902|size329680|quiver_159857_163451_ID=g102725	cytochromeP450family71protein[Medicagotruncatula]	XP_013455091.1	Medtr4g026200.1
scaffold371|size665305|quiver_319147_324604_ID=g150897	75.0392	6.15091	1.66183e-09	1e-39	scaffold371|size665305|quiver_319147_324604_ID=g150897	diseaseresistanceprotein(TIR-NBS-LRRclass),putative[Medicagotruncatula]	XP_013452697.1	Medtr6g472230.1
scaffold1041|size579982|quiver_441050_454292_ID=g73166	131.552	6.12152	1.93751e-19	0	scaffold1041|size579982|quiver_441050_454292_ID=g73166	plant/T31B5-30protein[Medicagotruncatula]	XP_013452086.1	Medtr6g445440.1
scaffold550|size465049|quiver_224136_226753_ID=g18864	139.79	6.08617	1.00688e-17	0	scaffold550|size465049|quiver_224136_226753_ID=g18864	transcriptionfactorjungbrunnen-likeprotein[Medicagotruncatula]	XP_003596151.2	Medtr2g068880.1
scaffold528|size1026657|quiver_404845_408030_ID=g75258	71.7653	6.08437	1.0996e-09	0	scaffold528|size1026657|quiver_404845_408030_ID=g75258	glutamatedecarboxylase[Medicagotruncatula]	XP_003600653.1	Medtr3g064740.1
scaffold1016|size302256|quiver_134496_137092_ID=g139103	97.1955	6.0801	4.56269e-11	0	scaffold1016|size302256|quiver_134496_137092_ID=g139103	Serine/Threoninekinase,plant-typeprotein[Medicagotruncatula]	XP_003599321.1	Medtr3g031610.1
scaffold1087|size430410|quiver_342863_347668_ID=g121987	96.9157	6.08001	1.10711e-11	2e-62	scaffold1087|size430410|quiver_342863_347668_ID=g121987	protonpumpinteractor,putative[Medicagotruncatula]	XP_013465119.1	Medtr0370s0010.2
scaffold115|size848196|quiver_159806_167921_ID=g150533	80.9621	6.07798	1.15653e-13	9e-104	scaffold115|size848196|quiver_159806_167921_ID=g150533	matrixmetalloproteinase[Medicagotruncatula]	XP_003613392.1	Medtr5g036080.1
scaffold143|size1056478|quiver_8096_11122_ID=g77193	103.181	6.04304	4.09161e-15	0	scaffold143|size1056478|quiver_8096_11122_ID=g77193	plant/T31B5-30protein[Medicagotruncatula]	XP_013452086.1	Medtr6g445440.1
scaffold717|size384519|quiver_204557_207977_ID=g83585	80.2433	6.03133	5.29713e-14	0	scaffold717|size384519|quiver_204557_207977_ID=g83585	polygalacturonase[Medicagotruncatula]	XP_003607860.2	Medtr4g083660.1
scaffold1535|size305553|quiver_297624_298664_ID=g122279	62.7949	6.02082	3.73436e-09	7e-157	scaffold1535|size305553|quiver_297624_298664_ID=g122279	cysteine/histidine-richC1domainprotein[Medicagotruncatula]	XP_003621917.1	Medtr7g025000.1
scaffold411|size510770|quiver_496900_498506_ID=g46479	52.6249	6.01723	3.04422e-11	2e-65	scaffold411|size510770|quiver_496900_498506_ID=g46479	cysteineproteaseinhibitorcystatin[Medicagotruncatula]	XP_003617185.1	Medtr5g088770.1
scaffold28|size2584658|quiver_575057_578060_ID=g43204	2826.41	6.00216	1.32896e-27	0	scaffold28|size2584658|quiver_575057_578060_ID=g43204	chalconeandstilbenesynthasefamilyprotein[Medicagotruncatula]	XP_013453346.1	Medtr5g007713.1
scaffold53|size2093410|quiver_495782_497160_ID=g145408	86.9536	5.9861	1.02984e-10	1e-113	scaffold53|size2093410|quiver_495782_497160_ID=g145408	Non-symbiotichemoglobin[Medicagotruncatula]	XP_013456344.1	Medtr4g068860.1
scaffold1092|size669985|quiver_66750_70961_ID=g108419	752.239	5.97099	1.29488e-18	1e-25	scaffold1092|size669985|quiver_66750_70961_ID=g108419	hypotheticalproteinMTR_5g061550[Medicagotruncatula]	XP_003614940.1	Medtr5g061550.1
scaffold1456|size337561|quiver_220259_221091_ID=g159459	263.322	5.95361	5.64059e-19	2e-96	scaffold1456|size337561|quiver_220259_221091_ID=g159459	C2H2-typezincfingerprotein[Medicagotruncatula]	XP_003621801.1	Medtr7g023560.1
scaffold52|size1016195|quiver_51811_53141_ID=g148056	99.0683	5.95097	1.50538e-09	4e-131	scaffold52|size1016195|quiver_51811_53141_ID=g148056	tubbyC2protein[Medicagotruncatula]	XP_003588870.1	Medtr1g014180.1
scaffold240|size1000043|quiver_755704_759927_ID=g158077	735.089	5.94788	3.85604e-26	0	scaffold240|size1000043|quiver_755704_759927_ID=g158077	leucine-richreceptor-likekinasefamilyprotein[Medicagotruncatula]	XP_013453185.1	Medtr6g088785.1
scaffold709|size387405|quiver_216541_221714_ID=g105298	225.82	5.93322	2.02064e-14	0	scaffold709|size387405|quiver_216541_221714_ID=g105298	S-locuslectinkinasefamilyprotein[Medicagotruncatula]	XP_003598134.2	Medtr3g007650.1
scaffold1332|size472730|quiver_40706_41477_ID=g149545	126.927	5.88793	3.10348e-13	4e-92	scaffold1332|size472730|quiver_40706_41477_ID=g149545	60SribosomalL12-likeprotein[Medicagotruncatula]	XP_003606385.1	Medtr4g059400.1
scaffold635|size806443|quiver_279115_281438_ID=g131226	901.045	5.88568	1.24536e-12	0	scaffold635|size806443|quiver_279115_281438_ID=g131226	NAD(P)-bindingrossmann-foldprotein[Medicagotruncatula]	XP_013456159.1	Medtr4g064887.1
scaffold1485|size220325|quiver_70386_71520_ID=g84177	3981.75	5.87136	1.91506e-41	0	scaffold1485|size220325|quiver_70386_71520_ID=g84177	chitinase[Medicagotruncatula]	XP_003592154.1	Medtr1g099310.1
scaffold378|size819542|quiver_789072_790896_ID=g133283	426.648	5.85602	1.7046e-21	2e-160	scaffold378|size819542|quiver_789072_790896_ID=g133283	60SribosomalproteinL10-2[Medicagotruncatula]	XP_003600557.1	Medtr3g062600.1
scaffold379|size1139743|quiver_865887_870570_ID=g130907	81.571	5.84956	1.44305e-11	0	scaffold379|size1139743|quiver_865887_870570_ID=g130907	receptor-likeprotein[Medicagotruncatula]	XP_003617757.1	Medtr5g095120.1
scaffold116|size847404|quiver_541062_542227_ID=g148243	128.451	5.83913	7.87885e-21	8e-159	scaffold116|size847404|quiver_541062_542227_ID=g148243	germinfamilyprotein[Medicagotruncatula]	XP_003590904.1	Medtr1g079490.1
scaffold592|size956602|quiver_626525_628468_ID=g75417	220.68	5.80819	8.42908e-21	4e-123	scaffold592|size956602|quiver_626525_628468_ID=g75417	cytochromeP450familymonooxygenase[Medicagotruncatula]	XP_013464525.1	Medtr2g073420.1
scaffold3112|size173738|quiver_126426_132230_ID=g14714	130.486	5.79762	1.14015e-13	0	scaffold3112|size173738|quiver_126426_132230_ID=g14714	glycosyltransferasefamily2protein[Medicagotruncatula]	XP_003606369.2	Medtr4g058760.1
scaffold365|size543147|quiver_323248_331852_ID=g721	151.086	5.79527	2.48726e-12	0	scaffold365|size543147|quiver_323248_331852_ID=g721	diseaseresistanceprotein(CC-NBS-LRRclass)familyprotein[Medicagotruncatula]	XP_003612691.1	Medtr5g027860.1
scaffold1129|size278351|quiver_80337_81031_ID=g11227	575.212	5.79113	5.05931e-17	4e-88	scaffold1129|size278351|quiver_80337_81031_ID=g11227	CAP,cysteine-richsecretoryprotein,antigen5[Medicagotruncatula]	XP_003593358.1	Medtr2g010600.1
scaffold198|size864892|quiver_741047_742733_ID=g101976	88.1229	5.76931	8.24543e-14	0	scaffold198|size864892|quiver_741047_742733_ID=g101976	FAD-bindingberberinefamilyprotein[Medicagotruncatula]	XP_003608243.1	Medtr4g091200.1
scaffold293|size596535|quiver_125646_128320_ID=g20856	231.091	5.76809	5.13251e-15	0	scaffold293|size596535|quiver_125646_128320_ID=g20856	DUF1262familyprotein[Medicagotruncatula]	XP_013453735.1	Medtr5g035665.1
scaffold2972|size61244|quiver_12315_14301_ID=g45544	50.9936	5.76128	2.90823e-08	0	scaffold2972|size61244|quiver_12315_14301_ID=g45544	alphaamylasedomainprotein[Medicagotruncatula]	XP_003589191.1	Medtr1g019480.1
scaffold647|size700456|quiver_183483_184202_ID=g99833	279.371	5.75651	3.16112e-16	1e-99	scaffold647|size700456|quiver_183483_184202_ID=g99833	CAP,cysteine-richsecretoryprotein,antigen5[Medicagotruncatula]	XP_003593358.1	Medtr2g010600.1
scaffold1041|size579982|quiver_478850_481734_ID=g73168	131.686	5.7549	2.75104e-20	0	scaffold1041|size579982|quiver_478850_481734_ID=g73168	plant/T31B5-30protein[Medicagotruncatula]	XP_013452086.1	Medtr6g445440.1
scaffold647|size700456|quiver_187993_188691_ID=g99834	340.676	5.74844	9.13004e-17	1e-87	scaffold647|size700456|quiver_187993_188691_ID=g99834	CAP,cysteine-richsecretoryprotein,antigen5[Medicagotruncatula]	XP_003593358.1	Medtr2g010600.1
scaffold108|size1250483|quiver_624719_626048_ID=g2953	154.774	5.72808	1.50875e-19	2e-112	scaffold108|size1250483|quiver_624719_626048_ID=g2953	plastocyanin-likedomainprotein[Medicagotruncatula]	XP_003608032.1	Medtr4g086750.1
scaffold656|size745446|quiver_130107_133651_ID=g75481	115.873	5.72303	4.20964e-21	0	scaffold656|size745446|quiver_130107_133651_ID=g75481	gamete-likeprotein[Medicagotruncatula]	XP_013464171.1	Medtr2g063823.1
scaffold660|size1443497|quiver_1395070_1400717_ID=g65148	140.954	5.71768	3.29252e-14	0	scaffold660|size1443497|quiver_1395070_1400717_ID=g65148	cytochromeP450family71protein[Medicagotruncatula]	XP_013455091.1	Medtr4g026200.1
scaffold751|size471560|quiver_114016_115863_ID=g161310	396.284	5.71437	1.50968e-19	1e-157	scaffold751|size471560|quiver_114016_115863_ID=g161310	60SribosomalproteinL10-2[Medicagotruncatula]	XP_003600557.1	Medtr3g062600.1
scaffold1652|size189802|quiver_88470_91381_ID=g149812	273.927	5.71298	3.34885e-15	0	scaffold1652|size189802|quiver_88470_91381_ID=g149812	stressup-regulatedNod19protein[Medicagotruncatula]	XP_013457317.1	Medtr4g094550.1
scaffold1520|size369225|quiver_196845_199188_ID=g159507	85.1364	5.70341	1.02251e-11	9e-15	scaffold1520|size369225|quiver_196845_199188_ID=g159507	hypotheticalproteinMTR_4g029730[Medicagotruncatula]	XP_013455207.1	Medtr4g029730.1
scaffold2155|size186997|quiver_31880_36241_ID=g7156	53.1347	5.69447	2.57819e-08	2e-158	scaffold2155|size186997|quiver_31880_36241_ID=g7156	cysteine/histidine-richC1domainprotein[Medicagotruncatula]	XP_003621917.1	Medtr7g025000.1
scaffold54|size1381280|quiver_1166998_1168483_ID=g143043	337.168	5.69288	1.46507e-06	2e-157	scaffold54|size1381280|quiver_1166998_1168483_ID=g143043	WRKYfamilytranscriptionfactor[Medicagotruncatula]	XP_003588831.1	Medtr1g013790.1
scaffold455|size1346536|quiver_1115939_1121130_ID=g99604	141.965	5.69283	5.99204e-13	3e-28	scaffold455|size1346536|quiver_1115939_1121130_ID=g99604	hypotheticalproteinMTR_8g030733[Medicagotruncatula]	XP_013444825.1	Medtr8g030733.1
scaffold1129|size278351|quiver_95428_96171_ID=g11230	704.19	5.66811	1.57647e-18	3e-102	scaffold1129|size278351|quiver_95428_96171_ID=g11230	CAP,cysteine-richsecretoryprotein,antigen5[Medicagotruncatula]	XP_003593358.1	Medtr2g010600.1
scaffold371|size665305|quiver_511924_513482_ID=g150910	61.3925	5.66732	8.58438e-12	2e-65	scaffold371|size665305|quiver_511924_513482_ID=g150910	cysteineproteaseinhibitorcystatin[Medicagotruncatula]	XP_003617185.1	Medtr5g088770.1
scaffold212|size955095|quiver_205763_207192_ID=g64272	57.4239	5.65841	1.01984e-12	2e-84	scaffold212|size955095|quiver_205763_207192_ID=g64272	SPFHdomain/band7familyprotein[Medicagotruncatula]	XP_003602423.2	Medtr3g093180.1
scaffold774|size501809|quiver_206184_208609_ID=g102611	1636.65	5.63885	2.44061e-15	0	scaffold774|size501809|quiver_206184_208609_ID=g102611	UDP-glucosyltransferasefamilyprotein[Medicagotruncatula]	XP_003624245.1	Medtr7g080900.1
scaffold2356|size268159|quiver_44929_46011_ID=g150045	76.9421	5.61266	1.04228e-08	2e-133	scaffold2356|size268159|quiver_44929_46011_ID=g150045	lateembryogenesisabundantprotein[Medicagotruncatula]	XP_003619854.2	Medtr6g071410.1
scaffold345|size556146|quiver_358193_359895_ID=g51493	90.4898	5.59005	5.4586e-15	0	scaffold345|size556146|quiver_358193_359895_ID=g51493	cytochromeP450family71protein[Medicagotruncatula]	XP_013457721.1	Medtr4g104550.1
scaffold430|size507561|quiver_18396_19961_ID=g163340	4136.6	5.55049	1.34198e-20	3e-154	scaffold430|size507561|quiver_18396_19961_ID=g163340	allergenPruprotein,putative[Medicagotruncatula]	XP_013468100.1	Medtr1g062590.1
scaffold607|size423669|quiver_128118_131851_ID=g36336	186.352	5.54691	2.47036e-15	9e-66	scaffold607|size423669|quiver_128118_131851_ID=g36336	caffeicacidO-methyltransferase[Medicagotruncatula]	XP_013466820.1	Medtr1g036510.2
scaffold185|size716793|quiver_515906_516891_ID=g135373	683.708	5.54214	9.47561e-17	3e-157	scaffold185|size716793|quiver_515906_516891_ID=g135373	DUF1442familyprotein[Medicagotruncatula]	XP_003611241.2	Medtr5g011820.1
scaffold1610|size394298|quiver_311423_317003_ID=g92424	58.484	5.53295	1.91345e-10	0	scaffold1610|size394298|quiver_311423_317003_ID=g92424	flavincontainingmonooxygenaseFMOGS-OX-likeprotein[Medicagotruncatula]	XP_003627756.1	Medtr8g037910.1
scaffold728|size381521|quiver_257682_259802_ID=g54284	370.831	5.5112	1.09732e-25	7e-81	scaffold728|size381521|quiver_257682_259802_ID=g54284	MtN26[Medicagotruncatula]	XP_013468991.1	Medtr1g080990.1
scaffold11|size1332136|quiver_122376_127492_ID=g87625	545.365	5.49814	7.56322e-18	2e-146	scaffold11|size1332136|quiver_122376_127492_ID=g87625	Chitinase(ClassIb)/Hevein[Medicagotruncatula]	XP_013446334.1	Medtr8g074335.1
scaffold492|size921545|quiver_777980_780346_ID=g3596	205.175	5.45734	4.16671e-13	0	scaffold492|size921545|quiver_777980_780346_ID=g3596	cellulosesynthase-likeproteinD3[Medicagotruncatula]	XP_013456937.1	Medtr4g088225.2
scaffold814|size513299|quiver_43488_44401_ID=g163849	136.235	5.4508	2.05962e-05	2e-107	scaffold814|size513299|quiver_43488_44401_ID=g163849	C2domainprotein[Medicagotruncatula]	XP_013444919.1	Medtr8g432480.1
scaffold2133|size133414|quiver_71996_75253_ID=g63378	81.5191	5.42737	9.80848e-12	0	scaffold2133|size133414|quiver_71996_75253_ID=g63378	isoflavone-7-O-methyltransferase[Medicagotruncatula]	XP_003621484.1	Medtr7g014510.1
scaffold550|size465049|quiver_249978_253222_ID=g18866	54.9727	5.41961	4.63344e-09	2e-134	scaffold550|size465049|quiver_249978_253222_ID=g18866	hypotheticalproteinMTR_3g048220[Medicagotruncatula]	XP_003599867.2	Medtr0202s0040.1
scaffold106|size1377351|quiver_820425_821993_ID=g7782	66.7706	5.41141	1.42328e-08	0	scaffold106|size1377351|quiver_820425_821993_ID=g7782	mybtranscriptionfactor[Medicagotruncatula]	XP_003591359.1	Medtr1g086530.1
scaffold647|size700456|quiver_149236_149977_ID=g99824	651.138	5.40164	1.39591e-19	6e-91	scaffold647|size700456|quiver_149236_149977_ID=g99824	CAP,cysteine-richsecretoryprotein,antigen5[Medicagotruncatula]	XP_003593358.1	Medtr4g050762.1
scaffold2501|size236692|quiver_171096_171648_ID=g106340	55.2024	5.39641	1.82433e-08	1e-39	scaffold2501|size236692|quiver_171096_171648_ID=g106340	hypotheticalproteinMTR_7g064050[Medicagotruncatula]	XP_013449004.1	Medtr7g064050.1
scaffold670|size804350|quiver_22047_26931_ID=g38723	504.457	5.39222	1.56199e-13	0	scaffold670|size804350|quiver_22047_26931_ID=g38723	3-oxo-delta(4,5)-steroid5-beta-reductase-likeprotein[Medicagotruncatula]	XP_003589112.1	Medtr1g018610.1
scaffold2678|size98807|quiver_51052_53961_ID=g145141	131.661	5.38713	2.25257e-19	0	scaffold2678|size98807|quiver_51052_53961_ID=g145141	plant/T31B5-30protein[Medicagotruncatula]	XP_013452086.1	Medtr6g445440.1
scaffold26|size1174218|quiver_951032_958072_ID=g48286	1636.88	5.38199	3.89535e-15	0	scaffold26|size1174218|quiver_951032_958072_ID=g48286	linoleate9S-lipoxygenase-likeprotein[Medicagotruncatula]	XP_003626279.2	Medtr7g113410.1
scaffold1251|size596467|quiver_284263_285699_ID=g26723	127.803	5.37063	8.93306e-18	1e-85	scaffold1251|size596467|quiver_284263_285699_ID=g26723	Chitinase/Hevein/PR-4/Wheatwin2[Medicagotruncatula]	XP_013468975.1	Medtr1g080810.1
scaffold396|size541457|quiver_426903_428078_ID=g85793	63.342	5.35589	1.54678e-12	3e-79	scaffold396|size541457|quiver_426903_428078_ID=g85793	hydroxyproline-richglycoproteinfamilyprotein[Medicagotruncatula]	XP_013469722.1	Medtr1g102510.1
scaffold127|size826302|quiver_610344_612586_ID=g120590	321.559	5.34433	4.67191e-23	0	scaffold127|size826302|quiver_610344_612586_ID=g120590	epoxidehydrolase[Medicagotruncatula]	XP_013446375.1	Medtr8g076680.1
scaffold106|size1377351|quiver_833181_834490_ID=g7784	178.096	5.32001	1.16057e-10	9e-155	scaffold106|size1377351|quiver_833181_834490_ID=g7784	mybtranscriptionfactor[Medicagotruncatula]	XP_003591357.1	Medtr1g086510.1
scaffold649|size1060738|quiver_604782_606510_ID=g94503	61.8557	5.31993	2.51037e-08	2e-68	scaffold649|size1060738|quiver_604782_606510_ID=g94503	quinone-oxidoreductase-likeprotein[Medicagotruncatula]	XP_003605682.1	Medtr4g036310.1
scaffold587|size431040|quiver_340849_344999_ID=g88685	96.894	5.31342	8.35529e-10	0	scaffold587|size431040|quiver_340849_344999_ID=g88685	L-ascorbateoxidase[Medicagotruncatula]	XP_003630068.1	Medtr8g091390.1
scaffold214|size862267|quiver_542864_544411_ID=g58919	719.879	5.3121	1.53834e-44	0	scaffold214|size862267|quiver_542864_544411_ID=g58919	reticulineoxidase-likeprotein[Medicagotruncatula]	XP_013457291.1	Medtr4g094492.1
scaffold413|size1257539|quiver_961773_963204_ID=g41117	682.665	5.31184	2.07672e-22	6e-87	scaffold413|size1257539|quiver_961773_963204_ID=g41117	Chitinase/Hevein/PR-4/Wheatwin2[Medicagotruncatula]	XP_013468975.1	Medtr1g080810.1
scaffold250|size690331|quiver_615982_617336_ID=g133057	130.491	5.31136	3.86724e-09	1e-156	scaffold250|size690331|quiver_615982_617336_ID=g133057	mybtranscriptionfactor[Medicagotruncatula]	XP_003591357.1	Medtr1g086510.1
scaffold746|size638310|quiver_431180_435680_ID=g8661	69.1975	5.2974	5.9169e-09	1e-51	scaffold746|size638310|quiver_431180_435680_ID=g8661	diseaseresistanceprotein(TIR-NBS-LRRclass),putative[Medicagotruncatula]	XP_013452697.1	Medtr6g472230.1
scaffold1040|size492226|quiver_351523_356849_ID=g75939	116.633	5.28777	2.01011e-10	2e-56	scaffold1040|size492226|quiver_351523_356849_ID=g75939	diseaseresistanceprotein(TIR-NBS-LRRclass),putative[Medicagotruncatula]	XP_013452697.1	Medtr6g472230.1
scaffold54|size1381280|quiver_970798_971599_ID=g143015	58.4989	5.28421	9.80505e-08	2e-57	scaffold54|size1381280|quiver_970798_971599_ID=g143015	tubbyC2protein[Medicagotruncatula]	XP_003588870.1	Medtr1g014180.1
scaffold1127|size571566|quiver_260121_260705_ID=g16838	164.84	5.27642	2.31852e-14	2e-62	scaffold1127|size571566|quiver_260121_260705_ID=g16838	EFhandcalcium-bindingfamilyprotein[Medicagotruncatula]	XP_003618823.1	Medtr6g023460.1
scaffold448|size916566|quiver_804068_806414_ID=g118618	507.091	5.27639	1.67048e-14	1.1	scaffold448|size916566|quiver_804068_806414_ID=g118618	hypotheticalproteinMTR_8g073195[Medicagotruncatula]	XP_013446314.1	Medtr0171s0030.1
scaffold28|size2584658|quiver_1110899_1112881_ID=g43289	654.267	5.26956	7.99647e-21	0	scaffold28|size2584658|quiver_1110899_1112881_ID=g43289	12-oxophytodienoatereductase-likeprotein[Medicagotruncatula]	XP_003610759.1	Medtr5g006710.1
scaffold906|size328402|quiver_123806_131969_ID=g91826	1040.62	5.2557	1.69673e-15	0	scaffold906|size328402|quiver_123806_131969_ID=g91826	cytochromeP450family709protein[Medicagotruncatula]	XP_013469137.1	Medtr1g085680.1
scaffold737|size1076089|quiver_61136_65136_ID=g31395	248.363	5.25386	7.53037e-10	0	scaffold737|size1076089|quiver_61136_65136_ID=g31395	LRRreceptor-likekinase[Medicagotruncatula]	XP_003630003.1	Medtr8g089210.1
scaffold295|size1038847|quiver_37246_37953_ID=g15661	109.616	5.24584	7.43101e-22	1e-72	scaffold295|size1038847|quiver_37246_37953_ID=g15661	17.6kDaclassIheatshockprotein[Medicagotruncatula]	XP_013456977.1	Medtr4g088490.1
scaffold305|size615321|quiver_474552_479083_ID=g155609	106.571	5.24039	7.21359e-05	6e-154	scaffold305|size615321|quiver_474552_479083_ID=g155609	C4-dicarboxylatetransporter/malicacidprotein[Medicagotruncatula]	XP_013462190.1	Medtr3g112530.1
scaffold2834|size108290|quiver_30086_30971_ID=g71508	194.169	5.23498	1.26457e-14	1e-127	scaffold2834|size108290|quiver_30086_30971_ID=g71508	plantinvertase/pectinmethylesteraseinhibitor[Medicagotruncatula]	XP_003608771.2	Medtr4g101760.1
scaffold295|size1038847|quiver_832509_835446_ID=g15766	81.2578	5.23489	5.03486e-10	0	scaffold295|size1038847|quiver_832509_835446_ID=g15766	cytochromeP450family81protein[Medicagotruncatula]	XP_013457401.1	Medtr4g094772.1
scaffold508|size934001|quiver_400279_401136_ID=g128582	120.536	5.2301	6.20064e-10	1e-44	scaffold508|size934001|quiver_400279_401136_ID=g128582	putativeGRPfamily[Medicagotruncatula]	XP_013454532.1	Medtr4g007580.1
scaffold175|size909054|quiver_627271_631027_ID=g160523	53.0313	5.22267	6.64873e-08	0	scaffold175|size909054|quiver_627271_631027_ID=g160523	LL-diaminopimelateaminotransferase[Medicagotruncatula]	XP_003593162.1	Medtr2g008430.1
scaffold1252|size255532|quiver_95986_97168_ID=g24116	85.8182	5.22208	1.01107e-07	7e-140	scaffold1252|size255532|quiver_95986_97168_ID=g24116	tubbyC2protein[Medicagotruncatula]	XP_003605353.1	Medtr4g029430.1
scaffold5267|size9773|quiver_5076_6681_ID=g69008	52.2599	5.19894	2.33076e-10	2e-65	scaffold5267|size9773|quiver_5076_6681_ID=g69008	cysteineproteaseinhibitorcystatin[Medicagotruncatula]	XP_003617185.1	Medtr5g088770.1
scaffold524|size674838|quiver_418832_428745_ID=g85944	78.7307	5.1977	0.000166416	0	scaffold524|size674838|quiver_418832_428745_ID=g85944	F-boxplant-likeprotein,putative[Medicagotruncatula]	XP_013462857.1	Medtr2g023820.1
scaffold142|size1573412|quiver_799360_800339_ID=g80091	771.104	5.19584	3.91825e-15	2e-108	scaffold142|size1573412|quiver_799360_800339_ID=g80091	disease-resistanceresponseprotein[Medicagotruncatula]	XP_003594829.1	Medtr2g035100.1
scaffold413|size1257539|quiver_983726_986764_ID=g41119	377.048	5.19579	1.42885e-16	4e-99	scaffold413|size1257539|quiver_983726_986764_ID=g41119	Chitinase/Hevein/PR-4/Wheatwin2[Medicagotruncatula]	XP_013468974.1	Medtr1g080800.1
scaffold937|size319575|quiver_5766_7571_ID=g11049	82.9742	5.18856	2.54478e-11	0	scaffold937|size319575|quiver_5766_7571_ID=g11049	cytochromeP450family94protein[Medicagotruncatula]	XP_003606223.1	Medtr4g054920.1
scaffold28|size2584658|quiver_734322_736267_ID=g43231	53.4737	5.17945	7.74211e-13	0	scaffold28|size2584658|quiver_734322_736267_ID=g43231	cytochromeP450family71protein[Medicagotruncatula]	XP_003610827.1	Medtr5g007450.1
scaffold124|size1097502|quiver_473978_474928_ID=g128059	107.934	5.16536	5.7407e-14	2e-87	scaffold124|size1097502|quiver_473978_474928_ID=g128059	plastocyanin-likedomainprotein[Medicagotruncatula]	XP_003602997.2	Medtr3g101260.1
scaffold3338|size41895|quiver_26946_30611_ID=g92866	127.985	5.15941	7.19575e-10	0	scaffold3338|size41895|quiver_26946_30611_ID=g92866	diseaseresistanceprotein(CC-NBS-LRRclass)familyprotein[Medicagotruncatula]	XP_003612695.1	Medtr5g027900.1
scaffold1048|size295003|quiver_209077_210534_ID=g54660	632.205	5.1511	9.86836e-29	5e-136	scaffold1048|size295003|quiver_209077_210534_ID=g54660	glutathioneS-transferase,amino-terminaldomainprotein[Medicagotruncatula]	XP_013449023.1	Medtr7g065265.1
scaffold317|size1308508|quiver_627925_632202_ID=g125953	126.736	5.15063	1.11846e-17	0	scaffold317|size1308508|quiver_627925_632202_ID=g125953	dihydroflavonol4-reductase-likeprotein[Medicagotruncatula]	XP_003623706.1	Medtr7g074730.1
scaffold21|size1494754|quiver_665711_670199_ID=g61129	55.8758	5.14581	7.02908e-08	0	scaffold21|size1494754|quiver_665711_670199_ID=g61129	glucose6-phosphate/phosphatetranslocator1[Medicagotruncatula]	XP_003610399.2	Medtr4g131800.1
scaffold642|size411076|quiver_99936_105031_ID=g113589	309.89	5.14048	3.20801e-14	1e-107	scaffold642|size411076|quiver_99936_105031_ID=g113589	AP2domainclasstranscriptionfactor[Medicagotruncatula]	XP_003592075.1	Medtr1g098460.1
scaffold846|size344402|quiver_57516_60418_ID=g81108	153.198	5.12768	1.48122e-12	0	scaffold846|size344402|quiver_57516_60418_ID=g81108	plant/T31B5-30protein[Medicagotruncatula]	XP_003614127.2	Medtr5g045160.1
scaffold1109|size803120|quiver_609707_615307_ID=g62773	91.3147	5.10852	4.7084e-11	1e-141	scaffold1109|size803120|quiver_609707_615307_ID=g62773	glutathioneS-transferase,amino-terminaldomainprotein[Medicagotruncatula]	XP_003623174.1	Medtr7g065290.1
scaffold2871|size82557|quiver_29344_33431_ID=g142711	105.979	5.10534	1.02193e-08	0	scaffold2871|size82557|quiver_29344_33431_ID=g142711	cyanogenicbeta-glucosidase,putative[Medicagotruncatula]	XP_013456244.1	Medtr4g066210.1
scaffold599|size1537873|quiver_930427_936394_ID=g56879	206.926	5.0873	7.46294e-05	9e-106	scaffold599|size1537873|quiver_930427_936394_ID=g56879	quinoneoxidoreductase[Medicagotruncatula]	XP_013445638.1	Medtr8g466030.1
scaffold660|size1443497|quiver_1065550_1068288_ID=g65100	77.3465	5.0838	0.000268401	0	scaffold660|size1443497|quiver_1065550_1068288_ID=g65100	pectinesterase/pectinesteraseinhibitor[Medicagotruncatula]	XP_013455073.1	Medtr4g025690.1
scaffold324|size571946|quiver_414640_420987_ID=g107732	58.8983	5.07936	6.31026e-10	0	scaffold324|size571946|quiver_414640_420987_ID=g107732	BZIPfamilytranscriptionfactor[Medicagotruncatula]	XP_003625219.2	Medtr7g092750.1
scaffold1945|size152505|quiver_112077_114221_ID=g52764	2472.97	5.07132	3.23587e-18	1e-162	scaffold1945|size152505|quiver_112077_114221_ID=g52764	allergenPruprotein,putative[Medicagotruncatula]	XP_013468100.1	Medtr1g062590.1
scaffold82|size1448041|quiver_245866_246628_ID=g69320	70.4623	5.06661	5.34861e-09	5e-94	scaffold82|size1448041|quiver_245866_246628_ID=g69320	SAUR-likeauxin-responsivefamilyprotein[Medicagotruncatula]	XP_013446972.1	Medtr8g096500.1
scaffold1328|size382992|quiver_315543_316603_ID=g159388	70.173	5.05552	6.9358e-07	6e-60	scaffold1328|size382992|quiver_315543_316603_ID=g159388	hypotheticalproteinMTR_3g104630[Medicagotruncatula]	XP_003603169.1	Medtr3g104630.1
scaffold301|size1497479|quiver_232221_233814_ID=g496	116.209	5.04632	0.000191134	0	scaffold301|size1497479|quiver_232221_233814_ID=g496	spermidinehydroxycinnamoyltransferase[Medicagotruncatula]	XP_003624649.1	Medtr7g085930.1
scaffold106|size1377351|quiver_1316273_1322090_ID=g7859	91.5751	5.03362	1.24646e-10	0	scaffold106|size1377351|quiver_1316273_1322090_ID=g7859	cytochromeP450familymonooxygenase[Medicagotruncatula]	XP_013464525.1	Medtr2g073420.1
scaffold27|size1383364|quiver_1007997_1011829_ID=g45847	94.7321	5.0153	2.48285e-08	3e-10	scaffold27|size1383364|quiver_1007997_1011829_ID=g45847	transmembraneprotein,putative[Medicagotruncatula]	XP_013469639.1	Medtr1g100145.1
scaffold58|size1147909|quiver_1079071_1086161_ID=g132734	109.894	5.01332	2.17117e-09	0	scaffold58|size1147909|quiver_1079071_1086161_ID=g132734	sulfate/bicarbonate/oxalateexchangerandtransportersat-1[Medicagotruncatula]	XP_003620505.1	Medtr6g086170.1
scaffold265|size1244111|quiver_263419_264643_ID=g93582	284.234	4.99551	9.00228e-09	0	scaffold265|size1244111|quiver_263419_264643_ID=g93582	short-chaindehydrogenase/reductase[Medicagotruncatula]	XP_013465058.1	Medtr2g090165.1
scaffold2436|size127646|quiver_39325_40591_ID=g109177	60.4254	4.97244	4.66671e-11	0	scaffold2436|size127646|quiver_39325_40591_ID=g109177	lactosylceramide4-alpha-galactosyltransferase-likeprotein[Medicagotruncatula]	XP_003623234.1	Medtr7g067510.1
scaffold78|size1699896|quiver_1228873_1234315_ID=g79942	71.3567	4.97108	3.67676e-08	2e-58	scaffold78|size1699896|quiver_1228873_1234315_ID=g79942	diseaseresistanceprotein(TIR-NBS-LRRclass),putative[Medicagotruncatula]	XP_013452697.1	Medtr6g472230.1
scaffold638|size829153|quiver_60256_62063_ID=g123893	452.061	4.95792	4.50916e-10	1.1	scaffold638|size829153|quiver_60256_62063_ID=g123893	hypotheticalproteinMTR_8g073195[Medicagotruncatula]	XP_013446314.1	Medtr5g038045.1
scaffold882|size335675|quiver_301952_305361_ID=g153793	51.1351	4.9359	1.6538e-06	0	scaffold882|size335675|quiver_301952_305361_ID=g153793	F-boxprotein[Medicagotruncatula]	XP_003623372.1	Medtr7g070100.1
scaffold493|size1337387|quiver_409497_418306_ID=g925	89.1219	4.92904	5.81893e-12	3e-55	scaffold493|size1337387|quiver_409497_418306_ID=g925	CAP,cysteine-richsecretoryprotein,antigen5[Medicagotruncatula]	XP_003593358.1	Medtr2g010600.1
scaffold1094|size286147|quiver_157516_161341_ID=g102862	341.033	4.9037	2.67652e-09	0	scaffold1094|size286147|quiver_157516_161341_ID=g102862	cyanogenicbeta-glucosidase,putative[Medicagotruncatula]	XP_013456244.1	Medtr4g066210.1
scaffold632|size414443|quiver_315457_320116_ID=g138732	74.4029	4.9032	1.94348e-07	2e-133	scaffold632|size414443|quiver_315457_320116_ID=g138732	trihelixtranscriptionfactorGT-3a-likeprotein[Medicagotruncatula]	XP_003604663.1	Medtr4g015680.1
scaffold1232|size538651|quiver_120196_120865_ID=g76058	139.224	4.88872	0.000203068	4e-92	scaffold1232|size538651|quiver_120196_120865_ID=g76058	60SribosomalL12-likeprotein[Medicagotruncatula]	XP_003606385.1	Medtr4g059400.1
scaffold382|size545710|quiver_52693_54651_ID=g123491	848.522	4.8859	4.09066e-17	0	scaffold382|size545710|quiver_52693_54651_ID=g123491	12-oxophytodienoatereductase-likeprotein[Medicagotruncatula]	XP_003610759.1	Medtr5g006710.1
scaffold2627|size178807|quiver_27160_29051_ID=g111931	635.402	4.88462	0.000506394	4e-23	scaffold2627|size178807|quiver_27160_29051_ID=g111931	RNArecognitionmotif[Medicagotruncatula]	XP_003611722.1	Medtr5g017130.1
scaffold214|size862267|quiver_533133_535000_ID=g58918	356.752	4.8841	2.79976e-23	0	scaffold214|size862267|quiver_533133_535000_ID=g58918	reticulineoxidase-likeprotein[Medicagotruncatula]	XP_013457290.1	Medtr4g094488.1
scaffold32|size1816173|quiver_357976_362371_ID=g32704	52.5823	4.88211	2.40418e-07	2e-23	scaffold32|size1816173|quiver_357976_362371_ID=g32704	hypotheticalproteinMTR_4g035745[Medicagotruncatula]	XP_013455318.1	Medtr4g035745.1
scaffold159|size1317552|quiver_93506_98346_ID=g35594	186.532	4.86908	3.75471e-10	0	scaffold159|size1317552|quiver_93506_98346_ID=g35594	stressup-regulatedNod19protein[Medicagotruncatula]	XP_013457317.1	Medtr4g094550.1
scaffold1107|size460615|quiver_450327_454156_ID=g68033	96.8728	4.86177	4.8821e-12	3e-142	scaffold1107|size460615|quiver_450327_454156_ID=g68033	diseaseresistance-responsive,dirigentdomainprotein[Medicagotruncatula]	XP_003625319.1	Medtr7g093870.1
scaffold473|size956512|quiver_425505_426549_ID=g51652	2939.73	4.85626	1.38712e-15	2e-127	scaffold473|size956512|quiver_425505_426549_ID=g51652	Kunitztypetrypsininhibitor[Medicagotruncatula]	XP_013464494.1	Medtr2g073010.1
scaffold179|size720444|quiver_543812_545516_ID=g150683	50.3415	4.84282	8.00433e-08	0	scaffold179|size720444|quiver_543812_545516_ID=g150683	transmembraneprotein[Medicagotruncatula]	XP_003603811.2	Medtr3g114460.1
scaffold934|size594221|quiver_191432_195683_ID=g19191	70.7154	4.83889	1.8729e-09	0	scaffold934|size594221|quiver_191432_195683_ID=g19191	polygalacturonase[Medicagotruncatula]	XP_003599234.1	Medtr3g030540.1
scaffold1395|size228594|quiver_60197_66721_ID=g152037	51.2718	4.8295	2.69728e-07	0	scaffold1395|size228594|quiver_60197_66721_ID=g152037	BZIPfamilytranscriptionfactor[Medicagotruncatula]	XP_003625219.2	Medtr7g092750.1
scaffold1245|size256637|quiver_4526_11758_ID=g42249	75.1532	4.82294	5.15356e-10	2e-175	scaffold1245|size256637|quiver_4526_11758_ID=g42249	NACtranscriptionfactor-likeprotein[Medicagotruncatula]	XP_013450122.1	Medtr7g105170.1
scaffold486|size821207|quiver_399914_403968_ID=g18779	415.912	4.81566	1.13752e-14	0	scaffold486|size821207|quiver_399914_403968_ID=g18779	LRRreceptor-likekinasefamilyprotein[Medicagotruncatula]	XP_013457947.1	Medtr4g109170.1
scaffold1383|size590766|quiver_518449_520225_ID=g17074	98.4342	4.81391	0.000440093	0	scaffold1383|size590766|quiver_518449_520225_ID=g17074	chalconeandstilbenesynthasefamilyprotein[Medicagotruncatula]	XP_003592044.1	Medtr1g098140.1
scaffold160|size867190|quiver_13682_22891_ID=g33014	419.032	4.80798	1.87683e-20	0	scaffold160|size867190|quiver_13682_22891_ID=g33014	LRRreceptor-likekinase,putative[Medicagotruncatula]	XP_013445449.1	Medtr8g461110.1
scaffold585|size615523|quiver_261893_262573_ID=g94362	79.0869	4.80414	2.20914e-10	7e-69	scaffold585|size615523|quiver_261893_262573_ID=g94362	high-affinitypotassiumtransporter[Medicagotruncatula]	XP_013457577.1	Medtr4g099260.1
scaffold1663|size264403|quiver_50326_50988_ID=g122336	54.944	4.79815	1.47911e-06	5e-72	scaffold1663|size264403|quiver_50326_50988_ID=g122336	leguminosingroup486secretedpeptide[Medicagotruncatula]	XP_013464081.1	Medtr2g461570.1
scaffold28|size2584658|quiver_1694977_1699117_ID=g43379	195.614	4.79739	1.10879e-09	0	scaffold28|size2584658|quiver_1694977_1699117_ID=g43379	cyanogenicbeta-glucosidase,putative[Medicagotruncatula]	XP_013456244.1	Medtr4g066210.1
scaffold1065|size527649|quiver_221302_222604_ID=g11167	392.497	4.79456	6.09571e-05	0	scaffold1065|size527649|quiver_221302_222604_ID=g11167	glucanendo-1,3-beta-glucosidase[Medicagotruncatula]	XP_003594775.1	Medtr2g034480.1
scaffold353|size1033834|quiver_987509_990235_ID=g30909	330.202	4.78904	8.2974e-10	0	scaffold353|size1033834|quiver_987509_990235_ID=g30909	indole-3-aceticacid-amidosynthetase[Medicagotruncatula]	XP_003611653.1	Medtr5g016320.1
scaffold122|size1191337|quiver_779342_781891_ID=g132857	2677.02	4.78662	5.08578e-19	0	scaffold122|size1191337|quiver_779342_781891_ID=g132857	Chitinase(ClassIV)/Hevein[Medicagotruncatula]	XP_003597548.2	Medtr2g099470.1
scaffold122|size1191337|quiver_446015_449883_ID=g132807	1194.97	4.78638	8.34105e-15	0	scaffold122|size1191337|quiver_446015_449883_ID=g132807	cell-wallinvertase[Medicagotruncatula]	XP_003597593.2	Medtr2g099950.2
scaffold2627|size178807|quiver_172055_173941_ID=g111947	633.101	4.78147	0.000623411	4e-23	scaffold2627|size178807|quiver_172055_173941_ID=g111947	RNArecognitionmotif[Medicagotruncatula]	XP_003611722.1	Medtr5g017130.1
scaffold807|size525786|quiver_173372_174318_ID=g16436	172.346	4.77275	2.23711e-10	8e-161	scaffold807|size525786|quiver_173372_174318_ID=g16436	DUF1442familyprotein[Medicagotruncatula]	XP_003611239.1	Medtr5g011800.1
scaffold281|size1683876|quiver_85496_87373_ID=g51254	81.3825	4.76898	1.21093e-07	0	scaffold281|size1683876|quiver_85496_87373_ID=g51254	FAD-bindingberberinefamilyprotein[Medicagotruncatula]	XP_013463042.1	Medtr2g031590.1
scaffold466|size806206|quiver_430849_432403_ID=g70026	63.3032	4.76801	4.55044e-07	2e-48	scaffold466|size806206|quiver_430849_432403_ID=g70026	anthocyanin5-aromaticacyltransferase[Medicagotruncatula]	XP_013447578.1	Medtr7g013850.1
scaffold196|size928295|quiver_212392_220324_ID=g107473	144.857	4.76224	2.30137e-12	0	scaffold196|size928295|quiver_212392_220324_ID=g107473	DUF668familyprotein[Medicagotruncatula]	XP_003589496.1	Medtr1g025340.1
scaffold1506|size352351|quiver_294271_298415_ID=g29607	443.871	4.76064	2.91982e-17	0	scaffold1506|size352351|quiver_294271_298415_ID=g29607	LRRreceptor-likekinasefamilyprotein[Medicagotruncatula]	XP_013457947.1	Medtr4g109170.1
scaffold512|size1020227|quiver_741423_742434_ID=g118710	56.3808	4.7534	4.14677e-08	1e-86	scaffold512|size1020227|quiver_741423_742434_ID=g118710	VQmotifprotein[Medicagotruncatula]	XP_013457375.1	Medtr4g094698.1
scaffold1121|size564772|quiver_409938_412024_ID=g31807	300.347	4.75024	3.28893e-10	3e-132	scaffold1121|size564772|quiver_409938_412024_ID=g31807	NADPH:quinoneoxidoreductase-likeprotein[Medicagotruncatula]	XP_003627843.1	Medtr8g039090.1
scaffold395|size635575|quiver_460277_461526_ID=g88471	201.113	4.73879	8.07169e-10	6e-99	scaffold395|size635575|quiver_460277_461526_ID=g88471	anaphase-promotingcomplexsubunit11RING-H2fingerprotein[Medicagotruncatula]	XP_013465196.1	Medtr2g090950.1
scaffold3245|size45929|quiver_7110_9781_ID=g2629	415.136	4.73206	0.000107412	0	scaffold3245|size45929|quiver_7110_9781_ID=g2629	UDP-glucosyltransferasefamilyprotein[Medicagotruncatula]	XP_003621428.2	Medtr7g013240.1
scaffold1024|size300748|quiver_34807_36161_ID=g119351	61.2005	4.72816	0.00102857	4e-170	scaffold1024|size300748|quiver_34807_36161_ID=g119351	F-boxplant-likeprotein,putative[Medicagotruncatula]	XP_013462849.1	Medtr2g023710.1
scaffold1259|size511936|quiver_433837_441146_ID=g6650	518.378	4.72616	1.27184e-15	0	scaffold1259|size511936|quiver_433837_441146_ID=g6650	wallassociatedkinase-likeprotein[Medicagotruncatula]	XP_003624375.2	Medtr7g082530.2
scaffold238|size1320973|quiver_468922_472145_ID=g163006	123.801	4.7228	1.89391e-12	0	scaffold238|size1320973|quiver_468922_472145_ID=g163006	wallassociatedkinase-likeprotein[Medicagotruncatula]	XP_003592617.2	Medtr1g110180.1
scaffold2027|size143423|quiver_99916_101646_ID=g7116	200.569	4.72009	0.000700646	0	scaffold2027|size143423|quiver_99916_101646_ID=g7116	DUF1262familyprotein[Medicagotruncatula]	XP_003613366.1	Medtr5g035690.1
scaffold1057|size449459|quiver_52192_52771_ID=g31720	128.98	4.71633	0.00116024	0.67	scaffold1057|size449459|quiver_52192_52771_ID=g31720	transmembraneprotein,putative[Medicagotruncatula]	XP_013448997.1	Medtr7g063950.1
scaffold572|size845637|quiver_435560_442199_ID=g128699	483.038	4.71467	1.13982e-11	0	scaffold572|size845637|quiver_435560_442199_ID=g128699	pirin-likeplantprotein[Medicagotruncatula]	XP_003617678.1	Medtr5g094250.1
scaffold78|size1699896|quiver_196115_198911_ID=g79817	59.6025	4.71273	1.32198e-07	1e-145	scaffold78|size1699896|quiver_196115_198911_ID=g79817	phenylcoumaranbenzylicetherreductase-likeprotein[Medicagotruncatula]	XP_013458808.1	Medtr3g008100.3
scaffold3589|size31324|quiver_15329_16231_ID=g106518	355.143	4.70551	6.69185e-11	4e-92	scaffold3589|size31324|quiver_15329_16231_ID=g106518	anaphase-promotingcomplexsubunit11RING-H2fingerprotein[Medicagotruncatula]	XP_013465196.1	Medtr2g090950.1
scaffold365|size543147|quiver_350858_354136_ID=g725	123.709	4.70498	1.23616e-08	0	scaffold365|size543147|quiver_350858_354136_ID=g725	diseaseresistanceprotein(CC-NBS-LRRclass)familyprotein[Medicagotruncatula]	XP_003612695.1	Medtr5g027900.1
scaffold207|size1276015|quiver_290418_292493_ID=g77366	1720.95	4.69768	2.41449e-11	1e-176	scaffold207|size1276015|quiver_290418_292493_ID=g77366	glycosidehydrolasefamily18protein[Medicagotruncatula]	XP_013458141.1	Medtr4g116920.1
scaffold2027|size143423|quiver_87136_89981_ID=g7113	310.898	4.6945	0.000123704	0	scaffold2027|size143423|quiver_87136_89981_ID=g7113	DUF1262familyprotein[Medicagotruncatula]	XP_013453735.1	Medtr5g035665.1
scaffold1094|size286147|quiver_119357_123871_ID=g102859	214.991	4.69131	4.2662e-12	0	scaffold1094|size286147|quiver_119357_123871_ID=g102859	cyanogenicbeta-glucosidase,putative[Medicagotruncatula]	XP_013456247.1	Medtr4g066240.1
scaffold265|size1244111|quiver_750098_751758_ID=g93663	53.4223	4.67757	2.40716e-08	0	scaffold265|size1244111|quiver_750098_751758_ID=g93663	anthocyanin5-aromaticacyltransferase[Medicagotruncatula]	XP_003597099.1	Medtr2g089650.1
scaffold126|size1173562|quiver_745088_745864_ID=g123161	203.419	4.66962	0.000894998	1e-77	scaffold126|size1173562|quiver_745088_745864_ID=g123161	EFhandcalcium-bindingfamilyprotein[Medicagotruncatula]	XP_003608847.1	Medtr4g103630.1
scaffold551|size971537|quiver_674002_675866_ID=g16193	243.428	4.66446	2.88021e-09	5e-131	scaffold551|size971537|quiver_674002_675866_ID=g16193	NADPH:quinoneoxidoreductase-likeprotein[Medicagotruncatula]	XP_003598677.2	Medtr3g019160.1
scaffold1657|size188535|quiver_184979_185741_ID=g137145	249.08	4.65243	0.000256203	7e-87	scaffold1657|size188535|quiver_184979_185741_ID=g137145	glutaredoxin-C1protein[Medicagotruncatula]	XP_003593663.1	Medtr2g014760.1
scaffold1701|size181809|quiver_139596_142550_ID=g22077	111.618	4.64146	6.39369e-12	0	scaffold1701|size181809|quiver_139596_142550_ID=g22077	plant/T31B5-30protein[Medicagotruncatula]	XP_013452086.1	Medtr6g445440.1
scaffold1106|size698256|quiver_263121_269227_ID=g70714	57.4585	4.64109	3.64349e-08	0	scaffold1106|size698256|quiver_263121_269227_ID=g70714	pectinesterase[Medicagotruncatula]	XP_003619145.2	Medtr6g042660.1
scaffold159|size1317552|quiver_251743_253539_ID=g35615	373.16	4.61922	1.58523e-28	0	scaffold159|size1317552|quiver_251743_253539_ID=g35615	reticulineoxidase-likeprotein[Medicagotruncatula]	XP_013457290.1	Medtr4g094488.1
scaffold1109|size803120|quiver_627468_630297_ID=g62776	869.923	4.61848	8.97931e-15	3e-143	scaffold1109|size803120|quiver_627468_630297_ID=g62776	glutathioneS-transferase,amino-terminaldomainprotein[Medicagotruncatula]	XP_003623174.1	Medtr7g065290.1
scaffold660|size1443497|quiver_400186_406205_ID=g65023	123.591	4.60874	4.91595e-11	0	scaffold660|size1443497|quiver_400186_406205_ID=g65023	Avr9/Cf-9rapidlyelicitedprotein[Medicagotruncatula]	XP_003619888.1	Medtr5g048050.1
scaffold346|size2037323|quiver_1019764_1020989_ID=g49017	550.608	4.60439	0.000402838	0	scaffold346|size2037323|quiver_1019764_1020989_ID=g49017	short-chaindehydrogenase/reductase[Medicagotruncatula]	XP_013465058.1	Medtr2g090165.1
scaffold228|size665836|quiver_50770_53481_ID=g23071	107.499	4.60305	4.66109e-10	0	scaffold228|size665836|quiver_50770_53481_ID=g23071	receptor-likekinase[Medicagotruncatula]	XP_003596009.2	Medtr2g064940.1
scaffold28|size2584658|quiver_568267_569920_ID=g43203	1720.14	4.60009	4.15798e-09	0	scaffold28|size2584658|quiver_568267_569920_ID=g43203	chalconeandstilbenesynthasefamilyprotein[Medicagotruncatula]	XP_013453346.1	Medtr5g007713.1
scaffold133|size827179|quiver_819031_822620_ID=g104330	882.123	4.59997	1.23136e-14	0	scaffold133|size827179|quiver_819031_822620_ID=g104330	GDSL-likelipase/acylhydrolase[Medicagotruncatula]	XP_013444874.1	Medtr8g031400.1
scaffold897|size888252|quiver_455615_458086_ID=g116747	51.0737	4.5978	4.29592e-09	0	scaffold897|size888252|quiver_455615_458086_ID=g116747	indole-3-aceticacid-amidosynthetase[Medicagotruncatula]	XP_013449670.1	Medtr7g094190.1
scaffold1563|size281398|quiver_278508_279478_ID=g47449	1416.59	4.59752	3.02286e-18	3e-107	scaffold1563|size281398|quiver_278508_279478_ID=g47449	pathogenesis-relatedproteinbetVIfamilyprotein[Medicagotruncatula]	XP_013451645.1	Medtr6g033450.1
scaffold1109|size803120|quiver_640087_648717_ID=g62778	463.935	4.59734	1.0467e-11	3e-157	scaffold1109|size803120|quiver_640087_648717_ID=g62778	hypotheticalproteinMTR_2g090750[Medicagotruncatula]	XP_013465163.1	Medtr2g090750.1
scaffold211|size866022|quiver_597698_602676_ID=g66970	620.656	4.59121	1.16103e-10	0	scaffold211|size866022|quiver_597698_602676_ID=g66970	asparaginesynthetase[glutamine-hydrolyzing]protein[Medicagotruncatula]	XP_013460286.1	Medtr3g464580.1
scaffold1|size3002192|quiver_510454_512706_ID=g115008	172.068	4.59016	5.18727e-08	6e-157	scaffold1|size3002192|quiver_510454_512706_ID=g115008	syntaxinofplants122protein[Medicagotruncatula]	XP_013450226.1	Medtr7g106420.1
scaffold535|size455007|quiver_129006_134664_ID=g56714	233.996	4.58521	9.79654e-12	0	scaffold535|size455007|quiver_129006_134664_ID=g56714	high-affinitypotassiumtransporter[Medicagotruncatula]	XP_013457577.1	Medtr4g099260.1
scaffold2193|size367497|quiver_107206_111393_ID=g73820	503.336	4.58361	8.66052e-13	0	scaffold2193|size367497|quiver_107206_111393_ID=g73820	GDSL-likelipase/acylhydrolase[Medicagotruncatula]	XP_013444874.1	Medtr8g031400.1
scaffold71|size1027562|quiver_481572_482714_ID=g98880	625.244	4.58208	2.56841e-28	0	scaffold71|size1027562|quiver_481572_482714_ID=g98880	chitinase[Medicagotruncatula]	XP_003618817.1	Medtr6g023340.1
scaffold222|size670704|quiver_416610_424808_ID=g38226	118.574	4.58142	5.22437e-12	0	scaffold222|size670704|quiver_416610_424808_ID=g38226	gamete-likeprotein[Medicagotruncatula]	XP_013464171.1	Medtr2g063823.1
scaffold1048|size295003|quiver_149026_150942_ID=g54650	547.886	4.57993	1.09872e-13	7e-117	scaffold1048|size295003|quiver_149026_150942_ID=g54650	glutathioneS-transferase,amino-terminaldomainprotein[Medicagotruncatula]	XP_003623196.1	Medtr7g065600.1
scaffold2732|size129818|quiver_80506_92349_ID=g4978	1350.53	4.57587	8.59082e-15	0	scaffold2732|size129818|quiver_80506_92349_ID=g4978	cell-wallinvertase[Medicagotruncatula]	XP_003597593.2	Medtr2g099950.2
scaffold473|size956512|quiver_253659_255669_ID=g51625	180.404	4.57238	5.96664e-20	0	scaffold473|size956512|quiver_253659_255669_ID=g51625	WRKYfamilytranscriptionfactor[Medicagotruncatula]	XP_003626559.1	Medtr7g117200.1
scaffold1156|size341407|quiver_254219_254962_ID=g108530	150.54	4.56466	2.61688e-08	4e-87	scaffold1156|size341407|quiver_254219_254962_ID=g108530	glutaredoxin-C1protein[Medicagotruncatula]	XP_003593663.1	Medtr2g014760.1
scaffold1|size3002192|quiver_1635417_1643528_ID=g115151	112.246	4.55803	3.5245e-06	0	scaffold1|size3002192|quiver_1635417_1643528_ID=g115151	potassiumtransporter-likeprotein[Medicagotruncatula]	XP_003625895.1	Medtr7g108480.1
scaffold2871|size82557|quiver_44616_48617_ID=g142712	127.56	4.5576	3.14265e-14	0	scaffold2871|size82557|quiver_44616_48617_ID=g142712	cyanogenicbeta-glucosidase,putative[Medicagotruncatula]	XP_013456247.1	Medtr4g066240.1
scaffold1275|size394194|quiver_338975_341546_ID=g131841	440.576	4.55755	0.00169191	7e-126	scaffold1275|size394194|quiver_338975_341546_ID=g131841	lectinreceptorkinase[Medicagotruncatula]	XP_003612439.2	Medtr0015s0030.1
scaffold93|size2103958|quiver_1920165_1920914_ID=g40490	50.7185	4.55428	1.34725e-06	3e-42	scaffold93|size2103958|quiver_1920165_1920914_ID=g40490	hypotheticalproteinMTR_8g092580[Medicagotruncatula]	XP_003630173.1	Medtr8g092580.1
scaffold502|size882097|quiver_682337_684798_ID=g143825	58.3433	4.55377	2.33612e-08	0	scaffold502|size882097|quiver_682337_684798_ID=g143825	glycerol-3-phosphateacyltransferase[Medicagotruncatula]	XP_003589857.1	Medtr1g040500.1
scaffold522|size925605|quiver_528340_531873_ID=g91356	303.798	4.55273	1.40031e-11	0	scaffold522|size925605|quiver_528340_531873_ID=g91356	LRRreceptor-likekinasefamilyprotein,putative[Medicagotruncatula]	XP_003599315.1	Medtr3g031520.1
scaffold918|size469810|quiver_103286_105306_ID=g59905	141.449	4.54348	3.2895e-11	1e-126	scaffold918|size469810|quiver_103286_105306_ID=g59905	NADPH:quinoneoxidoreductase-likeprotein[Medicagotruncatula]	XP_003598677.2	Medtr3g019160.1
scaffold28|size2584658|quiver_556745_558620_ID=g43201	1713.23	4.54189	8.62301e-10	0	scaffold28|size2584658|quiver_556745_558620_ID=g43201	chalconeandstilbenesynthasefamilyprotein[Medicagotruncatula]	XP_003610852.1	Medtr5g007730.1
scaffold1259|size511936|quiver_418667_421364_ID=g6647	104.597	4.53897	1.50803e-08	0	scaffold1259|size511936|quiver_418667_421364_ID=g6647	classIglutamineamidotransferase[Medicagotruncatula]	XP_003624379.1	Medtr7g082570.1
scaffold2658|size83986|quiver_78962_80061_ID=g30055	72.4376	4.53673	0.00140929	6e-60	scaffold2658|size83986|quiver_78962_80061_ID=g30055	hypotheticalproteinMTR_3g104630[Medicagotruncatula]	XP_003603169.1	Medtr3g104630.1
scaffold64|size1467285|quiver_410049_412778_ID=g117931	63.8072	4.52723	1.13551e-10	2e-70	scaffold64|size1467285|quiver_410049_412778_ID=g117931	transmembraneprotein,putative[Medicagotruncatula]	XP_013461361.1	Medtr3g088975.1
scaffold1734|size210256|quiver_146966_148564_ID=g103228	2293.13	4.52121	1.12086e-18	1e-159	scaffold1734|size210256|quiver_146966_148564_ID=g103228	chalcone-flavanoneisomerasefamilyprotein[Medicagotruncatula]	XP_003592761.1	Medtr1g115820.1
scaffold13|size1308877|quiver_951062_951996_ID=g82479	386.897	4.51971	1.28865e-17	3e-90	scaffold13|size1308877|quiver_951062_951996_ID=g82479	plastocyanin-likedomainprotein[Medicagotruncatula]	XP_003602997.2	Medtr3g101260.1
scaffold847|size344255|quiver_112866_118543_ID=g78375	52.0182	4.50939	1.31298e-05	2e-28	scaffold847|size344255|quiver_112866_118543_ID=g78375	hypotheticalproteinMTR_8g030733[Medicagotruncatula]	XP_013444825.1	Medtr8g030733.1
scaffold4849|size13131|quiver_3611_11241_ID=g157474	138.771	4.48571	1.05797e-07	0	scaffold4849|size13131|quiver_3611_11241_ID=g157474	methionine-tRNAligase,putative[Medicagotruncatula]	XP_003609799.2	Medtr4g122580.1
scaffold317|size1308508|quiver_597727_601252_ID=g125949	75.8607	4.47488	2.23739e-08	1e-174	scaffold317|size1308508|quiver_597727_601252_ID=g125949	dihydroflavonol4-reductase-likeprotein[Medicagotruncatula]	XP_003623719.1	Medtr7g074880.1
scaffold1462|size216989|quiver_173396_176502_ID=g144689	817.129	4.47479	3.15143e-20	0	scaffold1462|size216989|quiver_173396_176502_ID=g144689	aldo/ketoreductasefamilyoxidoreductase[Medicagotruncatula]	XP_003621701.1	Medtr7g021850.1
scaffold645|size462968|quiver_83550_86941_ID=g105215	321.085	4.47201	3.63734e-11	0	scaffold645|size462968|quiver_83550_86941_ID=g105215	cytochromeP450familyprotein[Medicagotruncatula]	XP_003607445.1	Medtr4g078110.1
scaffold240|size1000043|quiver_176199_179482_ID=g157993	66.0455	4.46992	9.41002e-09	0	scaffold240|size1000043|quiver_176199_179482_ID=g157993	eukaryoticaspartylproteasefamilyprotein[Medicagotruncatula]	XP_013453024.1	Medtr6g084710.1
scaffold47|size1113868|quiver_551007_553457_ID=g160258	61.0885	4.46569	7.2168e-07	2e-165	scaffold47|size1113868|quiver_551007_553457_ID=g160258	1-aminocyclopropane-1-carboxylateoxidase[Medicagotruncatula]	XP_013444533.1	Medtr8g024120.1
scaffold250|size690331|quiver_243802_248028_ID=g133011	490.866	4.4454	6.83487e-12	0	scaffold250|size690331|quiver_243802_248028_ID=g133011	cytochromeP450family709protein[Medicagotruncatula]	XP_013469137.1	Medtr1g085680.1
scaffold1048|size295003|quiver_138056_140346_ID=g54649	1864.08	4.44234	1.5791e-22	6e-133	scaffold1048|size295003|quiver_138056_140346_ID=g54649	glutathioneS-transferase,amino-terminaldomainprotein[Medicagotruncatula]	XP_003623196.1	Medtr7g065600.1
scaffold52|size1016195|quiver_699179_703810_ID=g148133	53.8541	4.44187	1.18113e-08	1e-96	scaffold52|size1016195|quiver_699179_703810_ID=g148133	hypotheticalproteinMTR_1g017500[Medicagotruncatula]	XP_013465963.1	Medtr1g017500.1
scaffold1048|size295003|quiver_160597_162881_ID=g54652	541.154	4.43943	1.04286e-11	4e-142	scaffold1048|size295003|quiver_160597_162881_ID=g54652	glutathioneS-transferase,amino-terminaldomainprotein[Medicagotruncatula]	XP_003623174.1	Medtr7g065290.1
scaffold180|size738875|quiver_647540_652981_ID=g148362	342.423	4.43572	1.21909e-08	0	scaffold180|size738875|quiver_647540_652981_ID=g148362	pathogen-induciblealpha-dioxygenase[Medicagotruncatula]	XP_013450855.1	Medtr6g007767.1
scaffold25|size1172716|quiver_486275_488134_ID=g50748	901.702	4.4287	2.22561e-09	0	scaffold25|size1172716|quiver_486275_488134_ID=g50748	NACtranscriptionfactor-likeprotein[Medicagotruncatula]	XP_013464754.1	Medtr2g079990.1
scaffold543|size941702|quiver_242163_246359_ID=g36218	75.8746	4.40955	5.68985e-05	3e-10	scaffold543|size941702|quiver_242163_246359_ID=g36218	transmembraneprotein,putative[Medicagotruncatula]	XP_013469639.1	Medtr1g100145.1
scaffold65|size1380710|quiver_563259_565072_ID=g115414	185.721	4.40752	1.66313e-07	5e-145	scaffold65|size1380710|quiver_563259_565072_ID=g115414	transmembraneaminoacidtransporterfamilyprotein[Medicagotruncatula]	XP_003612282.1	Medtr5g023260.1
scaffold1247|size316706|quiver_144994_146231_ID=g36859	57.0582	4.40681	1.8231e-09	0	scaffold1247|size316706|quiver_144994_146231_ID=g36859	lactosylceramide4-alpha-galactosyltransferase-likeprotein[Medicagotruncatula]	XP_003623234.1	Medtr7g067510.1
scaffold554|size644455|quiver_137216_145092_ID=g8402	2289.24	4.40554	7.05973e-18	0	scaffold554|size644455|quiver_137216_145092_ID=g8402	aldo/ketoreductasefamilyoxidoreductase[Medicagotruncatula]	XP_003621701.1	Medtr7g021850.1
scaffold88|size896036|quiver_25896_28365_ID=g53381	108.005	4.40395	3.57841e-09	0	scaffold88|size896036|quiver_25896_28365_ID=g53381	1-aminocyclopropane-1-carboxylateoxidase-likeprotein[Medicagotruncatula]	XP_013444751.1	Medtr8g028435.1
scaffold24|size1168646|quiver_1040239_1044335_ID=g53355	664.414	4.3984	1.27166e-12	0	scaffold24|size1168646|quiver_1040239_1044335_ID=g53355	pirin-likeplantprotein[Medicagotruncatula]	XP_003617678.1	Medtr5g094250.1
scaffold2627|size178807|quiver_128704_130591_ID=g111942	642.625	4.39799	0.00287406	4e-23	scaffold2627|size178807|quiver_128704_130591_ID=g111942	RNArecognitionmotif[Medicagotruncatula]	XP_003611722.1	Medtr5g017130.1
scaffold54|size1381280|quiver_1185366_1187553_ID=g143045	157.81	4.38378	6.09733e-08	4e-179	scaffold54|size1381280|quiver_1185366_1187553_ID=g143045	WRKYfamilytranscriptionfactor[Medicagotruncatula]	XP_003588828.1	Medtr1g013760.1
scaffold1149|size431769|quiver_228406_229519_ID=g126943	596.643	4.38028	2.56723e-23	0	scaffold1149|size431769|quiver_228406_229519_ID=g126943	chitinase[Medicagotruncatula]	XP_003618817.1	Medtr6g023340.1
scaffold428|size531203|quiver_463293_464774_ID=g3477	2687.96	4.37842	1.82165e-21	1e-159	scaffold428|size531203|quiver_463293_464774_ID=g3477	chalcone-flavanoneisomerasefamilyprotein[Medicagotruncatula]	XP_003592761.1	Medtr1g115820.1
scaffold179|size720444|quiver_456000_456994_ID=g150671	85.6933	4.37536	1.02764e-06	2e-108	scaffold179|size720444|quiver_456000_456994_ID=g150671	syringolide-inducedprotein14-1-1[Medicagotruncatula]	XP_003603835.1	Medtr3g114750.1
scaffold1109|size803120|quiver_599033_600757_ID=g62771	57.0795	4.37479	2.23463e-06	6e-59	scaffold1109|size803120|quiver_599033_600757_ID=g62771	glutathioneS-transferase[Medicagotruncatula]	XP_003623171.2	Medtr7g065260.1
scaffold126|size1173562|quiver_101856_102911_ID=g123072	102.662	4.3743	2.27256e-07	5e-151	scaffold126|size1173562|quiver_101856_102911_ID=g123072	DUF1442familyprotein[Medicagotruncatula]	XP_003608809.1	Medtr4g102220.1
scaffold877|size725451|quiver_377323_381113_ID=g1521	115.587	4.373	3.26947e-12	0	scaffold877|size725451|quiver_377323_381113_ID=g1521	S-locuslectinkinasefamilyprotein[Medicagotruncatula]	XP_013445632.1	Medtr0090s0020.1
scaffold112|size856825|quiver_665802_667562_ID=g157761	158.908	4.37274	1.11925e-06	0	scaffold112|size856825|quiver_665802_667562_ID=g157761	FAD-bindingberberinefamilyprotein[Medicagotruncatula]	XP_003594608.1	Medtr2g031460.1
scaffold3|size2661360|quiver_795154_797444_ID=g109513	286.062	4.37083	1.51081e-08	3e-163	scaffold3|size2661360|quiver_795154_797444_ID=g109513	mybtranscriptionfactor[Medicagotruncatula]	XP_013449896.1	Medtr7g096930.1
scaffold296|size616959|quiver_153950_155191_ID=g12842	142.306	4.36936	1.08651e-06	7e-117	scaffold296|size616959|quiver_153950_155191_ID=g12842	phosphatidylethanolamine-bindingprotein[Medicagotruncatula]	XP_013454869.1	Medtr4g017650.1
scaffold122|size1191337|quiver_794512_796205_ID=g132861	156.878	4.36801	4.58919e-12	2e-140	scaffold122|size1191337|quiver_794512_796205_ID=g132861	Chitinase(ClassIV)/Hevein[Medicagotruncatula]	XP_003597548.2	Medtr2g099470.1
scaffold2326|size178909|quiver_99292_102951_ID=g60750	81.5453	4.36667	2.709e-07	0	scaffold2326|size178909|quiver_99292_102951_ID=g60750	tyrosinekinasefamilyprotein[Medicagotruncatula]	XP_013459475.1	Medtr3g040800.1
scaffold1121|size564772|quiver_406363_408504_ID=g31806	350.397	4.36255	0.000758578	3e-132	scaffold1121|size564772|quiver_406363_408504_ID=g31806	NADPH:quinoneoxidoreductase-likeprotein[Medicagotruncatula]	XP_003627843.1	Medtr8g039090.1
scaffold119|size1284894|quiver_1013557_1017856_ID=g140506	101.085	4.3622	2.49889e-07	0	scaffold119|size1284894|quiver_1013557_1017856_ID=g140506	white-brown-complexABCtransporterfamilyprotein,putative[Medicagotruncatula]	XP_003608431.1	Medtr4g094010.1
scaffold1580|size285325|quiver_55456_58986_ID=g4533	1320.68	4.3551	6.20601e-21	0	scaffold1580|size285325|quiver_55456_58986_ID=g4533	Chitinase(ClassIb)/Hevein[Medicagotruncatula]	XP_013446334.1	Medtr8g074335.1
scaffold101|size931763|quiver_213750_220923_ID=g20457	132.125	4.35493	2.75422e-13	0	scaffold101|size931763|quiver_213750_220923_ID=g20457	transcriptioninitiationfactorIIFsubunitalpha[Medicagotruncatula]	XP_003594209.2	Medtr2g025620.1
scaffold1563|size281398|quiver_267198_268110_ID=g47448	781.483	4.35459	8.2066e-09	3e-105	scaffold1563|size281398|quiver_267198_268110_ID=g47448	pathogenesis-relatedproteinbetVIfamilyprotein[Medicagotruncatula]	XP_013451645.1	Medtr6g033450.1
scaffold646|size636037|quiver_288517_297278_ID=g102473	236.911	4.33189	5.22928e-13	0	scaffold646|size636037|quiver_288517_297278_ID=g102473	ABCtransporterAfamilyprotein[Medicagotruncatula]	XP_013459378.1	Medtr3g437870.1
scaffold1005|size430202|quiver_87346_90769_ID=g1627	720.046	4.32779	1.63095e-28	0	scaffold1005|size430202|quiver_87346_90769_ID=g1627	methylesterase[Medicagotruncatula]	XP_013446461.1	Medtr8g079120.1
scaffold918|size469810|quiver_271884_275915_ID=g59928	86.8041	4.32447	4.27997e-08	0	scaffold918|size469810|quiver_271884_275915_ID=g59928	S-locuslectinkinasefamilyprotein[Medicagotruncatula]	XP_013459015.1	Medtr3g019530.2
scaffold239|size1410339|quiver_699841_701595_ID=g160650	891.192	4.32157	2.03214e-19	0	scaffold239|size1410339|quiver_699841_701595_ID=g160650	isoflavone-7-O-methyltransferase[Medicagotruncatula]	XP_013456930.1	Medtr4g088190.1
scaffold123|size834866|quiver_437860_439180_ID=g130405	139.093	4.31713	2.49098e-13	0	scaffold123|size834866|quiver_437860_439180_ID=g130405	glucanendo-1,3-beta-glucosidase[Medicagotruncatula]	XP_003607316.1	Medtr4g076440.1
scaffold857|size425591|quiver_207703_209914_ID=g52075	66.6652	4.31014	2.34143e-07	0	scaffold857|size425591|quiver_207703_209914_ID=g52075	leucine-richreceptor-likekinasefamilyprotein[Medicagotruncatula]	XP_003619380.2	Medtr6g051800.1
scaffold1563|size281398|quiver_40096_42977_ID=g47420	65.0118	4.30144	1.09712e-10	2e-180	scaffold1563|size281398|quiver_40096_42977_ID=g47420	auxineffluxcarrierfamilyprotein[Medicagotruncatula]	XP_003612402.1	Medtr5g024640.1
scaffold332|size1695346|quiver_512049_519655_ID=g85550	70.318	4.28912	3.30025e-08	0	scaffold332|size1695346|quiver_512049_519655_ID=g85550	phospholipaseDalpha1[Medicagotruncatula]	XP_003611169.2	Medtr5g011050.1
scaffold74|size1258999|quiver_561030_563095_ID=g90542	318.636	4.28256	9.13695e-14	0	scaffold74|size1258999|quiver_561030_563095_ID=g90542	MFStransporter[Medicagotruncatula]	XP_013470231.1	Medtr1g111510.1
scaffold2415|size163810|quiver_6639_14521_ID=g162265	123.414	4.2751	1.69031e-15	0	scaffold2415|size163810|quiver_6639_14521_ID=g162265	receptorfamilyligand-bindingregionprotein[Medicagotruncatula]	XP_003593706.1	Medtr2g015290.1
scaffold13|size1308877|quiver_895301_896356_ID=g82473	598.153	4.27502	1.98755e-11	0	scaffold13|size1308877|quiver_895301_896356_ID=g82473	pheromonereceptor-likeprotein[Medicagotruncatula]	XP_003603003.1	Medtr3g101320.1
scaffold952|size460391|quiver_458404_460556_ID=g139086	101.274	4.26572	2.61315e-07	0	scaffold952|size460391|quiver_458404_460556_ID=g139086	heatshockcognate70kDa-likeprotein[Medicagotruncatula]	XP_013451697.1	Medtr6g033820.1
scaffold1496|size226769|quiver_86556_96751_ID=g54955	78.6876	4.25344	1.57697e-09	0	scaffold1496|size226769|quiver_86556_96751_ID=g54955	tyrosinekinasefamilyprotein[Medicagotruncatula]	XP_013459475.1	Medtr3g040800.1
scaffold321|size1251694|quiver_1026579_1030386_ID=g116005	990.107	4.24907	5.83684e-11	0	scaffold321|size1251694|quiver_1026579_1030386_ID=g116005	WRKYtranscriptionfactor[Medicagotruncatula]	XP_003599287.1	Medtr3g031220.1
scaffold1109|size803120|quiver_592920_595187_ID=g62770	236.909	4.24724	7.60874e-08	4e-142	scaffold1109|size803120|quiver_592920_595187_ID=g62770	glutathioneS-transferase,amino-terminaldomainprotein[Medicagotruncatula]	XP_003623168.1	Medtr7g065230.1
scaffold892|size332418|quiver_28379_30391_ID=g129047	60.3567	4.23746	3.36704e-08	0	scaffold892|size332418|quiver_28379_30391_ID=g129047	FAD-bindingberberinefamilyprotein[Medicagotruncatula]	XP_003594608.1	Medtr2g031460.1
scaffold881|size486690|quiver_351981_355387_ID=g156308	59.3233	4.23134	1.65666e-07	0	scaffold881|size486690|quiver_351981_355387_ID=g156308	glucanendo-1,3-beta-glucosidase[Medicagotruncatula]	XP_003607316.1	Medtr4g076440.1
scaffold55|size1169985|quiver_433731_434946_ID=g140244	5015.76	4.22823	7.75123e-14	0	scaffold55|size1169985|quiver_433731_434946_ID=g140244	Chitinase(ClassI)/Hevein[Medicagotruncatula]	XP_003604092.2	Medtr3g118390.1
scaffold811|size514739|quiver_101096_103807_ID=g6245	470.26	4.22304	1.19489e-19	0	scaffold811|size514739|quiver_101096_103807_ID=g6245	methylesterase[Medicagotruncatula]	XP_013446461.1	Medtr8g079120.1
scaffold82|size1448041|quiver_475906_476627_ID=g69354	60.3898	4.20356	0.000182576	6e-71	scaffold82|size1448041|quiver_475906_476627_ID=g69354	pathogenesis-relatedthaumatinfamilyprotein[Medicagotruncatula]	XP_013447001.1	Medtr8g096910.1
scaffold185|size716793|quiver_24532_31031_ID=g135310	83.2614	4.19902	6.87981e-07	0	scaffold185|size716793|quiver_24532_31031_ID=g135310	phospholipaseDalpha1[Medicagotruncatula]	XP_003611169.2	Medtr5g011050.1
scaffold69|size1090294|quiver_825604_829058_ID=g104184	51.9602	4.19719	1.19932e-07	1e-30	scaffold69|size1090294|quiver_825604_829058_ID=g104184	transmembraneprotein,putative[Medicagotruncatula]	XP_013452519.1	Medtr0202s0040.1
scaffold2121|size141329|quiver_75046_84029_ID=g95656	68.7722	4.19633	6.43512e-06	0	scaffold2121|size141329|quiver_75046_84029_ID=g95656	glycosidehydrolasefamily1protein[Medicagotruncatula]	XP_003604643.1	Medtr4g015460.1
scaffold466|size806206|quiver_326033_328168_ID=g70011	50.2184	4.19356	1.76901e-05	0	scaffold466|size806206|quiver_326033_328168_ID=g70011	anthocyanin5-aromaticacyltransferase[Medicagotruncatula]	XP_003621462.1	Medtr7g014200.1
scaffold3|size2661360|quiver_479342_481315_ID=g109471	1843.01	4.18533	2.58666e-11	0	scaffold3|size2661360|quiver_479342_481315_ID=g109471	cytochromeP450family94protein[Medicagotruncatula]	XP_013449846.1	Medtr7g096340.1
scaffold700|size998022|quiver_577472_579326_ID=g128880	316.921	4.17444	8.94975e-09	1e-91	scaffold700|size998022|quiver_577472_579326_ID=g128880	plantintegralmembraneprotein[Medicagotruncatula]	XP_003609582.1	Medtr4g118800.1
scaffold2792|size176245|quiver_130866_140895_ID=g14667	280.568	4.17075	1.07224e-06	0	scaffold2792|size176245|quiver_130866_140895_ID=g14667	NACtranscriptionfactor-likeprotein[Medicagotruncatula]	XP_013445409.1	Medtr8g059170.1
scaffold299|size782446|quiver_732401_733544_ID=g5749	1505.04	4.16853	3.35739e-12	2e-121	scaffold299|size782446|quiver_732401_733544_ID=g5749	DUF1645familyprotein[Medicagotruncatula]	XP_003589248.1	Medtr1g021070.1
scaffold346|size2037323|quiver_106172_108631_ID=g48908	430.525	4.16729	2.17363e-15	0	scaffold346|size2037323|quiver_106172_108631_ID=g48908	cytochromeP450family71protein[Medicagotruncatula]	XP_013457720.1	Medtr4g104540.1
scaffold493|size1337387|quiver_625842_630630_ID=g959	314.938	4.15891	8.1275e-15	0	scaffold493|size1337387|quiver_625842_630630_ID=g959	NAD(P)HdehydrogenaseB2[Medicagotruncatula]	XP_013462476.1	Medtr2g011730.1
scaffold243|size648349|quiver_379899_381707_ID=g150757	90.3118	4.15694	0.00378669	1e-84	scaffold243|size648349|quiver_379899_381707_ID=g150757	AThookmotifDNA-bindingfamilyprotein[Medicagotruncatula]	XP_013467110.1	Medtr1g044155.1
scaffold406|size747826|quiver_725595_726534_ID=g59253	381.202	4.15652	4.29156e-27	1e-141	scaffold406|size747826|quiver_725595_726534_ID=g59253	polygalacturonaseinhibitorprotein[Medicagotruncatula]	XP_003621811.1	Medtr7g023690.1
scaffold129|size941506|quiver_220412_222614_ID=g115552	204.553	4.15607	1.20756e-10	5e-152	scaffold129|size941506|quiver_220412_222614_ID=g115552	heatshocktranscriptionfactor[Medicagotruncatula]	XP_003625136.1	Medtr7g091370.1
scaffold7|size1962894|quiver_473891_480014_ID=g98609	186.516	4.15037	4.96432e-16	9e-137	scaffold7|size1962894|quiver_473891_480014_ID=g98609	glutathioneS-transferasetau[Medicagotruncatula]	XP_013468274.1	Medtr1g067180.1
scaffold158|size1345574|quiver_702519_706601_ID=g38098	202.052	4.14811	2.64428e-08	0	scaffold158|size1345574|quiver_702519_706601_ID=g38098	NADP-specificglutamatedehydrogenase[Medicagotruncatula]	XP_003618972.1	Medtr6g029460.1
scaffold244|size647817|quiver_86526_91880_ID=g148384	470.185	4.14267	1.69801e-10	0	scaffold244|size647817|quiver_86526_91880_ID=g148384	cysteine-richreceptor-kinase-likeprotein[Medicagotruncatula]	XP_003610653.1	Medtr5g005480.1
scaffold571|size823207|quiver_56582_59871_ID=g131081	86.6742	4.13733	5.09755e-06	7e-99	scaffold571|size823207|quiver_56582_59871_ID=g131081	DUF761domainprotein[Medicagotruncatula]	XP_013467659.1	Medtr1g053900.1
scaffold44|size1039181|quiver_676780_677310_ID=g2815	184.473	4.13131	1.82817e-09	7e-33	scaffold44|size1039181|quiver_676780_677310_ID=g2815	cysteine-richTMmodulestresstoleranceprotein[Medicagotruncatula]	XP_013466980.1	Medtr1g040735.1
scaffold858|size341222|quiver_71847_73621_ID=g49616	85.6469	4.1282	3.17492e-10	3e-126	scaffold858|size341222|quiver_71847_73621_ID=g49616	jasmonatezim-domainprotein[Medicagotruncatula]	XP_003609979.1	Medtr4g124960.1
scaffold1652|size189802|quiver_141717_144681_ID=g149817	56.4517	4.11877	5.92623e-09	0	scaffold1652|size189802|quiver_141717_144681_ID=g149817	stressup-regulatedNod19protein[Medicagotruncatula]	XP_013457320.1	Medtr4g094562.1
scaffold1513|size322597|quiver_115526_123554_ID=g11583	147.509	4.11866	5.71051e-14	0	scaffold1513|size322597|quiver_115526_123554_ID=g11583	DUF668familyprotein[Medicagotruncatula]	XP_003589496.1	Medtr1g025340.1
scaffold41|size1714948|quiver_482152_483758_ID=g9860	55.7924	4.11243	0.0071446	2e-174	scaffold41|size1714948|quiver_482152_483758_ID=g9860	F-boxplant-likeprotein,putative[Medicagotruncatula]	XP_013462852.1	Medtr2g023710.1
scaffold464|size811550|quiver_9984_13511_ID=g75079	128.174	4.0974	1.15082e-06	1e-28	scaffold464|size811550|quiver_9984_13511_ID=g75079	hypotheticalproteinMTR_8g030733[Medicagotruncatula]	XP_013444825.1	Medtr8g030733.1
scaffold5|size2322722|quiver_710661_715361_ID=g103851	237.571	4.09379	5.45885e-09	2e-152	scaffold5|size2322722|quiver_710661_715361_ID=g103851	dihydroflavonol4-reductase-likeprotein[Medicagotruncatula]	XP_003623719.1	Medtr7g074880.1
scaffold1647|size303607|quiver_88306_88909_ID=g161953	267.283	4.09152	2.24336e-10	4e-39	scaffold1647|size303607|quiver_88306_88909_ID=g161953	inhibitoroftrypsinandhagemanfactor-likeprotein[Medicagotruncatula]	XP_003590795.1	Medtr1g075340.2
scaffold15|size1377404|quiver_626175_628427_ID=g76982	978.857	4.08084	1.20871e-09	1e-105	scaffold15|size1377404|quiver_626175_628427_ID=g76982	AP2domainclasstranscriptionfactor[Medicagotruncatula]	XP_013451886.1	Medtr6g037610.1
scaffold219|size675333|quiver_426787_429358_ID=g46224	652.664	4.08049	2.46101e-09	0	scaffold219|size675333|quiver_426787_429358_ID=g46224	phenylalanineammonia-lyase-likeprotein[Medicagotruncatula]	XP_003618076.1	Medtr5g098720.1
scaffold1362|size439476|quiver_346730_351071_ID=g70926	185.938	4.06187	5.40357e-17	0	scaffold1362|size439476|quiver_346730_351071_ID=g70926	WRKYfamilytranscriptionfactor[Medicagotruncatula]	XP_003595431.2	Medtr2g045360.1
scaffold2672|size83040|quiver_37892_41881_ID=g159983	543.066	4.06129	1.12958e-11	0	scaffold2672|size83040|quiver_37892_41881_ID=g159983	NADP-specificglutamatedehydrogenase[Medicagotruncatula]	XP_003618972.1	Medtr6g029460.1
scaffold113|size1083815|quiver_82410_84871_ID=g155218	92.4067	4.05979	1.44567e-05	1e-159	scaffold113|size1083815|quiver_82410_84871_ID=g155218	NADP-dependentalkenaldoublebondreductase[Medicagotruncatula]	XP_013443999.1	Medtr8g010030.1
scaffold2318|size155339|quiver_81196_87761_ID=g82037	95.2635	4.05796	4.12562e-05	2e-67	scaffold2318|size155339|quiver_81196_87761_ID=g82037	mybtranscriptionfactor[Medicagotruncatula]	XP_003597078.2	Medtr0008s0470.1
scaffold513|size465068|quiver_448881_449679_ID=g116290	74.7163	4.0563	1.23703e-07	3e-90	scaffold513|size465068|quiver_448881_449679_ID=g116290	diseaseresistanceprotein(TIR-NBS-LRRclass)[Medicagotruncatula]	XP_013445805.1	Medtr8g469140.1
scaffold343|size687585|quiver_198401_201723_ID=g56417	92.5829	4.04944	2.33673e-06	0	scaffold343|size687585|quiver_198401_201723_ID=g56417	WNKkinase[Medicagotruncatula]	XP_013451153.1	Medtr6g016260.1
scaffold227|size832031|quiver_98036_99440_ID=g25417	54.4649	4.04869	0.00664745	0	scaffold227|size832031|quiver_98036_99440_ID=g25417	LRRreceptor-likekinase[Medicagotruncatula]	XP_003592293.2	Medtr1g101250.1
scaffold70|size1270722|quiver_1162684_1168007_ID=g101712	93.049	4.04834	2.37235e-11	0	scaffold70|size1270722|quiver_1162684_1168007_ID=g101712	cytochromeP450familyprotein[Medicagotruncatula]	XP_003627672.1	Medtr8g035810.1
scaffold2719|size79675|quiver_68870_71661_ID=g37537	195.834	4.03555	2.16412e-10	0	scaffold2719|size79675|quiver_68870_71661_ID=g37537	cellulosesynthase-likeproteinD3[Medicagotruncatula]	XP_013456937.1	Medtr4g088225.1
scaffold597|size458350|quiver_9848_12421_ID=g62193	882.594	4.02676	1.05246e-12	0	scaffold597|size458350|quiver_9848_12421_ID=g62193	phenylalanineammonia-lyase-likeprotein[Medicagotruncatula]	XP_003618076.1	Medtr5g098720.1
scaffold1104|size283261|quiver_119849_132791_ID=g75969	72.4914	4.02221	5.28947e-08	2e-151	scaffold1104|size283261|quiver_119849_132791_ID=g75969	AP2domainclasstranscriptionfactor[Medicagotruncatula]	XP_003602514.1	Medtr3g095190.1
scaffold3020|size58160|quiver_16122_22321_ID=g87446	349.896	4.01617	5.79913e-14	0	scaffold3020|size58160|quiver_16122_22321_ID=g87446	NAD(P)HdehydrogenaseB2[Medicagotruncatula]	XP_013462476.1	Medtr2g011730.1
scaffold103|size1819031|quiver_1643211_1645072_ID=g15295	167.33	4.01613	5.82855e-08	1e-91	scaffold103|size1819031|quiver_1643211_1645072_ID=g15295	plantintegralmembraneprotein[Medicagotruncatula]	XP_003609582.1	Medtr4g118800.1
scaffold1281|size385212|quiver_338813_343602_ID=g117070	87.2247	4.01307	2.53663e-06	0	scaffold1281|size385212|quiver_338813_343602_ID=g117070	LRRreceptor-likekinaseplant[Medicagotruncatula]	XP_003597638.2	Medtr2g100450.1
scaffold406|size747826|quiver_733475_737334_ID=g59254	109.902	4.00046	7.93923e-10	7e-130	scaffold406|size747826|quiver_733475_737334_ID=g59254	polygalacturonaseinhibitingprotein,putative[Medicagotruncatula]	XP_003621809.1	Medtr7g023670.1
scaffold89|size895260|quiver_353331_356110_ID=g50901	143.903	3.9936	3.62683e-09	0	scaffold89|size895260|quiver_353331_356110_ID=g50901	F-boxplant-likeprotein[Medicagotruncatula]	XP_013470445.1	Medtr1g115400.1
scaffold1472|size245529|quiver_161609_165221_ID=g119654	269.305	3.99142	7.75838e-09	0	scaffold1472|size245529|quiver_161609_165221_ID=g119654	cytochromeP450familyprotein[Medicagotruncatula]	XP_003607445.1	Medtr4g078110.1
scaffold1984|size438347|quiver_133857_137481_ID=g119862	1607.84	3.98042	1.47943e-13	0	scaffold1984|size438347|quiver_133857_137481_ID=g119862	pectinesterase/pectinesteraseinhibitor[Medicagotruncatula]	XP_013455077.1	Medtr4g025730.1
scaffold22|size1923159|quiver_494960_496570_ID=g58440	238.575	3.97801	3.02514e-12	0	scaffold22|size1923159|quiver_494960_496570_ID=g58440	F-boxprotein[Medicagotruncatula]	XP_013452243.1	Medtr6g049050.1
scaffold2438|size309668|quiver_305408_308189_ID=g103512	151.196	3.97532	1.13609e-06	0	scaffold2438|size309668|quiver_305408_308189_ID=g103512	LysMtypereceptorkinase[Medicagotruncatula]	XP_003624108.1	Medtr7g079350.1
scaffold2551|size161479|quiver_93276_94951_ID=g142636	710.72	3.97526	1.45946e-21	0	scaffold2551|size161479|quiver_93276_94951_ID=g142636	UDP-glucosyltransferasefamilyprotein[Medicagotruncatula]	XP_003622634.2	Medtr0078s0010.1
scaffold1295|size266642|quiver_138586_148148_ID=g78766	282.584	3.97377	9.75955e-11	4e-169	scaffold1295|size266642|quiver_138586_148148_ID=g78766	caffeicacidO-methyltransferase[Medicagotruncatula]	XP_013466819.1	Medtr1g036510.2
scaffold2048|size141760|quiver_55456_57171_ID=g119911	149.231	3.96366	1.23227e-08	5.7	scaffold2048|size141760|quiver_55456_57171_ID=g119911	LRRreceptor-likekinasefamilyprotein[Medicagotruncatula]	XP_013469217.1	Medtr1g033390.1
scaffold164|size1349373|quiver_84806_86871_ID=g22903	264.205	3.95688	2.17039e-11	0	scaffold164|size1349373|quiver_84806_86871_ID=g22903	MFStransporter[Medicagotruncatula]	XP_013470231.1	Medtr1g111510.1
scaffold5|size2322722|quiver_660904_663148_ID=g103847	937.361	3.94616	4.62853e-22	0	scaffold5|size2322722|quiver_660904_663148_ID=g103847	dihydroflavonol4-reductase-likeprotein[Medicagotruncatula]	XP_003623704.1	Medtr7g074710.1
scaffold1201|size287258|quiver_112236_116996_ID=g156539	116.346	3.94337	6.05131e-08	0	scaffold1201|size287258|quiver_112236_116996_ID=g156539	ureidepermease-likeprotein[Medicagotruncatula]	XP_003614096.1	Medtr5g044710.1
scaffold119|size1284894|quiver_495285_498189_ID=g140424	178.994	3.93702	7.28405e-06	0	scaffold119|size1284894|quiver_495285_498189_ID=g140424	L-typelectin-domainreceptorkinase[Medicagotruncatula]	XP_003608363.1	Medtr4g093070.1
scaffold82|size1448041|quiver_472024_472677_ID=g69352	63.0784	3.93313	0.000342535	8e-123	scaffold82|size1448041|quiver_472024_472677_ID=g69352	pathogenesis-relatedthaumatinfamilyprotein[Medicagotruncatula]	XP_013447001.1	Medtr8g096910.1
scaffold997|size1133845|quiver_739295_740009_ID=g21631	981.77	3.93056	8.497e-13	4e-105	scaffold997|size1133845|quiver_739295_740009_ID=g21631	pathogenesis-relatedthaumatinfamilyprotein[Medicagotruncatula]	XP_013447002.1	Medtr8g096920.1
scaffold251|size638043|quiver_551811_555349_ID=g130631	59.3825	3.92812	2.71718e-05	0	scaffold251|size638043|quiver_551811_555349_ID=g130631	glucose6-phosphate/phosphatetranslocator1[Medicagotruncatula]	XP_003610399.2	Medtr4g131800.1
scaffold102|size1061135|quiver_741194_746921_ID=g18149	113.482	3.92619	7.04333e-09	0	scaffold102|size1061135|quiver_741194_746921_ID=g18149	LRRreceptor-likekinaseplant[Medicagotruncatula]	XP_003597638.2	Medtr2g100450.1
scaffold583|size670554|quiver_473873_475084_ID=g99789	213.143	3.92437	1.48256e-06	2e-102	scaffold583|size670554|quiver_473873_475084_ID=g99789	nudixhydrolase-likeprotein[Medicagotruncatula]	XP_003615020.1	Medtr5g062660.1
scaffold1259|size511936|quiver_474217_481397_ID=g6656	99.4742	3.92274	6.83031e-05	0	scaffold1259|size511936|quiver_474217_481397_ID=g6656	receptor-likekinase[Medicagotruncatula]	XP_003624366.1	Medtr7g082460.1
scaffold1008|size795548|quiver_424250_425865_ID=g159118	53.6994	3.9224	0.0118716	0	scaffold1008|size795548|quiver_424250_425865_ID=g159118	lignin-forminganionicperoxidase[Medicagotruncatula]	XP_003607863.2	Medtr4g083710.1
scaffold5648|size7135|quiver_6236_7135_ID=g76913	200.553	3.91992	2.18568e-06	4e-75	scaffold5648|size7135|quiver_6236_7135_ID=g76913	NACtranscriptionfactor-likeprotein[Medicagotruncatula]	XP_013464754.1	Medtr2g079990.2
scaffold397|size569455|quiver_36868_37821_ID=g83187	388.093	3.89086	2.23101e-19	1e-141	scaffold397|size569455|quiver_36868_37821_ID=g83187	polygalacturonaseinhibitorprotein[Medicagotruncatula]	XP_003621811.1	Medtr7g023690.1
scaffold3222|size71797|quiver_33636_37975_ID=g60935	79.3468	3.89036	1.39524e-08	1e-96	scaffold3222|size71797|quiver_33636_37975_ID=g60935	hypotheticalproteinMTR_1g017500[Medicagotruncatula]	XP_013465963.1	Medtr1g017500.1
scaffold90|size995510|quiver_455309_456075_ID=g48374	261.048	3.88092	1.28153e-08	2e-97	scaffold90|size995510|quiver_455309_456075_ID=g48374	pathogenesis-relatedthaumatinfamilyprotein[Medicagotruncatula]	XP_013447002.1	Medtr8g096920.1
scaffold2211|size137345|quiver_14936_18709_ID=g27215	556.41	3.88021	1.32856e-11	0	scaffold2211|size137345|quiver_14936_18709_ID=g27215	WRKYtranscriptionfactor[Medicagotruncatula]	XP_003599287.1	Medtr3g031220.1
scaffold508|size934001|quiver_402978_403636_ID=g128583	75.3077	3.87888	3.3105e-06	2e-40	scaffold508|size934001|quiver_402978_403636_ID=g128583	hypotheticalproteinMTR_4g007580[Medicagotruncatula]	XP_013454534.1	Medtr4g007580.1
scaffold2030|size295233|quiver_168181_175459_ID=g164751	63.9751	3.87774	6.94348e-05	0	scaffold2030|size295233|quiver_168181_175459_ID=g164751	cysteine-richreceptor-kinase-likeprotein[Medicagotruncatula]	XP_003615450.2	Medtr5g068190.1
scaffold159|size1317552|quiver_83946_88159_ID=g35593	1856.91	3.87465	7.627e-13	0	scaffold159|size1317552|quiver_83946_88159_ID=g35593	stressup-regulatedNod19protein[Medicagotruncatula]	XP_013457319.1	Medtr4g094560.1
scaffold40|size1496511|quiver_725516_727934_ID=g12416	273.459	3.86711	6.65954e-15	8e-179	scaffold40|size1496511|quiver_725516_727934_ID=g12416	1-aminocyclopropane-1-carboxylateoxidase-likeprotein[Medicagotruncatula]	XP_003626791.2	Medtr8g009120.1
scaffold1331|size695856|quiver_664614_665752_ID=g152025	75.135	3.85462	2.40716e-08	1e-147	scaffold1331|size695856|quiver_664614_665752_ID=g152025	tubbyC2protein[Medicagotruncatula]	XP_003627442.1	Medtr8g023060.1
scaffold1362|size439476|quiver_204288_209037_ID=g70913	74.2418	3.85423	1.13146e-05	3e-35	scaffold1362|size439476|quiver_204288_209037_ID=g70913	SPFHdomain/band7familyprotein[Medicagotruncatula]	XP_003602418.2	Medtr3g093120.1
scaffold118|size925791|quiver_209949_214893_ID=g143101	97.5083	3.85247	0.000232998	3e-73	scaffold118|size925791|quiver_209949_214893_ID=g143101	hypotheticalproteinMTR_8g464800[Medicagotruncatula]	XP_013445579.1	Medtr8g464800.1
scaffold673|size586486|quiver_75352_78781_ID=g31317	64.2489	3.8503	6.35577e-07	4e-139	scaffold673|size586486|quiver_75352_78781_ID=g31317	ankyrinrepeatprotein[Medicagotruncatula]	XP_003598604.2	Medtr1g059930.1
scaffold565|size455066|quiver_37576_44901_ID=g146423	225.794	3.84159	1.08661e-08	0	scaffold565|size455066|quiver_37576_44901_ID=g146423	translationinitiationfactorIF-2,putative[Medicagotruncatula]	XP_003592121.1	Medtr1g098970.1
scaffold2600|size123179|quiver_9618_11781_ID=g14600	62.9546	3.84091	1.15928e-06	0	scaffold2600|size123179|quiver_9618_11781_ID=g14600	stress-inducedreceptor-likekinase[Medicagotruncatula]	XP_013466272.1	Medtr1g027050.1
scaffold621|size853186|quiver_606243_608286_ID=g1220	115.521	3.83762	2.38366e-05	0	scaffold621|size853186|quiver_606243_608286_ID=g1220	NAD(P)-bindingrossmann-foldprotein[Medicagotruncatula]	XP_013456159.1	Medtr4g064887.1
scaffold1853|size163248|quiver_150924_151811_ID=g127339	357.445	3.83599	0.0104694	2e-114	scaffold1853|size163248|quiver_150924_151811_ID=g127339	Kunitztypetrypsininhibitor/Alpha-fucosidase[Medicagotruncatula]	XP_003619553.1	Medtr6g059410.1
scaffold824|size580782|quiver_249506_252954_ID=g138924	129.68	3.83133	5.91752e-05	0	scaffold824|size580782|quiver_249506_252954_ID=g138924	L-typelectin-domainreceptorkinase[Medicagotruncatula]	XP_003608363.1	Medtr4g093070.1
scaffold1251|size596467|quiver_289615_290969_ID=g26724	1807.09	3.82624	1.66417e-10	3e-98	scaffold1251|size596467|quiver_289615_290969_ID=g26724	Chitinase/Hevein/PR-4/Wheatwin2[Medicagotruncatula]	XP_013468976.1	Medtr1g080820.1
scaffold810|size428824|quiver_315418_324328_ID=g8717	54.4231	3.82474	0.0150545	0	scaffold810|size428824|quiver_315418_324328_ID=g8717	MATEeffluxfamilyprotein[Medicagotruncatula]	XP_013452933.1	Medtr6g081240.1
scaffold1615|size422784|quiver_65036_68043_ID=g78945	229.717	3.81702	0.00634542	0	scaffold1615|size422784|quiver_65036_68043_ID=g78945	cytochromeP450family71protein[Medicagotruncatula]	XP_003600328.1	Medtr3g057980.1
scaffold455|size1346536|quiver_987029_990599_ID=g99587	99.5725	3.81392	2.31272e-05	0	scaffold455|size1346536|quiver_987029_990599_ID=g99587	cytochromeP450familyprotein[Medicagotruncatula]	XP_003588968.2	Medtr1g015860.1
scaffold206|size1249270|quiver_887841_888851_ID=g80318	1971.08	3.80857	0.00360772	1e-118	scaffold206|size1249270|quiver_887841_888851_ID=g80318	DUF1645familyprotein[Medicagotruncatula]	XP_003613226.1	Medtr5g034230.1
scaffold1688|size183309|quiver_27376_31025_ID=g55040	835.633	3.80707	1.53766e-07	9e-13	scaffold1688|size183309|quiver_27376_31025_ID=g55040	hypotheticalproteinMTR_3g462310[Medicagotruncatula]	XP_013460121.1	Medtr3g462310.1
scaffold1806|size293506|quiver_136756_140599_ID=g81885	1025.04	3.80554	6.95805e-09	0	scaffold1806|size293506|quiver_136756_140599_ID=g81885	WRKYtranscriptionfactor[Medicagotruncatula]	XP_003615949.1	Medtr5g074400.1
scaffold563|size910819|quiver_157742_161871_ID=g151122	533.358	3.8027	1.038e-15	0	scaffold563|size910819|quiver_157742_161871_ID=g151122	caffeicacidO-methyltransferase[Medicagotruncatula]	XP_003618025.2	Medtr5g098170.1
scaffold1057|size449459|quiver_107400_107951_ID=g31726	64.2144	3.79607	0.012886	8e-39	scaffold1057|size449459|quiver_107400_107951_ID=g31726	hypotheticalproteinMTR_7g064050[Medicagotruncatula]	XP_013449004.1	Medtr7g064050.1
scaffold434|size605476|quiver_214805_215621_ID=g153382	93.8554	3.79208	0.0139615	3e-150	scaffold434|size605476|quiver_214805_215621_ID=g153382	Lipidtransferprotein[Medicagotruncatula]	XP_003620188.1	Medtr6g078290.1
scaffold142|size1573412|quiver_1095610_1096403_ID=g80134	166.309	3.78919	4.95594e-05	4e-124	scaffold142|size1573412|quiver_1095610_1096403_ID=g80134	CAP,cysteine-richsecretoryprotein,antigen5[Medicagotruncatula]	XP_013463163.1	Medtr2g435490.1
scaffold2412|size105564|quiver_81416_86447_ID=g4910	63.0789	3.78848	5.15023e-08	0	scaffold2412|size105564|quiver_81416_86447_ID=g4910	flavonolsynthase/flavanone3-hydroxylase[Medicagotruncatula]	XP_013445956.1	Medtr8g064200.1
scaffold2247|size326497|quiver_41414_43571_ID=g101050	211.064	3.78571	8.71358e-09	9e-53	scaffold2247|size326497|quiver_41414_43571_ID=g101050	plastocyanin-likedomainprotein[Medicagotruncatula]	XP_013456237.1	Medtr0334s0010.1
scaffold10|size1757721|quiver_1062024_1063973_ID=g90386	124.855	3.77668	7.97911e-11	5e-127	scaffold10|size1757721|quiver_1062024_1063973_ID=g90386	malonyl-CoA:isoflavone7-O-glucosidemalonyltransferase[Medicagotruncatula]	XP_013451021.1	Medtr6g015320.1
scaffold1|size3002192|quiver_23118_27261_ID=g114951	90.4164	3.776	0.00014821	0	scaffold1|size3002192|quiver_23118_27261_ID=g114951	F-box/RNIsuperfamilyprotein,putative[Medicagotruncatula]	XP_003624976.2	Medtr7g089620.1
scaffold83|size1731409|quiver_505075_505985_ID=g66656	169.784	3.77169	1.46185e-07	2e-141	scaffold83|size1731409|quiver_505075_505985_ID=g66656	Ripeningrelatedproteinfamily[Medicagotruncatula]	XP_013465328.1	Medtr2g095060.1
scaffold102|size1061135|quiver_211889_213303_ID=g18083	62.7869	3.76012	2.02432e-05	5e-164	scaffold102|size1061135|quiver_211889_213303_ID=g18083	WRKYfamilytranscriptionfactor[Medicagotruncatula]	XP_013447112.1	Medtr8g098945.1
scaffold1207|size262472|quiver_221272_223243_ID=g141982	1153.93	3.75561	1.51954e-07	6e-157	scaffold1207|size262472|quiver_221272_223243_ID=g141982	plastocyanin-likedomainprotein[Medicagotruncatula]	XP_003609366.1	Medtr4g114870.1
scaffold293|size596535|quiver_67990_69771_ID=g20851	235.95	3.75448	6.09733e-08	0	scaffold293|size596535|quiver_67990_69771_ID=g20851	UDP-glucosyltransferasefamilyprotein[Medicagotruncatula]	XP_003613351.1	Medtr5g035580.1
scaffold2|size3323527|quiver_2685202_2688442_ID=g112468	356.79	3.75269	2.36711e-08	0	scaffold2|size3323527|quiver_2685202_2688442_ID=g112468	L-ascorbateoxidase[Medicagotruncatula]	XP_003630068.1	Medtr8g091390.1
scaffold1249|size394646|quiver_345804_347780_ID=g31916	1996.12	3.75125	1.05769e-08	0	scaffold1249|size394646|quiver_345804_347780_ID=g31916	NACtranscriptionfactor-likeprotein[Medicagotruncatula]	XP_003624598.1	Medtr7g085260.1
scaffold1048|size295003|quiver_80586_81861_ID=g54632	308.797	3.74927	4.01202e-06	9e-147	scaffold1048|size295003|quiver_80586_81861_ID=g54632	glutathioneS-transferase[Medicagotruncatula]	XP_003623208.1	Medtr7g065720.1
scaffold469|size1007991|quiver_63739_65951_ID=g61997	190.431	3.74405	1.54424e-08	5e-152	scaffold469|size1007991|quiver_63739_65951_ID=g61997	heatshocktranscriptionfactor[Medicagotruncatula]	XP_003625136.1	Medtr7g091370.1
scaffold656|size745446|quiver_602151_604758_ID=g75533	140.992	3.74391	5.51965e-06	2e-140	scaffold656|size745446|quiver_602151_604758_ID=g75533	LURP-one-likeprotein[Medicagotruncatula]	XP_003623546.1	Medtr7g072270.1
scaffold312|size578910|quiver_107676_108626_ID=g138251	54.1794	3.73394	2.13595e-05	5e-108	scaffold312|size578910|quiver_107676_108626_ID=g138251	AP2domainclasstranscriptionfactor[Medicagotruncatula]	XP_013443813.1	Medtr8g006815.1
scaffold123|size834866|quiver_410358_411550_ID=g130402	1258.64	3.73007	1.50829e-09	0	scaffold123|size834866|quiver_410358_411550_ID=g130402	glucanendo-1,3-beta-glucosidase[Medicagotruncatula]	XP_003607319.1	Medtr4g076470.1
scaffold1024|size300748|quiver_117527_120481_ID=g119362	2422.79	3.72926	2.68647e-12	0	scaffold1024|size300748|quiver_117527_120481_ID=g119362	WRKY1btranscriptionfactor[Medicagotruncatula]	XP_013462871.1	Medtr2g023930.1
scaffold194|size1013746|quiver_509399_511611_ID=g112893	248.472	3.72692	9.25776e-10	0	scaffold194|size1013746|quiver_509399_511611_ID=g112893	glycosyltransferasefamilyprotein[Medicagotruncatula]	XP_003628986.1	Medtr8g071900.1
scaffold128|size990353|quiver_287757_294819_ID=g118090	144.247	3.72463	1.23536e-14	0	scaffold128|size990353|quiver_287757_294819_ID=g118090	transmembraneaminoacidtransporterfamilyprotein[Medicagotruncatula]	XP_003606284.1	Medtr4g055610.1
scaffold27|size1383364|quiver_108406_109967_ID=g45734	3386.05	3.7236	2.58736e-08	5e-156	scaffold27|size1383364|quiver_108406_109967_ID=g45734	glutathioneS-transferase,amino-terminaldomainprotein[Medicagotruncatula]	XP_003591636.2	Medtr1g090060.1
scaffold784|size571795|quiver_318145_322442_ID=g75694	207.985	3.71911	2.91791e-15	0	scaffold784|size571795|quiver_318145_322442_ID=g75694	cysteine-richreceptor-kinase-likeprotein[Medicagotruncatula]	XP_003592436.1	Medtr1g104890.1
scaffold1279|size324740|quiver_185349_187695_ID=g122099	93.2292	3.71905	5.30559e-07	6e-117	scaffold1279|size324740|quiver_185349_187695_ID=g122099	diseaseresistanceprotein(TIR-NBS-LRRclass)[Medicagotruncatula]	XP_013445805.1	Medtr8g469140.1
scaffold117|size1431526|quiver_201421_206525_ID=g145675	3558.59	3.71546	5.54042e-22	0	scaffold117|size1431526|quiver_201421_206525_ID=g145675	sucrase/ferredoxinfamilyprotein[Medicagotruncatula]	XP_013450758.1	Medtr6g004780.1
scaffold4|size4032595|quiver_3776542_3782020_ID=g107083	199.334	3.70415	3.93748e-08	0	scaffold4|size4032595|quiver_3776542_3782020_ID=g107083	pathogen-induciblealpha-dioxygenase[Medicagotruncatula]	XP_013450855.1	Medtr6g007767.1
scaffold39|size1855183|quiver_174641_176271_ID=g14870	223.723	3.69744	2.70046e-05	0	scaffold39|size1855183|quiver_174641_176271_ID=g14870	epoxidehydrolase[Medicagotruncatula]	XP_013446375.1	Medtr8g076680.1
scaffold192|size701721|quiver_27266_36309_ID=g118187	98.1438	3.69602	0.000130077	0	scaffold192|size701721|quiver_27266_36309_ID=g118187	cysteine-richreceptor-kinase-likeprotein[Medicagotruncatula]	XP_003615455.1	Medtr5g068260.1
scaffold2065|size139834|quiver_57026_64192_ID=g73774	157.088	3.69141	8.3319e-08	0	scaffold2065|size139834|quiver_57026_64192_ID=g73774	diseaseresistanceprotein(TIR-NBS-LRRclass),putative[Medicagotruncatula]	XP_003604545.2	Medtr4g014340.1
scaffold1741|size489302|quiver_266001_268994_ID=g84366	215.673	3.68784	4.91595e-11	0	scaffold1741|size489302|quiver_266001_268994_ID=g84366	flavonolsynthase/flavanone3-hydroxylase[Medicagotruncatula]	XP_003614574.1	Medtr5g055680.1
scaffold438|size545076|quiver_165885_167183_ID=g143681	52.3677	3.68758	0.000213548	2e-30	scaffold438|size545076|quiver_165885_167183_ID=g143681	hypotheticalproteinMTR_3g058320[Medicagotruncatula]	XP_013459991.1	Medtr3g058320.1
scaffold1065|size527649|quiver_203493_205387_ID=g11165	1289.02	3.68682	8.06473e-16	0	scaffold1065|size527649|quiver_203493_205387_ID=g11165	glucanendo-1,3-beta-glucosidase[Medicagotruncatula]	XP_003594774.1	Medtr2g034470.1
scaffold152|size792377|quiver_68856_70737_ID=g53508	266.821	3.68483	5.88569e-09	0	scaffold152|size792377|quiver_68856_70737_ID=g53508	limonoidUDP-glucosyltransferase-likeprotein[Medicagotruncatula]	XP_003599976.1	Medtr3g049970.1
scaffold149|size822102|quiver_361740_362288_ID=g61479	200.484	3.67894	5.3834e-09	1e-40	scaffold149|size822102|quiver_361740_362288_ID=g61479	inhibitoroftrypsinandhagemanfactor-likeprotein[Medicagotruncatula]	XP_003590795.1	Medtr1g075340.2
scaffold232|size658501|quiver_528340_530303_ID=g12799	52.1526	3.67702	2.24426e-07	0.52	scaffold232|size658501|quiver_528340_530303_ID=g12799	pentatricopeptide(PPR)repeatprotein[Medicagotruncatula]	XP_013455240.1	Medtr4g070780.1
scaffold1531|size270748|quiver_162896_167722_ID=g131972	57.6284	3.67575	5.38288e-08	5e-134	scaffold1531|size270748|quiver_162896_167722_ID=g131972	PPRcontainingplantprotein[Medicagotruncatula]	XP_013461142.1	Medtr3g081310.1
scaffold1796|size275122|quiver_227412_230639_ID=g108921	500.722	3.67109	1.64154e-09	0	scaffold1796|size275122|quiver_227412_230639_ID=g108921	methyltransferase-likeprotein[Medicagotruncatula]	XP_003613857.2	Medtr5g041780.1
scaffold2138|size132595|quiver_32646_33877_ID=g50369	106.848	3.66455	4.83302e-05	0	scaffold2138|size132595|quiver_32646_33877_ID=g50369	xyloglucanendotransglucosylase/hydrolasefamilyprotein[Medicagotruncatula]	XP_003625289.1	Medtr7g093530.1
scaffold3923|size23097|quiver_9656_11948_ID=g68960	52.9986	3.65431	0.00107631	0	scaffold3923|size23097|quiver_9656_11948_ID=g68960	NACtranscriptionfactor-likeprotein[Medicagotruncatula]	XP_013445409.1	Medtr8g059170.1
scaffold1654|size188982|quiver_39236_40697_ID=g144754	124.748	3.65426	1.50886e-08	3e-100	scaffold1654|size188982|quiver_39236_40697_ID=g144754	transcriptionfactorjungbrunnen-likeprotein[Medicagotruncatula]	XP_003617382.1	Medtr5g090970.1
scaffold1056|size320385|quiver_259679_262300_ID=g34252	159.197	3.64693	1.27032e-05	0	scaffold1056|size320385|quiver_259679_262300_ID=g34252	UDP-glucosyltransferasefamilyprotein[Medicagotruncatula]	XP_003613349.2	Medtr5g035560.1
scaffold80|size1496537|quiver_1384859_1387885_ID=g74554	175.293	3.64411	2.52112e-08	0	scaffold80|size1496537|quiver_1384859_1387885_ID=g74554	wallassociatedkinase-likeprotein[Medicagotruncatula]	XP_003624375.2	Medtr7g082530.2
scaffold1462|size216989|quiver_197052_199117_ID=g144692	402.824	3.64082	6.06604e-13	0	scaffold1462|size216989|quiver_197052_199117_ID=g144692	aldo/ketoreductasefamilyoxidoreductase[Medicagotruncatula]	XP_003621684.1	Medtr7g021820.1
scaffold173|size833876|quiver_407252_409679_ID=g308	961.154	3.64018	3.58425e-05	0	scaffold173|size833876|quiver_407252_409679_ID=g308	flavonolsynthase/flavanone3-hydroxylase[Medicagotruncatula]	XP_003614575.1	Medtr5g055690.1
scaffold570|size437189|quiver_364598_368692_ID=g133478	319.725	3.63236	1.90905e-07	0	scaffold570|size437189|quiver_364598_368692_ID=g133478	transmembraneaminoacidtransporterfamilyprotein[Medicagotruncatula]	XP_003606284.1	Medtr4g055610.1
scaffold253|size636462|quiver_532493_533407_ID=g125855	100.891	3.63013	7.24481e-06	7e-87	scaffold253|size636462|quiver_532493_533407_ID=g125855	cytosolicclassIIsmallheat-shockprotein[Medicagotruncatula]	XP_013465875.1	Medtr1g015165.1
scaffold1180|size267660|quiver_97945_102681_ID=g44830	98.7024	3.62902	3.4514e-06	0	scaffold1180|size267660|quiver_97945_102681_ID=g44830	sesquiterpenesynthase[Medicagotruncatula]	XP_003597053.1	Medtr2g089120.1
scaffold134|size941539|quiver_806043_809658_ID=g101858	786.095	3.62529	8.95665e-09	0	scaffold134|size941539|quiver_806043_809658_ID=g101858	nitratetransporter1[Medicagotruncatula]	XP_003597726.1	Medtr2g101610.1
scaffold3|size2661360|quiver_1680700_1695489_ID=g109639	218.551	3.62215	9.16028e-08	0	scaffold3|size2661360|quiver_1680700_1695489_ID=g109639	drugresistancetransporter-likeABCdomainprotein[Medicagotruncatula]	XP_003625399.2	Medtr7g098750.1
scaffold744|size375282|quiver_275151_277123_ID=g13518	55.9954	3.62135	0.000516429	4e-72	scaffold744|size375282|quiver_275151_277123_ID=g13518	DUF4283domainprotein[Medicagotruncatula]	XP_013452104.1	Medtr6g045237.1
scaffold468|size964243|quiver_786563_789771_ID=g64776	279.301	3.61836	0.0225914	0	scaffold468|size964243|quiver_786563_789771_ID=g64776	polyphenoloxidase[Medicagotruncatula]	XP_003593515.1	Medtr2g013010.1
scaffold173|size833876|quiver_425167_436779_ID=g312	89.2908	3.613	3.18453e-07	4e-133	scaffold173|size833876|quiver_425167_436779_ID=g312	flavonolsynthase/flavanone3-hydroxylase[Medicagotruncatula]	XP_003614574.1	Medtr5g055680.1
scaffold1805|size191666|quiver_171306_175757_ID=g84413	406.369	3.60788	0.00537469	3e-35	scaffold1805|size191666|quiver_171306_175757_ID=g84413	SPFHdomain/band7familyprotein[Medicagotruncatula]	XP_003602418.2	Medtr6g472230.1
scaffold178|size1039529|quiver_62636_66882_ID=g152918	393.986	3.60636	2.21552e-11	0	scaffold178|size1039529|quiver_62636_66882_ID=g152918	caffeicacidO-methyltransferase[Medicagotruncatula]	XP_003618025.2	Medtr5g098170.1
scaffold124|size1097502|quiver_419733_420774_ID=g128055	409.227	3.60476	5.99617e-08	0	scaffold124|size1097502|quiver_419733_420774_ID=g128055	pheromonereceptor-likeprotein[Medicagotruncatula]	XP_003603003.1	Medtr3g101320.1
scaffold479|size585740|quiver_47346_49326_ID=g36114	62.6741	3.60338	0.000647809	0	scaffold479|size585740|quiver_47346_49326_ID=g36114	serpin-likeprotein[Medicagotruncatula]	XP_013461765.1	Medtr3g102920.1
scaffold997|size1133845|quiver_297042_298204_ID=g21577	138.775	3.60151	0.00893196	8e-159	scaffold997|size1133845|quiver_297042_298204_ID=g21577	germinfamilyprotein[Medicagotruncatula]	XP_003590904.1	Medtr1g079490.1
scaffold2468|size184192|quiver_146238_149011_ID=g24740	95.5178	3.59496	4.45814e-06	1e-106	scaffold2468|size184192|quiver_146238_149011_ID=g24740	allergenicisoflavonereductase-likeproteinBetprotein[Medicagotruncatula]	XP_003606934.1	Medtr4g070340.1
scaffold317|size1308508|quiver_1276276_1281180_ID=g126040	411.083	3.59267	2.64743e-14	0	scaffold317|size1308508|quiver_1276276_1281180_ID=g126040	cytochromeP450familyprotein[Medicagotruncatula]	XP_013463821.1	Medtr2g450040.2
scaffold1325|size244277|quiver_5846_14470_ID=g1908	437.625	3.59267	4.51916e-09	1e-80	scaffold1325|size244277|quiver_5846_14470_ID=g1908	chaperoneproteinDnaJ11[Medicagotruncatula]	XP_003612179.1	Medtr5g022210.1
scaffold41|size1714948|quiver_558961_561903_ID=g9870	2195.99	3.58441	3.69133e-10	0	scaffold41|size1714948|quiver_558961_561903_ID=g9870	WRKY1btranscriptionfactor[Medicagotruncatula]	XP_013462871.1	Medtr2g023930.1
scaffold3181|size48965|quiver_18136_20248_ID=g2623	99.3972	3.57893	6.49373e-05	0	scaffold3181|size48965|quiver_18136_20248_ID=g2623	exocystsubunitexo70familyprotein[Medicagotruncatula]	XP_003606598.2	Medtr4g062330.1
scaffold640|size631839|quiver_595496_599125_ID=g118979	314.84	3.57727	1.55749e-08	0	scaffold640|size631839|quiver_595496_599125_ID=g118979	GDSL-likelipase/acylhydrolase[Medicagotruncatula]	XP_013444877.1	Medtr8g031430.1
scaffold544|size452970|quiver_284513_288620_ID=g33628	346.715	3.5585	2.03208e-06	0	scaffold544|size452970|quiver_284513_288620_ID=g33628	cinnamylalcoholdehydrogenase-likeprotein[Medicagotruncatula]	XP_003628882.1	Medtr8g068190.1
scaffold228|size665836|quiver_37503_40981_ID=g23068	242.286	3.55613	3.04422e-11	0	scaffold228|size665836|quiver_37503_40981_ID=g23068	receptor-likekinase[Medicagotruncatula]	XP_003596008.1	Medtr2g064930.1
scaffold254|size689047|quiver_106326_109696_ID=g123338	52.1538	3.55285	2.15856e-06	3e-132	scaffold254|size689047|quiver_106326_109696_ID=g123338	NADPH:quinoneoxidoreductase-likeprotein[Medicagotruncatula]	XP_003627843.1	Medtr8g039090.1
scaffold1075|size670354|quiver_441232_443825_ID=g151778	123.486	3.55239	6.54707e-10	0	scaffold1075|size670354|quiver_441232_443825_ID=g151778	receptor-likekinase[Medicagotruncatula]	XP_013466271.1	Medtr1g027040.1
scaffold48|size1345018|quiver_454045_457035_ID=g157569	247.199	3.55119	1.32143e-08	0	scaffold48|size1345018|quiver_454045_457035_ID=g157569	lectinkinasefamilyprotein[Medicagotruncatula]	XP_013464289.1	Medtr2g067980.1
scaffold48|size1345018|quiver_965848_966993_ID=g157634	348.184	3.54941	3.9631e-07	4e-35	scaffold48|size1345018|quiver_965848_966993_ID=g157634	cysteine-richTMmodulestresstoleranceprotein[Medicagotruncatula]	XP_003596195.1	Medtr2g069400.1
scaffold2027|size143423|quiver_112886_120317_ID=g7118	172.866	3.54841	0.01282	2e-134	scaffold2027|size143423|quiver_112886_120317_ID=g7118	DUF1262familyprotein[Medicagotruncatula]	XP_003613366.1	Medtr5g035750.1
scaffold1031|size308677|quiver_165800_167041_ID=g100276	124.939	3.54241	1.44968e-06	4e-177	scaffold1031|size308677|quiver_165800_167041_ID=g100276	wall-associatedreceptorkinasecarboxy-terminalprotein[Medicagotruncatula]	XP_013452974.1	Medtr6g083000.1
scaffold1691|size751294|quiver_424435_428261_ID=g47523	420.79	3.53777	3.01744e-07	0	scaffold1691|size751294|quiver_424435_428261_ID=g47523	allergenicisoflavonereductase-likeproteinBetprotein[Medicagotruncatula]	XP_003606934.1	Medtr4g070340.1
scaffold742|size375768|quiver_326215_335108_ID=g19080	1848.22	3.53742	1.00119e-12	0	scaffold742|size375768|quiver_326215_335108_ID=g19080	phospholipid-transportingATPase-likeprotein[Medicagotruncatula]	XP_003609142.1	Medtr4g112430.1
scaffold1901|size200408|quiver_188211_192878_ID=g2295	261.792	3.53152	0.00868857	4e-37	scaffold1901|size200408|quiver_188211_192878_ID=g2295	SPFHdomain/band7familyprotein[Medicagotruncatula]	XP_003602418.2	Medtr3g093120.1
scaffold185|size716793|quiver_164946_167404_ID=g135325	59.4365	3.52422	5.75106e-10	0	scaffold185|size716793|quiver_164946_167404_ID=g135325	subtilisin-likeserineprotease[Medicagotruncatula]	XP_003611192.2	Medtr5g011280.1
scaffold205|size827001|quiver_464410_466263_ID=g82891	63.2626	3.52242	0.000536623	0	scaffold205|size827001|quiver_464410_466263_ID=g82891	zeatinO-glucosyltransferase-likeprotein[Medicagotruncatula]	XP_013446783.1	Medtr8g090095.1
scaffold596|size460033|quiver_202268_207185_ID=g64914	3255.42	3.52209	1.75982e-06	0	scaffold596|size460033|quiver_202268_207185_ID=g64914	peroxidasefamilyprotein[Medicagotruncatula]	XP_013452025.1	Medtr6g043240.1
scaffold2057|size266460|quiver_139756_141646_ID=g95630	57.9891	3.519	6.04894e-05	0	scaffold2057|size266460|quiver_139756_141646_ID=g95630	cytochromeP450familyprotein[Medicagotruncatula]	XP_013469836.1	Medtr1g103680.1
scaffold981|size333793|quiver_330774_333380_ID=g62605	58.7487	3.51767	4.28914e-05	1e-111	scaffold981|size333793|quiver_330774_333380_ID=g62605	LURP-one-likeprotein[Medicagotruncatula]	XP_003623546.1	Medtr7g072270.1
scaffold4410|size17212|quiver_1506_3580_ID=g134990	208.157	3.51542	1.83583e-06	4e-41	scaffold4410|size17212|quiver_1506_3580_ID=g134990	plastocyanin-likedomainprotein[Medicagotruncatula]	XP_003609366.1	Medtr4g114870.1
scaffold7|size1962894|quiver_1854143_1861222_ID=g98796	64.5249	3.51325	3.04804e-05	0	scaffold7|size1962894|quiver_1854143_1861222_ID=g98796	branched-chainaminoacidaminotransferase[Medicagotruncatula]	XP_003608318.1	Medtr4g092590.1
scaffold1046|size295400|quiver_90536_92161_ID=g60012	55.7717	3.51178	0.0306398	1e-97	scaffold1046|size295400|quiver_90536_92161_ID=g60012	hypotheticalproteinMTR_5g066610[Medicagotruncatula]	XP_003615326.1	Medtr5g066610.1
scaffold134|size941539|quiver_814595_815238_ID=g101859	173.46	3.51098	9.93855e-07	1e-65	scaffold134|size941539|quiver_814595_815238_ID=g101859	nitratetransporter1[Medicagotruncatula]	XP_003597726.1	Medtr2g101610.1
scaffold128|size990353|quiver_305027_309829_ID=g118093	149.061	3.50631	1.4465e-06	0	scaffold128|size990353|quiver_305027_309829_ID=g118093	transmembraneaminoacidtransporterfamilyprotein[Medicagotruncatula]	XP_003606284.1	Medtr4g055610.1
scaffold1464|size434472|quiver_37846_39950_ID=g139498	120.78	3.50051	3.91098e-06	6	scaffold1464|size434472|quiver_37846_39950_ID=g139498	LRRreceptor-likekinasefamilyprotein[Medicagotruncatula]	XP_013469217.1	Medtr1g033390.1
scaffold80|size1496537|quiver_1409259_1416988_ID=g74558	51.3424	3.49679	0.000958491	0	scaffold80|size1496537|quiver_1409259_1416988_ID=g74558	receptor-likekinase[Medicagotruncatula]	XP_003624366.1	Medtr7g082460.1
scaffold55|size1169985|quiver_601027_603122_ID=g140270	1752.65	3.49664	1.2259e-09	0	scaffold55|size1169985|quiver_601027_603122_ID=g140270	plantphospholipase-likeprotein[Medicagotruncatula]	XP_003604055.2	Medtr3g118020.1
scaffold379|size1139743|quiver_971330_973620_ID=g130921	53.6296	3.49656	0.000149633	7e-160	scaffold379|size1139743|quiver_971330_973620_ID=g130921	NADP-dependentalkenaldoublebondreductase[Medicagotruncatula]	XP_013443999.1	Medtr8g010030.1
scaffold881|size486690|quiver_360831_362042_ID=g156309	568.388	3.49634	1.47084e-05	0	scaffold881|size486690|quiver_360831_362042_ID=g156309	glucanendo-1,3-beta-glucosidase[Medicagotruncatula]	XP_003607319.1	Medtr4g076470.1
scaffold67|size1482927|quiver_1311156_1313182_ID=g109949	60.3706	3.48938	1.65465e-09	7e-22	scaffold67|size1482927|quiver_1311156_1313182_ID=g109949	transmembraneprotein,putative[Medicagotruncatula]	XP_003624275.2	Medtr7g081180.1
scaffold1832|size165699|quiver_104976_108321_ID=g14311	53.7182	3.4877	9.66747e-05	0	scaffold1832|size165699|quiver_104976_108321_ID=g14311	receptor-likekinase[Medicagotruncatula]	XP_003594938.1	Medtr2g036460.1
scaffold180|size738875|quiver_21289_28791_ID=g148291	95.6995	3.48239	0.0327179	0.43	scaffold180|size738875|quiver_21289_28791_ID=g148291	hypotheticalproteinMTR_5g031010[Medicagotruncatula]	XP_003612960.1	Medtr6g004220.2
scaffold767|size927084|quiver_446571_450947_ID=g121550	120.138	3.47929	3.60878e-08	3e-66	scaffold767|size927084|quiver_446571_450947_ID=g121550	transmembraneprotein,putative[Medicagotruncatula]	XP_003592544.1	Medtr1g108330.1
scaffold800|size868309|quiver_388539_393427_ID=g33943	488.953	3.47891	8.89016e-07	0	scaffold800|size868309|quiver_388539_393427_ID=g33943	asparaginesynthetase[glutamine-hydrolyzing]protein[Medicagotruncatula]	XP_013460286.1	Medtr3g464580.1
scaffold1690|size281396|quiver_33384_34971_ID=g50161	91.1745	3.4758	8.99679e-07	0	scaffold1690|size281396|quiver_33384_34971_ID=g50161	leucine-richreceptor-likekinasefamilyprotein[Medicagotruncatula]	XP_013459509.1	Medtr3g041560.2
scaffold1977|size160251|quiver_55377_59991_ID=g137286	52.5142	3.47366	0.000513671	0	scaffold1977|size160251|quiver_55377_59991_ID=g137286	verticilliumwiltdiseaseresistanceprotein[Medicagotruncatula]	XP_013455169.1	Medtr4g417270.1
scaffold993|size308482|quiver_109718_113221_ID=g31691	70.5041	3.46904	4.06849e-05	5e-83	scaffold993|size308482|quiver_109718_113221_ID=g31691	Avr9/Cf-9rapidlyelicitedprotein[Medicagotruncatula]	XP_003627008.2	Medtr8g014010.1
scaffold108|size1250483|quiver_156329_158141_ID=g2889	222.341	3.46725	5.07745e-07	3e-110	scaffold108|size1250483|quiver_156329_158141_ID=g2889	maternaleffectembryoarrestprotein,putative[Medicagotruncatula]	XP_003608052.1	Medtr4g087160.1
scaffold413|size1257539|quiver_966572_967934_ID=g41118	463.668	3.46671	4.98335e-07	5e-87	scaffold413|size1257539|quiver_966572_967934_ID=g41118	Chitinase/Hevein/PR-4/Wheatwin2[Medicagotruncatula]	XP_013468976.1	Medtr1g080820.1
scaffold96|size876971|quiver_454424_458554_ID=g32955	191.665	3.464	2.72078e-11	0	scaffold96|size876971|quiver_454424_458554_ID=g32955	extra-largeGTP-bindingprotein[Medicagotruncatula]	XP_013466724.1	Medtr1g034300.2
scaffold84|size1025453|quiver_1017099_1021542_ID=g64122	329.066	3.4587	2.58277e-11	0	scaffold84|size1025453|quiver_1017099_1021542_ID=g64122	2-nitropropanedioxygenase-likeprotein[Medicagotruncatula]	XP_003600771.1	Medtr3g069190.1
scaffold1776|size173313|quiver_45086_51351_ID=g159644	52.2643	3.45597	0.00113144	0	scaffold1776|size173313|quiver_45086_51351_ID=g159644	fattyacidhydroxylasesuperfamilyprotein[Medicagotruncatula]	XP_003606194.2	Medtr4g054290.1
scaffold289|size598253|quiver_586898_588213_ID=g30769	84.0774	3.45586	2.69098e-05	2e-34	scaffold289|size598253|quiver_586898_588213_ID=g30769	putativeGRPfamily[Medicagotruncatula]	XP_013454532.1	Medtr4g007580.1
scaffold108|size1250483|quiver_206116_208323_ID=g2894	163.367	3.4544	1.24821e-05	9e-120	scaffold108|size1250483|quiver_206116_208323_ID=g2894	maternaleffectembryoarrestprotein,putative[Medicagotruncatula]	XP_003608052.1	Medtr4g087160.1
scaffold124|size1097502|quiver_468903_471517_ID=g128058	68.9071	3.45426	6.33128e-07	8e-115	scaffold124|size1097502|quiver_468903_471517_ID=g128058	mybtranscriptionfactor[Medicagotruncatula]	XP_003603000.1	Medtr3g101290.1
scaffold123|size834866|quiver_445261_447120_ID=g130407	196.866	3.4513	3.09355e-05	0	scaffold123|size834866|quiver_445261_447120_ID=g130407	glucanendo-1,3-beta-glucosidase[Medicagotruncatula]	XP_003607315.1	Medtr4g076430.1
scaffold1470|size397098|quiver_144099_145731_ID=g124705	363.881	3.44828	3.22323e-09	0	scaffold1470|size397098|quiver_144099_145731_ID=g124705	limonoidUDP-glucosyltransferase-likeprotein[Medicagotruncatula]	XP_003599976.1	Medtr3g049970.1
scaffold663|size401134|quiver_103238_108001_ID=g56981	74.4876	3.44701	0.000179595	5e-28	scaffold663|size401134|quiver_103238_108001_ID=g56981	hypotheticalproteinMTR_3g036800[Medicagotruncatula]	XP_013459399.1	Medtr3g036800.1
scaffold5|size2322722|quiver_685804_690062_ID=g103849	58.3732	3.44055	1.34238e-06	0	scaffold5|size2322722|quiver_685804_690062_ID=g103849	dihydroflavonol4-reductase-likeprotein[Medicagotruncatula]	XP_003623706.1	Medtr7g074730.1
scaffold506|size569752|quiver_372021_378215_ID=g133416	431.74	3.43991	2.14442e-22	0	scaffold506|size569752|quiver_372021_378215_ID=g133416	eukaryoticaspartylproteasefamilyprotein[Medicagotruncatula]	XP_013453024.1	Medtr6g084710.1
scaffold155|size989099|quiver_864883_865654_ID=g46153	79.0872	3.43216	5.84258e-05	6e-91	scaffold155|size989099|quiver_864883_865654_ID=g46153	EFhandcalcium-bindingfamilyprotein[Medicagotruncatula]	XP_003602095.1	Medtr3g089070.1
scaffold389|size1419034|quiver_929709_933885_ID=g104834	164.539	3.43067	2.32988e-10	0	scaffold389|size1419034|quiver_929709_933885_ID=g104834	cysteine-richreceptor-kinase-likeprotein[Medicagotruncatula]	XP_003592436.1	Medtr1g104890.1
scaffold2312|size234070|quiver_164296_171632_ID=g98277	64.7794	3.43032	0.000295829	0	scaffold2312|size234070|quiver_164296_171632_ID=g98277	F-boxproteininteractiondomainprotein[Medicagotruncatula]	XP_003614663.2	Medtr5g057040.1
scaffold261|size651484|quiver_154266_156856_ID=g104463	389.245	3.43003	2.02101e-06	0	scaffold261|size651484|quiver_154266_156856_ID=g104463	plant/T31B5-30protein[Medicagotruncatula]	XP_003614127.2	Medtr5g045160.1
scaffold1048|size295003|quiver_222137_223506_ID=g54662	65.7531	3.4252	0.000140116	6e-143	scaffold1048|size295003|quiver_222137_223506_ID=g54662	glutathioneS-transferase[Medicagotruncatula]	XP_003623171.2	Medtr7g065260.1
scaffold11|size1332136|quiver_111586_115070_ID=g87623	994.867	3.4232	0.000109809	0	scaffold11|size1332136|quiver_111586_115070_ID=g87623	Chitinase(ClassIb)/Hevein[Medicagotruncatula]	XP_003629191.2	Medtr8g074330.1
scaffold643|size700300|quiver_388737_393026_ID=g110831	204.777	3.41784	1.22283e-08	0	scaffold643|size700300|quiver_388737_393026_ID=g110831	diseaseresistanceprotein(CC-NBS-LRRclass)familyprotein[Medicagotruncatula]	XP_003629563.1	Medtr8g079520.1
scaffold774|size501809|quiver_104287_106311_ID=g102593	84.9727	3.41721	7.41385e-11	6e-22	scaffold774|size501809|quiver_104287_106311_ID=g102593	transmembraneprotein,putative[Medicagotruncatula]	XP_003624275.2	Medtr7g081180.1
scaffold1202|size1041244|quiver_565451_571663_ID=g154050	110.831	3.41439	0.0175656	0	scaffold1202|size1041244|quiver_565451_571663_ID=g154050	diseaseresistanceprotein(TIR-NBS-LRRclass),putative[Medicagotruncatula]	XP_003615732.2	Medtr5g071610.1
scaffold577|size828247|quiver_656875_658569_ID=g116403	2625.31	3.40519	1.27789e-15	999999	scaffold577|size828247|quiver_656875_658569_ID=g116403	No_hits_found	genbank	Medtr7g081340.1
scaffold1941|size153142|quiver_61230_62871_ID=g63301	58.9534	3.40268	1.68116e-06	0	scaffold1941|size153142|quiver_61230_62871_ID=g63301	UDP-glucoseflavonoid3-O-glucosyltransferase[Medicagotruncatula]	XP_003617347.1	Medtr5g090600.2
scaffold329|size1150454|quiver_892898_894853_ID=g93843	110.797	3.39978	7.13042e-05	0	scaffold329|size1150454|quiver_892898_894853_ID=g93843	1-aminocyclopropane-1-carboxylatesynthase[Medicagotruncatula]	XP_013457509.1	Medtr4g097540.1
scaffold1741|size489302|quiver_251065_253344_ID=g84364	896.61	3.39838	4.41554e-07	0	scaffold1741|size489302|quiver_251065_253344_ID=g84364	flavonolsynthase/flavanone3-hydroxylase[Medicagotruncatula]	XP_003614575.1	Medtr5g055690.1
scaffold660|size1443497|quiver_1122765_1133028_ID=g65108	2636.72	3.39797	5.84154e-08	0	scaffold660|size1443497|quiver_1122765_1133028_ID=g65108	pectinesterase/pectinesteraseinhibitor[Medicagotruncatula]	XP_013455077.1	Medtr4g025730.1
scaffold3436|size37231|quiver_9538_10721_ID=g5043	370.63	3.3963	6.02236e-10	0	scaffold3436|size37231|quiver_9538_10721_ID=g5043	phosphoglycerate/bisphosphoglyceratemutasefamilyprotein[Medicagotruncatula]	XP_003591056.1	Medtr1g082360.1
scaffold87|size960049|quiver_268623_282078_ID=g55981	57.5776	3.3866	0.00090977	0	scaffold87|size960049|quiver_268623_282078_ID=g55981	elongationfactorTuGTP-bindingdomainprotein[Medicagotruncatula]	XP_003594413.2	Medtr2g028360.1
scaffold88|size896036|quiver_294935_298800_ID=g53415	71.7916	3.38329	1.4345e-05	0	scaffold88|size896036|quiver_294935_298800_ID=g53415	1-aminocyclopropane-1-carboxylatesynthase[Medicagotruncatula]	XP_013444776.1	Medtr8g028600.1
scaffold345|size556146|quiver_344917_347462_ID=g51492	96.564	3.38098	4.22352e-07	0	scaffold345|size556146|quiver_344917_347462_ID=g51492	cytochromeP450family71protein[Medicagotruncatula]	XP_013457720.1	Medtr4g104540.1
scaffold926|size325388|quiver_83576_88652_ID=g39007	2902.26	3.38062	6.1975e-12	0	scaffold926|size325388|quiver_83576_88652_ID=g39007	sugarporter(SP)familyMFStransporter[Medicagotruncatula]	XP_003610701.1	Medtr5g006070.1
scaffold397|size569455|quiver_195848_204119_ID=g83215	83.6919	3.37642	1.40886e-07	0	scaffold397|size569455|quiver_195848_204119_ID=g83215	ureidepermease-likeprotein[Medicagotruncatula]	XP_003614096.1	Medtr5g044710.1
scaffold9|size1435383|quiver_320890_324205_ID=g93008	247.052	3.36917	2.58868e-11	0	scaffold9|size1435383|quiver_320890_324205_ID=g93008	tryptophansynthasebetachain[Medicagotruncatula]	XP_013451204.1	Medtr6g016665.1
scaffold210|size791895|quiver_316040_316943_ID=g69644	83.413	3.36893	7.86906e-06	8e-155	scaffold210|size791895|quiver_316040_316943_ID=g69644	DUF4228domainprotein[Medicagotruncatula]	XP_003617275.1	Medtr5g089820.1
scaffold17|size1366999|quiver_988203_992511_ID=g71816	2017.97	3.36312	4.71987e-09	0	scaffold17|size1366999|quiver_988203_992511_ID=g71816	NAD-dependentaldehydedehydrogenasefamilyprotein[Medicagotruncatula]	XP_003602042.2	Medtr3g088150.1
scaffold2439|size102334|quiver_3455_9501_ID=g101116	71.1975	3.36223	0.000483233	0	scaffold2439|size102334|quiver_3455_9501_ID=g101116	glycyl-tRNAsynthetase/glycine-tRNAligase[Medicagotruncatula]	XP_013458792.1	Medtr3g006730.2
scaffold1961|size150496|quiver_84766_88985_ID=g11850	890.91	3.35374	1.84146e-11	0	scaffold1961|size150496|quiver_84766_88985_ID=g11850	glycosidehydrolasefamily1protein[Medicagotruncatula]	XP_003604720.1	Medtr4g016920.2
scaffold881|size486690|quiver_345111_346705_ID=g156306	365.32	3.352	6.13916e-05	0	scaffold881|size486690|quiver_345111_346705_ID=g156306	glucanendo-1,3-beta-glucosidase[Medicagotruncatula]	XP_003607315.1	Medtr4g076430.1
scaffold2641|size179835|quiver_31736_47921_ID=g73990	382.268	3.35036	2.63339e-10	0	scaffold2641|size179835|quiver_31736_47921_ID=g73990	glycosidehydrolasefamily1protein[Medicagotruncatula]	XP_003604720.1	Medtr4g016920.1
scaffold385|size897040|quiver_155520_158461_ID=g116060	185.893	3.346	1.94313e-11	6e-173	scaffold385|size897040|quiver_155520_158461_ID=g116060	L-typelectin-domainreceptorkinaseIV.2-likeprotein[Medicagotruncatula]	XP_013448929.1	Medtr7g062700.1
scaffold220|size672635|quiver_627981_636746_ID=g43822	395.716	3.34508	3.09725e-07	0	scaffold220|size672635|quiver_627981_636746_ID=g43822	DUF668familyprotein[Medicagotruncatula]	XP_003630390.1	Medtr8g095080.1
scaffold95|size908657|quiver_306261_306865_ID=g35497	92.5597	3.34418	2.78579e-06	2e-51	scaffold95|size908657|quiver_306261_306865_ID=g35497	DUF3511domainprotein[Medicagotruncatula]	XP_003603170.1	Medtr3g104640.1
scaffold195|size1356585|quiver_950263_951893_ID=g110219	185.038	3.34344	5.84103e-07	1e-144	scaffold195|size1356585|quiver_950263_951893_ID=g110219	transmembraneprotein,putative[Medicagotruncatula]	XP_003611349.1	Medtr5g013030.1
scaffold883|size606422|quiver_457296_459334_ID=g151606	897.284	3.34233	8.00861e-08	0	scaffold883|size606422|quiver_457296_459334_ID=g151606	NACtranscriptionfactor-likeprotein[Medicagotruncatula]	XP_013464754.1	Medtr2g079990.1
scaffold74|size1258999|quiver_698327_702075_ID=g90565	349.955	3.33389	1.09534e-08	0	scaffold74|size1258999|quiver_698327_702075_ID=g90565	regulatorofVps4activityintheMVBpathwayprotein[Medicagotruncatula]	XP_013470208.1	Medtr1g111210.1
scaffold35|size1256591|quiver_1125460_1128706_ID=g25136	53.8283	3.3306	0.00168747	0	scaffold35|size1256591|quiver_1125460_1128706_ID=g25136	terpenesynthasefamily,metal-bindingdomainprotein[Medicagotruncatula]	XP_013454913.1	Medtr4g019550.1
scaffold812|size796655|quiver_649923_651687_ID=g3902	62.6944	3.32931	0.000152072	3e-125	scaffold812|size796655|quiver_649923_651687_ID=g3902	jasmonatezim-domainprotein[Medicagotruncatula]	XP_003609979.1	Medtr4g124960.1
scaffold213|size678123|quiver_321029_324330_ID=g61592	88.5641	3.32766	6.60824e-06	0	scaffold213|size678123|quiver_321029_324330_ID=g61592	plantintracellularras-group-relatedLRRprotein[Medicagotruncatula]	XP_003613113.1	Medtr5g032910.1
scaffold662|size724909|quiver_525227_530541_ID=g59668	865.867	3.32196	3.69133e-10	0	scaffold662|size724909|quiver_525227_530541_ID=g59668	zincinducedfacilitator-likeprotein[Medicagotruncatula]	XP_013445183.1	Medtr8g042770.1
scaffold1808|size190531|quiver_57416_62350_ID=g76416	200.305	3.31455	0.00030304	0	scaffold1808|size190531|quiver_57416_62350_ID=g76416	NB-ARCdomaindiseaseresistanceprotein[Medicagotruncatula]	XP_013459700.1	Medtr3g451650.1
scaffold737|size1076089|quiver_155980_162481_ID=g31411	68.0053	3.31262	2.51807e-05	0	scaffold737|size1076089|quiver_155980_162481_ID=g31411	cationicaminoacidtransporter[Medicagotruncatula]	XP_003630016.2	Medtr8g089340.1
scaffold1462|size216989|quiver_145966_148588_ID=g144682	199.793	3.31115	4.5598e-14	0	scaffold1462|size216989|quiver_145966_148588_ID=g144682	aldo/ketoreductasefamilyoxidoreductase[Medicagotruncatula]	XP_003621701.1	Medtr7g021850.1
scaffold35|size1256591|quiver_1058558_1059246_ID=g25127	91.788	3.31076	2.00199e-06	6e-39	scaffold35|size1256591|quiver_1058558_1059246_ID=g25127	hypotheticalproteinMTR_4g019640[Medicagotruncatula]	XP_013454919.1	Medtr4g019640.1
scaffold2|size3323527|quiver_38669_41411_ID=g112133	1026.68	3.31004	7.8908e-07	0	scaffold2|size3323527|quiver_38669_41411_ID=g112133	BTB/POZdomainplantprotein[Medicagotruncatula]	XP_013447054.1	Medtr8g098485.1
scaffold247|size1158704|quiver_242792_246263_ID=g140763	1137.23	3.30972	9.86389e-09	1e-107	scaffold247|size1158704|quiver_242792_246263_ID=g140763	WRKYfamilytranscriptionfactor[Medicagotruncatula]	XP_003594714.2	Medtr2g033820.1
scaffold35|size1256591|quiver_871317_872999_ID=g25094	820.018	3.30541	1.87776e-18	1e-70	scaffold35|size1256591|quiver_871317_872999_ID=g25094	glutathioneS-transferase,amino-terminaldomainprotein[Medicagotruncatula]	XP_013454932.1	Medtr4g019780.1
scaffold3165|size49720|quiver_41302_45271_ID=g43028	103.811	3.29842	3.71196e-06	1e-51	scaffold3165|size49720|quiver_41302_45271_ID=g43028	copineprotein,putative[Medicagotruncatula]	XP_003624273.2	Medtr7g081160.1
scaffold153|size1311931|quiver_1034864_1038318_ID=g51114	55.5673	3.29512	3.4919e-05	2e-101	scaffold153|size1311931|quiver_1034864_1038318_ID=g51114	transcriptionfactorjungbrunnen-likeprotein[Medicagotruncatula]	XP_003617382.1	Medtr5g090970.1
scaffold1185|size412255|quiver_269802_274369_ID=g31859	2602.16	3.29416	7.37877e-07	6e-157	scaffold1185|size412255|quiver_269802_274369_ID=g31859	plastocyanin-likedomainprotein[Medicagotruncatula]	XP_003609366.1	Medtr4g114870.1
scaffold193|size984447|quiver_402212_406270_ID=g115692	6367.35	3.29316	4.62755e-12	0	scaffold193|size984447|quiver_402212_406270_ID=g115692	GTP-bindingelongationfactorTufamilyprotein[Medicagotruncatula]	XP_003591959.2	Medtr1g495705.2
scaffold409|size512375|quiver_37190_37961_ID=g51530	104.878	3.28697	2.40645e-05	1e-121	scaffold409|size512375|quiver_37190_37961_ID=g51530	DUF4228domainprotein[Medicagotruncatula]	XP_003592570.1	Medtr1g108640.1
scaffold196|size928295|quiver_41275_46281_ID=g107449	294.848	3.28676	5.63936e-05	3e-35	scaffold196|size928295|quiver_41275_46281_ID=g107449	SPFHdomain/band7familyprotein[Medicagotruncatula]	XP_003602418.2	Medtr3g093120.1
scaffold53|size2093410|quiver_1085151_1093473_ID=g145498	333.927	3.2863	8.18345e-09	0	scaffold53|size2093410|quiver_1085151_1093473_ID=g145498	MACPFdomainprotein[Medicagotruncatula]	XP_003601744.2	Medtr3g084930.1
scaffold163|size748183|quiver_456808_459783_ID=g25372	8243.91	3.2841	3.2895e-11	0	scaffold163|size748183|quiver_456808_459783_ID=g25372	GTP-bindingelongationfactorTufamilyprotein[Medicagotruncatula]	XP_003604587.1	Medtr4g014810.1
scaffold376|size621723|quiver_95953_107041_ID=g138320	1000.66	3.28242	4.85864e-19	2e-166	scaffold376|size621723|quiver_95953_107041_ID=g138320	S-adenosylmethionine-dependentmethyltransferase[Medicagotruncatula]	XP_003625028.1	Medtr7g090180.1
scaffold93|size2103958|quiver_407056_420594_ID=g40299	127.836	3.27882	5.19718e-06	0	scaffold93|size2103958|quiver_407056_420594_ID=g40299	S-locuslectinkinasefamilyprotein[Medicagotruncatula]	XP_013448654.1	Medtr7g056450.1
scaffold150|size774970|quiver_347426_349580_ID=g58778	91.5121	3.27493	4.1288e-07	0	scaffold150|size774970|quiver_347426_349580_ID=g58778	mybtranscriptionfactor[Medicagotruncatula]	XP_003594670.1	Medtr2g033170.1
scaffold577|size828247|quiver_718974_720609_ID=g116416	1688.3	3.27433	8.20305e-10	999999	scaffold577|size828247|quiver_718974_720609_ID=g116416	No_hits_found	genbank	Medtr7g081340.1
scaffold228|size665836|quiver_636318_637534_ID=g23139	159.483	3.27408	6.36982e-10	4e-35	scaffold228|size665836|quiver_636318_637534_ID=g23139	cysteine-richTMmodulestresstoleranceprotein[Medicagotruncatula]	XP_003596195.1	Medtr2g069400.1
scaffold123|size834866|quiver_431812_433020_ID=g130404	396.783	3.27354	0.000378032	0	scaffold123|size834866|quiver_431812_433020_ID=g130404	glucanendo-1,3-beta-glucosidase[Medicagotruncatula]	XP_003607319.1	Medtr4g076470.1
scaffold1161|size408587|quiver_240758_244714_ID=g95121	386.524	3.27345	1.54909e-09	0	scaffold1161|size408587|quiver_240758_244714_ID=g95121	2-nitropropanedioxygenase-likeprotein[Medicagotruncatula]	XP_003600771.1	Medtr3g069190.1
scaffold1378|size415247|quiver_206463_218533_ID=g29485	528.092	3.26326	6.137e-07	0	scaffold1378|size415247|quiver_206463_218533_ID=g29485	LRRreceptor-likekinaseplant[Medicagotruncatula]	XP_013453219.1	Medtr6g090615.1
scaffold9|size1435383|quiver_283881_288175_ID=g93003	733.392	3.26071	1.50699e-10	0	scaffold9|size1435383|quiver_283881_288175_ID=g93003	prolinedehydrogenase[Medicagotruncatula]	XP_013451200.1	Medtr6g016640.1
scaffold29|size1435556|quiver_890246_891316_ID=g40161	2059.89	3.26026	1.92044e-05	1e-132	scaffold29|size1435556|quiver_890246_891316_ID=g40161	Chitinase/Hevein/PR-4/Wheatwin2[Medicagotruncatula]	XP_013450528.1	Medtr7g115220.1
scaffold372|size607909|quiver_450855_457379_ID=g148580	55.2101	3.26001	0.00132615	5e-149	scaffold372|size607909|quiver_450855_457379_ID=g148580	LRRreceptor-likekinase[Medicagotruncatula]	XP_013449081.1	Medtr7g066590.1
scaffold343|size687585|quiver_48366_51490_ID=g56401	101.193	3.25909	6.1949e-05	0	scaffold343|size687585|quiver_48366_51490_ID=g56401	LRRreceptor-likekinasefamilyprotein[Medicagotruncatula]	XP_013451136.1	Medtr6g016125.1
scaffold192|size701721|quiver_24006_27193_ID=g118186	193.242	3.25887	8.08442e-05	0	scaffold192|size701721|quiver_24006_27193_ID=g118186	cysteine-richreceptor-kinase-likeprotein[Medicagotruncatula]	XP_003615455.1	Medtr5g068260.1
scaffold570|size437189|quiver_374228_379032_ID=g133480	136.994	3.25719	0.000819714	0	scaffold570|size437189|quiver_374228_379032_ID=g133480	transmembraneaminoacidtransporterfamilyprotein[Medicagotruncatula]	XP_003606284.1	Medtr4g055610.1
scaffold577|size828247|quiver_599099_600759_ID=g116391	940.228	3.25624	9.71817e-14	999999	scaffold577|size828247|quiver_599099_600759_ID=g116391	No_hits_found	genbank	genbank
scaffold720|size749810|quiver_628865_636518_ID=g75626	74.7959	3.25023	4.34252e-06	6e-144	scaffold720|size749810|quiver_628865_636518_ID=g75626	glycosidehydrolasefamily1protein[Medicagotruncatula]	XP_013454861.1	Medtr4g016920.2
scaffold4496|size16435|quiver_12296_13218_ID=g76889	75.7228	3.2484	1.86287e-05	8e-42	scaffold4496|size16435|quiver_12296_13218_ID=g76889	glutathioneS-transferase,amino-terminaldomainprotein[Medicagotruncatula]	XP_013454931.1	Medtr4g019780.1
scaffold487|size513458|quiver_357897_360910_ID=g16072	169.261	3.245	1.29074e-08	0	scaffold487|size513458|quiver_357897_360910_ID=g16072	S-locuslectinkinasefamilyprotein[Medicagotruncatula]	XP_013448654.1	Medtr7g056450.1
scaffold1646|size370954|quiver_340241_343073_ID=g164498	147.319	3.2447	1.54424e-08	0	scaffold1646|size370954|quiver_340241_343073_ID=g164498	plantintracellularras-group-relatedLRRprotein[Medicagotruncatula]	XP_003613113.1	Medtr5g032910.1
scaffold576|size1098158|quiver_607631_612857_ID=g118825	523.242	3.2445	3.06871e-10	0	scaffold576|size1098158|quiver_607631_612857_ID=g118825	zincinducedfacilitator-likeprotein[Medicagotruncatula]	XP_013445183.1	Medtr8g042770.1
scaffold1590|size198856|quiver_191428_195201_ID=g144749	868.431	3.23708	1.05926e-13	3e-174	scaffold1590|size198856|quiver_191428_195201_ID=g144749	20Sproteasomesubunitalpha[Medicagotruncatula]	XP_003623370.2	Medtr7g070070.1
scaffold407|size710573|quiver_652356_656770_ID=g56575	115.36	3.23663	1.89795e-08	8e-137	scaffold407|size710573|quiver_652356_656770_ID=g56575	transmembraneprotein,putative[Medicagotruncatula]	XP_013447314.1	Medtr8g102755.1
scaffold40|size1496511|quiver_684951_686266_ID=g12407	71.3783	3.23465	4.00584e-08	6e-154	scaffold40|size1496511|quiver_684951_686266_ID=g12407	1-aminocyclopropane-1-carboxylateoxidase-likeprotein[Medicagotruncatula]	XP_013443951.1	Medtr8g009170.2
scaffold8|size1901199|quiver_1365955_1369247_ID=g96233	11195.8	3.22786	5.20482e-11	0	scaffold8|size1901199|quiver_1365955_1369247_ID=g96233	GTP-bindingelongationfactorTufamilyprotein[Medicagotruncatula]	XP_003604587.1	Medtr4g014810.1
scaffold1327|size299670|quiver_86130_88881_ID=g161735	103.342	3.22466	4.89334e-09	2e-55	scaffold1327|size299670|quiver_86130_88881_ID=g161735	hypotheticalproteinMTR_3g109430[Medicagotruncatula]	XP_003603593.1	Medtr3g109430.1
scaffold16|size1518847|quiver_359540_366482_ID=g74234	105.974	3.22353	0.00114825	0	scaffold16|size1518847|quiver_359540_366482_ID=g74234	methionine-tRNAligase,putative[Medicagotruncatula]	XP_003609799.2	Medtr4g122580.1
scaffold1|size3002192|quiver_2584250_2586079_ID=g115286	985.789	3.21466	9.80848e-12	4e-170	scaffold1|size3002192|quiver_2584250_2586079_ID=g115286	WRKYfamilytranscriptionfactor[Medicagotruncatula]	XP_003625994.2	Medtr7g109800.1
scaffold56|size1292990|quiver_16220_25721_ID=g137697	368.992	3.21249	9.21594e-07	0	scaffold56|size1292990|quiver_16220_25721_ID=g137697	LRRreceptor-likekinaseplant[Medicagotruncatula]	XP_013453219.1	Medtr6g090615.1
scaffold650|size996100|quiver_670892_674628_ID=g91572	52.3777	3.20836	2.62386e-05	0	scaffold650|size996100|quiver_670892_674628_ID=g91572	NBS-LRRdiseaseresistanceprotein[Medicagotruncatula]	XP_003598415.1	Medtr3g011390.1
scaffold142|size1573412|quiver_869076_870404_ID=g80101	17109.1	3.20526	4.37069e-16	9e-92	scaffold142|size1573412|quiver_869076_870404_ID=g80101	ABA-responsiveprotein[Medicagotruncatula]	XP_003594849.1	Medtr2g035320.1
scaffold253|size636462|quiver_505492_506385_ID=g125853	58.6735	3.20234	0.00135571	9e-84	scaffold253|size636462|quiver_505492_506385_ID=g125853	cytosolicclassIIsmallheat-shockprotein[Medicagotruncatula]	XP_013465875.1	Medtr1g015165.1
scaffold2260|size120724|quiver_81856_85640_ID=g66118	65.9035	3.20157	6.70759e-05	0	scaffold2260|size120724|quiver_81856_85640_ID=g66118	LRRreceptor-likekinasefamilyprotein[Medicagotruncatula]	XP_003622567.2	Medtr7g045510.1
scaffold192|size701721|quiver_67256_74569_ID=g118194	74.1375	3.20066	0.00313947	0	scaffold192|size701721|quiver_67256_74569_ID=g118194	cysteine-richreceptor-kinase-likeprotein[Medicagotruncatula]	XP_003615450.2	Medtr5g068190.1
scaffold736|size566869|quiver_94932_96471_ID=g33835	258.14	3.20044	6.60099e-12	2e-140	scaffold736|size566869|quiver_94932_96471_ID=g33835	BAGdomainprotein[Medicagotruncatula]	XP_003621780.1	Medtr7g022790.1
scaffold427|size503906|quiver_58980_61901_ID=g5878	150.666	3.19512	0.00031322	0	scaffold427|size503906|quiver_58980_61901_ID=g5878	solubleN-ethylmaleimide-sensitivefactoradaptorprotein[Medicagotruncatula]	XP_013459052.1	Medtr3g023720.1
scaffold315|size928941|quiver_666601_669920_ID=g130734	137.409	3.19487	3.4941e-07	0	scaffold315|size928941|quiver_666601_669920_ID=g130734	heatshockprotein81-2[Medicagotruncatula]	XP_013452304.1	Medtr6g452990.1
scaffold845|size509291|quiver_279459_286655_ID=g83698	97.7085	3.19409	7.27687e-07	0	scaffold845|size509291|quiver_279459_286655_ID=g83698	branched-chainaminoacidaminotransferase[Medicagotruncatula]	XP_003608318.1	Medtr4g092590.1
scaffold3005|size59009|quiver_55873_59279_ID=g127699	66.7192	3.1929	0.00135703	0	scaffold3005|size59009|quiver_55873_59279_ID=g127699	lysine-tRNAligase[Medicagotruncatula]	XP_003610086.2	Medtr4g127790.1
scaffold588|size616860|quiver_340373_346128_ID=g86034	334.931	3.19151	1.61885e-09	0	scaffold588|size616860|quiver_340373_346128_ID=g86034	E3ubiquitin-proteinligaseRGLG2-likeprotein[Medicagotruncatula]	XP_013446716.1	Medtr8g089670.1
scaffold562|size441824|quiver_112916_115857_ID=g153530	125.568	3.1911	1.99544e-05	2e-106	scaffold562|size441824|quiver_112916_115857_ID=g153530	endonucleaseorglycosylhydrolase[Medicagotruncatula]	XP_013449336.1	Medtr7g077430.1
scaffold239|size1410339|quiver_1176262_1182379_ID=g160720	65.7346	3.18291	0.000363068	0	scaffold239|size1410339|quiver_1176262_1182379_ID=g160720	glycosidehydrolasefamily1protein[Medicagotruncatula]	XP_013462783.1	Medtr2g022760.1
scaffold1926|size154930|quiver_2046_5101_ID=g103298	5235.8	3.18033	1.21153e-10	0	scaffold1926|size154930|quiver_2046_5101_ID=g103298	GTP-bindingelongationfactorTufamilyprotein[Medicagotruncatula]	XP_003591959.2	Medtr1g495705.2
scaffold373|size855070|quiver_1346_3803_ID=g146075	5924.44	3.17441	5.82996e-15	6e-132	scaffold373|size855070|quiver_1346_3803_ID=g146075	peroxidasefamilyprotein[Medicagotruncatula]	XP_003594497.1	Medtr2g029850.1
scaffold3260|size120953|quiver_12177_15311_ID=g130010	985.937	3.16973	8.82124e-08	0	scaffold3260|size120953|quiver_12177_15311_ID=g130010	pyridinenucleotide-disulfideoxidoreductasefamilyprotein[Medicagotruncatula]	XP_013455748.1	Medtr4g051622.1
scaffold191|size1880410|quiver_1745145_1746657_ID=g120835	947.584	3.16838	7.18882e-05	3e-125	scaffold191|size1880410|quiver_1745145_1746657_ID=g120835	eukaryoticaspartylproteasefamilyprotein[Medicagotruncatula]	XP_013468038.1	Medtr0036s0070.1
scaffold1454|size415636|quiver_117702_121071_ID=g164354	114.899	3.16399	3.16694e-08	0	scaffold1454|size415636|quiver_117702_121071_ID=g164354	G-typelectinS-receptor-likeSerine/Threonine-kinaseplant[Medicagotruncatula]	XP_003597073.1	Medtr0280s0040.1
scaffold3170|size71220|quiver_45496_47088_ID=g30123	3114.35	3.16381	2.45332e-09	0	scaffold3170|size71220|quiver_45496_47088_ID=g30123	flavonoidglucosyltransferase[Medicagotruncatula]	XP_003629628.1	Medtr8g083290.1
scaffold890|size387344|quiver_175032_179533_ID=g133801	897.915	3.16159	4.70958e-07	0	scaffold890|size387344|quiver_175032_179533_ID=g133801	NAC-liketranscriptionfactor[Medicagotruncatula]	XP_003602683.1	Medtr3g096920.1
scaffold647|size700456|quiver_476295_484789_ID=g99881	320.672	3.16138	1.757e-07	0	scaffold647|size700456|quiver_476295_484789_ID=g99881	G-typelectinS-receptor-likeSerine/Threonine-kinase[Medicagotruncatula]	XP_003593412.1	Medtr2g011180.1
scaffold78|size1699896|quiver_212326_215554_ID=g79820	99.5933	3.15582	8.628e-13	0	scaffold78|size1699896|quiver_212326_215554_ID=g79820	sugarporter(SP)familyMFStransporter[Medicagotruncatula]	XP_003598178.1	Medtr3g008160.1
scaffold588|size616860|quiver_121555_128101_ID=g85999	71.6787	3.1474	0.000206455	0	scaffold588|size616860|quiver_121555_128101_ID=g85999	cationicaminoacidtransporter[Medicagotruncatula]	XP_003630016.2	Medtr8g089340.1
scaffold898|size389606|quiver_209006_218041_ID=g113816	422.624	3.14698	3.53416e-08	0	scaffold898|size389606|quiver_209006_218041_ID=g113816	DUF668familyprotein[Medicagotruncatula]	XP_003630390.1	Medtr8g095080.1
scaffold845|size509291|quiver_219656_222304_ID=g83689	50.8395	3.14666	0.000659645	0	scaffold845|size509291|quiver_219656_222304_ID=g83689	LRRreceptor-likekinasefamilyprotein,putative[Medicagotruncatula]	XP_003608312.2	Medtr4g092530.1
scaffold1695|size182601|quiver_111210_116191_ID=g37153	1212.71	3.14564	5.21945e-08	0	scaffold1695|size182601|quiver_111210_116191_ID=g37153	peroxidasefamilyprotein[Medicagotruncatula]	XP_013452025.1	Medtr6g043240.1
scaffold455|size1346536|quiver_996508_998854_ID=g99588	83.3521	3.1327	8.85203e-06	2e-73	scaffold455|size1346536|quiver_996508_998854_ID=g99588	cytosolicclassIIsmallheat-shockprotein[Medicagotruncatula]	XP_013465875.1	Medtr1g015165.1
scaffold1380|size232073|quiver_36593_38751_ID=g24177	52.2884	3.12786	3.7708e-06	0	scaffold1380|size232073|quiver_36593_38751_ID=g24177	exocystsubunitexo70familyprotein[Medicagotruncatula]	XP_003598997.1	Medtr3g025900.1
scaffold1392|size228929|quiver_115456_119863_ID=g159411	121.069	3.12727	0.00019527	5e-24	scaffold1392|size228929|quiver_115456_119863_ID=g159411	hypotheticalproteinMTR_4g035745[Medicagotruncatula]	XP_013455318.1	Medtr4g035745.1
scaffold309|size581592|quiver_275384_275939_ID=g146027	101.091	3.12598	1.16887e-07	3e-53	scaffold309|size581592|quiver_275384_275939_ID=g146027	NoduleCysteine-Rich(NCR)secretedpeptide[Medicagotruncatula]	XP_013447476.1	Medtr7g007440.1
scaffold62|size1103812|quiver_950554_955950_ID=g123040	67.4215	3.12522	0.000108237	0	scaffold62|size1103812|quiver_950554_955950_ID=g123040	G-typelectinS-receptor-likeSerine/Threonine-kinaseSD2-5[Medicagotruncatula]	XP_013464514.1	Medtr2g073250.1
scaffold533|size601244|quiver_195389_198385_ID=g62143	70.8489	3.12449	0.00116804	0	scaffold533|size601244|quiver_195389_198385_ID=g62143	D-glyceratedehydrogenase/hydroxypyruvatereductase[Medicagotruncatula]	XP_013450805.1	Medtr6g007170.1
scaffold1158|size310936|quiver_17526_18092_ID=g102883	53.6687	3.12426	0.000189062	4e-17	scaffold1158|size310936|quiver_17526_18092_ID=g102883	leguminosinproline-richgroup669secretedpeptide[Medicagotruncatula]	XP_013452152.1	Medtr6g045633.1
scaffold739|size378412|quiver_367870_371886_ID=g26204	996.038	3.12035	7.35567e-07	0	scaffold739|size378412|quiver_367870_371886_ID=g26204	anthocyanin5-aromaticacyltransferase[Medicagotruncatula]	XP_013447578.1	Medtr7g013850.1
scaffold256|size630666|quiver_488189_500000_ID=g118350	105.766	3.11263	1.09736e-05	0	scaffold256|size630666|quiver_488189_500000_ID=g118350	epoxidehydrolase-likeprotein[Medicagotruncatula]	XP_013457080.1	Medtr4g089060.1
scaffold42|size1309929|quiver_197668_205767_ID=g7529	1643.65	3.10856	1.95248e-16	0	scaffold42|size1309929|quiver_197668_205767_ID=g7529	pyruvatekinasefamilyprotein[Medicagotruncatula]	XP_013450072.1	Medtr7g103420.1
scaffold771|size764659|quiver_404911_409691_ID=g110969	156.326	3.10589	1.27294e-12	0	scaffold771|size764659|quiver_404911_409691_ID=g110969	sodium:solutesymporterfamilyprotein[Medicagotruncatula]	XP_003612583.1	Medtr5g026640.1
scaffold310|size581507|quiver_37946_43907_ID=g143474	532.6	3.10543	1.22426e-07	9e-177	scaffold310|size581507|quiver_37946_43907_ID=g143474	chitinase[Medicagotruncatula]	XP_003592155.1	Medtr1g099320.1
scaffold42|size1309929|quiver_672922_674701_ID=g7588	233.203	3.10537	5.55933e-07	6e-156	scaffold42|size1309929|quiver_672922_674701_ID=g7588	allergenPruprotein,putative[Medicagotruncatula]	XP_003625706.2	Medtr7g102380.1
scaffold711|size574499|quiver_384873_388722_ID=g99973	95.0196	3.09768	2.77447e-06	3e-176	scaffold711|size574499|quiver_384873_388722_ID=g99973	uroporphyrinogen-IIIC-methyltransferase[Medicagotruncatula]	XP_013448183.1	Medtr7g034345.1
scaffold17|size1366999|quiver_485414_487679_ID=g71745	145.868	3.09742	5.9853e-05	6e-71	scaffold17|size1366999|quiver_485414_487679_ID=g71745	EFhandcalcium-bindingfamilyprotein[Medicagotruncatula]	XP_013461322.1	Medtr3g088655.1
scaffold897|size888252|quiver_95854_99861_ID=g116706	231.436	3.0927	6.96366e-05	7e-117	scaffold897|size888252|quiver_95854_99861_ID=g116706	methyljasmonateesterase[Medicagotruncatula]	XP_003611830.1	Medtr5g018320.1
scaffold900|size477234|quiver_77080_78741_ID=g108277	94.0038	3.08836	1.46877e-06	0	scaffold900|size477234|quiver_77080_78741_ID=g108277	UDP-glucoseflavonoid3-O-glucosyltransferase[Medicagotruncatula]	XP_003617347.1	Medtr5g090600.2
scaffold110|size894519|quiver_711169_712032_ID=g162841	455.814	3.08435	4.48288e-05	1e-117	scaffold110|size894519|quiver_711169_712032_ID=g162841	C2H2-typezincfingerprotein[Medicagotruncatula]	XP_013461770.1	Medtr3g102980.1
scaffold84|size1025453|quiver_961719_965742_ID=g64117	1172.24	3.08373	6.82136e-07	0	scaffold84|size1025453|quiver_961719_965742_ID=g64117	wall-associatedreceptorkinase-likeprotein[Medicagotruncatula]	XP_003600760.1	Medtr3g069050.1
scaffold1251|size596467|quiver_478359_483066_ID=g26747	226.085	3.08107	0.000410796	4e-36	scaffold1251|size596467|quiver_478359_483066_ID=g26747	SPFHdomain/band7familyprotein[Medicagotruncatula]	XP_003602418.2	Medtr3g093120.1
scaffold418|size827092|quiver_70506_74630_ID=g28502	109.232	3.07933	0.000433442	1e-68	scaffold418|size827092|quiver_70506_74630_ID=g28502	plastocyanin-likedomainprotein[Medicagotruncatula]	XP_013443840.1	Medtr8g007020.1
scaffold12|size1529572|quiver_14036_18858_ID=g84867	69.321	3.07802	4.78483e-05	0	scaffold12|size1529572|quiver_14036_18858_ID=g84867	diseaseresistanceprotein(CC-NBS-LRRclass)familyprotein[Medicagotruncatula]	XP_003629563.1	Medtr8g079520.1
scaffold3842|size40167|quiver_7186_8990_ID=g114889	424.961	3.07729	2.5462e-06	0	scaffold3842|size40167|quiver_7186_8990_ID=g114889	UDP-glucosyltransferasefamilyprotein[Medicagotruncatula]	XP_013453132.1	Medtr0428s0010.1
scaffold424|size1175769|quiver_69346_74061_ID=g12992	96.295	3.07625	0.000733946	0	scaffold424|size1175769|quiver_69346_74061_ID=g12992	receptor-likekinase[Medicagotruncatula]	XP_003620428.1	Medtr6g083780.1
scaffold960|size700124|quiver_356799_361244_ID=g119296	77.6572	3.07299	0.00753786	2e-82	scaffold960|size700124|quiver_356799_361244_ID=g119296	chaperoneproteinDnaJ11[Medicagotruncatula]	XP_003612179.1	Medtr5g022210.1
scaffold533|size601244|quiver_189259_193683_ID=g62142	2116.38	3.07007	1.38069e-13	0	scaffold533|size601244|quiver_189259_193683_ID=g62142	D-glyceratedehydrogenase/hydroxypyruvatereductase[Medicagotruncatula]	XP_013450805.1	Medtr6g007170.1
scaffold2996|size59716|quiver_57_6911_ID=g150234	765.151	3.06835	4.44067e-07	2e-36	scaffold2996|size59716|quiver_57_6911_ID=g150234	SPFHdomain/band7familyprotein[Medicagotruncatula]	XP_003602418.2	Medtr6g472230.1
scaffold1465|size413923|quiver_251447_257344_ID=g136984	12522.7	3.0653	5.14709e-15	0	scaffold1465|size413923|quiver_251447_257344_ID=g136984	peroxidasefamilyprotein[Medicagotruncatula]	XP_003594497.1	Medtr2g029850.1
scaffold1654|size188982|quiver_168546_170720_ID=g144777	295.005	3.0648	2.92993e-06	0	scaffold1654|size188982|quiver_168546_170720_ID=g144777	eukaryoticaspartylproteasefamilyprotein[Medicagotruncatula]	XP_003617399.2	Medtr5g091130.1
scaffold309|size581592|quiver_265267_265769_ID=g146024	106.535	3.06118	4.75044e-12	3e-53	scaffold309|size581592|quiver_265267_265769_ID=g146024	NoduleCysteine-Rich(NCR)secretedpeptide[Medicagotruncatula]	XP_013447476.1	Medtr7g007440.1
scaffold1210|size698119|quiver_315061_318727_ID=g134030	513.878	3.06084	4.38252e-12	0	scaffold1210|size698119|quiver_315061_318727_ID=g134030	receptor-likekinase[Medicagotruncatula]	XP_003630883.1	Medtr8g104520.1
scaffold276|size608648|quiver_404052_404925_ID=g64425	93.6438	3.06005	1.24763e-07	6e-85	scaffold276|size608648|quiver_404052_404925_ID=g64425	17.6kDaclassIheatshockprotein[Medicagotruncatula]	XP_003619703.1	Medtr6g061940.1
scaffold1414|size224120|quiver_6426_8371_ID=g103032	113.737	3.05992	0.00240967	0	scaffold1414|size224120|quiver_6426_8371_ID=g103032	1-aminocyclopropane-1-carboxylatesynthase[Medicagotruncatula]	XP_013457509.1	Medtr4g097540.1
scaffold883|size606422|quiver_267128_274066_ID=g151581	133.227	3.05895	9.86731e-08	7e-119	scaffold883|size606422|quiver_267128_274066_ID=g151581	transmembraneprotein,putative[Medicagotruncatula]	XP_003601496.2	Medtr3g082330.1
scaffold96|size876971|quiver_451499_451972_ID=g32954	94.3027	3.05664	8.12421e-05	9e-43	scaffold96|size876971|quiver_451499_451972_ID=g32954	hypotheticalproteinMTR_1g034290[Medicagotruncatula]	XP_013466722.1	Medtr1g034290.1
scaffold592|size956602|quiver_276153_278834_ID=g75377	567.796	3.05433	2.82372e-05	0	scaffold592|size956602|quiver_276153_278834_ID=g75377	LRRreceptor-likekinasefamilyprotein[Medicagotruncatula]	XP_013448365.1	Medtr7g446160.1
scaffold1383|size590766|quiver_408499_415342_ID=g17061	659.432	3.05301	0.000197187	0	scaffold1383|size590766|quiver_408499_415342_ID=g17061	4-coumarate:CoAligase-likeprotein[Medicagotruncatula]	XP_003610843.1	Medtr5g007640.1
scaffold19|size1361376|quiver_668807_682192_ID=g66506	60.2078	3.05237	0.00272449	0	scaffold19|size1361376|quiver_668807_682192_ID=g66506	elongationfactorTuGTP-bindingdomainprotein[Medicagotruncatula]	XP_003594413.2	Medtr2g028360.1
scaffold82|size1448041|quiver_466406_467287_ID=g69351	376.355	3.04714	5.24506e-17	5e-159	scaffold82|size1448041|quiver_466406_467287_ID=g69351	pathogenesis-relatedthaumatinfamilyprotein[Medicagotruncatula]	XP_013447000.1	Medtr8g096900.1
scaffold2256|size209673|quiver_115896_116658_ID=g76589	177.954	3.04668	4.79052e-06	8e-143	scaffold2256|size209673|quiver_115896_116658_ID=g76589	Ripeningrelatedproteinfamily[Medicagotruncatula]	XP_013465328.1	Medtr2g095060.1
scaffold1361|size262444|quiver_86272_89411_ID=g73316	665.915	3.04472	7.90304e-06	2e-128	scaffold1361|size262444|quiver_86272_89411_ID=g73316	PAR1protein[Medicagotruncatula]	XP_013452293.1	Medtr6g452730.1
scaffold471|size872719|quiver_547642_548826_ID=g56656	198.681	3.04469	8.3816e-07	0	scaffold471|size872719|quiver_547642_548826_ID=g56656	phosphoglycerate/bisphosphoglyceratemutasefamilyprotein[Medicagotruncatula]	XP_003591056.1	Medtr1g082360.1
scaffold1304|size394071|quiver_220742_224333_ID=g54847	532.882	3.04447	1.8367e-06	0	scaffold1304|size394071|quiver_220742_224333_ID=g54847	pyruvatedecarboxylase[Medicagotruncatula]	XP_003593734.1	Medtr2g015560.1
scaffold1363|size288252|quiver_173700_174328_ID=g68225	843.298	3.04425	8.59188e-07	1.3	scaffold1363|size288252|quiver_173700_174328_ID=g68225	hypotheticalproteinMTR_8g093130[Medicagotruncatula]	XP_003630222.1	Medtr6g028020.2
scaffold272|size1038331|quiver_557124_559583_ID=g74855	230.462	3.04291	2.26584e-11	5e-177	scaffold272|size1038331|quiver_557124_559583_ID=g74855	1-aminocyclopropane-1-carboxylateoxidase-likeprotein[Medicagotruncatula]	XP_003626791.2	Medtr8g009120.1
scaffold2369|size109111|quiver_49745_52911_ID=g117619	168.739	3.04215	6.61033e-11	0	scaffold2369|size109111|quiver_49745_52911_ID=g117619	2OG-Fe(II)oxygenasefamilyoxidoreductase[Medicagotruncatula]	XP_003609637.1	Medtr4g119410.1
scaffold223|size819255|quiver_1_3319_ID=g35754	81.1084	3.04187	9.01697e-06	3e-120	scaffold223|size819255|quiver_1_3319_ID=g35754	2-nitropropanedioxygenase-likeprotein[Medicagotruncatula]	XP_003600771.1	Medtr3g069190.1
scaffold142|size1573412|quiver_831860_833345_ID=g80096	2566.01	3.04059	1.27294e-12	1e-110	scaffold142|size1573412|quiver_831860_833345_ID=g80096	disease-resistanceresponseprotein[Medicagotruncatula]	XP_003594836.1	Medtr2g035170.1
scaffold1161|size408587|quiver_171686_176009_ID=g95113	443.513	3.03754	1.69437e-07	0	scaffold1161|size408587|quiver_171686_176009_ID=g95113	wall-associatedreceptorkinase-likeprotein[Medicagotruncatula]	XP_003600760.1	Medtr3g069050.1
scaffold821|size1099987|quiver_410369_415098_ID=g146782	127.071	3.03436	0.0369178	0	scaffold821|size1099987|quiver_410369_415098_ID=g146782	cytochromeP450familyprotein[Medicagotruncatula]	XP_003627676.1	Medtr8g035860.1
scaffold492|size921545|quiver_682229_684837_ID=g3583	137.71	3.03075	3.853e-05	0	scaffold492|size921545|quiver_682229_684837_ID=g3583	glycerophosphoryldiesterphosphodiesterasefamilyprotein[Medicagotruncatula]	XP_003624448.2	Medtr7g083410.1
scaffold711|size574499|quiver_229590_233207_ID=g99953	111.88	3.03053	0.0409726	8e-15	scaffold711|size574499|quiver_229590_233207_ID=g99953	hypotheticalproteinMTR_3g036800[Medicagotruncatula]	XP_013459399.1	Medtr3g036800.1
scaffold584|size431940|quiver_104526_106216_ID=g97127	1004.3	3.02889	5.50297e-06	0	scaffold584|size431940|quiver_104526_106216_ID=g97127	nematoderesistanceHSPRO2-likeprotein[Medicagotruncatula]	XP_003600866.1	Medtr3g070230.1
scaffold117|size1431526|quiver_1389151_1393689_ID=g145817	143.494	3.02	2.74711e-07	1e-150	scaffold117|size1431526|quiver_1389151_1393689_ID=g145817	cinnamoyl-CoAreductase[Medicagotruncatula]	XP_013451466.1	Medtr6g406250.1
scaffold193|size984447|quiver_707374_709428_ID=g115730	52.719	3.01559	0.00038464	0	scaffold193|size984447|quiver_707374_709428_ID=g115730	LRRreceptor-likekinasefamilyprotein[Medicagotruncatula]	XP_013469509.1	Medtr1g096270.1
scaffold28|size2584658|quiver_1509800_1514538_ID=g43352	2731.16	3.01247	1.73166e-10	0	scaffold28|size2584658|quiver_1509800_1514538_ID=g43352	sugarporter(SP)familyMFStransporter[Medicagotruncatula]	XP_003610701.1	Medtr5g006070.1
scaffold475|size480274|quiver_325183_329041_ID=g46524	110.534	3.00787	6.04894e-05	0	scaffold475|size480274|quiver_325183_329041_ID=g46524	ribonucleoside-diphosphatereductasesmallchain[Medicagotruncatula]	XP_013458177.1	Medtr4g117370.1
scaffold293|size596535|quiver_72142_73921_ID=g20852	273.911	3.0052	0.000224772	0	scaffold293|size596535|quiver_72142_73921_ID=g20852	UDP-glucosyltransferasefamilyprotein[Medicagotruncatula]	XP_003613351.1	Medtr5g035580.1
scaffold774|size501809|quiver_297424_300502_ID=g102623	282.908	3.00303	2.63073e-06	0	scaffold774|size501809|quiver_297424_300502_ID=g102623	proteinphosphatase2Cfamilyprotein[Medicagotruncatula]	XP_003624259.1	Medtr7g081020.1
scaffold2078|size138576|quiver_47957_49051_ID=g39622	76.7971	3.00164	0.000296262	4e-22	scaffold2078|size138576|quiver_47957_49051_ID=g39622	diseaseresistanceprotein(TIR-NBS-LRRclass),putative[Medicagotruncatula]	XP_013452697.1	Medtr6g472230.1
scaffold4|size4032595|quiver_382965_387539_ID=g106654	81.6678	2.99915	1.94608e-05	0	scaffold4|size4032595|quiver_382965_387539_ID=g106654	cysteine-richreceptor-kinase-likeprotein[Medicagotruncatula]	XP_013458902.1	Medtr3g011910.1
scaffold495|size638927|quiver_520365_524442_ID=g161094	98.2996	2.99878	1.54913e-06	0	scaffold495|size638927|quiver_520365_524442_ID=g161094	S-locuslectinkinasefamilyprotein[Medicagotruncatula]	XP_013445633.1	Medtr8g465990.1
scaffold1412|size224713|quiver_145826_147628_ID=g108669	150.854	2.99685	0.000121529	0	scaffold1412|size224713|quiver_145826_147628_ID=g108669	UDP-glucosyltransferasefamilyprotein[Medicagotruncatula]	XP_003623434.1	Medtr4g108250.1
scaffold3338|size41895|quiver_10174_14741_ID=g92863	86.0564	2.99677	0.000855649	0	scaffold3338|size41895|quiver_10174_14741_ID=g92863	diseaseresistanceprotein(CC-NBS-LRRclass)familyprotein[Medicagotruncatula]	XP_003612696.2	Medtr5g027910.1
scaffold395|size635575|quiver_417276_420642_ID=g88464	401.847	2.99533	7.98431e-06	2e-156	scaffold395|size635575|quiver_417276_420642_ID=g88464	frigida-likeprotein[Medicagotruncatula]	XP_013465199.1	Medtr2g090980.1
scaffold711|size574499|quiver_211428_215047_ID=g99950	119.873	2.99411	0.0062641	7e-30	scaffold711|size574499|quiver_211428_215047_ID=g99950	hypotheticalproteinMTR_3g036800[Medicagotruncatula]	XP_013459399.1	Medtr3g036800.1
scaffold198|size864892|quiver_13585_18141_ID=g101876	129.642	2.99285	1.03849e-06	0	scaffold198|size864892|quiver_13585_18141_ID=g101876	stress-inducedreceptor-likekinase[Medicagotruncatula]	XP_013466270.1	Medtr1g027030.2
scaffold1607|size195836|quiver_26179_28371_ID=g100765	426.103	2.98884	1.02185e-05	0	scaffold1607|size195836|quiver_26179_28371_ID=g100765	12-oxophytodienoatereductase-likeprotein[Medicagotruncatula]	XP_003610758.1	Medtr5g006670.1
scaffold1454|size415636|quiver_55567_58471_ID=g164347	407.589	2.9888	1.2099e-06	0	scaffold1454|size415636|quiver_55567_58471_ID=g164347	G-typelectinS-receptor-likeSerine/Threonine-kinaseplant[Medicagotruncatula]	XP_003597073.1	Medtr0280s0040.1
scaffold442|size686366|quiver_645277_650615_ID=g133375	130.41	2.98823	0.000157821	0	scaffold442|size686366|quiver_645277_650615_ID=g133375	UDP-glucosyltransferasefamilyprotein[Medicagotruncatula]	XP_013453132.1	Medtr0428s0010.1
scaffold411|size510770|quiver_5546_11382_ID=g46421	320.904	2.98782	3.79919e-08	0	scaffold411|size510770|quiver_5546_11382_ID=g46421	tyrosinekinasefamilyprotein[Medicagotruncatula]	XP_003617150.1	Medtr5g088400.1
scaffold355|size961543|quiver_294862_300818_ID=g25694	130.883	2.97695	9.16476e-07	0	scaffold355|size961543|quiver_294862_300818_ID=g25694	mybtranscriptionfactor[Medicagotruncatula]	XP_013455940.1	Medtr4g057635.1
scaffold2027|size143423|quiver_59016_64506_ID=g7108	57.4697	2.97343	0.000161958	4e-16	scaffold2027|size143423|quiver_59016_64506_ID=g7108	transmembraneprotein,putative[Medicagotruncatula]	XP_003613355.1	Medtr5g035610.1
scaffold267|size1260374|quiver_593020_594037_ID=g88190	54.1243	2.97033	3.32227e-06	2e-99	scaffold267|size1260374|quiver_593020_594037_ID=g88190	carbon-sulfurlyase[Medicagotruncatula]	XP_003600691.1	Medtr3g065140.1
scaffold142|size1573412|quiver_874016_875363_ID=g80102	10072.8	2.96887	9.94696e-08	2e-93	scaffold142|size1573412|quiver_874016_875363_ID=g80102	ABA-responsiveprotein[Medicagotruncatula]	XP_003594849.1	Medtr2g035320.1
scaffold479|size585740|quiver_25606_26458_ID=g36108	616.918	2.9685	1.77438e-06	4e-118	scaffold479|size585740|quiver_25606_26458_ID=g36108	C2H2-typezincfingerprotein[Medicagotruncatula]	XP_013461770.1	Medtr3g102980.1
scaffold144|size894146|quiver_252557_254473_ID=g74597	457.728	2.96689	1.22557e-06	5e-109	scaffold144|size894146|quiver_252557_254473_ID=g74597	trihelixtranscriptionfactorGT-3a,putative[Medicagotruncatula]	XP_013449157.1	Medtr7g068770.1
scaffold317|size1308508|quiver_984028_987523_ID=g126000	341.369	2.96365	0.0019176	2e-49	scaffold317|size1308508|quiver_984028_987523_ID=g126000	cathepsinpropeptideinhibitordomainprotein[Medicagotruncatula]	XP_003620609.2	Medtr6g087720.1
scaffold964|size323763|quiver_121561_127121_ID=g108349	50.425	2.96344	0.00090504	2e-149	scaffold964|size323763|quiver_121561_127121_ID=g108349	LRRreceptor-likekinasefamilyprotein[Medicagotruncatula]	XP_013463869.1	Medtr2g450870.1
scaffold886|size334811|quiver_46926_50447_ID=g144158	476.846	2.96052	7.22521e-11	2e-151	scaffold886|size334811|quiver_46926_50447_ID=g144158	serinehydrolase[Medicagotruncatula]	XP_003624798.1	Medtr7g087570.1
scaffold48|size1345018|quiver_448085_449828_ID=g157567	75.9314	2.95857	0.000171797	4e-159	scaffold48|size1345018|quiver_448085_449828_ID=g157567	lectinkinasefamilyprotein[Medicagotruncatula]	XP_013464289.1	Medtr2g067980.1
scaffold604|size776657|quiver_479242_480528_ID=g44288	212.959	2.94957	6.44635e-06	0	scaffold604|size776657|quiver_479242_480528_ID=g44288	glycosidehydrolasefamily18protein[Medicagotruncatula]	XP_013462046.1	Medtr3g110280.1
scaffold92|size894027|quiver_226397_227259_ID=g43535	126.713	2.948	4.92948e-09	6e-85	scaffold92|size894027|quiver_226397_227259_ID=g43535	17.6kDaclassIheatshockprotein[Medicagotruncatula]	XP_003619703.1	Medtr6g061940.1
scaffold10|size1757721|quiver_653780_655323_ID=g90334	1049	2.94479	1.07911e-06	0	scaffold10|size1757721|quiver_653780_655323_ID=g90334	malonyl-CoA:isoflavone7-O-glucosidemalonyltransferase[Medicagotruncatula]	XP_013451087.1	Medtr6g015815.1
scaffold318|size575186|quiver_71045_73511_ID=g123418	52.5235	2.94274	0.0012762	2.6	scaffold318|size575186|quiver_71045_73511_ID=g123418	transmembraneprotein,putative[Medicagotruncatula]	XP_013455170.1	Medtr7g094220.1
scaffold762|size474787|quiver_181933_189486_ID=g133657	166.208	2.9421	2.43569e-10	0	scaffold762|size474787|quiver_181933_189486_ID=g133657	cytochromeP450familyprotein[Medicagotruncatula]	XP_013463821.1	Medtr2g450040.2
scaffold2782|size75548|quiver_21396_24880_ID=g39857	221.832	2.94086	1.75982e-06	0	scaffold2782|size75548|quiver_21396_24880_ID=g39857	diseaseresistanceprotein(TIR-NBS-LRRclass),putative[Medicagotruncatula]	XP_003620238.2	Medtr6g079000.1
scaffold2|size3323527|quiver_508917_510708_ID=g112185	62.9821	2.93472	0.00506975	3e-166	scaffold2|size3323527|quiver_508917_510708_ID=g112185	WRKYfamilytranscriptionfactor[Medicagotruncatula]	XP_013447112.1	Medtr8g098945.1
scaffold546|size1408613|quiver_977810_980066_ID=g28794	56.6823	2.93386	0.000668745	0	scaffold546|size1408613|quiver_977810_980066_ID=g28794	exocystsubunitexo70familyprotein[Medicagotruncatula]	XP_003615884.1	Medtr5g073460.1
scaffold554|size644455|quiver_126136_129602_ID=g8400	155.991	2.93075	1.2013e-07	0	scaffold554|size644455|quiver_126136_129602_ID=g8400	aldo/ketoreductasefamilyoxidoreductase[Medicagotruncatula]	XP_003621684.1	Medtr7g021820.1
scaffold786|size802017|quiver_309653_317833_ID=g70451	53.5294	2.92301	0.00139555	1e-102	scaffold786|size802017|quiver_309653_317833_ID=g70451	DNA/RNApolymerasesuperfamilyprotein,putative[Medicagotruncatula]	XP_013467508.1	Medtr1g052140.1
scaffold1482|size214533|quiver_13741_15581_ID=g92314	1188.63	2.92236	3.16954e-10	8e-43	scaffold1482|size214533|quiver_13741_15581_ID=g92314	hsp20/alphacrystallinfamilyprotein[Medicagotruncatula]	XP_003625726.2	Medtr0004s0510.1
scaffold526|size695583|quiver_141403_148501_ID=g80729	206.601	2.91932	9.91997e-06	0	scaffold526|size695583|quiver_141403_148501_ID=g80729	seventransmembraneMLOfamilyprotein[Medicagotruncatula]	XP_013451626.1	Medtr6g033330.1
scaffold120|size842674|quiver_570597_577020_ID=g137937	82.7609	2.91633	0.0123163	6e-50	scaffold120|size842674|quiver_570597_577020_ID=g137937	cysteineproteaseinhibitorcystatin[Medicagotruncatula]	XP_003628013.1	Medtr8g041410.1
scaffold551|size971537|quiver_763948_767787_ID=g16207	214.481	2.91615	8.30831e-06	0	scaffold551|size971537|quiver_763948_767787_ID=g16207	diseaseresistanceprotein(CC-NBS-LRRclass)familyprotein[Medicagotruncatula]	XP_003598664.1	Medtr3g019000.2
scaffold845|size509291|quiver_186374_187844_ID=g83681	52.0024	2.91437	0.0139465	2e-180	scaffold845|size509291|quiver_186374_187844_ID=g83681	LRRreceptor-likekinasefamilyprotein[Medicagotruncatula]	XP_003608311.1	Medtr4g092520.1
scaffold467|size483387|quiver_295878_298842_ID=g67384	96.5481	2.91127	2.59685e-07	0	scaffold467|size483387|quiver_295878_298842_ID=g67384	GRASfamilytranscriptionfactor[Medicagotruncatula]	XP_003606667.1	Medtr4g064120.1
scaffold247|size1158704|quiver_1137989_1141448_ID=g140894	130.567	2.91024	7.61852e-08	6e-175	scaffold247|size1158704|quiver_1137989_1141448_ID=g140894	peroxidasefamilyprotein[Medicagotruncatula]	XP_013447982.1	Medtr7g029030.2
scaffold1657|size188535|quiver_49036_51532_ID=g137124	89.3411	2.90956	3.45336e-06	0	scaffold1657|size188535|quiver_49036_51532_ID=g137124	DnaJheatshockfamilyprotein[Medicagotruncatula]	XP_003593642.1	Medtr2g014470.1
scaffold391|size763157|quiver_673623_677817_ID=g99450	2531.92	2.90851	5.10729e-16	0	scaffold391|size763157|quiver_673623_677817_ID=g99450	D-glyceratedehydrogenase/hydroxypyruvatereductase[Medicagotruncatula]	XP_013450805.1	Medtr6g007170.1
scaffold63|size1482866|quiver_1071253_1075030_ID=g120446	72.6105	2.90717	9.66017e-05	0	scaffold63|size1482866|quiver_1071253_1075030_ID=g120446	myo-inositoloxygenase[Medicagotruncatula]	XP_013444225.1	Medtr8g015220.1
scaffold176|size1365548|quiver_263165_265540_ID=g157818	600.002	2.9056	0.000356347	0	scaffold176|size1365548|quiver_263165_265540_ID=g157818	3-oxo-delta(4,5)-steroid5-beta-reductase-likeprotein[Medicagotruncatula]	XP_003589112.1	Medtr1g018610.1
scaffold332|size1695346|quiver_1466285_1469324_ID=g85697	242.772	2.9043	0.0003877	0	scaffold332|size1695346|quiver_1466285_1469324_ID=g85697	indole-3-aceticacid-amidosynthetase[Medicagotruncatula]	XP_003611653.1	Medtr0035s0150.1
scaffold201|size694417|quiver_433425_435063_ID=g93504	107.266	2.90411	2.77715e-07	0	scaffold201|size694417|quiver_433425_435063_ID=g93504	E3ubiquitin-proteinligasePUB23-likeprotein[Medicagotruncatula]	XP_013467848.1	Medtr1g056910.1
scaffold1953|size268321|quiver_164926_169359_ID=g32268	109.264	2.90285	0.000808658	7e-30	scaffold1953|size268321|quiver_164926_169359_ID=g32268	hypotheticalproteinMTR_2g021870[Medicagotruncatula]	XP_003594141.1	Medtr2g021870.1
scaffold1|size3002192|quiver_459934_461426_ID=g115004	214.107	2.89948	0.000985147	0	scaffold1|size3002192|quiver_459934_461426_ID=g115004	E3ubiquitin-proteinligasePUB23-likeprotein[Medicagotruncatula]	XP_013450220.1	Medtr7g106340.1
scaffold177|size740660|quiver_262441_269749_ID=g155397	157.328	2.8973	5.0124e-06	6e-83	scaffold177|size740660|quiver_262441_269749_ID=g155397	methionine-S-oxidereductase[Medicagotruncatula]	XP_003612253.1	Medtr5g022990.1
scaffold2197|size165034|quiver_76946_82649_ID=g63403	299.335	2.89664	1.65445e-06	0	scaffold2197|size165034|quiver_76946_82649_ID=g63403	diseaseresistanceprotein(TIR-NBS-LRRclass),putative[Medicagotruncatula]	XP_013455356.1	Medtr4g036080.1
scaffold554|size644455|quiver_122956_125524_ID=g8399	136.082	2.89437	2.19589e-09	0	scaffold554|size644455|quiver_122956_125524_ID=g8399	aldo/ketoreductasefamilyoxidoreductase[Medicagotruncatula]	XP_003621701.1	Medtr7g021850.1
scaffold606|size788864|quiver_303361_305729_ID=g38645	217.217	2.89163	1.85587e-10	0	scaffold606|size788864|quiver_303361_305729_ID=g38645	glycolipidtransferprotein[Medicagotruncatula]	XP_003594554.1	Medtr2g030530.1
scaffold880|size605071|quiver_408998_414360_ID=g158941	57.454	2.8903	0.000107412	0	scaffold880|size605071|quiver_408998_414360_ID=g158941	receptor-likekinase[Medicagotruncatula]	XP_013466312.1	Medtr1g027690.1
scaffold331|size1105193|quiver_661491_663281_ID=g88340	148.648	2.88902	4.58526e-05	0	scaffold331|size1105193|quiver_661491_663281_ID=g88340	P-loopnucleosidetriphosphatehydrolasesuperfamilyprotein[Medicagotruncatula]	XP_013466098.1	Medtr1g022245.1
scaffold159|size1317552|quiver_70146_73353_ID=g35591	122.63	2.88825	5.71549e-05	0	scaffold159|size1317552|quiver_70146_73353_ID=g35591	stressup-regulatedNod19protein[Medicagotruncatula]	XP_013457324.1	Medtr4g094570.1
scaffold410|size617017|quiver_72206_72893_ID=g49149	104.691	2.8849	1.03108e-07	6e-39	scaffold410|size617017|quiver_72206_72893_ID=g49149	hypotheticalproteinMTR_4g019640[Medicagotruncatula]	XP_013454919.1	Medtr4g019640.1
scaffold1422|size626626|quiver_474214_475810_ID=g81659	78.4024	2.88487	4.3015e-05	0	scaffold1422|size626626|quiver_474214_475810_ID=g81659	E3ubiquitin-proteinligasePUB23-likeprotein[Medicagotruncatula]	XP_013467848.1	Medtr1g056910.1
scaffold104|size863875|quiver_21026_24330_ID=g12512	162.391	2.87631	0.00215454	0	scaffold104|size863875|quiver_21026_24330_ID=g12512	cysteine-richreceptor-kinase-likeprotein[Medicagotruncatula]	XP_013469928.1	Medtr1g105840.1
scaffold1156|size341407|quiver_73732_80611_ID=g108507	76.8607	2.87582	0.000111567	0	scaffold1156|size341407|quiver_73732_80611_ID=g108507	LRRreceptor-likekinase[Medicagotruncatula]	XP_003593681.1	Medtr2g014960.1
scaffold1583|size409650|quiver_370324_375042_ID=g161936	1527.64	2.87547	7.66837e-11	0	scaffold1583|size409650|quiver_370324_375042_ID=g161936	cytochromeP450family72protein[Medicagotruncatula]	XP_013464440.1	Medtr2g072380.1
scaffold1478|size443024|quiver_1776_3865_ID=g103062	95.1592	2.87415	5.42829e-05	0	scaffold1478|size443024|quiver_1776_3865_ID=g103062	exocystsubunitexo70familyprotein[Medicagotruncatula]	XP_003598997.1	Medtr3g025900.1
scaffold64|size1467285|quiver_194878_196440_ID=g117905	602.304	2.8716	8.06395e-09	4e-79	scaffold64|size1467285|quiver_194878_196440_ID=g117905	hypotheticalproteinMTR_3g088815[Medicagotruncatula]	XP_013461345.1	Medtr3g088815.1
scaffold181|size718864|quiver_239404_240116_ID=g145848	127.911	2.87047	2.61688e-08	1e-82	scaffold181|size718864|quiver_239404_240116_ID=g145848	hypotheticalproteinMTR_5g020860[Medicagotruncatula]	XP_003612062.1	Medtr5g020860.1
scaffold1438|size220064|quiver_102486_112415_ID=g39353	189.574	2.86779	0.000133917	0	scaffold1438|size220064|quiver_102486_112415_ID=g39353	glycosidehydrolasefamily5protein[Medicagotruncatula]	XP_003598254.1	Medtr3g009030.1
scaffold104|size863875|quiver_576425_577729_ID=g12582	450.936	2.86544	3.49625e-05	4e-129	scaffold104|size863875|quiver_576425_577729_ID=g12582	C2H2-typezincfingerprotein[Medicagotruncatula]	XP_003592502.1	Medtr1g106730.1
scaffold747|size452486|quiver_115976_122981_ID=g6196	203.255	2.86448	1.50264e-06	0	scaffold747|size452486|quiver_115976_122981_ID=g6196	seventransmembraneMLOfamilyprotein[Medicagotruncatula]	XP_013451626.1	Medtr6g033330.1
scaffold441|size1097549|quiver_741021_741601_ID=g135872	58.9154	2.85987	8.87996e-05	5e-17	scaffold441|size1097549|quiver_741021_741601_ID=g135872	leguminosinproline-richgroup669secretedpeptide[Medicagotruncatula]	XP_013452152.1	Medtr6g045633.1
scaffold891|size595818|quiver_553605_555192_ID=g131536	653.756	2.85867	3.97388e-10	0	scaffold891|size595818|quiver_553605_555192_ID=g131536	UDP-glucosyltransferasefamilyprotein[Medicagotruncatula]	XP_003622634.2	Medtr0078s0010.1
scaffold332|size1695346|quiver_110459_111601_ID=g85506	4941.65	2.85734	1.29074e-08	9e-164	scaffold332|size1695346|quiver_110459_111601_ID=g85506	pathogenesis-relatedthaumatinfamilyprotein[Medicagotruncatula]	XP_013453412.1	Medtr5g010635.1
scaffold167|size833753|quiver_158226_161644_ID=g15339	200.906	2.85664	4.87857e-06	0	scaffold167|size833753|quiver_158226_161644_ID=g15339	LRRreceptor-likekinasefamilyprotein[Medicagotruncatula]	XP_003602347.1	Medtr3g092420.1
scaffold122|size1191337|quiver_939769_948086_ID=g132875	135.056	2.85336	2.06872e-05	0	scaffold122|size1191337|quiver_939769_948086_ID=g132875	transmembraneprotein,putative[Medicagotruncatula]	XP_013465459.1	Medtr2g099140.1
scaffold388|size907207|quiver_394680_398803_ID=g107807	1105.39	2.84922	2.36208e-11	0	scaffold388|size907207|quiver_394680_398803_ID=g107807	cytochromeP450family72protein[Medicagotruncatula]	XP_013464440.1	Medtr2g072380.1
scaffold3064|size55621|quiver_19975_25851_ID=g140064	511.614	2.84666	8.07494e-05	4e-68	scaffold3064|size55621|quiver_19975_25851_ID=g140064	pathogenesis-relatedthaumatinfamilyprotein[Medicagotruncatula]	XP_013447002.1	Medtr3g116255.1
scaffold159|size1317552|quiver_270474_272301_ID=g35617	50.6197	2.84585	0.00011989	0	scaffold159|size1317552|quiver_270474_272301_ID=g35617	reticulineoxidase-likeprotein[Medicagotruncatula]	XP_013457289.1	Medtr4g094480.1
scaffold105|size862434|quiver_728348_729652_ID=g10102	12080.8	2.84339	5.52445e-05	6e-07	scaffold105|size862434|quiver_728348_729652_ID=g10102	hypotheticalproteinMTR_1g094130[Medicagotruncatula]	XP_013469437.1	Medtr1g033090.1
scaffold2684|size139068|quiver_21646_24537_ID=g129922	2215.47	2.84305	5.04573e-09	0	scaffold2684|size139068|quiver_21646_24537_ID=g129922	GRASfamilytranscriptionfactor[Medicagotruncatula]	XP_003606669.1	Medtr4g064150.1
scaffold2422|size104546|quiver_44232_47211_ID=g145073	962.367	2.84279	9.99428e-07	0	scaffold2422|size104546|quiver_44232_47211_ID=g145073	UDP-glucosyltransferasefamilyprotein[Medicagotruncatula]	XP_003595693.1	Medtr2g059240.1
scaffold250|size690331|quiver_593722_594387_ID=g133053	181.819	2.84275	0.00292313	9e-32	scaffold250|size690331|quiver_593722_594387_ID=g133053	hypotheticalproteinMTR_1g086450[Medicagotruncatula]	XP_003591350.1	Medtr1g086450.1
scaffold80|size1496537|quiver_8222_8931_ID=g74374	158.982	2.84195	9.19203e-07	8e-60	scaffold80|size1496537|quiver_8222_8931_ID=g74374	hypotheticalproteinMTR_7g082760[Medicagotruncatula]	XP_003624398.1	Medtr7g082760.1
scaffold10|size1757721|quiver_1677895_1680285_ID=g90455	103.342	2.83914	0.00020382	0	scaffold10|size1757721|quiver_1677895_1680285_ID=g90455	UDP-glucosyltransferasefamilyprotein[Medicagotruncatula]	XP_003618666.1	Medtr6g014300.1
scaffold51|size1195182|quiver_163406_166906_ID=g150391	205.631	2.83906	6.6647e-05	0	scaffold51|size1195182|quiver_163406_166906_ID=g150391	LRRreceptor-likekinasefamilyprotein[Medicagotruncatula]	XP_003602347.1	Medtr3g092420.1
scaffold4578|size15630|quiver_9362_13651_ID=g30199	130.915	2.83768	2.25209e-07	0	scaffold4578|size15630|quiver_9362_13651_ID=g30199	cysteine-richreceptor-kinase-likeprotein[Medicagotruncatula]	XP_003592436.1	Medtr1g104890.1
scaffold1160|size733236|quiver_5266_9165_ID=g97631	351.83	2.8361	5.28938e-08	2e-155	scaffold1160|size733236|quiver_5266_9165_ID=g97631	plantacidphosphatase[Medicagotruncatula]	XP_003626652.1	Medtr8g006690.1
scaffold148|size893303|quiver_833737_835124_ID=g64230	1140.69	2.83527	3.57944e-05	6e-153	scaffold148|size893303|quiver_833737_835124_ID=g64230	ethyleneresponsefactor[Medicagotruncatula]	XP_003608658.1	Medtr4g100380.1
scaffold2431|size175466|quiver_86756_89992_ID=g122663	683.758	2.8351	5.2747e-08	0	scaffold2431|size175466|quiver_86756_89992_ID=g122663	pyridinenucleotide-disulfideoxidoreductasefamilyprotein[Medicagotruncatula]	XP_013455748.1	Medtr4g051622.1
scaffold85|size1447964|quiver_535676_537716_ID=g61312	391.896	2.83509	5.76103e-06	5e-144	scaffold85|size1447964|quiver_535676_537716_ID=g61312	peptidemethioninesulfoxidereductasefamilyprotein[Medicagotruncatula]	XP_003600075.1	Medtr3g051460.1
scaffold392|size522713|quiver_370399_371582_ID=g96948	55.1097	2.83205	2.21736e-06	6e-104	scaffold392|size522713|quiver_370399_371582_ID=g96948	stress-inducedreceptor-likekinase[Medicagotruncatula]	XP_013466321.1	Medtr1g027830.1
scaffold333|size577727|quiver_297716_299817_ID=g83139	161.335	2.82734	7.31613e-08	6e-133	scaffold333|size577727|quiver_297716_299817_ID=g83139	hypotheticalproteinMTR_8g066470[Medicagotruncatula]	XP_003628763.1	Medtr8g066470.1
scaffold1603|size520692|quiver_105576_109330_ID=g111524	3769.86	2.82094	6.4085e-08	0	scaffold1603|size520692|quiver_105576_109330_ID=g111524	enhanceddiseasesusceptibilityprotein[Medicagotruncatula]	XP_003601315.2	Medtr3g079340.1
scaffold470|size482283|quiver_372725_373649_ID=g59314	426.599	2.81856	9.04598e-06	3e-165	scaffold470|size482283|quiver_372725_373649_ID=g59314	enoyl-CoAhydratase/isomerasefamilyprotein[Medicagotruncatula]	XP_003621860.1	Medtr7g024300.1
scaffold515|size782917|quiver_25160_33981_ID=g110586	634.541	2.81748	5.31605e-09	0	scaffold515|size782917|quiver_25160_33981_ID=g110586	diseaseresistanceprotein(TIR-NBS-LRRclass),putative[Medicagotruncatula]	XP_013455356.1	Medtr4g036080.1
scaffold576|size1098158|quiver_699517_703777_ID=g118838	330.842	2.81701	8.3961e-06	9e-156	scaffold576|size1098158|quiver_699517_703777_ID=g118838	plantacidphosphatase[Medicagotruncatula]	XP_003626652.1	Medtr8g006690.1
scaffold51|size1195182|quiver_413472_415284_ID=g150417	156.704	2.8167	5.9892e-05	0	scaffold51|size1195182|quiver_413472_415284_ID=g150417	P-loopnucleosidetriphosphatehydrolasesuperfamilyprotein[Medicagotruncatula]	XP_003602311.2	Medtr3g092060.1
scaffold23|size2167186|quiver_1248983_1252571_ID=g55819	140.409	2.81458	0.00374834	0	scaffold23|size2167186|quiver_1248983_1252571_ID=g55819	GDSL-likelipase/acylhydrolase[Medicagotruncatula]	XP_003589576.1	Medtr1g030220.1
scaffold349|size609077|quiver_388620_389438_ID=g40962	162.283	2.80631	1.60013e-05	8e-60	scaffold349|size609077|quiver_388620_389438_ID=g40962	hypotheticalproteinMTR_7g082760[Medicagotruncatula]	XP_003624398.1	Medtr7g082760.1
scaffold784|size571795|quiver_402191_403953_ID=g75705	1287.53	2.80529	1.02179e-08	0	scaffold784|size571795|quiver_402191_403953_ID=g75705	glucanendo-1,3-beta-glucosidase[Medicagotruncatula]	XP_003594774.1	Medtr2g034470.1
scaffold752|size586979|quiver_295604_300258_ID=g158760	98.0267	2.80174	2.77787e-06	0	scaffold752|size586979|quiver_295604_300258_ID=g158760	phosphatase2Cfamilyprotein[Medicagotruncatula]	XP_013467041.1	Medtr1g041475.1
scaffold30|size1102098|quiver_559664_561342_ID=g37792	56.2975	2.79913	0.00162059	1e-178	scaffold30|size1102098|quiver_559664_561342_ID=g37792	Serine/Threoninekinasefamilyprotein[Medicagotruncatula]	XP_013462287.1	Medtr3g115490.1
scaffold44|size1039181|quiver_715605_719563_ID=g2820	2591.21	2.79879	7.66511e-09	0	scaffold44|size1039181|quiver_715605_719563_ID=g2820	LysM-domainreceptor-likekinase[Medicagotruncatula]	XP_003613904.2	Medtr5g042440.1
scaffold249|size641338|quiver_414924_419852_ID=g135449	725.705	2.79606	4.0004e-06	2e-36	scaffold249|size641338|quiver_414924_419852_ID=g135449	SPFHdomain/band7familyprotein[Medicagotruncatula]	XP_003602418.2	Medtr6g472230.1
scaffold543|size941702|quiver_216154_226068_ID=g36215	3024.42	2.79378	2.24161e-09	0	scaffold543|size941702|quiver_216154_226068_ID=g36215	multidrugresistanceproteinABCtransporterfamilyprotein[Medicagotruncatula]	XP_003591546.1	Medtr1g088680.1
scaffold1196|size265060|quiver_14926_16034_ID=g4252	63.5869	2.79115	0.00171075	0	scaffold1196|size265060|quiver_14926_16034_ID=g4252	flavonoidhydroxylase[Medicagotruncatula]	XP_013459326.1	Medtr3g436390.1
scaffold224|size668476|quiver_402154_403514_ID=g33187	131.972	2.79049	2.80532e-05	4e-116	scaffold224|size668476|quiver_402154_403514_ID=g33187	DUF1639familyprotein[Medicagotruncatula]	XP_003592634.1	Medtr1g110370.1
scaffold367|size597157|quiver_140476_156197_ID=g160865	192.741	2.78295	0.000245433	0	scaffold367|size597157|quiver_140476_156197_ID=g160865	receptor-likekinase[Medicagotruncatula]	XP_003596008.1	Medtr2g064930.1
scaffold318|size575186|quiver_260638_263006_ID=g123438	1030.38	2.78133	6.08588e-07	0	scaffold318|size575186|quiver_260638_263006_ID=g123438	LysM-domainreceptor-likekinase[Medicagotruncatula]	XP_003616926.2	Medtr5g085790.1
scaffold147|size783867|quiver_325329_333643_ID=g66844	86.9887	2.78094	2.85538e-05	0	scaffold147|size783867|quiver_325329_333643_ID=g66844	WRKY1btranscriptionfactor[Medicagotruncatula]	XP_003596950.1	Medtr2g088000.1
scaffold275|size1258834|quiver_682339_690791_ID=g67101	435.962	2.78072	3.89872e-07	0	scaffold275|size1258834|quiver_682339_690791_ID=g67101	receptor-likekinase[Medicagotruncatula]	XP_003630883.1	Medtr8g104520.1
scaffold1229|size258258|quiver_175369_180669_ID=g84006	64.3259	2.77921	0.000171461	0	scaffold1229|size258258|quiver_175369_180669_ID=g84006	NAD(P)-bindingrossmann-foldprotein[Medicagotruncatula]	XP_003627601.2	Medtr8g032000.1
scaffold647|size700456|quiver_449354_454849_ID=g99874	157.345	2.7787	2.45438e-09	0	scaffold647|size700456|quiver_449354_454849_ID=g99874	G-typelectinS-receptor-likeSerine/Threonine-kinase[Medicagotruncatula]	XP_003593410.2	Medtr2g011160.1
scaffold1966|size218284|quiver_172071_176071_ID=g164721	194.172	2.77759	5.01484e-06	0	scaffold1966|size218284|quiver_172071_176071_ID=g164721	transmembraneaminoacidtransporterfamilyprotein[Medicagotruncatula]	XP_013448269.1	Medtr7g038910.1
scaffold1328|size382992|quiver_320324_320928_ID=g159389	518.347	2.77373	5.94668e-08	1e-51	scaffold1328|size382992|quiver_320324_320928_ID=g159389	DUF3511domainprotein[Medicagotruncatula]	XP_003603170.1	Medtr3g104640.1
scaffold727|size471678|quiver_428846_431119_ID=g57089	435.673	2.77239	5.79302e-13	0	scaffold727|size471678|quiver_428846_431119_ID=g57089	prohibitincomplexprotein[Medicagotruncatula]	XP_003628253.2	Medtr8g046300.1
scaffold125|size982803|quiver_451517_452801_ID=g125626	242.555	2.77067	1.15309e-05	0	scaffold125|size982803|quiver_451517_452801_ID=g125626	glycosidehydrolasefamily18protein[Medicagotruncatula]	XP_013462046.1	Medtr3g110280.1
scaffold561|size731798|quiver_657689_663102_ID=g156019	226.894	2.76558	4.76075e-09	1e-175	scaffold561|size731798|quiver_657689_663102_ID=g156019	peroxidasefamilyprotein[Medicagotruncatula]	XP_013447982.1	Medtr7g029030.2
scaffold2126|size134075|quiver_115078_124291_ID=g81983	58.9043	2.76417	0.000160211	0	scaffold2126|size134075|quiver_115078_124291_ID=g81983	ABCtransporter-likefamily-protein[Medicagotruncatula]	XP_013451752.1	Medtr6g034310.1
scaffold1591|size467765|quiver_292123_295262_ID=g142202	263.563	2.76045	1.23252e-10	0	scaffold1591|size467765|quiver_292123_295262_ID=g142202	UDP-glucosyltransferasefamilyprotein[Medicagotruncatula]	XP_003621425.1	Medtr7g013200.1
scaffold39|size1855183|quiver_1302884_1304309_ID=g15012	343.614	2.75745	3.9743e-08	0	scaffold39|size1855183|quiver_1302884_1304309_ID=g15012	F-boxprotein[Medicagotruncatula]	XP_003629211.1	Medtr8g074610.1
scaffold23|size2167186|quiver_1330208_1330958_ID=g55828	65.7695	2.7522	2.09178e-05	1e-57	scaffold23|size2167186|quiver_1330208_1330958_ID=g55828	zinc-ribbondomainprotein[Medicagotruncatula]	XP_013466486.1	Medtr1g029990.1
scaffold469|size1007991|quiver_724574_730551_ID=g62079	53.6354	2.75164	3.64683e-05	1e-180	scaffold469|size1007991|quiver_724574_730551_ID=g62079	cysteine-richRLK(receptor-likekinase)protein[Medicagotruncatula]	XP_003600598.1	Medtr3g064090.1
scaffold2702|size132868|quiver_56071_59891_ID=g82147	506.711	2.74975	0.00010837	2e-128	scaffold2702|size132868|quiver_56071_59891_ID=g82147	PAR1protein[Medicagotruncatula]	XP_013452293.1	Medtr6g452730.1
scaffold2|size3323527|quiver_453727_454889_ID=g112178	69.9118	2.74944	7.56412e-05	1e-40	scaffold2|size3323527|quiver_453727_454889_ID=g112178	heavymetaltransport/detoxificationsuperfamilyprotein[Medicagotruncatula]	XP_013447106.1	Medtr8g098915.2
scaffold161|size863428|quiver_258736_260615_ID=g30508	1323.68	2.74846	3.96254e-14	9e-149	scaffold161|size863428|quiver_258736_260615_ID=g30508	glutathioneS-transferase[Medicagotruncatula]	XP_013446658.1	Medtr8g087425.1
scaffold3|size2661360|quiver_121791_125651_ID=g109430	2629.53	2.74798	1.46508e-06	0	scaffold3|size2661360|quiver_121791_125651_ID=g109430	calcium-transportingATPase[Medicagotruncatula]	XP_013449801.1	Medtr7g095710.1
scaffold104|size863875|quiver_641199_649000_ID=g12590	2145.62	2.74633	1.35523e-15	1e-124	scaffold104|size863875|quiver_641199_649000_ID=g12590	somaticembryogenesisreceptor-likekinase[Medicagotruncatula]	XP_013469995.1	Medtr1g106785.1
scaffold2960|size62992|quiver_34816_36976_ID=g76764	109.561	2.74549	8.12421e-05	0	scaffold2960|size62992|quiver_34816_36976_ID=g76764	pre-mRNA-splicingfactorATP-dependentRNAhelicase[Medicagotruncatula]	XP_013459064.1	Medtr3g023880.2
scaffold2848|size70843|quiver_53286_57789_ID=g34952	143.938	2.74287	1.4834e-07	0	scaffold2848|size70843|quiver_53286_57789_ID=g34952	diseaseresistanceprotein(CC-NBS-LRRclass)familyprotein[Medicagotruncatula]	XP_003595124.1	Medtr2g038510.1
scaffold3014|size58532|quiver_28093_32431_ID=g103636	246.488	2.74244	1.83149e-10	5e-102	scaffold3014|size58532|quiver_28093_32431_ID=g103636	SETdomainprotein[Medicagotruncatula]	XP_003595407.2	Medtr2g045070.1
scaffold2684|size139068|quiver_28251_31221_ID=g129923	128.87	2.74135	6.10315e-07	0	scaffold2684|size139068|quiver_28251_31221_ID=g129923	GRASfamilytranscriptionfactor[Medicagotruncatula]	XP_003606667.1	Medtr4g064120.1
scaffold952|size460391|quiver_310969_315404_ID=g139068	259.141	2.73818	0.000297723	0	scaffold952|size460391|quiver_310969_315404_ID=g139068	C4-dicarboxylatetransporter/malicacidtransporter[Medicagotruncatula]	XP_013451726.1	Medtr6g034030.2
scaffold3163|size49810|quiver_3954_7441_ID=g48026	2193.81	2.73815	9.74971e-07	0	scaffold3163|size49810|quiver_3954_7441_ID=g48026	calcium-transportingATPase[Medicagotruncatula]	XP_013449801.1	Medtr7g095710.1
scaffold1111|size941470|quiver_519139_523242_ID=g57431	241.371	2.73799	0.000363465	4e-35	scaffold1111|size941470|quiver_519139_523242_ID=g57431	SPFHdomain/band7familyprotein[Medicagotruncatula]	XP_003602418.2	Medtr6g472230.1
scaffold1598|size211381|quiver_138786_140621_ID=g124795	234.323	2.73422	5.01671e-07	5e-36	scaffold1598|size211381|quiver_138786_140621_ID=g124795	disease-resistanceresponseprotein[Medicagotruncatula]	XP_003594836.1	Medtr2g035170.1
scaffold1075|size670354|quiver_433392_438227_ID=g151776	97.5074	2.7323	0.000448078	0	scaffold1075|size670354|quiver_433392_438227_ID=g151776	stress-inducedreceptor-likekinase[Medicagotruncatula]	XP_013466269.1	Medtr1g027030.1
scaffold889|size731061|quiver_566928_569028_ID=g136500	3995.71	2.73206	5.20844e-08	1e-110	scaffold889|size731061|quiver_566928_569028_ID=g136500	PAR1protein[Medicagotruncatula]	XP_003604797.1	Medtr4g018880.1
scaffold1591|size467765|quiver_286473_289923_ID=g142201	205.602	2.73157	2.8195e-08	0	scaffold1591|size467765|quiver_286473_289923_ID=g142201	UDP-glucosyltransferasefamilyprotein[Medicagotruncatula]	XP_003621427.1	Medtr7g013220.1
scaffold67|size1482927|quiver_1315717_1322792_ID=g109950	445.625	2.73039	0.000544886	3e-44	scaffold67|size1482927|quiver_1315717_1322792_ID=g109950	receptor-likekinase[Medicagotruncatula]	XP_013458401.1	Medtr4g125260.1
scaffold944|size815641|quiver_24866_32874_ID=g158979	178.364	2.72669	0.00318761	0	scaffold944|size815641|quiver_24866_32874_ID=g158979	LRRreceptor-likekinasefamilyprotein[Medicagotruncatula]	XP_013448365.1	Medtr7g446160.1
scaffold2000|size156389|quiver_153506_154556_ID=g76513	113.147	2.72045	9.28677e-06	5e-117	scaffold2000|size156389|quiver_153506_154556_ID=g76513	syringolide-inducedprotein14-1-1[Medicagotruncatula]	XP_003589562.1	Medtr1g026110.1
scaffold1011|size413514|quiver_325123_330382_ID=g151716	66.0715	2.71899	9.39639e-07	1e-142	scaffold1011|size413514|quiver_325123_330382_ID=g151716	calcineurinB-likeprotein4-1[Medicagotruncatula]	XP_013444625.1	Medtr8g027620.1
scaffold1850|size310345|quiver_220353_221648_ID=g134424	76.3379	2.71561	0.00466815	0	scaffold1850|size310345|quiver_220353_221648_ID=g134424	receptor-likekinase[Medicagotruncatula]	XP_003620428.1	Medtr6g083780.1
scaffold922|size340105|quiver_113856_116046_ID=g49670	876.253	2.71493	8.49603e-08	0	scaffold922|size340105|quiver_113856_116046_ID=g49670	2OG-Fe(II)oxygenasefamilyoxidoreductase[Medicagotruncatula]	XP_013459496.1	Medtr3g045230.1
scaffold399|size1034464|quiver_269538_273888_ID=g77850	221.767	2.71305	1.68833e-07	0	scaffold399|size1034464|quiver_269538_273888_ID=g77850	MACPFdomainprotein[Medicagotruncatula]	XP_003601744.2	Medtr3g084930.1
scaffold18|size2092011|quiver_261175_269821_ID=g69050	1228.16	2.71288	6.60783e-14	0	scaffold18|size2092011|quiver_261175_269821_ID=g69050	delta-1-pyrroline-5-carboxylatesynthetase[Medicagotruncatula]	XP_013454957.1	Medtr4g020110.2
scaffold4512|size16345|quiver_3116_6213_ID=g35070	84.2745	2.7099	0.00082428	0	scaffold4512|size16345|quiver_3116_6213_ID=g35070	kinase1B[Medicagotruncatula]	XP_003616403.1	Medtr5g079840.1
scaffold126|size1173562|quiver_855457_856724_ID=g123176	50.968	2.70665	0.0192117	1e-159	scaffold126|size1173562|quiver_855457_856724_ID=g123176	hypotheticalproteinMTR_4g103840[Medicagotruncatula]	XP_003608867.1	Medtr4g103840.1
scaffold232|size658501|quiver_288583_296447_ID=g12765	182.762	2.70583	5.51872e-06	0	scaffold232|size658501|quiver_288583_296447_ID=g12765	subtilisin-likeserineprotease[Medicagotruncatula]	XP_003601486.1	Medtr3g082200.1
scaffold23|size2167186|quiver_1135619_1139661_ID=g55804	86.2014	2.70452	0.0239209	0	scaffold23|size2167186|quiver_1135619_1139661_ID=g55804	GDSL-likelipase/acylhydrolase[Medicagotruncatula]	XP_003589576.1	Medtr1g030220.1
scaffold270|size616230|quiver_274832_278769_ID=g80388	328.962	2.70276	1.61491e-06	0	scaffold270|size616230|quiver_274832_278769_ID=g80388	MAPkinase[Medicagotruncatula]	XP_003624049.1	Medtr7g078690.1
scaffold1454|size415636|quiver_77597_80651_ID=g164349	91.4419	2.70006	7.87207e-05	0	scaffold1454|size415636|quiver_77597_80651_ID=g164349	G-typelectinS-receptor-likeSerine/Threonine-kinaseplant[Medicagotruncatula]	XP_003597073.1	Medtr0280s0040.1
scaffold28|size2584658|quiver_633896_640250_ID=g43215	1172.15	2.69647	6.58838e-10	0	scaffold28|size2584658|quiver_633896_640250_ID=g43215	4-coumarate:CoAligase-likeprotein[Medicagotruncatula]	XP_003610843.1	Medtr5g007640.1
scaffold1916|size191909|quiver_131436_137490_ID=g129654	72.0132	2.68978	0.00013303	0	scaffold1916|size191909|quiver_131436_137490_ID=g129654	plantgibberellin2-oxidase[Medicagotruncatula]	XP_003593922.1	Medtr2g019370.1
scaffold17|size1366999|quiver_1024039_1026008_ID=g71820	889.236	2.68866	9.65524e-08	0	scaffold17|size1366999|quiver_1024039_1026008_ID=g71820	NAC-liketranscriptionfactor[Medicagotruncatula]	XP_003602038.1	Medtr3g088110.1
scaffold1693|size290784|quiver_18796_25236_ID=g42592	392.213	2.68617	8.83018e-05	3e-37	scaffold1693|size290784|quiver_18796_25236_ID=g42592	hypotheticalproteinMTR_4g055800[Medicagotruncatula]	XP_003606295.2	Medtr4g055800.1
scaffold40|size1496511|quiver_289599_292963_ID=g12354	119.242	2.68297	5.0124e-06	0	scaffold40|size1496511|quiver_289599_292963_ID=g12354	NADP-dependentalkenaldoublebondreductase[Medicagotruncatula]	XP_013443999.1	Medtr8g010030.1
scaffold1553|size825684|quiver_153676_159228_ID=g73430	84.2593	2.67765	4.07793e-07	0	scaffold1553|size825684|quiver_153676_159228_ID=g73430	S-locuslectinkinasefamilyprotein[Medicagotruncatula]	XP_003596523.1	Medtr2g081470.1
scaffold368|size542245|quiver_13183_14721_ID=g158319	1630.52	2.67401	1.31788e-07	0	scaffold368|size542245|quiver_13183_14721_ID=g158319	xyloglucanase-specificendoglucanaseinhibitorprotein[Medicagotruncatula]	XP_003591797.1	Medtr1g093100.1
scaffold1260|size473175|quiver_9516_16692_ID=g4284	260.61	2.66897	2.04657e-06	0	scaffold1260|size473175|quiver_9516_16692_ID=g4284	wall-associatedkinasefamilyprotein[Medicagotruncatula]	XP_003614548.1	Medtr5g055310.1
scaffold2351|size111047|quiver_12166_16050_ID=g162246	59.4136	2.66287	0.000169274	0	scaffold2351|size111047|quiver_12166_16050_ID=g162246	G-typelectinS-receptor-likeSerine/Threonine-kinase[Medicagotruncatula]	XP_013457130.1	Medtr4g091850.1
scaffold3694|size28147|quiver_14936_18073_ID=g165092	171.061	2.65977	4.97394e-07	0	scaffold3694|size28147|quiver_14936_18073_ID=g165092	kinase1B[Medicagotruncatula]	XP_003616403.1	Medtr5g079840.1
scaffold521|size780651|quiver_499962_503456_ID=g94302	82.0508	2.65956	0.000279645	3e-50	scaffold521|size780651|quiver_499962_503456_ID=g94302	DUF1777familyprotein[Medicagotruncatula]	XP_003610094.1	Medtr4g127860.1
scaffold1524|size428438|quiver_222705_223755_ID=g149700	391.864	2.65941	7.04712e-06	5e-157	scaffold1524|size428438|quiver_222705_223755_ID=g149700	syringolide-inducedprotein14-1-1[Medicagotruncatula]	XP_003589562.1	Medtr1g026110.1
scaffold1941|size153142|quiver_63780_65441_ID=g63302	143.143	2.65889	6.46059e-05	0	scaffold1941|size153142|quiver_63780_65441_ID=g63302	UDP-glucoseflavonoid3-O-glucosyltransferase[Medicagotruncatula]	XP_003617345.1	Medtr5g090580.1
scaffold119|size1284894|quiver_865411_866685_ID=g140485	225.304	2.65803	4.68482e-06	0	scaffold119|size1284894|quiver_865411_866685_ID=g140485	RING-H2zincfingerprotein[Medicagotruncatula]	XP_003608413.1	Medtr4g093830.1
scaffold256|size630666|quiver_538229_540491_ID=g118356	494.491	2.65786	1.83932e-07	0	scaffold256|size630666|quiver_538229_540491_ID=g118356	cytochromeP450family71protein[Medicagotruncatula]	XP_013457071.1	Medtr4g089020.1
scaffold1347|size238243|quiver_213238_220093_ID=g111428	1472.83	2.65463	1.07531e-06	0	scaffold1347|size238243|quiver_213238_220093_ID=g111428	P-loopnucleosidetriphosphatehydrolasesuperfamilyprotein[Medicagotruncatula]	XP_003612071.2	Medtr5g020980.1
scaffold35|size1256591|quiver_518341_521506_ID=g25045	422.647	2.65389	7.44505e-07	0	scaffold35|size1256591|quiver_518341_521506_ID=g25045	UDP-glucosyltransferasefamilyprotein[Medicagotruncatula]	XP_003621425.1	Medtr7g013200.1
scaffold2226|size124307|quiver_33496_38949_ID=g154660	407.971	2.65362	4.23186e-08	0	scaffold2226|size124307|quiver_33496_38949_ID=g154660	LRRreceptor-likekinase[Medicagotruncatula]	XP_013462591.1	Medtr2g016530.1
scaffold2008|size144736|quiver_124076_126823_ID=g55226	65.5806	2.65129	4.93711e-05	0	scaffold2008|size144736|quiver_124076_126823_ID=g55226	transmembraneaminoacidtransporterfamilyprotein[Medicagotruncatula]	XP_013448270.1	Medtr7g038910.1
scaffold1075|size670354|quiver_286458_291587_ID=g151761	55.1522	2.65127	0.0192496	0	scaffold1075|size670354|quiver_286458_291587_ID=g151761	diseaseresistanceprotein(TIR-NBS-LRRclass)[Medicagotruncatula]	XP_013460250.1	Medtr3g464030.1
scaffold3179|size49015|quiver_9896_15620_ID=g7399	63.7776	2.64983	0.00207161	0	scaffold3179|size49015|quiver_9896_15620_ID=g7399	receptor-likekinase[Medicagotruncatula]	XP_013466312.1	Medtr1g027690.1
scaffold2394|size107355|quiver_45446_46968_ID=g50439	70.3633	2.64842	0.00189514	0	scaffold2394|size107355|quiver_45446_46968_ID=g50439	F-boxproteininteractiondomainprotein[Medicagotruncatula]	XP_013444978.1	Medtr8g033140.1
scaffold2117|size313777|quiver_48646_51009_ID=g106203	1596.14	2.64701	3.79559e-08	3e-167	scaffold2117|size313777|quiver_48646_51009_ID=g106203	eukaryotictranslationinitiationfactor3subunitG[Medicagotruncatula]	XP_013444892.1	Medtr8g031560.1
scaffold734|size380245|quiver_303223_305443_ID=g38862	2814.08	2.64659	4.79786e-09	0	scaffold734|size380245|quiver_303223_305443_ID=g38862	translocationproteinTolB[Medicagotruncatula]	XP_013466545.1	Medtr1g032340.1
scaffold1359|size236317|quiver_35226_40503_ID=g78789	59.2768	2.64387	0.000126294	0	scaffold1359|size236317|quiver_35226_40503_ID=g78789	LRRreceptor-likekinasefamilyprotein[Medicagotruncatula]	XP_013445878.1	Medtr8g470400.1
scaffold1896|size179394|quiver_53916_60129_ID=g14331	218.556	2.6433	6.97121e-05	0	scaffold1896|size179394|quiver_53916_60129_ID=g14331	proteinphosphatase2Cfamilyprotein[Medicagotruncatula]	XP_003624259.1	Medtr7g081020.1
scaffold45|size1037999|quiver_493424_496657_ID=g69	646.494	2.64063	9.25525e-06	0	scaffold45|size1037999|quiver_493424_496657_ID=g69	GRASfamilytranscriptionfactor[Medicagotruncatula]	XP_003596568.1	Medtr2g082090.1
scaffold2803|size74256|quiver_17916_39360_ID=g152508	97.2936	2.63677	0.000489642	0	scaffold2803|size74256|quiver_17916_39360_ID=g152508	cysteine-richreceptor-kinase-likeprotein[Medicagotruncatula]	XP_013452330.1	Medtr6g053000.1
scaffold612|size421411|quiver_259133_263766_ID=g23621	165.232	2.63602	7.49443e-06	0	scaffold612|size421411|quiver_259133_263766_ID=g23621	sulfiteexporterTauE/SafEfamilyprotein[Medicagotruncatula]	XP_013466258.1	Medtr1g026910.1
scaffold737|size1076089|quiver_982863_984415_ID=g31521	492.528	2.63497	0.000570854	3e-61	scaffold737|size1076089|quiver_982863_984415_ID=g31521	NADH-ubiquinonereductasecomplex1MLRQsubunit[Medicagotruncatula]	XP_003601829.1	Medtr3g085890.1
scaffold556|size491661|quiver_233058_236810_ID=g3639	352.506	2.63451	1.56235e-06	0	scaffold556|size491661|quiver_233058_236810_ID=g3639	SEC14cytosolicfactor-likeprotein[Medicagotruncatula]	XP_003594312.1	Medtr2g027140.1
scaffold170|size728084|quiver_445705_452413_ID=g7923	88.613	2.63131	2.48845e-05	0	scaffold170|size728084|quiver_445705_452413_ID=g7923	mybtranscriptionfactor[Medicagotruncatula]	XP_013455940.1	Medtr4g057635.1
scaffold69|size1090294|quiver_647664_650312_ID=g104160	716.393	2.63071	4.31984e-07	0	scaffold69|size1090294|quiver_647664_650312_ID=g104160	MAPKphosphatase[Medicagotruncatula]	XP_003601895.2	Medtr3g086540.1
scaffold267|size1260374|quiver_416170_422894_ID=g88174	678.409	2.62978	2.09267e-08	0	scaffold267|size1260374|quiver_416170_422894_ID=g88174	cinnamoyl-CoAreductase[Medicagotruncatula]	XP_013451466.1	Medtr6g406250.1
scaffold1030|size298943|quiver_22166_23611_ID=g102799	52.5697	2.62895	0.00154852	1e-161	scaffold1030|size298943|quiver_22166_23611_ID=g102799	diseaseresistanceprotein(TIR-NBS-LRRclass)[Medicagotruncatula]	XP_003613528.1	Medtr5g037700.1
scaffold650|size996100|quiver_209218_213769_ID=g91501	240.693	2.62806	0.000118971	3e-104	scaffold650|size996100|quiver_209218_213769_ID=g91501	2OG-Fe(II)oxygenasefamilyoxidoreductase[Medicagotruncatula]	XP_003602395.1	Medtr3g092890.1
scaffold1365|size413519|quiver_381672_383945_ID=g63029	78.6543	2.62654	3.81535e-06	0	scaffold1365|size413519|quiver_381672_383945_ID=g63029	L-typelectin-domainreceptorkinaseIV.2-likeprotein[Medicagotruncatula]	XP_013448918.1	Medtr7g062770.1
scaffold1730|size290341|quiver_130864_131381_ID=g114470	100.487	2.6262	0.00899841	2e-15	scaffold1730|size290341|quiver_130864_131381_ID=g114470	hypotheticalproteinMTR_3g028240[Medicagotruncatula]	XP_003599130.1	Medtr3g028460.1
scaffold1109|size803120|quiver_767191_770424_ID=g62795	1220.84	2.62613	1.03237e-07	0	scaffold1109|size803120|quiver_767191_770424_ID=g62795	2OG-Fe(II)oxygenasefamilyoxidoreductase[Medicagotruncatula]	XP_013459496.1	Medtr3g045230.1
scaffold489|size475577|quiver_375304_378397_ID=g10568	293.086	2.62539	5.80172e-07	7e-83	scaffold489|size475577|quiver_375304_378397_ID=g10568	60SribosomalproteinL24-2[Medicagotruncatula]	XP_003590400.1	Medtr1g061670.1
scaffold1346|size413044|quiver_239503_247783_ID=g114189	176.616	2.62534	4.21137e-05	0	scaffold1346|size413044|quiver_239503_247783_ID=g114189	white-brown-complexABCtransporterfamilyprotein[Medicagotruncatula]	XP_003608436.2	Medtr4g094060.1
scaffold53|size2093410|quiver_1711529_1713063_ID=g145586	675.766	2.62421	6.73446e-08	2e-61	scaffold53|size2093410|quiver_1711529_1713063_ID=g145586	NADH-ubiquinonereductasecomplex1MLRQsubunit[Medicagotruncatula]	XP_003601829.1	Medtr3g085890.1
scaffold822|size482727|quiver_456446_457654_ID=g144147	56.5827	2.62404	0.00100667	8e-72	scaffold822|size482727|quiver_456446_457654_ID=g144147	ATPase,AAA-type,CDC48protein[Medicagotruncatula]	XP_003625676.2	Medtr7g101870.1
scaffold472|size530966|quiver_259007_267966_ID=g53940	109.171	2.6228	0.000300821	0	scaffold472|size530966|quiver_259007_267966_ID=g53940	calcium-dependentphospholipid-bindingcopinefamilyprotein[Medicagotruncatula]	XP_013467265.1	Medtr1g048160.1
scaffold1144|size275508|quiver_252299_253357_ID=g139199	229.353	2.62263	1.82337e-05	3e-157	scaffold1144|size275508|quiver_252299_253357_ID=g139199	syringolide-inducedprotein14-1-1[Medicagotruncatula]	XP_003589562.1	Medtr1g026110.1
scaffold3064|size55621|quiver_7443_11161_ID=g140062	99.0828	2.62242	1.02254e-08	2e-48	scaffold3064|size55621|quiver_7443_11161_ID=g140062	pathogenesis-relatedthaumatinfamilyprotein[Medicagotruncatula]	XP_013447000.1	Medtr8g096900.1
scaffold91|size894874|quiver_473421_484734_ID=g45961	245.804	2.62091	6.17067e-08	5e-153	scaffold91|size894874|quiver_473421_484734_ID=g45961	RINGzincfingerprotein,putative[Medicagotruncatula]	XP_013461478.1	Medtr3g093660.1
scaffold295|size1038847|quiver_115316_116119_ID=g15670	52.2937	2.61882	0.0079334	8e-74	scaffold295|size1038847|quiver_115316_116119_ID=g15670	40SribosomalproteinS17[Medicagotruncatula]	XP_013467927.1	Medtr1g058250.1
scaffold178|size1039529|quiver_533610_538030_ID=g152990	145.577	2.61787	4.68286e-07	0	scaffold178|size1039529|quiver_533610_538030_ID=g152990	G-typelectinS-receptor-likeSerine/Threonine-kinase[Medicagotruncatula]	XP_003593410.2	Medtr2g011160.1
scaffold28|size2584658|quiver_1077521_1079301_ID=g43281	251.426	2.61643	6.73672e-05	0	scaffold28|size2584658|quiver_1077521_1079301_ID=g43281	12-oxophytodienoatereductase-likeprotein[Medicagotruncatula]	XP_003610767.1	Medtr5g006780.1
scaffold654|size635596|quiver_39066_41121_ID=g80870	53.2583	2.61544	0.00122333	0	scaffold654|size635596|quiver_39066_41121_ID=g80870	PPRcontainingplant-likeprotein[Medicagotruncatula]	XP_003611914.1	Medtr5g019350.1
scaffold1803|size169862|quiver_80203_83941_ID=g89733	65.7731	2.61439	0.00105387	0	scaffold1803|size169862|quiver_80203_83941_ID=g89733	Serine/Threonine-kinaseOXI1-likeprotein[Medicagotruncatula]	XP_013448506.1	Medtr7g053200.1
scaffold287|size751564|quiver_753731_754799_ID=g35964	77.3595	2.61126	0.000771079	2e-167	scaffold287|size751564|quiver_753731_754799_ID=g35964	diseaseresistanceprotein(CC-NBS-LRRclass)familyprotein[Medicagotruncatula]	XP_003611811.1	Medtr5g018120.1
scaffold877|size725451|quiver_294443_296464_ID=g1513	107.785	2.60981	1.39459e-05	0	scaffold877|size725451|quiver_294443_296464_ID=g1513	eukaryoticaspartylproteasefamilyprotein[Medicagotruncatula]	XP_013459521.1	Medtr3g046300.1
scaffold1190|size278920|quiver_141708_143681_ID=g19439	1725.09	2.60628	4.69584e-07	0	scaffold1190|size278920|quiver_141708_143681_ID=g19439	plantphospholipase-likeprotein[Medicagotruncatula]	XP_013470326.1	Medtr1g112660.2
scaffold1179|size280434|quiver_247370_251827_ID=g47213	244.19	2.60561	5.07425e-05	0	scaffold1179|size280434|quiver_247370_251827_ID=g47213	diseaseresistanceprotein(CC-NBS-LRRclass)familyprotein[Medicagotruncatula]	XP_003598664.1	Medtr3g019000.2
scaffold1373|size312522|quiver_111136_113923_ID=g42327	154.703	2.60528	0.00364078	2e-157	scaffold1373|size312522|quiver_111136_113923_ID=g42327	trihelixtranscriptionfactorGT-3a-likeprotein[Medicagotruncatula]	XP_003612572.1	Medtr5g026540.1
scaffold338|size1018420|quiver_375793_378493_ID=g69819	52.4518	2.60511	0.00405385	0	scaffold338|size1018420|quiver_375793_378493_ID=g69819	WRKY1btranscriptionfactor[Medicagotruncatula]	XP_003610463.1	Medtr4g132430.1
scaffold545|size601741|quiver_507760_512024_ID=g31242	318.527	2.60027	1.88612e-05	1e-120	scaffold545|size601741|quiver_507760_512024_ID=g31242	AP2domainclasstranscriptionfactor[Medicagotruncatula]	XP_003602747.1	Medtr3g098580.1
scaffold2695|size108712|quiver_29336_34836_ID=g101193	3440.96	2.59989	3.29497e-10	0	scaffold2695|size108712|quiver_29336_34836_ID=g101193	alanineaminotransferase[Medicagotruncatula]	XP_003627448.1	Medtr8g023140.1
scaffold66|size986986|quiver_914297_920304_ID=g112660	79.9777	2.59953	0.000745454	6e-85	scaffold66|size986986|quiver_914297_920304_ID=g112660	elicitor-responsive-likeprotein[Medicagotruncatula]	XP_003616408.2	Medtr5g079890.1
scaffold720|size749810|quiver_636634_638750_ID=g75627	230.383	2.5989	0.000129525	0	scaffold720|size749810|quiver_636634_638750_ID=g75627	LRRreceptor-likekinasefamilyprotein[Medicagotruncatula]	XP_003604719.1	Medtr4g016910.1
scaffold94|size1205216|quiver_564456_568429_ID=g37931	393.194	2.59841	4.60625e-06	0	scaffold94|size1205216|quiver_564456_568429_ID=g37931	DUF2921familyprotein[Medicagotruncatula]	XP_013464701.1	Medtr2g079300.1
scaffold295|size1038847|quiver_213641_222353_ID=g15683	754.067	2.5947	1.45668e-10	2e-107	scaffold295|size1038847|quiver_213641_222353_ID=g15683	flavonolsynthase/flavanone3-hydroxylase[Medicagotruncatula]	XP_013445956.1	Medtr8g064200.1
scaffold3341|size41770|quiver_1806_4149_ID=g84749	568.22	2.59461	2.22028e-08	2e-169	scaffold3341|size41770|quiver_1806_4149_ID=g84749	WRKYfamilytranscriptionfactor[Medicagotruncatula]	XP_013457329.1	Medtr4g094588.1
scaffold2658|size83986|quiver_74406_75113_ID=g30054	86.0956	2.5941	1.61198e-05	2e-51	scaffold2658|size83986|quiver_74406_75113_ID=g30054	DUF3511domainprotein[Medicagotruncatula]	XP_003603170.1	Medtr3g104640.1
scaffold1583|size409650|quiver_362354_366042_ID=g161935	584.834	2.59161	2.60277e-06	0	scaffold1583|size409650|quiver_362354_366042_ID=g161935	cytochromeP450family72protein[Medicagotruncatula]	XP_013464440.1	Medtr2g072340.1
scaffold1130|size304657|quiver_35631_37411_ID=g8955	154.845	2.59124	6.43271e-05	0	scaffold1130|size304657|quiver_35631_37411_ID=g8955	WRKYfamilytranscriptionfactor[Medicagotruncatula]	XP_013447178.1	Medtr8g099350.1
scaffold2275|size334410|quiver_96516_99718_ID=g27252	173.434	2.5907	1.40501e-06	0	scaffold2275|size334410|quiver_96516_99718_ID=g27252	sugarporter(SP)familyMFStransporter[Medicagotruncatula]	XP_003598178.1	Medtr3g008160.1
scaffold141|size793921|quiver_709788_712579_ID=g82819	778.94	2.59038	8.60297e-13	6e-151	scaffold141|size793921|quiver_709788_712579_ID=g82819	flavonolsynthase/flavanone3-hydroxylase[Medicagotruncatula]	XP_013445957.1	Medtr8g064200.1
scaffold1246|size256542|quiver_59416_61893_ID=g39232	219.573	2.58751	2.75058e-06	0	scaffold1246|size256542|quiver_59416_61893_ID=g39232	gibberellin2-beta-dioxygenase[Medicagotruncatula]	XP_003604915.1	Medtr4g021360.1
scaffold529|size457529|quiver_214397_215247_ID=g72720	62.4908	2.58734	1.04459e-05	1e-64	scaffold529|size457529|quiver_214397_215247_ID=g72720	hypotheticalproteinMTR_3g098390[Medicagotruncatula]	XP_003602727.1	Medtr3g098390.1
scaffold1221|size362307|quiver_16276_18387_ID=g105714	69.2704	2.5863	0.000174835	3e-125	scaffold1221|size362307|quiver_16276_18387_ID=g105714	WRKYfamilytranscriptionfactor[Medicagotruncatula]	XP_003602498.2	Medtr3g095040.1
scaffold1291|size702897|quiver_420311_422427_ID=g89392	446.688	2.58608	1.52773e-07	0	scaffold1291|size702897|quiver_420311_422427_ID=g89392	P-loopnucleosidetriphosphatehydrolasesuperfamilyprotein[Medicagotruncatula]	XP_003612072.1	Medtr5g020990.1
scaffold775|size776940|quiver_413275_415480_ID=g100043	56.2991	2.58482	2.6624e-05	1e-147	scaffold775|size776940|quiver_413275_415480_ID=g100043	F-boxSKIP23-likeprotein[Medicagotruncatula]	XP_003618745.1	Medtr6g018400.1
scaffold229|size1220275|quiver_674213_679037_ID=g20769	56.5483	2.58299	9.77323e-05	0	scaffold229|size1220275|quiver_674213_679037_ID=g20769	polyadenylate-bindingprotein[Medicagotruncatula]	XP_013469585.1	Medtr1g097440.2
scaffold2353|size110841|quiver_27750_30781_ID=g157191	327.328	2.58072	0.000884471	0	scaffold2353|size110841|quiver_27750_30781_ID=g157191	indole-3-aceticacid-amidosynthetase[Medicagotruncatula]	XP_003611653.1	Medtr0035s0150.1
scaffold1193|size864880|quiver_658322_663527_ID=g11335	278.534	2.58039	2.29729e-10	0	scaffold1193|size864880|quiver_658322_663527_ID=g11335	NACtranscriptionfactor-likeprotein[Medicagotruncatula]	XP_013448091.1	Medtr7g033320.1
scaffold2040|size440868|quiver_71426_77091_ID=g139809	60.6893	2.57537	2.98598e-05	0	scaffold2040|size440868|quiver_71426_77091_ID=g139809	S-locuslectinkinasefamilyprotein[Medicagotruncatula]	XP_003596523.1	Medtr2g081470.1
scaffold70|size1270722|quiver_1269373_1271169_ID=g101734	197.838	2.5747	9.86115e-06	3e-177	scaffold70|size1270722|quiver_1269373_1271169_ID=g101734	LysM-domainreceptor-likekinase[Medicagotruncatula]	XP_003616926.2	Medtr5g085790.1
scaffold120|size842674|quiver_736045_748527_ID=g137956	163.761	2.57469	0.000261064	0	scaffold120|size842674|quiver_736045_748527_ID=g137956	Ulp1proteasefamily,carboxy-terminaldomainprotein[Medicagotruncatula]	XP_003622614.2	Medtr7g046380.1
scaffold119|size1284894|quiver_972360_975851_ID=g140500	143.916	2.57279	0.000988996	0	scaffold119|size1284894|quiver_972360_975851_ID=g140500	white-brown-complexABCtransporterfamilyprotein[Medicagotruncatula]	XP_003608436.2	Medtr4g094060.1
scaffold719|size485335|quiver_39656_41091_ID=g78249	633.634	2.57171	2.00199e-06	3e-140	scaffold719|size485335|quiver_39656_41091_ID=g78249	glutathioneS-transferase,amino-terminaldomainprotein[Medicagotruncatula]	XP_013464350.1	Medtr2g070180.1
scaffold2468|size184192|quiver_151514_157811_ID=g24741	444.837	2.57136	0.00210545	0	scaffold2468|size184192|quiver_151514_157811_ID=g24741	allergenicisoflavonereductase-likeproteinBetprotein[Medicagotruncatula]	XP_003606934.1	Medtr4g070340.1
scaffold650|size996100|quiver_204888_206070_ID=g91500	210.587	2.57125	0.000576119	8e-107	scaffold650|size996100|quiver_204888_206070_ID=g91500	2OG-Fe(II)oxygenasefamilyoxidoreductase[Medicagotruncatula]	XP_003602395.1	Medtr3g092890.1
scaffold2989|size60110|quiver_53385_54961_ID=g2596	644.641	2.57099	1.12001e-07	0	scaffold2989|size60110|quiver_53385_54961_ID=g2596	xyloglucanase-specificendoglucanaseinhibitorprotein[Medicagotruncatula]	XP_003590665.1	Medtr1g072420.1
scaffold1477|size565953|quiver_216848_221474_ID=g105883	63.1034	2.56972	0.0237589	3e-78	scaffold1477|size565953|quiver_216848_221474_ID=g105883	hypotheticalproteinMTR_1g052045[Medicagotruncatula]	XP_013467493.1	Medtr1g052045.1
scaffold291|size1010080|quiver_93846_95120_ID=g25526	290.533	2.56717	6.25021e-06	0	scaffold291|size1010080|quiver_93846_95120_ID=g25526	RING-H2zincfingerprotein[Medicagotruncatula]	XP_003608413.1	Medtr4g093830.1
scaffold1516|size318911|quiver_62625_72281_ID=g4499	685.374	2.56492	3.75158e-05	0	scaffold1516|size318911|quiver_62625_72281_ID=g4499	heatshock70kDaprotein[Medicagotruncatula]	XP_013461130.1	Medtr3g081170.1
scaffold847|size344255|quiver_4376_6332_ID=g78363	2727.24	2.56001	7.61968e-10	0	scaffold847|size344255|quiver_4376_6332_ID=g78363	1-aminocyclopropane-1-carboxylateoxidase[Medicagotruncatula]	XP_003616884.1	Medtr5g085330.1
scaffold1203|size356451|quiver_1186_3488_ID=g151871	186.254	2.55841	0.00240543	0	scaffold1203|size356451|quiver_1186_3488_ID=g151871	plant/T31B5-30protein[Medicagotruncatula]	XP_003614127.2	Medtr5g045160.1
scaffold1373|size312522|quiver_151424_153311_ID=g42332	85.8156	2.55811	4.54103e-05	0	scaffold1373|size312522|quiver_151424_153311_ID=g42332	3-hydroxy-3-methylglutaryl-coenzymeAreductase-likeprotein[Medicagotruncatula]	XP_003612563.1	Medtr5g026480.1
scaffold1142|size276321|quiver_140706_147855_ID=g144378	221.797	2.5564	6.94901e-07	0	scaffold1142|size276321|quiver_140706_147855_ID=g144378	diacylglycerolkinasedomainprotein[Medicagotruncatula]	XP_013445577.1	Medtr8g464780.1
scaffold178|size1039529|quiver_520235_527372_ID=g152988	419.509	2.55494	3.06995e-07	0	scaffold178|size1039529|quiver_520235_527372_ID=g152988	G-typelectinS-receptor-likeSerine/Threonine-kinase[Medicagotruncatula]	XP_003593412.1	Medtr2g011180.1
scaffold662|size724909|quiver_485157_492852_ID=g59664	151.622	2.55342	3.70534e-09	0	scaffold662|size724909|quiver_485157_492852_ID=g59664	zincinducedfacilitator-likeprotein[Medicagotruncatula]	XP_013445188.1	Medtr8g042870.1
scaffold1001|size306472|quiver_49776_51414_ID=g11102	1424.22	2.55334	4.28705e-11	2e-148	scaffold1001|size306472|quiver_49776_51414_ID=g11102	glutathioneS-transferase[Medicagotruncatula]	XP_013446658.1	Medtr8g087425.1
scaffold238|size1320973|quiver_1255945_1264600_ID=g163106	102.031	2.55241	0.00322955	0	scaffold238|size1320973|quiver_1255945_1264600_ID=g163106	plant/T32M21-140protein[Medicagotruncatula]	XP_003590387.1	Medtr1g061540.1
scaffold606|size788864|quiver_230081_231223_ID=g38633	296.546	2.55147	2.4871e-07	2e-153	scaffold606|size788864|quiver_230081_231223_ID=g38633	P-loopnucleosidetriphosphatehydrolasesuperfamilyprotein[Medicagotruncatula]	XP_003594544.1	Medtr2g030420.1
scaffold1259|size511936|quiver_291538_295467_ID=g6631	151.801	2.55031	4.35925e-07	0	scaffold1259|size511936|quiver_291538_295467_ID=g6631	plant-specificdomainTIGR01615familyprotein[Medicagotruncatula]	XP_003624426.1	Medtr7g083080.1
scaffold1856|size313503|quiver_235156_246892_ID=g119815	77.012	2.54984	0.000528889	0	scaffold1856|size313503|quiver_235156_246892_ID=g119815	eukaryoticaspartylproteasefamilyprotein[Medicagotruncatula]	XP_013459521.1	Medtr3g046300.1
scaffold28|size2584658|quiver_77406_80919_ID=g43142	457.649	2.5491	1.38569e-06	0	scaffold28|size2584658|quiver_77406_80919_ID=g43142	LRRreceptor-likekinasefamilyprotein[Medicagotruncatula]	XP_013469509.1	Medtr1g096270.1
scaffold1240|size256919|quiver_25218_31721_ID=g54783	2369.3	2.54842	5.77056e-10	0	scaffold1240|size256919|quiver_25218_31721_ID=g54783	alanineaminotransferase[Medicagotruncatula]	XP_003627448.1	Medtr8g023140.1
scaffold2103|size136451|quiver_81400_86921_ID=g142463	130.432	2.54816	0.000167309	1e-69	scaffold2103|size136451|quiver_81400_86921_ID=g142463	carbohydrate-bindingX8domainprotein[Medicagotruncatula]	XP_003607801.1	Medtr4g083070.1
scaffold265|size1244111|quiver_8756_15037_ID=g93543	137.074	2.54815	0.00751385	0	scaffold265|size1244111|quiver_8756_15037_ID=g93543	plant/T32M21-140protein[Medicagotruncatula]	XP_003590387.1	Medtr1g061540.1
scaffold158|size1345574|quiver_967581_968555_ID=g38125	76.7975	2.54593	4.87973e-06	3e-165	scaffold158|size1345574|quiver_967581_968555_ID=g38125	3-ketoacyl-CoAsynthase-likeprotein[Medicagotruncatula]	XP_013451580.1	Medtr6g032965.1
scaffold1900|size368652|quiver_266853_269571_ID=g4728	771.93	2.54535	1.57122e-07	3e-168	scaffold1900|size368652|quiver_266853_269571_ID=g4728	eukaryotictranslationinitiationfactor3subunitG[Medicagotruncatula]	XP_013444892.1	Medtr8g031560.1
scaffold1754|size175210|quiver_71373_73991_ID=g50207	127.06	2.54476	0.000278143	2e-52	scaffold1754|size175210|quiver_71373_73991_ID=g50207	plastocyanin-likedomainprotein[Medicagotruncatula]	XP_013456237.1	Medtr0334s0010.1
scaffold1849|size226778|quiver_211858_218401_ID=g137246	82.9175	2.5414	4.86406e-05	0	scaffold1849|size226778|quiver_211858_218401_ID=g137246	receptor-likeprotein[Medicagotruncatula]	XP_013451971.1	Medtr6g039180.1
scaffold135|size1016405|quiver_684051_690601_ID=g99017	475.585	2.54091	1.241e-05	0	scaffold135|size1016405|quiver_684051_690601_ID=g99017	calmodulin-domainkinaseCDPKprotein[Medicagotruncatula]	XP_013459800.1	Medtr3g051770.1
scaffold1180|size267660|quiver_216182_217113_ID=g44843	476.297	2.53789	7.466e-06	8e-165	scaffold1180|size267660|quiver_216182_217113_ID=g44843	cysteine-richRLK(receptor-likekinase)protein[Medicagotruncatula]	XP_003597040.2	Medtr2g088980.1
scaffold207|size1276015|quiver_5296_14391_ID=g77332	129.106	2.53567	4.82541e-07	0	scaffold207|size1276015|quiver_5296_14391_ID=g77332	ribonucleoside-diphosphatereductasesmallchain[Medicagotruncatula]	XP_013458177.1	Medtr4g117370.1
scaffold732|size380453|quiver_116166_120787_ID=g44418	605.917	2.53186	7.20498e-06	2e-148	scaffold732|size380453|quiver_116166_120787_ID=g44418	frigida-likeprotein[Medicagotruncatula]	XP_013465199.1	Medtr2g090980.1
scaffold27|size1383364|quiver_985444_994210_ID=g45844	2998.71	2.53182	1.80164e-07	0	scaffold27|size1383364|quiver_985444_994210_ID=g45844	multidrugresistanceproteinABCtransporterfamilyprotein[Medicagotruncatula]	XP_003591546.1	Medtr1g088680.1
scaffold602|size425271|quiver_329850_338856_ID=g49388	167.893	2.53002	0.00226278	0	scaffold602|size425271|quiver_329850_338856_ID=g49388	LRRreceptor-likekinase[Medicagotruncatula]	XP_003616753.1	Medtr5g083910.1
scaffold737|size1076089|quiver_469837_472820_ID=g31455	594.394	2.52968	2.09776e-07	0	scaffold737|size1076089|quiver_469837_472820_ID=g31455	MAPKphosphatase[Medicagotruncatula]	XP_003601895.2	Medtr3g086540.1
scaffold50|size1066901|quiver_293551_298397_ID=g152711	398.445	2.5293	2.04305e-05	0	scaffold50|size1066901|quiver_293551_298397_ID=g152711	diseaseresistanceprotein(CC-NBS-LRRclass)familyprotein[Medicagotruncatula]	XP_003595124.1	Medtr2g038510.1
scaffold154|size1328634|quiver_802039_805773_ID=g48542	3896.1	2.52875	1.38777e-06	0	scaffold154|size1328634|quiver_802039_805773_ID=g48542	enhanceddiseasesusceptibilityprotein[Medicagotruncatula]	XP_003601315.2	Medtr3g079340.1
scaffold802|size359698|quiver_282456_284112_ID=g29105	668.032	2.52737	0.00166298	0.029	scaffold802|size359698|quiver_282456_284112_ID=g29105	PPRcontainingplant-likeprotein[Medicagotruncatula]	XP_013461348.1	Medtr0365s0010.1
scaffold530|size827052|quiver_375040_379278_ID=g70149	56.7088	2.52458	0.00621015	1e-139	scaffold530|size827052|quiver_375040_379278_ID=g70149	M48familypeptidase[Medicagotruncatula]	XP_013452892.1	Medtr6g079410.1
scaffold308|size582554|quiver_360947_366253_ID=g148498	129.184	2.52311	0.00180346	2e-36	scaffold308|size582554|quiver_360947_366253_ID=g148498	SPFHdomain/band7familyprotein[Medicagotruncatula]	XP_003602418.2	Medtr3g093120.1
scaffold1974|size366209|quiver_132369_137531_ID=g144936	118.923	2.52	0.0242067	1e-32	scaffold1974|size366209|quiver_132369_137531_ID=g144936	heavymetaltransport/detoxificationsuperfamilyprotein[Medicagotruncatula]	XP_003594348.1	Medtr2g027600.1
scaffold1993|size146788|quiver_138686_140216_ID=g95612	1983.87	2.51994	0.000550809	1.8	scaffold1993|size146788|quiver_138686_140216_ID=g95612	pollenproteinOleEI-likeprotein[Medicagotruncatula]	XP_013456554.1	Medtr1g033090.1
scaffold634|size609446|quiver_367087_371568_ID=g133541	282.849	2.51941	9.62021e-05	0	scaffold634|size609446|quiver_367087_371568_ID=g133541	receptor-likekinaseplant[Medicagotruncatula]	XP_003626764.1	Medtr8g008820.1
scaffold1172|size405260|quiver_179603_184314_ID=g65581	476.697	2.51705	1.40111e-08	0	scaffold1172|size405260|quiver_179603_184314_ID=g65581	co-chaperoneGrpEfamilyprotein[Medicagotruncatula]	XP_013459897.1	Medtr3g054220.1
scaffold1683|size184060|quiver_35943_36551_ID=g68406	212.686	2.51503	8.46071e-05	2e-39	scaffold1683|size184060|quiver_35943_36551_ID=g68406	hypotheticalproteinMTR_6g071040[Medicagotruncatula]	XP_003619867.1	Medtr6g071040.1
scaffold73|size1194009|quiver_1079291_1085199_ID=g93306	266.461	2.51262	1.31596e-07	0	scaffold73|size1194009|quiver_1079291_1085199_ID=g93306	2OG-Fe(II)oxygenasefamilyoxidoreductase[Medicagotruncatula]	XP_003609637.1	Medtr4g119410.1
scaffold1346|size413044|quiver_371848_381035_ID=g114211	266.848	2.50934	2.50306e-06	0	scaffold1346|size413044|quiver_371848_381035_ID=g114211	transloconattheoutermembraneofs-likeprotein[Medicagotruncatula]	XP_013457182.1	Medtr4g094205.1
scaffold1251|size596467|quiver_299201_309039_ID=g26726	57.6924	2.50896	0.000550809	1e-89	scaffold1251|size596467|quiver_299201_309039_ID=g26726	Chitinase/Hevein/PR-4/Wheatwin2[Medicagotruncatula]	XP_013468974.1	Medtr1g080800.1
scaffold58|size1147909|quiver_1005181_1007218_ID=g132724	101.165	2.50824	1.61671e-06	0	scaffold58|size1147909|quiver_1005181_1007218_ID=g132724	pre-mRNA-splicingfactorATP-dependentRNAhelicase[Medicagotruncatula]	XP_013459064.1	Medtr3g023880.2
scaffold889|size731061|quiver_722978_728375_ID=g136529	87.801	2.49969	2.07676e-05	0	scaffold889|size731061|quiver_722978_728375_ID=g136529	GDP-fucoseO-fucosyltransferase-likeprotein[Medicagotruncatula]	XP_003604826.2	Medtr4g019210.1
scaffold74|size1258999|quiver_24186_27560_ID=g90468	56.7068	2.49935	0.00117091	0	scaffold74|size1258999|quiver_24186_27560_ID=g90468	myb-likeDNA-bindingdomain,shaqkyfclassprotein[Medicagotruncatula]	XP_013470305.1	Medtr1g112370.1
scaffold1832|size165699|quiver_159876_166497_ID=g14321	3073.25	2.49769	0.0010767	0	scaffold1832|size165699|quiver_159876_166497_ID=g14321	lysine-tRNAligase-likeprotein[Medicagotruncatula]	XP_003594948.1	Medtr2g036600.1
scaffold304|size1784410|quiver_324622_332283_ID=g158155	3899.18	2.49275	0.00115853	0	scaffold304|size1784410|quiver_324622_332283_ID=g158155	lysine-tRNAligase-likeprotein[Medicagotruncatula]	XP_003594948.1	Medtr2g036600.1
scaffold822|size482727|quiver_436076_437274_ID=g144143	52.4573	2.49272	4.95927e-05	2e-75	scaffold822|size482727|quiver_436076_437274_ID=g144143	ATPase,AAA-type,CDC48protein[Medicagotruncatula]	XP_003625676.2	Medtr7g101870.1
scaffold355|size961543|quiver_887432_889485_ID=g25766	57.8785	2.49153	0.0013444	0	scaffold355|size961543|quiver_887432_889485_ID=g25766	PPRcontainingplant-likeprotein[Medicagotruncatula]	XP_003611914.1	Medtr5g019350.1
scaffold1035|size548302|quiver_317535_321323_ID=g89181	199.968	2.49132	0.00591809	1e-104	scaffold1035|size548302|quiver_317535_321323_ID=g89181	2OG-Fe(II)oxygenasefamilyoxidoreductase[Medicagotruncatula]	XP_003602395.1	Medtr3g092890.1
scaffold53|size2093410|quiver_820564_822211_ID=g145456	1230.66	2.48973	0.00399825	0	scaffold53|size2093410|quiver_820564_822211_ID=g145456	flavonoidglucosyltransferase[Medicagotruncatula]	XP_003601705.1	Medtr3g084520.1
scaffold119|size1284894|quiver_1091294_1097996_ID=g140513	122.195	2.48934	1.11626e-05	0	scaffold119|size1284894|quiver_1091294_1097996_ID=g140513	transloconattheoutermembraneofs-likeprotein[Medicagotruncatula]	XP_013457182.1	Medtr4g094205.1
scaffold385|size897040|quiver_159407_161631_ID=g116061	378.181	2.489	7.93923e-10	0	scaffold385|size897040|quiver_159407_161631_ID=g116061	L-typelectin-domainreceptorkinaseIV.2-likeprotein[Medicagotruncatula]	XP_013448929.1	Medtr7g062950.1
scaffold327|size567524|quiver_564353_566879_ID=g99365	71.2901	2.48572	0.000422353	0	scaffold327|size567524|quiver_564353_566879_ID=g99365	plantgibberellin2-oxidase[Medicagotruncatula]	XP_003593922.1	Medtr2g019370.1
scaffold2960|size62992|quiver_1136_12029_ID=g76759	591.953	2.48419	3.4806e-06	0	scaffold2960|size62992|quiver_1136_12029_ID=g76759	cytosolicaldehydedehydrogenase[Medicagotruncatula]	XP_003620519.1	Medtr6g086300.1
scaffold889|size731061|quiver_649416_653398_ID=g136515	75.1521	2.48381	0.0193475	0	scaffold889|size731061|quiver_649416_653398_ID=g136515	diseaseresistancefamilyprotein/LRRprotein[Medicagotruncatula]	XP_003604803.1	Medtr4g018940.1
scaffold451|size489966|quiver_158146_166994_ID=g110541	85.6208	2.48305	0.0103338	0	scaffold451|size489966|quiver_158146_166994_ID=g110541	LRRandNB-ARCdomaindiseaseresistanceprotein[Medicagotruncatula]	XP_003598470.1	Medtr0267s0070.1
scaffold796|size680966|quiver_542541_553278_ID=g44506	616.022	2.48207	2.77799e-07	0	scaffold796|size680966|quiver_542541_553278_ID=g44506	NDR1/HIN1-likeprotein[Medicagotruncatula]	XP_003612847.1	Medtr5g029700.1
scaffold365|size543147|quiver_360148_364689_ID=g726	50.3206	2.48203	0.00414882	0	scaffold365|size543147|quiver_360148_364689_ID=g726	diseaseresistanceprotein(CC-NBS-LRRclass)familyprotein[Medicagotruncatula]	XP_003612696.2	Medtr5g027910.1
scaffold2893|size67801|quiver_20486_24445_ID=g84691	575.183	2.48095	1.78511e-09	6e-168	scaffold2893|size67801|quiver_20486_24445_ID=g84691	proteasomesubunitbetaprotein[Medicagotruncatula]	XP_003616394.1	Medtr5g079740.1
scaffold1054|size325548|quiver_154176_159641_ID=g39129	546.198	2.47873	3.82299e-06	0	scaffold1054|size325548|quiver_154176_159641_ID=g39129	LRRreceptor-likekinase[Medicagotruncatula]	XP_013462591.1	Medtr2g016530.1
scaffold876|size506427|quiver_74580_76151_ID=g3931	70.044	2.47598	0.0189576	2e-170	scaffold876|size506427|quiver_74580_76151_ID=g3931	nonsense-mediatedmRNAdecayprotein[Medicagotruncatula]	XP_003610929.1	Medtr5g008620.1
scaffold14|size1295318|quiver_121264_122861_ID=g79653	103.323	2.4748	0.000183607	6e-161	scaffold14|size1295318|quiver_121264_122861_ID=g79653	hypotheticalproteinMTR_5g083500[Medicagotruncatula]	XP_003616715.1	Medtr5g083500.1
scaffold151|size773925|quiver_490793_492708_ID=g56120	249.857	2.47393	0.000177372	3e-126	scaffold151|size773925|quiver_490793_492708_ID=g56120	trihelixtranscriptionfactorGT-3a,putative[Medicagotruncatula]	XP_013449157.1	Medtr7g068770.1
scaffold125|size982803|quiver_248777_255600_ID=g125603	87.0705	2.47196	0.000169619	0	scaffold125|size982803|quiver_248777_255600_ID=g125603	alpha/beta-hydrolasesuperfamilyprotein[Medicagotruncatula]	XP_003603652.2	Medtr3g110530.1
scaffold385|size897040|quiver_190112_194030_ID=g116065	137.478	2.47003	5.61657e-05	0	scaffold385|size897040|quiver_190112_194030_ID=g116065	L-typelectin-domainreceptorkinaseIV.2-likeprotein[Medicagotruncatula]	XP_013448933.1	Medtr7g062990.1
scaffold790|size519753|quiver_379549_384856_ID=g59801	52.6657	2.46918	0.00157596	2e-39	scaffold790|size519753|quiver_379549_384856_ID=g59801	SPFHdomain/band7familyprotein[Medicagotruncatula]	XP_003602418.2	Medtr6g472230.1
scaffold562|size441824|quiver_108526_110529_ID=g153529	183.627	2.46507	0.00391335	0	scaffold562|size441824|quiver_108526_110529_ID=g153529	NYNdomainprotein[Medicagotruncatula]	XP_013457542.1	Medtr4g098990.2
scaffold782|size925056|quiver_296275_304171_ID=g81027	90.7946	2.46363	0.00225406	0	scaffold782|size925056|quiver_296275_304171_ID=g81027	LRRreceptor-likekinase[Medicagotruncatula]	XP_003621675.2	Medtr7g074010.1
scaffold159|size1317552|quiver_18610_20901_ID=g35584	364.596	2.46146	0.00251724	1e-140	scaffold159|size1317552|quiver_18610_20901_ID=g35584	WRKYfamilytranscriptionfactor[Medicagotruncatula]	XP_013457329.1	Medtr4g094588.1
scaffold17|size1366999|quiver_180163_181719_ID=g71697	641.503	2.4597	6.69393e-06	1e-88	scaffold17|size1366999|quiver_180163_181719_ID=g71697	hypotheticalproteinMTR_3g088815[Medicagotruncatula]	XP_013461345.1	Medtr3g088815.1
scaffold585|size615523|quiver_42336_44483_ID=g94332	77.3146	2.45823	0.00052871	0	scaffold585|size615523|quiver_42336_44483_ID=g94332	glycerolipaseA1[Medicagotruncatula]	XP_013457604.1	Medtr4g099510.1
scaffold2224|size206859|quiver_97941_102701_ID=g159868	310.967	2.45653	8.59188e-07	0	scaffold2224|size206859|quiver_97941_102701_ID=g159868	proteinphosphatase2C-likeprotein[Medicagotruncatula]	XP_003609667.2	Medtr4g119830.1
scaffold382|size545710|quiver_62180_64211_ID=g123494	232.58	2.45522	0.00016479	0	scaffold382|size545710|quiver_62180_64211_ID=g123494	12-oxophytodienoatereductase-likeprotein[Medicagotruncatula]	XP_003610758.1	Medtr5g006670.1
scaffold37|size1072051|quiver_351025_352726_ID=g20335	97.5655	2.45315	7.02344e-05	0	scaffold37|size1072051|quiver_351025_352726_ID=g20335	receptor-likekinase[Medicagotruncatula]	XP_003609255.1	Medtr4g113710.1
scaffold392|size522713|quiver_356925_364072_ID=g96947	70.8224	2.45262	0.000834196	0	scaffold392|size522713|quiver_356925_364072_ID=g96947	stress-inducedreceptor-likekinase[Medicagotruncatula]	XP_013459170.1	Medtr3g028630.1
scaffold2019|size190935|quiver_19856_21914_ID=g27146	442.87	2.45089	9.95737e-11	0	scaffold2019|size190935|quiver_19856_21914_ID=g27146	S-adenosylmethionine-dependentmethyltransferase[Medicagotruncatula]	XP_003625028.1	Medtr7g090180.1
scaffold1971|size149170|quiver_66116_69096_ID=g152303	218.781	2.44757	2.84001e-07	0	scaffold1971|size149170|quiver_66116_69096_ID=g152303	Serine/Threoninekinasefamilyprotein[Medicagotruncatula]	XP_003610014.1	Medtr4g126970.1
scaffold1190|size278920|quiver_189128_193977_ID=g19445	67.0051	2.44658	0.00210073	2e-121	scaffold1190|size278920|quiver_189128_193977_ID=g19445	FAD-dependenturatehydroxylase-likeprotein[Medicagotruncatula]	XP_013470335.1	Medtr1g112750.1
scaffold2231|size361557|quiver_53113_59741_ID=g142501	56.9788	2.44566	0.00232857	0	scaffold2231|size361557|quiver_53113_59741_ID=g142501	diseaseresistanceprotein(TIR-NBS-LRRclass),putative[Medicagotruncatula]	XP_003605049.1	Medtr4g023260.1
scaffold259|size638625|quiver_426607_428920_ID=g110326	385.924	2.44516	0.00015367	2e-143	scaffold259|size638625|quiver_426607_428920_ID=g110326	serinehydrolase[Medicagotruncatula]	XP_003624798.1	Medtr7g087570.1
scaffold252|size637385|quiver_470968_477832_ID=g128286	417.284	2.44232	7.373e-09	0	scaffold252|size637385|quiver_470968_477832_ID=g128286	P-loopnucleosidetriphosphatehydrolasesuperfamilyprotein[Medicagotruncatula]	XP_003612027.1	Medtr5g020530.1
scaffold32|size1816173|quiver_1322216_1324205_ID=g32821	192.551	2.43673	5.50011e-05	0	scaffold32|size1816173|quiver_1322216_1324205_ID=g32821	nodulinMtN21/EamA-liketransporterfamilyprotein[Medicagotruncatula]	XP_013458553.1	Medtr4g129650.1
scaffold181|size718864|quiver_144666_148740_ID=g145839	173.336	2.43339	0.0272286	0	scaffold181|size718864|quiver_144666_148740_ID=g145839	phenylcoumaranbenzylicetherreductase-likeproteinFi1[Medicagotruncatula]	XP_003612049.1	Medtr5g020740.1
scaffold1363|size288252|quiver_28763_29271_ID=g68199	1494.6	2.43282	4.65368e-06	0.004	scaffold1363|size288252|quiver_28763_29271_ID=g68199	transmembraneprotein,putative[Medicagotruncatula]	XP_003598606.1	Medtr3g016250.1
scaffold1043|size327191|quiver_150961_154571_ID=g67953	178.417	2.43181	4.58526e-05	1e-143	scaffold1043|size327191|quiver_150961_154571_ID=g67953	SEC14cytosolicfactor-likeprotein[Medicagotruncatula]	XP_003594312.1	Medtr2g027140.1
scaffold232|size658501|quiver_36156_40719_ID=g12728	1851.13	2.43165	2.16412e-10	0	scaffold232|size658501|quiver_36156_40719_ID=g12728	highaffinityinorganicphosphatetransporter[Medicagotruncatula]	XP_003601529.1	Medtr3g082700.1
scaffold497|size917795|quiver_381300_389958_ID=g155887	165.569	2.43043	0.00530752	0	scaffold497|size917795|quiver_381300_389958_ID=g155887	LRRreceptor-likekinase[Medicagotruncatula]	XP_003616753.1	Medtr5g083910.1
scaffold266|size641036|quiver_581766_584612_ID=g90943	208.334	2.42938	0.0266132	7e-175	scaffold266|size641036|quiver_581766_584612_ID=g90943	WRKYtranscriptionfactor[Medicagotruncatula]	XP_003623638.1	Medtr7g073430.1
scaffold963|size360174|quiver_309169_311316_ID=g111140	159.61	2.42846	0.000285663	6e-68	scaffold963|size360174|quiver_309169_311316_ID=g111140	carbohydrate-bindingX8domainprotein[Medicagotruncatula]	XP_003607801.1	Medtr4g083070.1
scaffold121|size1128865|quiver_589827_598136_ID=g135232	80.7564	2.42481	0.00665052	0	scaffold121|size1128865|quiver_589827_598136_ID=g135232	diseaseresistanceprotein(TIR-NBS-LRRclass),putative[Medicagotruncatula]	XP_003605049.1	Medtr4g023040.1
scaffold304|size1784410|quiver_290922_295075_ID=g158148	113.104	2.42407	0.000272502	0	scaffold304|size1784410|quiver_290922_295075_ID=g158148	receptor-likekinase[Medicagotruncatula]	XP_003594941.1	Medtr2g036490.1
scaffold181|size718864|quiver_333174_336841_ID=g145865	1259.02	2.4232	0.000152574	0	scaffold181|size718864|quiver_333174_336841_ID=g145865	P-loopnucleosidetriphosphatehydrolasesuperfamilyprotein[Medicagotruncatula]	XP_003612071.2	Medtr5g020980.1
scaffold1751|size175348|quiver_75807_76391_ID=g57828	57.0894	2.42297	0.00132329	1e-80	scaffold1751|size175348|quiver_75807_76391_ID=g57828	hypotheticalproteinMTR_4g077777[Medicagotruncatula]	XP_013456625.1	Medtr4g077777.1
scaffold132|size809605|quiver_293288_296132_ID=g107374	135.36	2.4224	3.84398e-05	0	scaffold132|size809605|quiver_293288_296132_ID=g107374	NBS-LRRtypediseaseresistanceprotein[Medicagotruncatula]	XP_013456488.1	Medtr4g073840.1
scaffold1798|size225600|quiver_191223_193118_ID=g103260	54.0586	2.42171	0.00219775	0	scaffold1798|size225600|quiver_191223_193118_ID=g103260	cytochromeP450family-dependentfattyacidhydroxylase[Medicagotruncatula]	XP_013468551.1	Medtr1g070345.1
scaffold562|size441824|quiver_403967_406959_ID=g153564	185.435	2.41946	2.02432e-05	0	scaffold562|size441824|quiver_403967_406959_ID=g153564	NBS-LRRtypediseaseresistanceprotein[Medicagotruncatula]	XP_013456488.1	Medtr4g073840.1
scaffold7|size1962894|quiver_1795404_1797448_ID=g98786	65.9767	2.41792	0.0109332	0	scaffold7|size1962894|quiver_1795404_1797448_ID=g98786	LRRreceptor-likekinasefamilyprotein,putative[Medicagotruncatula]	XP_003608312.2	Medtr4g092530.1
scaffold58|size1147909|quiver_473115_478668_ID=g132649	50.9305	2.41562	0.00204734	0	scaffold58|size1147909|quiver_473115_478668_ID=g132649	DEAD-boxATP-dependentRNAhelicase-likeprotein[Medicagotruncatula]	XP_013456362.1	Medtr4g068990.1
scaffold10|size1757721|quiver_1171350_1181225_ID=g90406	73.4129	2.41408	0.000143246	0	scaffold10|size1757721|quiver_1171350_1181225_ID=g90406	ATP/DNA-bindingprotein[Medicagotruncatula]	XP_003626859.1	Medtr8g011330.1
scaffold775|size776940|quiver_558305_560256_ID=g100069	63.3878	2.41284	0.00589659	0	scaffold775|size776940|quiver_558305_560256_ID=g100069	seedspecificproteinBn15D17A[Medicagotruncatula]	XP_003618732.1	Medtr6g018270.1
scaffold1642|size191344|quiver_80246_82023_ID=g9241	61.8016	2.41251	0.000866531	4e-17	scaffold1642|size191344|quiver_80246_82023_ID=g9241	hypotheticalproteinMTR_3g007450[Medicagotruncatula]	XP_003598116.1	Medtr0027s0030.1
scaffold1140|size276388|quiver_29966_32527_ID=g149437	196.398	2.41214	0.00160145	3e-127	scaffold1140|size276388|quiver_29966_32527_ID=g149437	cytochromeP450familyprotein[Medicagotruncatula]	XP_003611660.1	Medtr5g016440.1
scaffold1458|size312127|quiver_292263_297794_ID=g154260	739.724	2.41115	2.13278e-05	9e-155	scaffold1458|size312127|quiver_292263_297794_ID=g154260	xyloglucanendotransglucosylase/hydrolasefamilyprotein[Medicagotruncatula]	XP_013453660.1	Medtr5g029100.1
scaffold2427|size223305|quiver_221149_223139_ID=g132331	75.3988	2.40682	0.0013156	2e-27	scaffold2427|size223305|quiver_221149_223139_ID=g132331	diseaseresistanceprotein(TIR-NBS-LRRclass),putative[Medicagotruncatula]	XP_013452697.1	Medtr6g472230.1
scaffold2302|size115577|quiver_37326_40864_ID=g125099	376.744	2.40463	0.016509	3.1	scaffold2302|size115577|quiver_37326_40864_ID=g125099	plantU-boxprotein,putative[Medicagotruncatula]	XP_003598693.1	Medtr2g089080.1
scaffold732|size380453|quiver_1525_6811_ID=g44400	1267.34	2.40359	4.97394e-07	0	scaffold732|size380453|quiver_1525_6811_ID=g44400	prohibitincomplexprotein[Medicagotruncatula]	XP_013465165.1	Medtr2g090760.1
scaffold195|size1356585|quiver_218868_225687_ID=g110113	65.9291	2.40328	0.000514183	0	scaffold195|size1356585|quiver_218868_225687_ID=g110113	diseaseresistanceprotein(TIR-NBS-LRRclass),putative[Medicagotruncatula]	XP_013456710.1	Medtr4g080777.1
scaffold74|size1258999|quiver_763608_766246_ID=g90574	268.353	2.40283	1.91785e-06	1e-148	scaffold74|size1258999|quiver_763608_766246_ID=g90574	glycolipidtransferprotein[Medicagotruncatula]	XP_013470196.1	Medtr1g111100.1
scaffold1472|size245529|quiver_76878_81731_ID=g119643	223.568	2.40174	7.44505e-07	0	scaffold1472|size245529|quiver_76878_81731_ID=g119643	P-loopnucleosidetriphosphatehydrolasesuperfamilyprotein[Medicagotruncatula]	XP_003607425.1	Medtr4g077880.1
scaffold2396|size107112|quiver_53346_56343_ID=g45456	111.778	2.39808	0.00995409	2e-15	scaffold2396|size107112|quiver_53346_56343_ID=g45456	transmembraneprotein,putative[Medicagotruncatula]	XP_003608640.1	Medtr4g098700.1
scaffold125|size982803|quiver_444037_446379_ID=g125625	975.828	2.39733	0.000637706	0	scaffold125|size982803|quiver_444037_446379_ID=g125625	glycosidehydrolasefamily18protein[Medicagotruncatula]	XP_013462048.1	Medtr3g110320.1
scaffold169|size837928|quiver_479304_483855_ID=g10180	486.51	2.39666	0.000985147	0	scaffold169|size837928|quiver_479304_483855_ID=g10180	cytochromeP450familyprotein[Medicagotruncatula]	XP_003611660.1	Medtr5g016440.1
scaffold942|size529054|quiver_427676_428878_ID=g164019	74.0455	2.39619	0.0393349	0	scaffold942|size529054|quiver_427676_428878_ID=g164019	phosphate-responsive1familyprotein[Medicagotruncatula]	XP_003615142.2	Medtr5g064340.1
scaffold1659|size188042|quiver_148431_153221_ID=g132084	93.91	2.3938	6.19794e-05	0	scaffold1659|size188042|quiver_148431_153221_ID=g132084	zincinducedfacilitator-likeprotein[Medicagotruncatula]	XP_003598367.2	Medtr3g010820.1
scaffold939|size318637|quiver_299414_305053_ID=g6378	55.0766	2.39355	0.00325876	1e-16	scaffold939|size318637|quiver_299414_305053_ID=g6378	hypotheticalproteinMTR_7g022000[Medicagotruncatula]	XP_003621718.1	Medtr7g022000.1
scaffold159|size1317552|quiver_991958_994694_ID=g35716	838.632	2.39245	7.54658e-06	2e-164	scaffold159|size1317552|quiver_991958_994694_ID=g35716	jasmonatezim-domainprotein[Medicagotruncatula]	XP_013444474.1	Medtr8g021380.1
scaffold604|size776657|quiver_135956_142814_ID=g44245	349.138	2.39194	4.65032e-06	0	scaffold604|size776657|quiver_135956_142814_ID=g44245	RING-H2fingerproteinATL21A,putative[Medicagotruncatula]	XP_013447205.1	Medtr8g099515.1
scaffold2175|size206573|quiver_20505_22851_ID=g122571	86.2692	2.3915	0.00133679	0	scaffold2175|size206573|quiver_20505_22851_ID=g122571	LRRreceptor-likekinase[Medicagotruncatula]	XP_013455206.1	Medtr4g029710.1
scaffold897|size888252|quiver_45684_48531_ID=g116695	2029.84	2.39047	5.24359e-10	1e-166	scaffold897|size888252|quiver_45684_48531_ID=g116695	methylesterase[Medicagotruncatula]	XP_003611828.1	Medtr5g018300.1
scaffold1465|size413923|quiver_279952_282594_ID=g136987	4029.48	2.38851	3.17831e-05	0	scaffold1465|size413923|quiver_279952_282594_ID=g136987	peroxidasefamilyprotein[Medicagotruncatula]	XP_003594495.2	Medtr2g029830.1
scaffold616|size736535|quiver_569258_578128_ID=g13385	1064.12	2.38448	1.97545e-06	0	scaffold616|size736535|quiver_569258_578128_ID=g13385	delta-1-pyrroline-5-carboxylatesynthetase[Medicagotruncatula]	XP_013454957.1	Medtr4g020110.2
scaffold1690|size281396|quiver_156096_160489_ID=g50179	434.187	2.38345	2.77878e-08	0	scaffold1690|size281396|quiver_156096_160489_ID=g50179	highaffinitysulfatetransportertype1[Medicagotruncatula]	XP_013460839.1	Medtr3g073780.1
scaffold212|size955095|quiver_443517_449555_ID=g64296	141.163	2.38071	0.00239182	6e-160	scaffold212|size955095|quiver_443517_449555_ID=g64296	RINGzincfingerprotein,putative[Medicagotruncatula]	XP_013461478.1	Medtr3g093660.1
scaffold683|size420545|quiver_29688_39661_ID=g6138	180.269	2.37969	0.000204105	0	scaffold683|size420545|quiver_29688_39661_ID=g6138	diseaseresistanceprotein(TIR-NBS-LRRclass)[Medicagotruncatula]	XP_003619894.1	Medtr6g071430.2
scaffold114|size852252|quiver_827650_831886_ID=g152909	136.973	2.37509	0.0010479	5e-32	scaffold114|size852252|quiver_827650_831886_ID=g152909	SPFHdomain/band7familyprotein[Medicagotruncatula]	XP_003602418.2	Medtr3g093120.1
scaffold1244|size363682|quiver_202902_205809_ID=g44882	2021.54	2.37335	3.14676e-09	1e-166	scaffold1244|size363682|quiver_202902_205809_ID=g44882	methylesterase[Medicagotruncatula]	XP_003611828.1	Medtr5g018300.1
scaffold1112|size422121|quiver_302859_305339_ID=g54725	57.0656	2.37333	0.00130204	0	scaffold1112|size422121|quiver_302859_305339_ID=g54725	F-boxproteininteractiondomainprotein[Medicagotruncatula]	XP_003594075.2	Medtr2g021050.1
scaffold457|size1232482|quiver_894323_895918_ID=g94184	125.81	2.36939	0.000663402	0	scaffold457|size1232482|quiver_894323_895918_ID=g94184	Avr9/Cf-9rapidlyelicitedprotein[Medicagotruncatula]	XP_003600684.1	Medtr3g065080.1
scaffold142|size1573412|quiver_850470_851769_ID=g80099	4134.92	2.36933	2.51046e-08	6e-93	scaffold142|size1573412|quiver_850470_851769_ID=g80099	ABA-responsiveprotein[Medicagotruncatula]	XP_003594838.2	Medtr2g035210.1
scaffold587|size431040|quiver_41766_46607_ID=g88642	178.022	2.36926	0.00498139	0	scaffold587|size431040|quiver_41766_46607_ID=g88642	transmembraneaminoacidtransporterfamilyprotein[Medicagotruncatula]	XP_013456585.1	Medtr4g075750.1
scaffold720|size749810|quiver_529925_533941_ID=g75616	321.362	2.36811	2.59725e-06	0	scaffold720|size749810|quiver_529925_533941_ID=g75616	wallassociatedkinase-likeprotein[Medicagotruncatula]	XP_003619220.2	Medtr6g044830.1
scaffold276|size608648|quiver_487432_489377_ID=g64439	156.526	2.36769	0.000257829	2e-115	scaffold276|size608648|quiver_487432_489377_ID=g64439	cytochromeP450familyprotein[Medicagotruncatula]	XP_013456962.1	Medtr4g088400.1
scaffold700|size998022|quiver_140305_145271_ID=g128823	1523.59	2.3676	1.99472e-05	0	scaffold700|size998022|quiver_140305_145271_ID=g128823	endoplasmicreticulum-typecalcium-transportingATPase[Medicagotruncatula]	XP_013444583.1	Medtr8g027160.3
scaffold78|size1699896|quiver_476698_481617_ID=g79849	448.174	2.3671	0.000459788	0	scaffold78|size1699896|quiver_476698_481617_ID=g79849	trehalose-phosphatephosphatase[Medicagotruncatula]	XP_003598212.1	Medtr3g008500.3
scaffold464|size811550|quiver_661927_663674_ID=g75168	313.441	2.36627	0.000227583	2e-138	scaffold464|size811550|quiver_661927_663674_ID=g75168	plastidmovementimpairedprotein[Medicagotruncatula]	XP_013456859.1	Medtr4g085100.1
scaffold466|size806206|quiver_421193_422823_ID=g70025	457.42	2.36537	0.000277107	0	scaffold466|size806206|quiver_421193_422823_ID=g70025	anthocyanin5-aromaticacyltransferase[Medicagotruncatula]	XP_013447578.1	Medtr7g013850.1
scaffold504|size952574|quiver_616103_623717_ID=g138532	209.968	2.36415	1.10272e-07	0	scaffold504|size952574|quiver_616103_623717_ID=g138532	WRKYtranscriptionfactor3[Medicagotruncatula]	XP_003607772.1	Medtr4g082580.1
scaffold1002|size306443|quiver_217887_226274_ID=g8906	69.5468	2.36373	0.00246217	0	scaffold1002|size306443|quiver_217887_226274_ID=g8906	cysteinyl-tRNAsynthetase[Medicagotruncatula]	XP_003619931.2	Medtr6g072080.1
scaffold4|size4032595|quiver_1561499_1571333_ID=g106797	1350.57	2.36255	6.14087e-06	0	scaffold4|size4032595|quiver_1561499_1571333_ID=g106797	plasmamembraneH+-ATPase[Medicagotruncatula]	XP_013450925.1	Medtr6g011310.1
scaffold3524|size58142|quiver_14106_16710_ID=g109349	79.7667	2.36227	0.00671702	0	scaffold3524|size58142|quiver_14106_16710_ID=g109349	Serine/Threoninekinase,plant-typeprotein[Medicagotruncatula]	XP_003599318.1	Medtr3g031580.1
scaffold1422|size626626|quiver_22966_25814_ID=g81588	66.6792	2.36114	0.00235002	2e-152	scaffold1422|size626626|quiver_22966_25814_ID=g81588	endo-1,3-1,4-beta-D-glucanase-likeprotein[Medicagotruncatula]	XP_013458180.1	Medtr4g117400.1
scaffold2600|size123179|quiver_1394_5001_ID=g14598	95.4068	2.3588	1.31931e-05	0	scaffold2600|size123179|quiver_1394_5001_ID=g14598	stress-inducedreceptor-likekinase[Medicagotruncatula]	XP_013466275.1	Medtr1g027140.1
scaffold138|size1041825|quiver_454723_457779_ID=g90702	1364.45	2.35758	3.04976e-06	0	scaffold138|size1041825|quiver_454723_457779_ID=g90702	cationicperoxidase[Medicagotruncatula]	XP_003590492.1	Medtr1g066380.1
scaffold1291|size702897|quiver_437121_441295_ID=g89395	654.269	2.35688	1.25032e-05	0	scaffold1291|size702897|quiver_437121_441295_ID=g89395	P-loopnucleosidetriphosphatehydrolasesuperfamilyprotein[Medicagotruncatula]	XP_003612072.1	Medtr5g020990.1
scaffold1369|size431063|quiver_91182_95131_ID=g52429	136.983	2.34894	1.09261e-05	0	scaffold1369|size431063|quiver_91182_95131_ID=g52429	GCKdomainprotein[Medicagotruncatula]	XP_013456758.1	Medtr4g082300.1
scaffold1133|size749338|quiver_391781_395910_ID=g1747	77.6694	2.34564	2.82372e-05	7e-134	scaffold1133|size749338|quiver_391781_395910_ID=g1747	purinepermease[Medicagotruncatula]	XP_013457533.1	Medtr4g098900.1
scaffold181|size718864|quiver_349804_353780_ID=g145867	812.287	2.3447	1.18675e-06	0	scaffold181|size718864|quiver_349804_353780_ID=g145867	P-loopnucleosidetriphosphatehydrolasesuperfamilyprotein[Medicagotruncatula]	XP_003612072.1	Medtr5g020990.1
scaffold280|size776349|quiver_692645_696146_ID=g53745	614	2.34054	6.18549e-05	5e-134	scaffold280|size776349|quiver_692645_696146_ID=g53745	WRKYfamilytranscriptionfactor[Medicagotruncatula]	XP_013444664.1	Medtr8g027860.1
scaffold281|size1683876|quiver_224686_231779_ID=g51266	95.5517	2.33797	7.72247e-05	0	scaffold281|size1683876|quiver_224686_231779_ID=g51266	F-boxproteininteractiondomainprotein[Medicagotruncatula]	XP_013463048.1	Medtr2g031640.1
scaffold66|size986986|quiver_950123_953234_ID=g112665	58.5594	2.33716	0.00386584	4e-110	scaffold66|size986986|quiver_950123_953234_ID=g112665	calcium-dependentlipid-binding(CaLBdomain)familyprotein[Medicagotruncatula]	XP_003616407.1	Medtr5g079880.1
scaffold1194|size265410|quiver_86848_94031_ID=g9002	237.72	2.33708	0.00326509	0	scaffold1194|size265410|quiver_86848_94031_ID=g9002	LRRreceptor-likekinase[Medicagotruncatula]	XP_003593681.1	Medtr2g014960.1
scaffold2456|size100521|quiver_77704_82251_ID=g55406	466.921	2.33656	0.00275204	0	scaffold2456|size100521|quiver_77704_82251_ID=g55406	cytochromeP450family81protein[Medicagotruncatula]	XP_003605649.2	Medtr4g035330.1
scaffold634|size609446|quiver_507260_512912_ID=g133562	183.599	2.33167	0.00603781	0	scaffold634|size609446|quiver_507260_512912_ID=g133562	UDP-glucosyltransferasefamilyprotein[Medicagotruncatula]	XP_013443947.1	Medtr8g009073.1
scaffold881|size486690|quiver_129136_129869_ID=g156284	240.58	2.32995	2.28594e-06	3e-76	scaffold881|size486690|quiver_129136_129869_ID=g156284	NACtranscriptionfactor-likeprotein[Medicagotruncatula]	XP_003607287.1	Medtr4g075980.1
scaffold500|size534968|quiver_438000_439342_ID=g148751	128.717	2.3297	5.23627e-05	4e-64	scaffold500|size534968|quiver_438000_439342_ID=g148751	hypotheticalproteinMTR_3g098390[Medicagotruncatula]	XP_003602727.1	Medtr3g098390.1
scaffold98|size2138525|quiver_2123054_2128623_ID=g28085	55.1427	2.32905	0.000162521	0	scaffold98|size2138525|quiver_2123054_2128623_ID=g28085	DEAD-boxATP-dependentRNAhelicase-likeprotein[Medicagotruncatula]	XP_013456362.1	Medtr4g068990.1
scaffold1598|size211381|quiver_134906_136201_ID=g124794	282.582	2.32841	0.0235415	6e-64	scaffold1598|size211381|quiver_134906_136201_ID=g124794	disease-resistanceresponseprotein[Medicagotruncatula]	XP_003594836.1	Medtr2g035170.1
scaffold2094|size137102|quiver_82623_86051_ID=g164775	127.061	2.32801	0.00211961	0	scaffold2094|size137102|quiver_82623_86051_ID=g164775	receptor-likeprotein[Medicagotruncatula]	XP_003616414.2	Medtr5g079980.1
scaffold555|size592104|quiver_274693_279042_ID=g6048	2375.68	2.32333	4.73577e-08	2e-179	scaffold555|size592104|quiver_274693_279042_ID=g6048	eukaryotictranslationinitiationfactor6-likeprotein[Medicagotruncatula]	XP_003619759.1	Medtr6g065670.1
scaffold667|size424797|quiver_200738_207646_ID=g46732	608.378	2.32117	5.89905e-08	0	scaffold667|size424797|quiver_200738_207646_ID=g46732	classIIknotted-likehomeoboxprotein[Medicagotruncatula]	XP_003603330.1	Medtr3g106400.3
scaffold1907|size299401|quiver_198460_209319_ID=g152285	181.737	2.3208	0.003655	1e-41	scaffold1907|size299401|quiver_198460_209319_ID=g152285	diseaseresistanceprotein(TIR-NBS-LRRclass),putative[Medicagotruncatula]	XP_013452697.1	Medtr6g472230.1
scaffold860|size500421|quiver_425172_429458_ID=g44586	56.8108	2.3178	0.00537771	4e-71	scaffold860|size500421|quiver_425172_429458_ID=g44586	RNApolymeraseRpb5,amino-terminaldomainprotein[Medicagotruncatula]	XP_013460003.1	Medtr3g058520.1
scaffold457|size1232482|quiver_510759_515628_ID=g94137	462.502	2.31764	3.014e-05	0	scaffold457|size1232482|quiver_510759_515628_ID=g94137	FKBP-typepeptidyl-prolylcis-transisomerase[Medicagotruncatula]	XP_003626746.2	Medtr8g008640.1
scaffold1842|size433548|quiver_122408_123731_ID=g154478	765.107	2.31585	1.77614e-05	0	scaffold1842|size433548|quiver_122408_123731_ID=g154478	hypotheticalproteinMTR_4g115690[Medicagotruncatula]	XP_003609436.1	Medtr4g115690.1
scaffold808|size561502|quiver_494818_497334_ID=g13599	55.4225	2.31399	0.0181473	0	scaffold808|size561502|quiver_494818_497334_ID=g13599	cytochromeP450familyprotein[Medicagotruncatula]	XP_013460458.1	Medtr3g467290.1
scaffold189|size708555|quiver_499916_501929_ID=g125765	78.5957	2.31274	0.0175423	1e-72	scaffold189|size708555|quiver_499916_501929_ID=g125765	EFhandcalcium-bindingfamilyprotein[Medicagotruncatula]	XP_013461322.1	Medtr3g088655.1
scaffold586|size431102|quiver_392462_396386_ID=g91465	113.221	2.31204	7.83995e-07	0	scaffold586|size431102|quiver_392462_396386_ID=g91465	NAD(P)-bindingrossmann-foldprotein[Medicagotruncatula]	XP_003627601.2	Medtr8g032000.1
scaffold2414|size206300|quiver_153911_157041_ID=g164895	369.698	2.3114	2.26762e-05	0	scaffold2414|size206300|quiver_153911_157041_ID=g164895	G-typelectinS-receptor-likeSerine/Threonine-kinaseplant[Medicagotruncatula]	XP_003597073.1	Medtr0280s0040.1
scaffold2515|size154969|quiver_68896_72678_ID=g68750	57.0766	2.31085	0.000121265	0	scaffold2515|size154969|quiver_68896_72678_ID=g68750	cysteine-richreceptor-likekinase[Medicagotruncatula]	XP_003628049.2	Medtr8g041880.1
scaffold1161|size408587|quiver_319110_320293_ID=g95133	110.943	2.31022	0.0252486	0.94	scaffold1161|size408587|quiver_319110_320293_ID=g95133	DNAmismatchrepairMSH3-likeprotein[Medicagotruncatula]	XP_013469684.1	Medtr6g015995.1
scaffold295|size1038847|quiver_655467_668775_ID=g15749	144.851	2.30913	0.00282873	0	scaffold295|size1038847|quiver_655467_668775_ID=g15749	P-loopnucleosidetriphosphatehydrolasesuperfamilyprotein[Medicagotruncatula]	XP_013459327.1	Medtr0189s0030.1
scaffold746|size638310|quiver_53396_56209_ID=g8596	134.251	2.30833	0.000968333	0	scaffold746|size638310|quiver_53396_56209_ID=g8596	transmembraneprotein,putative[Medicagotruncatula]	XP_013465460.1	Medtr2g099140.2
scaffold1269|size657767|quiver_179034_186521_ID=g147241	181.354	2.30706	6.45403e-05	7e-41	scaffold1269|size657767|quiver_179034_186521_ID=g147241	proteasome-associatedECM29-likeprotein[Medicagotruncatula]	XP_003617203.2	Medtr5g089000.1
scaffold524|size674838|quiver_274061_279491_ID=g85923	56.4575	2.30613	0.00235459	2e-36	scaffold524|size674838|quiver_274061_279491_ID=g85923	diseaseresistanceprotein(TIR-NBS-LRRclass),putative[Medicagotruncatula]	XP_013452697.1	Medtr6g472230.1
scaffold826|size677574|quiver_22081_27681_ID=g133695	605.256	2.30605	2.5213e-05	0	scaffold826|size677574|quiver_22081_27681_ID=g133695	FKBP-typepeptidyl-prolylcis-transisomerase[Medicagotruncatula]	XP_003626746.2	Medtr8g008640.1
scaffold1646|size370954|quiver_210053_215930_ID=g164483	647.979	2.30603	1.24553e-07	0	scaffold1646|size370954|quiver_210053_215930_ID=g164483	MATEeffluxfamilyprotein[Medicagotruncatula]	XP_003613099.1	Medtr5g032720.1
scaffold1107|size460615|quiver_413556_414316_ID=g68030	652.92	2.3042	2.57628e-05	3e-113	scaffold1107|size460615|quiver_413556_414316_ID=g68030	diseaseresistanceresponseprotein[Medicagotruncatula]	XP_003625315.1	Medtr7g093820.1
scaffold1071|size298233|quiver_29494_32281_ID=g161581	62.1084	2.30264	0.00689916	0	scaffold1071|size298233|quiver_29494_32281_ID=g161581	S-locuslectinkinasefamilyprotein[Medicagotruncatula]	XP_003598741.1	Medtr3g020320.1
scaffold89|size895260|quiver_754765_755900_ID=g50955	183.297	2.30246	0.00558767	1e-153	scaffold89|size895260|quiver_754765_755900_ID=g50955	glutathioneS-transferase[Medicagotruncatula]	XP_013470406.1	Medtr1g115195.1
scaffold695|size391684|quiver_97666_99360_ID=g141486	173.482	2.30071	0.00123517	9e-117	scaffold695|size391684|quiver_97666_99360_ID=g141486	plantcadmiumresistanceprotein[Medicagotruncatula]	XP_003630909.1	Medtr8g104870.1
scaffold1244|size363682|quiver_249072_254268_ID=g44890	396.541	2.29999	1.07376e-06	0	scaffold1244|size363682|quiver_249072_254268_ID=g44890	diseaseresistanceprotein(CC-NBS-LRRclass)familyprotein[Medicagotruncatula]	XP_003611819.1	Medtr5g018210.1
scaffold1516|size318911|quiver_55976_60840_ID=g4498	58.2937	2.29966	0.000143792	1e-110	scaffold1516|size318911|quiver_55976_60840_ID=g4498	cysteineproteinasesuperfamilyprotein[Medicagotruncatula]	XP_013461129.1	Medtr3g081150.2
scaffold405|size772964|quiver_629492_633508_ID=g61976	117.939	2.29919	0.0147325	0	scaffold405|size772964|quiver_629492_633508_ID=g61976	NADP-dependentalkenaldoublebondreductase[Medicagotruncatula]	XP_013447807.1	Medtr7g406860.2
scaffold2910|size66650|quiver_35718_36631_ID=g39882	71.5406	2.29644	0.0370319	3e-21	scaffold2910|size66650|quiver_35718_36631_ID=g39882	ribosomalproteinL7Ae/L30e/S12e/Gadd45familyprotein[Medicagotruncatula]	XP_003621633.1	Medtr0024s0220.2
scaffold600|size599352|quiver_302094_303410_ID=g54086	919.744	2.29637	4.03117e-07	0	scaffold600|size599352|quiver_302094_303410_ID=g54086	hypotheticalproteinMTR_4g115690[Medicagotruncatula]	XP_003609436.1	Medtr4g115690.1
scaffold265|size1244111|quiver_993280_995871_ID=g93689	94.9644	2.29527	0.00150867	0	scaffold265|size1244111|quiver_993280_995871_ID=g93689	S-locuslectinkinasefamilyprotein[Medicagotruncatula]	XP_003597080.1	Medtr2g089440.1
scaffold475|size480274|quiver_373368_376185_ID=g46531	69.0235	2.29401	0.000852228	1e-151	scaffold475|size480274|quiver_373368_376185_ID=g46531	endo-1,3-1,4-beta-D-glucanase-likeprotein[Medicagotruncatula]	XP_013458180.1	Medtr4g117400.1
scaffold2027|size143423|quiver_36827_38611_ID=g7106	225.837	2.29307	0.0268213	0	scaffold2027|size143423|quiver_36827_38611_ID=g7106	UDP-glucosyltransferasefamilyprotein[Medicagotruncatula]	XP_003613351.1	Medtr5g035580.1
scaffold205|size827001|quiver_215510_221009_ID=g82859	309.248	2.29261	4.52495e-06	1e-142	scaffold205|size827001|quiver_215510_221009_ID=g82859	zincfinger,C3HC4type(RINGfinger)protein[Medicagotruncatula]	XP_013446753.1	Medtr8g089880.1
scaffold289|size598253|quiver_170686_178546_ID=g30714	299.892	2.29128	8.60927e-05	0	scaffold289|size598253|quiver_170686_178546_ID=g30714	peroxisomal(S)-2-hydroxy-acidoxidaseGLO1[Medicagotruncatula]	XP_013464366.1	Medtr2g070420.1
scaffold58|size1147909|quiver_967071_979043_ID=g132719	640.83	2.29106	3.95572e-06	0	scaffold58|size1147909|quiver_967071_979043_ID=g132719	cytosolicaldehydedehydrogenase[Medicagotruncatula]	XP_003620519.1	Medtr6g086300.1
scaffold424|size1175769|quiver_217339_219120_ID=g13008	86.2718	2.2903	5.91595e-05	1e-151	scaffold424|size1175769|quiver_217339_219120_ID=g13008	Serine/Threoninekinasefamilyprotein[Medicagotruncatula]	XP_003620444.1	Medtr6g083980.1
scaffold385|size897040|quiver_81958_84081_ID=g116050	87.4879	2.28956	0.00255804	0	scaffold385|size897040|quiver_81958_84081_ID=g116050	L-typelectin-domainreceptorkinaseIV.2-likeprotein[Medicagotruncatula]	XP_013448918.1	Medtr7g062680.1
scaffold1244|size363682|quiver_166861_169351_ID=g44875	117.898	2.28775	0.00598158	0	scaffold1244|size363682|quiver_166861_169351_ID=g44875	methylesterase[Medicagotruncatula]	XP_013453511.1	Medtr5g018365.1
scaffold3111|size53018|quiver_41572_42771_ID=g17689	74.0428	2.28711	0.0356698	0	scaffold3111|size53018|quiver_41572_42771_ID=g17689	phosphate-responsive1familyprotein[Medicagotruncatula]	XP_003615142.2	Medtr5g064340.1
scaffold140|size833411|quiver_455954_457818_ID=g85258	335.038	2.28637	0.000714685	0	scaffold140|size833411|quiver_455954_457818_ID=g85258	inactivepoly[ADP-ribose]polymeraseSRO4[Medicagotruncatula]	XP_013457812.1	Medtr4g105740.2
scaffold395|size635575|quiver_569118_569731_ID=g88485	102.528	2.2856	0.00022804	4e-92	scaffold395|size635575|quiver_569118_569731_ID=g88485	glutaredoxin-C1protein[Medicagotruncatula]	XP_013465164.1	Medtr2g090755.1
scaffold44|size1039181|quiver_360961_363784_ID=g2777	1255.32	2.28445	5.82634e-08	0	scaffold44|size1039181|quiver_360961_363784_ID=g2777	receptor-likekinase[Medicagotruncatula]	XP_013466620.1	Medtr1g032930.1
scaffold446|size964683|quiver_458628_461332_ID=g123646	1936.76	2.28375	0.000103385	0	scaffold446|size964683|quiver_458628_461332_ID=g123646	proteindisulfideisomerase(PDI)-likeprotein[Medicagotruncatula]	XP_013445998.1	Medtr8g064810.1
scaffold321|size1251694|quiver_730408_733074_ID=g115970	317.259	2.28339	0.00104669	0	scaffold321|size1251694|quiver_730408_733074_ID=g115970	Serine/Threoninekinase,plant-typeprotein[Medicagotruncatula]	XP_003599310.1	Medtr3g031470.1
scaffold413|size1257539|quiver_1212211_1216713_ID=g41148	63.4312	2.28262	0.00268677	0	scaffold413|size1257539|quiver_1212211_1216713_ID=g41148	diseaseresistanceprotein(TIR-NBS-LRRclass)[Medicagotruncatula]	XP_003598881.2	Medtr3g022930.1
scaffold249|size641338|quiver_421576_424159_ID=g135450	53.6384	2.28209	0.0035584	0	scaffold249|size641338|quiver_421576_424159_ID=g135450	diseaseresistanceprotein(TIR-NBS-LRRclass)[Medicagotruncatula]	XP_003619957.2	Medtr6g072450.1
scaffold104|size863875|quiver_851397_852910_ID=g12619	3956.43	2.27938	2.07935e-14	3e-153	scaffold104|size863875|quiver_851397_852910_ID=g12619	plantbasicsecretoryprotein(BSP)familyprotein[Medicagotruncatula]	XP_013470028.1	Medtr1g107215.1
scaffold794|size855520|quiver_249641_253212_ID=g49539	516.396	2.27749	0.000331578	0	scaffold794|size855520|quiver_249641_253212_ID=g49539	transmembraneaminoacidtransporterfamilyprotein[Medicagotruncatula]	XP_013469370.1	Medtr1g492640.1
scaffold1048|size295003|quiver_93806_95184_ID=g54637	143.417	2.27736	1.88856e-05	4e-153	scaffold1048|size295003|quiver_93806_95184_ID=g54637	glutathioneS-transferase,amino-terminaldomainprotein[Medicagotruncatula]	XP_003623202.2	Medtr7g065660.1
scaffold6|size1524280|quiver_997_12021_ID=g101372	209.318	2.27526	0.00190174	3e-111	scaffold6|size1524280|quiver_997_12021_ID=g101372	epoxidehydrolase[Medicagotruncatula]	XP_003626244.1	Medtr7g113030.1
scaffold1153|size272749|quiver_64256_70650_ID=g116966	153.241	2.27285	6.81663e-06	0	scaffold1153|size272749|quiver_64256_70650_ID=g116966	Serine/Threoninekinasefamilyprotein[Medicagotruncatula]	XP_003610014.1	Medtr4g126970.1
scaffold153|size1311931|quiver_1084081_1085630_ID=g51120	126.723	2.27199	0.00264269	1e-145	scaffold153|size1311931|quiver_1084081_1085630_ID=g51120	glutathioneS-transferase[Medicagotruncatula]	XP_003617376.1	Medtr5g090910.1
scaffold538|size454118|quiver_416101_421019_ID=g49337	175.303	2.27103	5.19614e-08	0	scaffold538|size454118|quiver_416101_421019_ID=g49337	NACdomainclasstranscriptionfactor[Medicagotruncatula]	XP_003602603.1	Medtr3g096140.1
scaffold794|size855520|quiver_366386_370943_ID=g49553	65.2315	2.26936	0.0108019	9e-37	scaffold794|size855520|quiver_366386_370943_ID=g49553	diseaseresistanceprotein(TIR-NBS-LRRclass),putative[Medicagotruncatula]	XP_013452697.1	Medtr6g472230.1
scaffold2515|size154969|quiver_73346_76659_ID=g68751	114.877	2.26862	3.78146e-05	0	scaffold2515|size154969|quiver_73346_76659_ID=g68751	cysteine-richreceptor-likekinase[Medicagotruncatula]	XP_003628049.2	Medtr8g041880.1
scaffold590|size545601|quiver_363475_369224_ID=g80838	214.779	2.26821	2.82587e-07	0	scaffold590|size545601|quiver_363475_369224_ID=g80838	glycosidehydrolasefamily5protein[Medicagotruncatula]	XP_003598254.1	Medtr3g009030.1
scaffold112|size856825|quiver_649629_651382_ID=g157758	915.596	2.26788	0.000102626	0	scaffold112|size856825|quiver_649629_651382_ID=g157758	FAD-bindingberberinefamilyprotein[Medicagotruncatula]	XP_003594610.1	Medtr2g031490.1
scaffold1263|size309117|quiver_176788_178912_ID=g161703	205.84	2.26698	1.5997e-07	0	scaffold1263|size309117|quiver_176788_178912_ID=g161703	F-boxSKIP23-likeprotein[Medicagotruncatula]	XP_013467319.1	Medtr1g049170.1
scaffold1202|size1041244|quiver_228583_232205_ID=g153998	103.766	2.2629	0.00523851	0	scaffold1202|size1041244|quiver_228583_232205_ID=g153998	oxidoreductasefamily,NAD-bindingrossmannfoldprotein[Medicagotruncatula]	XP_013451928.1	Medtr6g038390.1
scaffold253|size636462|quiver_250754_254698_ID=g125827	1652.84	2.2612	1.06962e-06	0	scaffold253|size636462|quiver_250754_254698_ID=g125827	RING-fingerubiquitinligase[Medicagotruncatula]	XP_013465853.1	Medtr1g014710.1
scaffold1523|size297320|quiver_192454_200070_ID=g152108	3266.5	2.25815	0.00219501	0	scaffold1523|size297320|quiver_192454_200070_ID=g152108	lysine-tRNAligase-likeprotein[Medicagotruncatula]	XP_003594948.1	Medtr2g036600.1
scaffold879|size360620|quiver_235320_238923_ID=g161449	92.4442	2.25635	8.81292e-05	3e-164	scaffold879|size360620|quiver_235320_238923_ID=g161449	NADPH-dependentquinoneoxidoreductase[Medicagotruncatula]	XP_003593454.1	Medtr4g050760.1
scaffold604|size776657|quiver_486771_487908_ID=g44289	969.339	2.25542	0.00367728	0	scaffold604|size776657|quiver_486771_487908_ID=g44289	glycosidehydrolasefamily18protein[Medicagotruncatula]	XP_013462049.1	Medtr3g110320.2
scaffold1877|size175772|quiver_91196_94435_ID=g63276	975.491	2.25286	0.000149752	0	scaffold1877|size175772|quiver_91196_94435_ID=g63276	cinnamoyl-CoAreductase-likeprotein[Medicagotruncatula]	XP_003612872.1	Medtr5g029990.1
scaffold1035|size548302|quiver_325152_326293_ID=g89182	224.996	2.25158	0.0135767	4e-106	scaffold1035|size548302|quiver_325152_326293_ID=g89182	2OG-Fe(II)oxygenasefamilyoxidoreductase[Medicagotruncatula]	XP_003602395.1	Medtr3g092890.1
scaffold878|size397560|quiver_271153_277679_ID=g163947	557.204	2.25146	1.15309e-05	0	scaffold878|size397560|quiver_271153_277679_ID=g163947	calmodulin-domainkinaseCDPKprotein[Medicagotruncatula]	XP_013459800.1	Medtr3g051770.1
scaffold1598|size211381|quiver_100296_101691_ID=g124789	2750.41	2.25003	1.80029e-07	2e-91	scaffold1598|size211381|quiver_100296_101691_ID=g124789	ABA-responsiveprotein[Medicagotruncatula]	XP_003594837.1	Medtr2g035190.1
scaffold516|size655217|quiver_388189_396756_ID=g107989	642.855	2.24907	2.28684e-05	0	scaffold516|size655217|quiver_388189_396756_ID=g107989	LysM-domainreceptor-likekinase[Medicagotruncatula]	XP_003616926.2	Medtr5g085790.1
scaffold2516|size135336|quiver_102736_105447_ID=g66190	1689.05	2.24784	5.65342e-05	0	scaffold2516|size135336|quiver_102736_105447_ID=g66190	proteindisulfideisomerase(PDI)-likeprotein[Medicagotruncatula]	XP_013445998.1	Medtr8g064810.1
scaffold146|size836147|quiver_248924_253163_ID=g69527	197.952	2.24776	6.26329e-06	2e-118	scaffold146|size836147|quiver_248924_253163_ID=g69527	proteasomeactivatorcomplexsubunit-likeprotein[Medicagotruncatula]	XP_013460092.1	Medtr3g461520.1
scaffold821|size1099987|quiver_871375_882282_ID=g146842	258.881	2.24536	0.000223981	0	scaffold821|size1099987|quiver_871375_882282_ID=g146842	dishevelled/Egl-10/leckstrindomainprotein[Medicagotruncatula]	XP_013444988.1	Medtr8g033290.1
scaffold27|size1383364|quiver_396823_399556_ID=g45769	976.686	2.2446	0.000275723	0	scaffold27|size1383364|quiver_396823_399556_ID=g45769	gibberellinreceptorGID1c-likeprotein[Medicagotruncatula]	XP_013469233.1	Medtr1g089310.1
scaffold545|size601741|quiver_408640_427017_ID=g31232	73.9709	2.24456	0.000250337	0	scaffold545|size601741|quiver_408640_427017_ID=g31232	zincinducedfacilitator-likeprotein[Medicagotruncatula]	XP_013445188.1	Medtr8g042870.1
scaffold3664|size29094|quiver_9456_14668_ID=g76843	783.299	2.2442	7.30418e-06	7e-172	scaffold3664|size29094|quiver_9456_14668_ID=g76843	20Sproteasomesubunitalpha[Medicagotruncatula]	XP_003623370.2	Medtr7g070070.1
scaffold7|size1962894|quiver_1571492_1575713_ID=g98751	212.471	2.24419	0.00589333	2e-35	scaffold7|size1962894|quiver_1571492_1575713_ID=g98751	SPFHdomain/band7familyprotein[Medicagotruncatula]	XP_003602418.2	Medtr6g472230.1
scaffold28|size2584658|quiver_85026_88342_ID=g43143	420.019	2.24379	7.02466e-07	0	scaffold28|size2584658|quiver_85026_88342_ID=g43143	LRRreceptor-likekinasefamilyprotein[Medicagotruncatula]	XP_013469509.1	Medtr1g096270.1
scaffold364|size1011532|quiver_866104_870371_ID=g3391	53.8272	2.24372	0.00516866	0	scaffold364|size1011532|quiver_866104_870371_ID=g3391	SWAP(suppressor-of-white-APricot)/surpdomainprotein[Medicagotruncatula]	XP_003631017.1	Medtr8g106170.3
scaffold4|size4032595|quiver_1302456_1307726_ID=g106767	105.779	2.24365	0.000422483	0	scaffold4|size4032595|quiver_1302456_1307726_ID=g106767	2-aminoethanethioldioxygenase-likeprotein[Medicagotruncatula]	XP_013450947.1	Medtr6g011530.1
scaffold240|size1000043|quiver_590683_600033_ID=g158056	226.061	2.24361	0.00234246	0	scaffold240|size1000043|quiver_590683_600033_ID=g158056	phosphoinositide3-kinaseregulatorysubunit-likeprotein[Medicagotruncatula]	XP_013453197.1	Medtr6g088835.1
scaffold512|size1020227|quiver_599168_601733_ID=g118695	593.924	2.24285	0.000526852	0	scaffold512|size1020227|quiver_599168_601733_ID=g118695	LysMdomainGPI-anchoredprotein[Medicagotruncatula]	XP_013457384.1	Medtr4g094730.1
scaffold343|size687585|quiver_586275_594094_ID=g56475	79.536	2.24109	0.00457615	0	scaffold343|size687585|quiver_586275_594094_ID=g56475	NBS-LRRtypediseaseresistanceprotein[Medicagotruncatula]	XP_003598563.1	Medtr3g015560.1
scaffold192|size701721|quiver_144947_152481_ID=g118206	79.2322	2.2404	0.0476155	8e-90	scaffold192|size701721|quiver_144947_152481_ID=g118206	methylesterase-likeprotein[Medicagotruncatula]	XP_013454107.1	Medtr5g068100.1
scaffold45|size1037999|quiver_211161_215398_ID=g35	157.946	2.23995	0.0072176	1e-35	scaffold45|size1037999|quiver_211161_215398_ID=g35	SPFHdomain/band7familyprotein[Medicagotruncatula]	XP_003602418.2	Medtr6g472230.1
scaffold1167|size546728|quiver_180620_182667_ID=g78662	288.619	2.23742	3.77236e-06	0	scaffold1167|size546728|quiver_180620_182667_ID=g78662	S-adenosylmethionine-dependentmethyltransferase[Medicagotruncatula]	XP_003625028.1	Medtr7g090180.1
scaffold291|size1010080|quiver_315483_317069_ID=g25553	778.484	2.23575	9.78044e-07	7e-150	scaffold291|size1010080|quiver_315483_317069_ID=g25553	integrase-typeDNA-bindingsuperfamilyprotein[Medicagotruncatula]	XP_003616051.1	Medtr5g075570.1
scaffold523|size604166|quiver_478653_481426_ID=g88616	152.493	2.2356	0.00206292	0	scaffold523|size604166|quiver_478653_481426_ID=g88616	calmodulin-bindingfamilyprotein[Medicagotruncatula]	XP_013458471.1	Medtr4g126020.1
scaffold120|size842674|quiver_615427_618325_ID=g137945	140.65	2.23548	0.00407765	0	scaffold120|size842674|quiver_615427_618325_ID=g137945	LRRreceptor-likekinasefamilyprotein[Medicagotruncatula]	XP_013463869.1	Medtr2g450870.1
scaffold943|size572819|quiver_272651_273588_ID=g161501	360.285	2.23483	2.67365e-05	4e-167	scaffold943|size572819|quiver_272651_273588_ID=g161501	cysteine-richRLK(receptor-likekinase)protein[Medicagotruncatula]	XP_003597040.2	Medtr2g088980.1
scaffold2021|size143866|quiver_55510_60861_ID=g22210	165.747	2.23258	0.00256429	0	scaffold2021|size143866|quiver_55510_60861_ID=g22210	leucoanthocyanidindioxygenase-likeprotein[Medicagotruncatula]	XP_003604674.2	Medtr4g015790.1
scaffold2397|size225691|quiver_73102_79621_ID=g42879	86.5856	2.2298	0.000392391	0	scaffold2397|size225691|quiver_73102_79621_ID=g42879	subtilisin-likeserineprotease[Medicagotruncatula]	XP_003624300.1	Medtr7g081420.1
scaffold1483|size464028|quiver_404173_405587_ID=g89574	551.771	2.22896	1.59413e-05	0	scaffold1483|size464028|quiver_404173_405587_ID=g89574	P-loopnucleosidetriphosphatehydrolasesuperfamilyprotein[Medicagotruncatula]	XP_003594544.1	Medtr2g030420.1
scaffold1751|size175348|quiver_8966_13679_ID=g57820	309.538	2.22893	5.09813e-06	0	scaffold1751|size175348|quiver_8966_13679_ID=g57820	P-loopnucleosidetriphosphatehydrolasesuperfamilyprotein[Medicagotruncatula]	XP_003607425.1	Medtr4g077880.1
scaffold13|size1308877|quiver_433576_435946_ID=g82415	231.93	2.22802	4.48301e-05	0	scaffold13|size1308877|quiver_433576_435946_ID=g82415	SPla/RYanodinereceptor(SPRY)domainprotein[Medicagotruncatula]	XP_003603080.1	Medtr3g102120.1
scaffold265|size1244111|quiver_863770_866249_ID=g93674	267.392	2.22593	7.8894e-05	0	scaffold265|size1244111|quiver_863770_866249_ID=g93674	S-locuslectinkinasefamilyprotein[Medicagotruncatula]	XP_003597080.1	Medtr2g089440.1
scaffold1249|size394646|quiver_371035_375880_ID=g31917	129.162	2.22446	0.00873407	0	scaffold1249|size394646|quiver_371035_375880_ID=g31917	NACtranscriptionfactor-likeprotein[Medicagotruncatula]	XP_003624592.1	Medtr7g085220.1
scaffold81|size2053617|quiver_912824_918808_ID=g71975	652.993	2.22048	2.42432e-09	0	scaffold81|size2053617|quiver_912824_918808_ID=g71975	lectinreceptorkinase[Medicagotruncatula]	XP_013465075.1	Medtr2g090250.1
scaffold655|size580814|quiver_537300_541719_ID=g78240	337.788	2.21984	1.49205e-06	6e-67	scaffold655|size580814|quiver_537300_541719_ID=g78240	glutathioneS-transferase[Medicagotruncatula]	XP_003619823.2	Medtr6g069420.1
scaffold258|size1108755|quiver_364142_366786_ID=g112989	2022.18	2.21599	4.25042e-05	2e-176	scaffold258|size1108755|quiver_364142_366786_ID=g112989	heatshocktranscriptionfactor[Medicagotruncatula]	XP_003611751.2	Medtr5g017470.1
scaffold1421|size349366|quiver_21735_26971_ID=g84126	71.4989	2.2146	0.000535811	5e-39	scaffold1421|size349366|quiver_21735_26971_ID=g84126	heavymetal-associateddomainprotein[Medicagotruncatula]	XP_003619373.1	Medtr0795s0020.1
scaffold900|size477234|quiver_79743_81521_ID=g108278	363.401	2.21278	0.00224594	0	scaffold900|size477234|quiver_79743_81521_ID=g108278	UDP-glucoseflavonoid3-O-glucosyltransferase[Medicagotruncatula]	XP_003617345.1	Medtr5g090580.1
scaffold278|size607042|quiver_228653_231328_ID=g59003	185.204	2.21266	9.77968e-05	0	scaffold278|size607042|quiver_228653_231328_ID=g59003	receptor-likekinase[Medicagotruncatula]	XP_003589640.2	Medtr1g031460.1
scaffold538|size454118|quiver_1_2810_ID=g49278	51.5359	2.2072	0.000977905	3e-130	scaffold538|size454118|quiver_1_2810_ID=g49278	nodulinMtN21/EamA-liketransporterfamilyprotein[Medicagotruncatula]	XP_003602535.2	Medtr3g095420.1
scaffold2302|size115577|quiver_30346_36485_ID=g125098	367.969	2.20561	0.0325437	3.1	scaffold2302|size115577|quiver_30346_36485_ID=g125098	plantU-boxprotein,putative[Medicagotruncatula]	XP_003598693.1	Medtr2g089080.1
scaffold1562|size203174|quiver_1_2081_ID=g50068	57.1277	2.20424	0.0020417	0	scaffold1562|size203174|quiver_1_2081_ID=g50068	malectin/receptor-likekinasefamilyprotein[Medicagotruncatula]	XP_003611353.1	Medtr5g013070.1
scaffold845|size509291|quiver_188066_190574_ID=g83682	164.602	2.20298	0.00383069	1e-125	scaffold845|size509291|quiver_188066_190574_ID=g83682	tyrosinekinasefamilyprotein[Medicagotruncatula]	XP_003608315.2	Medtr4g092560.1
scaffold1583|size409650|quiver_353564_358622_ID=g161934	1168.17	2.20094	1.83773e-06	0	scaffold1583|size409650|quiver_353564_358622_ID=g161934	cytochromeP450family72protein[Medicagotruncatula]	XP_013464441.1	Medtr2g072380.1
scaffold960|size700124|quiver_352109_352864_ID=g119295	391.77	2.19804	3.01567e-05	2e-94	scaffold960|size700124|quiver_352109_352864_ID=g119295	chaperoneproteinDnaJ11[Medicagotruncatula]	XP_003612178.1	Medtr5g022180.1
scaffold1112|size422121|quiver_313569_322474_ID=g54727	109.803	2.1971	0.0115505	3e-28	scaffold1112|size422121|quiver_313569_322474_ID=g54727	diseaseresistanceprotein(TIR-NBS-LRRclass),putative[Medicagotruncatula]	XP_013452697.1	Medtr6g472230.1
scaffold938|size333079|quiver_198097_206429_ID=g8863	751.918	2.19506	1.5175e-07	0	scaffold938|size333079|quiver_198097_206429_ID=g8863	leucinezipperEF-handtransmembraneprotein[Medicagotruncatula]	XP_003629943.2	Medtr8g088580.1
scaffold2507|size257229|quiver_183440_187332_ID=g89990	69.034	2.19454	0.00289496	0	scaffold2507|size257229|quiver_183440_187332_ID=g89990	G-typelectinS-receptor-likeSerine/Threonine-kinase[Medicagotruncatula]	XP_013457130.1	Medtr4g091850.1
scaffold740|size377427|quiver_178226_181022_ID=g23714	50.4024	2.19417	0.0181592	0	scaffold740|size377427|quiver_178226_181022_ID=g23714	S-locuslectinkinasefamilyprotein[Medicagotruncatula]	XP_003598741.1	Medtr3g020320.1
scaffold3617|size43662|quiver_13247_19161_ID=g32589	209.328	2.19407	9.43985e-05	0	scaffold3617|size43662|quiver_13247_19161_ID=g32589	ABCtransporterAfamilyprotein[Medicagotruncatula]	XP_013459380.1	Medtr3g437990.1
scaffold2374|size151912|quiver_64923_67171_ID=g103456	478.859	2.19305	0.000165821	0	scaffold2374|size151912|quiver_64923_67171_ID=g103456	cytochromeP450family71protein[Medicagotruncatula]	XP_013457071.1	Medtr4g089020.1
scaffold199|size1146886|quiver_674348_678477_ID=g99146	84.8964	2.19234	0.00135549	0	scaffold199|size1146886|quiver_674348_678477_ID=g99146	UDP-D-glucose/UDP-D-galactose4-epimerase[Medicagotruncatula]	XP_013447208.1	Medtr8g099535.1
scaffold683|size420545|quiver_19460_23561_ID=g6137	243.792	2.19214	0.00404302	0	scaffold683|size420545|quiver_19460_23561_ID=g6137	diseaseresistanceprotein(TIR-NBS-LRRclass)[Medicagotruncatula]	XP_003619894.1	Medtr6g071430.2
scaffold60|size1266933|quiver_712541_714210_ID=g127915	1707.75	2.19195	0.000124176	0	scaffold60|size1266933|quiver_712541_714210_ID=g127915	nematoderesistanceHSPRO2-likeprotein[Medicagotruncatula]	XP_003600866.1	Medtr3g070230.1
scaffold908|size393742|quiver_209153_219088_ID=g86407	76.6218	2.19072	3.10564e-05	0	scaffold908|size393742|quiver_209153_219088_ID=g86407	zincinducedfacilitator-likeprotein[Medicagotruncatula]	XP_003598367.2	Medtr3g010820.1
scaffold21|size1494754|quiver_141286_143938_ID=g61054	93.9054	2.18987	0.0030634	0	scaffold21|size1494754|quiver_141286_143938_ID=g61054	WRKY1btranscriptionfactor[Medicagotruncatula]	XP_003610463.1	Medtr4g132430.1
scaffold346|size2037323|quiver_849711_852242_ID=g49001	1286.24	2.18954	3.32194e-05	0	scaffold346|size2037323|quiver_849711_852242_ID=g49001	epoxidehydrolase-likeprotein[Medicagotruncatula]	XP_013465074.1	Medtr2g090245.1
scaffold121|size1128865|quiver_843993_845971_ID=g135268	1251.24	2.18755	0.000179919	6e-144	scaffold121|size1128865|quiver_843993_845971_ID=g135268	AThookmotifDNA-bindingfamilyprotein[Medicagotruncatula]	XP_003602928.1	Medtr3g100470.1
scaffold2000|size156389|quiver_45036_52528_ID=g76494	285.002	2.18697	0.00478148	0	scaffold2000|size156389|quiver_45036_52528_ID=g76494	cinnamylalcoholdehydrogenase-likeprotein[Medicagotruncatula]	XP_003589548.1	Medtr1g025950.1
scaffold515|size782917|quiver_76712_81231_ID=g110591	79.2466	2.1868	0.0132256	0	scaffold515|size782917|quiver_76712_81231_ID=g110591	peptide/nitratetransporter[Medicagotruncatula]	XP_003621236.2	Medtr7g010820.1
scaffold515|size782917|quiver_388286_390383_ID=g110637	53.6288	2.18594	0.00845156	0	scaffold515|size782917|quiver_388286_390383_ID=g110637	Serine/Threonine-kinaseOXI1-likeprotein[Medicagotruncatula]	XP_013448506.1	Medtr7g053200.1
scaffold4718|size14426|quiver_1_1414_ID=g165139	54.7989	2.18549	0.00322237	5e-104	scaffold4718|size14426|quiver_1_1414_ID=g165139	P-loopnucleosidetriphosphatehydrolasesuperfamilyprotein[Medicagotruncatula]	XP_003607425.1	Medtr4g077880.1
scaffold62|size1103812|quiver_525268_525981_ID=g122996	82.9271	2.1835	0.0222405	3e-68	scaffold62|size1103812|quiver_525268_525981_ID=g122996	hypotheticalproteinMTR_4g107270[Medicagotruncatula]	XP_013457845.1	Medtr4g107270.1
scaffold2112|size177009|quiver_113483_114771_ID=g119931	396.738	2.18279	8.8432e-06	0	scaffold2112|size177009|quiver_113483_114771_ID=g119931	MAPkinasekinase[Medicagotruncatula]	XP_003619882.2	Medtr6g071280.1
scaffold1485|size220325|quiver_76706_77809_ID=g84178	269.304	2.18179	0.000407723	0	scaffold1485|size220325|quiver_76706_77809_ID=g84178	chitinase[Medicagotruncatula]	XP_003592155.1	Medtr1g099320.1
scaffold1498|size211505|quiver_157174_165171_ID=g50062	172.963	2.17883	0.000165686	0	scaffold1498|size211505|quiver_157174_165171_ID=g50062	diseaseresistanceprotein(TIR-NBS-LRRclass)[Medicagotruncatula]	XP_003619913.2	Medtr6g472300.1
scaffold715|size696516|quiver_578769_583009_ID=g88834	775.4	2.17822	0.00332797	3e-36	scaffold715|size696516|quiver_578769_583009_ID=g88834	SPFHdomain/band7familyprotein[Medicagotruncatula]	XP_003602418.2	Medtr6g472230.1
scaffold1606|size286637|quiver_183348_189112_ID=g103171	217.612	2.17805	0.000276731	0	scaffold1606|size286637|quiver_183348_189112_ID=g103171	DUF668familyprotein[Medicagotruncatula]	XP_003603769.1	Medtr3g114010.1
scaffold193|size984447|quiver_384275_387140_ID=g115689	1152.59	2.17792	0.000116693	0	scaffold193|size984447|quiver_384275_387140_ID=g115689	GTP-bindingelongationfactorTufamilyprotein[Medicagotruncatula]	XP_003591959.2	Medtr1g495705.2
scaffold142|size1573412|quiver_846330_848718_ID=g80098	3414.45	2.17753	8.55477e-06	6e-87	scaffold142|size1573412|quiver_846330_848718_ID=g80098	ABA-responsiveprotein[Medicagotruncatula]	XP_003594849.1	Medtr2g035320.1
scaffold391|size763157|quiver_236778_239458_ID=g99396	312.756	2.17383	0.00605698	0	scaffold391|size763157|quiver_236778_239458_ID=g99396	kinase1B[Medicagotruncatula]	XP_003616403.1	Medtr5g079840.1
scaffold1369|size431063|quiver_209510_212006_ID=g52439	185.55	2.1729	5.5756e-05	3e-133	scaffold1369|size431063|quiver_209510_212006_ID=g52439	PLATZtranscriptionfactorfamilyprotein[Medicagotruncatula]	XP_003610806.1	Medtr5g007230.1
scaffold92|size894027|quiver_144876_146367_ID=g43518	188.49	2.17238	0.000675539	0	scaffold92|size894027|quiver_144876_146367_ID=g43518	cytochromeP450familyprotein[Medicagotruncatula]	XP_013456962.1	Medtr4g088400.1
scaffold132|size809605|quiver_286918_287542_ID=g107372	68.9193	2.16936	0.00349846	4e-66	scaffold132|size809605|quiver_286918_287542_ID=g107372	NBS-LRRtypediseaseresistanceprotein[Medicagotruncatula]	XP_013456488.1	Medtr4g073840.1
scaffold132|size809605|quiver_298818_301897_ID=g107375	60.6055	2.16892	0.000186466	0	scaffold132|size809605|quiver_298818_301897_ID=g107375	NBS-LRRtypediseaseresistanceprotein[Medicagotruncatula]	XP_013456488.1	Medtr4g073840.1
scaffold715|size696516|quiver_62836_63430_ID=g88771	256.122	2.16813	0.000839816	4e-23	scaffold715|size696516|quiver_62836_63430_ID=g88771	hypotheticalproteinMTR_3g032740[Medicagotruncatula]	XP_003599398.1	Medtr3g032740.1
scaffold146|size836147|quiver_294231_311833_ID=g69534	4357.07	2.16678	1.09056e-05	0	scaffold146|size836147|quiver_294231_311833_ID=g69534	proteasomeactivatorcomplexsubunit-likeprotein[Medicagotruncatula]	XP_013460092.1	Medtr3g461520.1
scaffold268|size617301|quiver_259046_259793_ID=g85448	281.355	2.16614	1.46507e-06	1.6	scaffold268|size617301|quiver_259046_259793_ID=g85448	transmembraneprotein,putative[Medicagotruncatula]	XP_013445736.1	Medtr2g061820.1
scaffold119|size1284894|quiver_1259341_1264226_ID=g140535	487.094	2.1648	9.70519e-05	0	scaffold119|size1284894|quiver_1259341_1264226_ID=g140535	FKBP-typepeptidyl-prolylcis-transisomerase[Medicagotruncatula]	XP_003626746.2	Medtr8g008640.1
scaffold5|size2322722|quiver_137826_141428_ID=g103785	539.38	2.16429	2.43743e-06	0	scaffold5|size2322722|quiver_137826_141428_ID=g103785	alpha-galactosidase-likeprotein[Medicagotruncatula]	XP_013449264.1	Medtr7g073640.1
scaffold54|size1381280|quiver_656790_658684_ID=g142973	690.982	2.16371	0.000373272	0	scaffold54|size1381280|quiver_656790_658684_ID=g142973	glycosidehydrolasefamily18protein[Medicagotruncatula]	XP_013465832.1	Medtr1g013150.1
scaffold385|size897040|quiver_173244_175440_ID=g116062	120.258	2.1615	0.000138557	0	scaffold385|size897040|quiver_173244_175440_ID=g116062	L-typelectin-domainreceptorkinaseIV.2-likeprotein[Medicagotruncatula]	XP_013448929.1	Medtr7g062890.1
scaffold2539|size94206|quiver_10368_14341_ID=g7269	1052.81	2.16043	0.000334443	0	scaffold2539|size94206|quiver_10368_14341_ID=g7269	cytochromeP450family81protein[Medicagotruncatula]	XP_013463333.1	Medtr2g437880.1
scaffold71|size1027562|quiver_789451_793732_ID=g98918	69.9555	2.1579	0.00264269	0	scaffold71|size1027562|quiver_789451_793732_ID=g98918	short-chainalcoholdehydrogenase[Medicagotruncatula]	XP_003618833.1	Medtr6g023610.1
scaffold2040|size440868|quiver_43366_59520_ID=g139806	68.3514	2.15729	0.0204607	0	scaffold2040|size440868|quiver_43366_59520_ID=g139806	S-locuslectinkinasefamilyprotein[Medicagotruncatula]	XP_003596523.1	Medtr2g081470.1
scaffold2072|size189573|quiver_148644_149771_ID=g55249	355.577	2.15675	0.00011365	0	scaffold2072|size189573|quiver_148644_149771_ID=g55249	gibberellinreceptorGID1,putative[Medicagotruncatula]	XP_013452513.1	Medtr6g464320.1
scaffold749|size391025|quiver_78182_82891_ID=g1333	548.568	2.15604	8.57578e-08	0	scaffold749|size391025|quiver_78182_82891_ID=g1333	co-chaperoneGrpEfamilyprotein[Medicagotruncatula]	XP_013459897.1	Medtr3g054220.1
scaffold1566|size237652|quiver_118696_123497_ID=g39425	72.554	2.15155	0.00104722	0	scaffold1566|size237652|quiver_118696_123497_ID=g39425	polyadenylate-bindingprotein[Medicagotruncatula]	XP_013469585.1	Medtr1g097440.2
scaffold915|size325794|quiver_100569_108741_ID=g67860	498.587	2.1503	8.70131e-09	0	scaffold915|size325794|quiver_100569_108741_ID=g67860	leucinezipperEF-handtransmembraneprotein[Medicagotruncatula]	XP_003629943.2	Medtr8g088580.1
scaffold432|size545652|quiver_316494_327130_ID=g158424	69.976	2.14977	9.678e-05	0	scaffold432|size545652|quiver_316494_327130_ID=g158424	receptor-likeprotein[Medicagotruncatula]	XP_013451964.1	Medtr6g038940.1
scaffold1583|size409650|quiver_120136_122707_ID=g161901	98.0282	2.14766	0.000421516	0	scaffold1583|size409650|quiver_120136_122707_ID=g161901	dehydration-responsiveelement-bindingprotein[Medicagotruncatula]	XP_003616701.1	Medtr5g083340.1
scaffold859|size579464|quiver_386433_387574_ID=g46939	236.981	2.14667	0.00122787	1e-167	scaffold859|size579464|quiver_386433_387574_ID=g46939	DUF241domainprotein[Medicagotruncatula]	XP_003629203.1	Medtr8g074530.1
scaffold2007|size144774|quiver_85716_87815_ID=g57946	211.967	2.14497	7.23413e-06	0	scaffold2007|size144774|quiver_85716_87815_ID=g57946	rhomboid-likeprotein[Medicagotruncatula]	XP_013458370.1	Medtr4g123573.1
scaffold18|size2092011|quiver_134786_136204_ID=g69037	170.499	2.14452	0.0062646	6e-146	scaffold18|size2092011|quiver_134786_136204_ID=g69037	glutathioneS-transferase[Medicagotruncatula]	XP_003617376.1	Medtr5g090910.1
scaffold2378|size108492|quiver_1_2381_ID=g92718	623.949	2.14258	2.86164e-07	0	scaffold2378|size108492|quiver_1_2381_ID=g92718	L-typelectin-domainreceptorkinaseIV.2-likeprotein[Medicagotruncatula]	XP_013448930.1	Medtr7g062950.1
scaffold274|size613073|quiver_243306_248977_ID=g69720	96.6845	2.14189	0.00155642	0	scaffold274|size613073|quiver_243306_248977_ID=g69720	65-kDamicrotubule-associated-likeprotein[Medicagotruncatula]	XP_003619685.2	Medtr6g061690.1
scaffold395|size635575|quiver_548098_552529_ID=g88483	608.3	2.14118	6.92166e-06	0	scaffold395|size635575|quiver_548098_552529_ID=g88483	prohibitincomplexprotein[Medicagotruncatula]	XP_013465165.1	Medtr2g090760.1
scaffold199|size1146886|quiver_1139950_1144817_ID=g99207	269.046	2.13998	0.000113601	0	scaffold199|size1146886|quiver_1139950_1144817_ID=g99207	cysteine-richreceptor-kinase-likeprotein[Medicagotruncatula]	XP_003589297.2	Medtr1g021610.1
scaffold635|size806443|quiver_286231_292348_ID=g131228	124.514	2.13945	0.000120287	6e-36	scaffold635|size806443|quiver_286231_292348_ID=g131228	proteintransporterSec23-likeprotein[Medicagotruncatula]	XP_003626854.1	Medtr8g011270.1
scaffold388|size907207|quiver_383602_386173_ID=g107806	605.607	2.13878	7.41857e-06	0	scaffold388|size907207|quiver_383602_386173_ID=g107806	cytochromeP450family72protein[Medicagotruncatula]	XP_013464441.1	Medtr2g072380.1
scaffold120|size842674|quiver_146000_153641_ID=g137891	1075.74	2.13843	2.16461e-05	0	scaffold120|size842674|quiver_146000_153641_ID=g137891	NEDD8ultimatebuster-likeprotein[Medicagotruncatula]	XP_013463860.1	Medtr2g450730.1
scaffold388|size907207|quiver_376042_380033_ID=g107805	146.678	2.13512	0.00192825	0	scaffold388|size907207|quiver_376042_380033_ID=g107805	cytochromeP450family72protein[Medicagotruncatula]	XP_013464443.1	Medtr2g072400.1
scaffold68|size1563530|quiver_158309_168105_ID=g107148	61.8672	2.13442	5.53797e-05	0	scaffold68|size1563530|quiver_158309_168105_ID=g107148	NB-ARCdomainprotein[Medicagotruncatula]	XP_013455758.1	Medtr6g072320.1
scaffold1681|size397117|quiver_67656_71291_ID=g73563	92.703	2.13411	0.000474519	2e-166	scaffold1681|size397117|quiver_67656_71291_ID=g73563	RABGTPase-likeproteinA1D[Medicagotruncatula]	XP_013467540.1	Medtr1g052475.1
scaffold1374|size418082|quiver_10036_13415_ID=g39287	195.917	2.13385	0.00591809	0	scaffold1374|size418082|quiver_10036_13415_ID=g39287	cytochromeP450familyprotein[Medicagotruncatula]	XP_013456602.1	Medtr4g077210.1
scaffold1598|size211381|quiver_91951_93631_ID=g124787	2914.78	2.12841	3.1124e-05	6e-93	scaffold1598|size211381|quiver_91951_93631_ID=g124787	ABA-responsiveprotein[Medicagotruncatula]	XP_003594838.2	Medtr2g035210.1
scaffold21|size1494754|quiver_1328986_1331248_ID=g61216	101.479	2.1283	0.00172833	0	scaffold21|size1494754|quiver_1328986_1331248_ID=g61216	heatshock70kDaprotein[Medicagotruncatula]	XP_003610287.1	Medtr4g130540.1
scaffold136|size1126979|quiver_764110_766501_ID=g96590	824.378	2.12762	2.4841e-05	3e-180	scaffold136|size1126979|quiver_764110_766501_ID=g96590	WRKYtranscriptionfactor[Medicagotruncatula]	XP_003604245.1	Medtr4g007060.1
scaffold462|size819625|quiver_520169_525806_ID=g80668	84.2655	2.12703	3.60142e-05	0	scaffold462|size819625|quiver_520169_525806_ID=g80668	65-kDamicrotubule-associated-likeprotein[Medicagotruncatula]	XP_003619685.2	Medtr6g061690.1
scaffold2183|size129046|quiver_125666_129701_ID=g101039	81.4791	2.12618	0.0210418	2e-22	scaffold2183|size129046|quiver_125666_129701_ID=g101039	diseaseresistanceprotein(TIR-NBS-LRRclass),putative[Medicagotruncatula]	XP_013452697.1	Medtr6g472230.1
scaffold672|size782200|quiver_84346_87852_ID=g33739	431.685	2.12551	1.06175e-05	3e-134	scaffold672|size782200|quiver_84346_87852_ID=g33739	WRKYfamilytranscriptionfactor[Medicagotruncatula]	XP_013444664.1	Medtr8g027860.1
scaffold495|size638927|quiver_142506_143621_ID=g161043	116.284	2.12342	0.00344632	3e-82	scaffold495|size638927|quiver_142506_143621_ID=g161043	Lipidtransferprotein[Medicagotruncatula]	XP_003605293.2	Medtr4g028180.1
scaffold48|size1345018|quiver_216538_217297_ID=g157528	53.5746	2.1228	0.0332767	2e-22	scaffold48|size1345018|quiver_216538_217297_ID=g157528	cathepsinpropeptideinhibitordomainprotein[Medicagotruncatula]	XP_003624672.2	Medtr7g086240.1
scaffold794|size855520|quiver_671780_673963_ID=g49592	100.762	2.12204	0.00226609	0	scaffold794|size855520|quiver_671780_673963_ID=g49592	MAPkinasekinasekinase[Medicagotruncatula]	XP_003615727.2	Medtr5g071560.1
scaffold2624|size133834|quiver_113170_120821_ID=g120119	101.65	2.12194	0.000363068	0	scaffold2624|size133834|quiver_113170_120821_ID=g120119	proteasomeactivatorcomplexsubunit-likeprotein[Medicagotruncatula]	XP_013460092.1	Medtr3g461520.1
scaffold182|size718459|quiver_209331_213394_ID=g143232	280.485	2.12146	6.94233e-09	0	scaffold182|size718459|quiver_209331_213394_ID=g143232	highaffinitysulfatetransportertype1[Medicagotruncatula]	XP_013460839.1	Medtr3g073780.1
scaffold611|size438647|quiver_211474_212949_ID=g26041	760.714	2.12095	4.39344e-05	0	scaffold611|size438647|quiver_211474_212949_ID=g26041	plantU-boxprotein[Medicagotruncatula]	XP_003602564.1	Medtr3g095730.1
scaffold748|size481022|quiver_420254_423576_ID=g3817	117.196	2.12055	0.00725553	0	scaffold748|size481022|quiver_420254_423576_ID=g3817	cytochromeP450familyprotein[Medicagotruncatula]	XP_013456602.1	Medtr4g077210.1
scaffold999|size553293|quiver_466732_470957_ID=g16695	194.16	2.12029	0.0114557	2e-34	scaffold999|size553293|quiver_466732_470957_ID=g16695	SPFHdomain/band7familyprotein[Medicagotruncatula]	XP_003602418.2	Medtr6g472230.1
scaffold2063|size139960|quiver_7606_11860_ID=g79211	352.865	2.11911	0.0228406	2e-145	scaffold2063|size139960|quiver_7606_11860_ID=g79211	synaptobrevin-likeprotein[Medicagotruncatula]	XP_003604990.1	Medtr4g022570.1
scaffold117|size1431526|quiver_1397750_1398349_ID=g145818	64.0373	2.11734	0.00309731	8e-42	scaffold117|size1431526|quiver_1397750_1398349_ID=g145818	cinnamoyl-CoAreductase[Medicagotruncatula]	XP_013451467.1	Medtr6g406250.2
scaffold181|size718864|quiver_29674_36371_ID=g145825	375.859	2.11374	7.41857e-06	0	scaffold181|size718864|quiver_29674_36371_ID=g145825	P-loopnucleosidetriphosphatehydrolasesuperfamilyprotein[Medicagotruncatula]	XP_003612027.1	Medtr5g020530.1
scaffold2302|size115577|quiver_41706_45243_ID=g125100	369.237	2.11267	0.0422004	3.1	scaffold2302|size115577|quiver_41706_45243_ID=g125100	plantU-boxprotein,putative[Medicagotruncatula]	XP_003598693.1	Medtr2g089080.1
scaffold1599|size450227|quiver_84735_87081_ID=g122289	64.0692	2.11004	0.012432	1e-17	scaffold1599|size450227|quiver_84735_87081_ID=g122289	transmembraneprotein,putative[Medicagotruncatula]	XP_003600584.1	Medtr3g063950.1
scaffold2464|size100161|quiver_23985_29311_ID=g34862	52.7372	2.10968	0.0148953	6e-37	scaffold2464|size100161|quiver_23985_29311_ID=g34862	SPFHdomain/band7familyprotein[Medicagotruncatula]	XP_003602418.2	Medtr6g472230.1
[truncated: 685 more rows]

## Sheet: Susceptible 24hrs Total DEGs
Supplementary Table 3. Total counts of unique DEGs in cv. Maverick at each time point (24 and 72 hai)
[truncated: 1,188 more rows]

[truncated: 1 more sheets: Susceptible 72hrs Total DEGs]
