# Supplementary material for: Resistant and susceptible responses in alfalfa (Medicago sativa) to bacterial stem blight caused by Pseudomonas syringae pv. syringae
Source: PLoS One. 2017 Dec 15;12(12):e0189781. doi: 10.1371/journal.pone.0189781 (PMC5731681; doi:10.1371/journal.pone.0189781)
Supplement: S4 Table — (XLSX) [file pone.0189781.s004.xlsx]

## Sheet: _810_New_Unique_Mav_m_v_r_72hr_
Supplementary Table 4. Unique DEGs up-regulated only in resistant plants of cv. Maverick at 72 hai (810 DEGs).
Gene ID(this study)	Base Mean	log2FoldChange	Padj	E-Value	Gene ID	Accession_No	Med IDs	Description	GO IDs	GO Names
scaffold1|size3002192|quiver_1754383_1759799_ID=g115169	279.256	2.02287	0.000781637	0	scaffold1|size3002192|quiver_1754383_1759799_ID=g115169	XP_003625913.1	Medtr7g108680.1	thiaminepyrophosphokinase[Medicagotruncatula]	F:GO:0004788; F:GO:0005524; F:GO:0030975; P:GO:0006772; P:GO:0016310; F:GO:0016301; P:GO:0009229	F:thiamine diphosphokinase activity; F:ATP binding; F:thiamine binding; P:thiamine metabolic process; P:phosphorylation; F:kinase activity; P:thiamine diphosphate biosynthetic process
scaffold1|size3002192|quiver_23118_27261_ID=g114951	90.4164	3.776	0.00014821	0	scaffold1|size3002192|quiver_23118_27261_ID=g114951	XP_003624976.2	Medtr7g089620.1	F-box/RNIsuperfamilyprotein,putative[Medicagotruncatula]
scaffold1|size3002192|quiver_510454_512706_ID=g115008	172.068	4.59016	5.18727e-08	6e-157	scaffold1|size3002192|quiver_510454_512706_ID=g115008	XP_013450226.1	Medtr7g106420.1	syntaxinofplants122protein[Medicagotruncatula]	P:GO:0006906; P:GO:0048278; C:GO:0016021; F:GO:0005484; C:GO:0012505; C:GO:0031201; F:GO:0000149; P:GO:0006886; P:GO:0006887; C:GO:0005886	P:vesicle fusion; P:vesicle docking; C:integral component of membrane; F:SNAP receptor activity; C:endomembrane system; C:SNARE complex; F:SNARE binding; P:intracellular protein transport; P:exocytosis; C:plasma membrane
scaffold1001|size306472|quiver_49776_51414_ID=g11102	1424.22	2.55334	4.28705e-11	2e-148	scaffold1001|size306472|quiver_49776_51414_ID=g11102	XP_013446658.1	Medtr8g087425.1	glutathioneS-transferase[Medicagotruncatula]	F:GO:0004364	F:glutathione transferase activity
scaffold1002|size306443|quiver_217887_226274_ID=g8906	69.5468	2.36373	0.00246217	0	scaffold1002|size306443|quiver_217887_226274_ID=g8906	XP_003619931.2	Medtr6g072080.1	cysteinyl-tRNAsynthetase[Medicagotruncatula]	F:GO:0005524; F:GO:0004817; P:GO:0006423	F:ATP binding; F:cysteine-tRNA ligase activity; P:cysteinyl-tRNA aminoacylation
scaffold1008|size795548|quiver_424250_425865_ID=g159118	53.6994	3.9224	0.0118716	0	scaffold1008|size795548|quiver_424250_425865_ID=g159118	XP_003607863.2	Medtr4g083710.1	lignin-forminganionicperoxidase[Medicagotruncatula]	F:GO:0004601; P:GO:0006979; F:GO:0046872; P:GO:0098869; P:GO:0055114; C:GO:0005576; F:GO:0020037; P:GO:0042744	F:peroxidase activity; P:response to oxidative stress; F:metal ion binding; P:cellular oxidant detoxification; P:oxidation-reduction process; C:extracellular region; F:heme binding; P:hydrogen peroxide catabolic process
scaffold101|size931763|quiver_213750_220923_ID=g20457	132.125	4.35493	2.75422e-13	0	scaffold101|size931763|quiver_213750_220923_ID=g20457	XP_003594209.2	Medtr2g025620.1	transcriptioninitiationfactorIIFsubunitalpha[Medicagotruncatula]	P:GO:0032968; C:GO:0005634; F:GO:0003677; F:GO:0003743; F:GO:0003824; C:GO:0016021; C:GO:0009522; P:GO:0015979; P:GO:0006413; P:GO:0006367	P:positive regulation of transcription elongation from RNA polymerase II promoter; C:nucleus; F:DNA binding; F:translation initiation factor activity; F:catalytic activity; C:integral component of membrane; C:photosystem I; P:photosynthesis; P:translational initiation; P:transcription initiation from RNA polymerase II promoter
scaffold1011|size413514|quiver_325123_330382_ID=g151716	66.0715	2.71899	9.39639e-07	1e-142	scaffold1011|size413514|quiver_325123_330382_ID=g151716	XP_013444625.1	Medtr8g027620.1	calcineurinB-likeprotein4-1[Medicagotruncatula]	F:GO:0004721; F:GO:0005509; P:GO:0006470	F:phosphoprotein phosphatase activity; F:calcium ion binding; P:protein dephosphorylation
scaffold1016|size302256|quiver_134496_137092_ID=g139103	97.1955	6.0801	4.56269e-11	0	scaffold1016|size302256|quiver_134496_137092_ID=g139103	XP_003599321.1	Medtr3g031610.1	Serine/Threoninekinase,plant-typeprotein[Medicagotruncatula]	F:GO:0005524; P:GO:0048544; C:GO:0016021; F:GO:0004674; P:GO:0006468; C:GO:0005886	F:ATP binding; P:recognition of pollen; C:integral component of membrane; F:protein serine/threonine kinase activity; P:protein phosphorylation; C:plasma membrane
scaffold102|size1061135|quiver_211889_213303_ID=g18083	62.7869	3.76012	2.02432e-05	5e-164	scaffold102|size1061135|quiver_211889_213303_ID=g18083	XP_013447112.1	Medtr8g098945.1	WRKYfamilytranscriptionfactor[Medicagotruncatula]	F:GO:0003700; P:GO:0006355; F:GO:0043565	F:transcription factor activity, sequence-specific DNA binding; P:regulation of transcription, DNA-templated; F:sequence-specific DNA binding
scaffold102|size1061135|quiver_741194_746921_ID=g18149	113.482	3.92619	7.04333e-09	0	scaffold102|size1061135|quiver_741194_746921_ID=g18149	XP_003597638.2	Medtr2g100450.1	LRRreceptor-likekinaseplant[Medicagotruncatula]	F:GO:0005524; P:GO:0018108; F:GO:0004714; C:GO:0016021; F:GO:0004674	F:ATP binding; P:peptidyl-tyrosine phosphorylation; F:transmembrane receptor protein tyrosine kinase activity; C:integral component of membrane; F:protein serine/threonine kinase activity
scaffold1024|size300748|quiver_180783_181710_ID=g119373	57.3663	6.88605	4.67076e-10	2e-61	scaffold1024|size300748|quiver_180783_181710_ID=g119373	XP_013462877.1	Medtr2g024030.1	STIG1-likeprotein[Medicagotruncatula]
scaffold1024|size300748|quiver_34807_36161_ID=g119351	61.2005	4.72816	0.00102857	4e-170	scaffold1024|size300748|quiver_34807_36161_ID=g119351	XP_013462849.1	Medtr2g023710.1	F-boxplant-likeprotein,putative[Medicagotruncatula]	C:GO:0016021	C:integral component of membrane
scaffold1030|size298943|quiver_22166_23611_ID=g102799	52.5697	2.62895	0.00154852	1e-161	scaffold1030|size298943|quiver_22166_23611_ID=g102799	XP_003613528.1	Medtr5g037700.1	diseaseresistanceprotein(TIR-NBS-LRRclass)[Medicagotruncatula]	P:GO:0007165	P:signal transduction
scaffold1035|size548302|quiver_187887_195653_ID=g89158	105.365	7.84651	1.1524e-14	1e-83	scaffold1035|size548302|quiver_187887_195653_ID=g89158	XP_003602423.2	Medtr3g093180.1	SPFHdomain/band7familyprotein[Medicagotruncatula]	F:GO:0003964; C:GO:0016020; P:GO:0006278	F:RNA-directed DNA polymerase activity; C:membrane; P:RNA-dependent DNA biosynthetic process
scaffold1035|size548302|quiver_325152_326293_ID=g89182	224.996	2.25158	0.0135767	4e-106	scaffold1035|size548302|quiver_325152_326293_ID=g89182	XP_003602395.1	Medtr3g092890.1	2OG-Fe(II)oxygenasefamilyoxidoreductase[Medicagotruncatula]	F:GO:0051213; P:GO:0009617; F:GO:0046872; C:GO:0016021; P:GO:0009620; P:GO:0055114	F:dioxygenase activity; P:response to bacterium; F:metal ion binding; C:integral component of membrane; P:response to fungus; P:oxidation-reduction process
scaffold104|size863875|quiver_21026_24330_ID=g12512	162.391	2.87631	0.00215454	0	scaffold104|size863875|quiver_21026_24330_ID=g12512	XP_013469928.1	Medtr1g105840.1	cysteine-richreceptor-kinase-likeprotein[Medicagotruncatula]	F:GO:0005524; C:GO:0009506; C:GO:0016021; F:GO:0004674; P:GO:0006468; P:GO:0042742; C:GO:0005886	F:ATP binding; C:plasmodesma; C:integral component of membrane; F:protein serine/threonine kinase activity; P:protein phosphorylation; P:defense response to bacterium; C:plasma membrane
scaffold104|size863875|quiver_576425_577729_ID=g12582	450.936	2.86544	3.49625e-05	4e-129	scaffold104|size863875|quiver_576425_577729_ID=g12582	XP_003592502.1	Medtr1g106730.1	C2H2-typezincfingerprotein[Medicagotruncatula]	C:GO:0005634; F:GO:0003700; F:GO:0046872; F:GO:0044212; F:GO:0043565; P:GO:0010200	C:nucleus; F:transcription factor activity, sequence-specific DNA binding; F:metal ion binding; F:transcription regulatory region DNA binding; F:sequence-specific DNA binding; P:response to chitin
scaffold104|size863875|quiver_851397_852910_ID=g12619	3956.43	2.27938	2.07935e-14	3e-153	scaffold104|size863875|quiver_851397_852910_ID=g12619	XP_013470028.1	Medtr1g107215.1	plantbasicsecretoryprotein(BSP)familyprotein[Medicagotruncatula]
scaffold1040|size492226|quiver_351523_356849_ID=g75939	116.633	5.28777	2.01011e-10	2e-56	scaffold1040|size492226|quiver_351523_356849_ID=g75939	XP_013452697.1	Medtr6g472230.1	diseaseresistanceprotein(TIR-NBS-LRRclass),putative[Medicagotruncatula]	F:GO:0005488	F:binding
scaffold1041|size579982|quiver_441050_454292_ID=g73166	131.552	6.12152	1.93751e-19	0	scaffold1041|size579982|quiver_441050_454292_ID=g73166	XP_013452086.1	Medtr6g445440.1	plant/T31B5-30protein[Medicagotruncatula]
scaffold1041|size579982|quiver_478850_481734_ID=g73168	131.686	5.7549	2.75104e-20	0	scaffold1041|size579982|quiver_478850_481734_ID=g73168	XP_013452086.1	Medtr6g445440.1	plant/T31B5-30protein[Medicagotruncatula]
scaffold1043|size327191|quiver_150961_154571_ID=g67953	178.417	2.43181	4.58526e-05	1e-143	scaffold1043|size327191|quiver_150961_154571_ID=g67953	XP_003594312.1	Medtr2g027140.1	SEC14cytosolicfactor-likeprotein[Medicagotruncatula]
scaffold1048|size295003|quiver_138056_140346_ID=g54649	1864.08	4.44234	1.5791e-22	6e-133	scaffold1048|size295003|quiver_138056_140346_ID=g54649	XP_003623196.1	Medtr7g065600.1	glutathioneS-transferase,amino-terminaldomainprotein[Medicagotruncatula]	P:GO:0009407; C:GO:0005737; P:GO:0006749; F:GO:0004364	P:toxin catabolic process; C:cytoplasm; P:glutathione metabolic process; F:glutathione transferase activity
scaffold1048|size295003|quiver_149026_150942_ID=g54650	547.886	4.57993	1.09872e-13	7e-117	scaffold1048|size295003|quiver_149026_150942_ID=g54650	XP_003623196.1	Medtr7g065600.1	glutathioneS-transferase,amino-terminaldomainprotein[Medicagotruncatula]	P:GO:0009407; C:GO:0005737; P:GO:0006749; F:GO:0004364	P:toxin catabolic process; C:cytoplasm; P:glutathione metabolic process; F:glutathione transferase activity
scaffold1048|size295003|quiver_209077_210534_ID=g54660	632.205	5.1511	9.86836e-29	5e-136	scaffold1048|size295003|quiver_209077_210534_ID=g54660	XP_013449023.1	Medtr7g065265.1	glutathioneS-transferase,amino-terminaldomainprotein[Medicagotruncatula]	P:GO:0009407; C:GO:0005737; P:GO:0006749; F:GO:0004364	P:toxin catabolic process; C:cytoplasm; P:glutathione metabolic process; F:glutathione transferase activity
scaffold1048|size295003|quiver_80586_81861_ID=g54632	308.797	3.74927	4.01202e-06	9e-147	scaffold1048|size295003|quiver_80586_81861_ID=g54632	XP_003623208.1	Medtr7g065720.1	glutathioneS-transferase[Medicagotruncatula]	P:GO:0009407; C:GO:0005737; P:GO:0006749; F:GO:0004364	P:toxin catabolic process; C:cytoplasm; P:glutathione metabolic process; F:glutathione transferase activity
scaffold1057|size449459|quiver_107400_107951_ID=g31726	64.2144	3.79607	0.012886	8e-39	scaffold1057|size449459|quiver_107400_107951_ID=g31726	XP_013449004.1	Medtr7g064050.1	hypotheticalproteinMTR_7g064050[Medicagotruncatula]
scaffold106|size1377351|quiver_1316273_1322090_ID=g7859	91.5751	5.03362	1.24646e-10	0	scaffold106|size1377351|quiver_1316273_1322090_ID=g7859	XP_013464525.1	Medtr2g073420.1	cytochromeP450familymonooxygenase[Medicagotruncatula]	F:GO:0005506; P:GO:0044550; C:GO:0016021; F:GO:0016709; P:GO:0055114; F:GO:0020037	F:iron ion binding; P:secondary metabolite biosynthetic process; C:integral component of membrane; F:oxidoreductase activity, acting on paired donors, with incorporation or reduction of molecular oxygen, NAD(P)H as one donor, and incorporation of one atom of oxygen; P:oxidation-reduction process; F:heme binding
scaffold106|size1377351|quiver_820425_821993_ID=g7782	66.7706	5.41141	1.42328e-08	0	scaffold106|size1377351|quiver_820425_821993_ID=g7782	XP_003591359.1	Medtr1g086530.1	mybtranscriptionfactor[Medicagotruncatula]	F:GO:0003677	F:DNA binding
scaffold1065|size527649|quiver_221302_222604_ID=g11167	392.497	4.79456	6.09571e-05	0	scaffold1065|size527649|quiver_221302_222604_ID=g11167	XP_003594775.1	Medtr2g034480.1	glucanendo-1,3-beta-glucosidase[Medicagotruncatula]	P:GO:0005975; P:GO:0006952; F:GO:0042973	P:carbohydrate metabolic process; P:defense response; F:glucan endo-1,3-beta-D-glucosidase activity
scaffold1071|size298233|quiver_29494_32281_ID=g161581	62.1084	2.30264	0.00689916	0	scaffold1071|size298233|quiver_29494_32281_ID=g161581	XP_003598741.1	Medtr3g020320.1	S-locuslectinkinasefamilyprotein[Medicagotruncatula]	F:GO:0005524; P:GO:0048544; C:GO:0016021; F:GO:0004674; F:GO:0030246; P:GO:0006468	F:ATP binding; P:recognition of pollen; C:integral component of membrane; F:protein serine/threonine kinase activity; F:carbohydrate binding; P:protein phosphorylation
scaffold1075|size670354|quiver_286458_291587_ID=g151761	55.1522	2.65127	0.0192496	0	scaffold1075|size670354|quiver_286458_291587_ID=g151761	XP_013460250.1	Medtr3g464030.1	diseaseresistanceprotein(TIR-NBS-LRRclass)[Medicagotruncatula]	F:GO:0005524; P:GO:0007165; F:GO:0043531	F:ATP binding; P:signal transduction; F:ADP binding
scaffold1075|size670354|quiver_441232_443825_ID=g151778	123.486	3.55239	6.54707e-10	0	scaffold1075|size670354|quiver_441232_443825_ID=g151778	XP_013466271.1	Medtr1g027040.1	receptor-likekinase[Medicagotruncatula]	F:GO:0005524; C:GO:0016021; F:GO:0004672; P:GO:0006468	F:ATP binding; C:integral component of membrane; F:protein kinase activity; P:protein phosphorylation
scaffold1076|size679866|quiver_187097_188371_ID=g149360	67.4953	6.89602	8.39233e-10	5e-76	scaffold1076|size679866|quiver_187097_188371_ID=g149360	XP_003608849.2	Medtr4g103650.1	EFhandcalcium-bindingfamilyprotein[Medicagotruncatula]	F:GO:0005509	F:calcium ion binding
scaffold1076|size679866|quiver_190085_191331_ID=g149361	91.2724	7.52379	9.03505e-13	9e-79	scaffold1076|size679866|quiver_190085_191331_ID=g149361	XP_003608847.1	Medtr4g103630.1	EFhandcalcium-bindingfamilyprotein[Medicagotruncatula]	F:GO:0005509	F:calcium ion binding
scaffold108|size1250483|quiver_156329_158141_ID=g2889	222.341	3.46725	5.07745e-07	3e-110	scaffold108|size1250483|quiver_156329_158141_ID=g2889	XP_003608052.1	Medtr4g087160.1	maternaleffectembryoarrestprotein,putative[Medicagotruncatula]	C:GO:0009507; P:GO:0009793	C:chloroplast; P:embryo development ending in seed dormancy
scaffold108|size1250483|quiver_206116_208323_ID=g2894	163.367	3.4544	1.24821e-05	9e-120	scaffold108|size1250483|quiver_206116_208323_ID=g2894	XP_003608052.1	Medtr4g087160.1	maternaleffectembryoarrestprotein,putative[Medicagotruncatula]	C:GO:0009507; P:GO:0009793	C:chloroplast; P:embryo development ending in seed dormancy
scaffold108|size1250483|quiver_624719_626048_ID=g2953	154.774	5.72808	1.50875e-19	2e-112	scaffold108|size1250483|quiver_624719_626048_ID=g2953	XP_003608032.1	Medtr4g086750.1	plastocyanin-likedomainprotein[Medicagotruncatula]	F:GO:0009055; C:GO:0016021	F:electron carrier activity; C:integral component of membrane
scaffold1080|size288731|quiver_174324_175154_ID=g139152	299.549	6.40372	1.77504e-19	3e-87	scaffold1080|size288731|quiver_174324_175154_ID=g139152	XP_003621801.1	Medtr7g023560.1	C2H2-typezincfingerprotein[Medicagotruncatula]	C:GO:0005634; F:GO:0003700; F:GO:0046872; F:GO:0044212; P:GO:0006355; F:GO:0043565; P:GO:0010200	C:nucleus; F:transcription factor activity, sequence-specific DNA binding; F:metal ion binding; F:transcription regulatory region DNA binding; P:regulation of transcription, DNA-templated; F:sequence-specific DNA binding; P:response to chitin
scaffold1087|size430410|quiver_342863_347668_ID=g121987	96.9157	6.08001	1.10711e-11	2e-62	scaffold1087|size430410|quiver_342863_347668_ID=g121987	XP_013465119.1	Medtr0370s0010.2	protonpumpinteractor,putative[Medicagotruncatula]	C:GO:0005783; P:GO:0010155; C:GO:0005886	C:endoplasmic reticulum; P:regulation of proton transport; C:plasma membrane
scaffold1092|size669985|quiver_66750_70961_ID=g108419	752.239	5.97099	1.29488e-18	1e-25	scaffold1092|size669985|quiver_66750_70961_ID=g108419	XP_003614940.1	Medtr5g061550.1	hypotheticalproteinMTR_5g061550[Medicagotruncatula]	P:GO:0090502; F:GO:0003676; F:GO:0004523; F:GO:0046872; C:GO:0016020; C:GO:0016021	P:RNA phosphodiester bond hydrolysis, endonucleolytic; F:nucleic acid binding; F:RNA-DNA hybrid ribonuclease activity; F:metal ion binding; C:membrane; C:integral component of membrane
scaffold11|size1332136|quiver_111586_115070_ID=g87623	994.867	3.4232	0.000109809	0	scaffold11|size1332136|quiver_111586_115070_ID=g87623	XP_003629191.2	Medtr8g074330.1	Chitinase(ClassIb)/Hevein[Medicagotruncatula]
scaffold11|size1332136|quiver_122376_127492_ID=g87625	545.365	5.49814	7.56322e-18	2e-146	scaffold11|size1332136|quiver_122376_127492_ID=g87625	XP_013446334.1	Medtr8g074335.1	Chitinase(ClassIb)/Hevein[Medicagotruncatula]
scaffold110|size894519|quiver_199150_203050_ID=g162765	187.379	2.01674	0.000137597	0	scaffold110|size894519|quiver_199150_203050_ID=g162765	XP_003603080.1	Medtr3g102120.1	SPla/RYanodinereceptor(SPRY)domainprotein[Medicagotruncatula]	C:GO:0016021	C:integral component of membrane
scaffold110|size894519|quiver_711169_712032_ID=g162841	455.814	3.08435	4.48288e-05	1e-117	scaffold110|size894519|quiver_711169_712032_ID=g162841	XP_013461770.1	Medtr3g102980.1	C2H2-typezincfingerprotein[Medicagotruncatula]	C:GO:0005634; F:GO:0003700; F:GO:0046872; F:GO:0044212; F:GO:0043565; P:GO:0010200	C:nucleus; F:transcription factor activity, sequence-specific DNA binding; F:metal ion binding; F:transcription regulatory region DNA binding; F:sequence-specific DNA binding; P:response to chitin
scaffold1104|size283261|quiver_119849_132791_ID=g75969	72.4914	4.02221	5.28947e-08	2e-151	scaffold1104|size283261|quiver_119849_132791_ID=g75969	XP_003602514.1	Medtr3g095190.1	AP2domainclasstranscriptionfactor[Medicagotruncatula]
scaffold1106|size698256|quiver_263121_269227_ID=g70714	57.4585	4.64109	3.64349e-08	0	scaffold1106|size698256|quiver_263121_269227_ID=g70714	XP_003619145.2	Medtr6g042660.1	pectinesterase[Medicagotruncatula]	P:GO:0045490; C:GO:0005618; F:GO:0045330; C:GO:0016021; C:GO:0005576; P:GO:0042545; F:GO:0030599	P:pectin catabolic process; C:cell wall; F:aspartyl esterase activity; C:integral component of membrane; C:extracellular region; P:cell wall modification; F:pectinesterase activity
scaffold1107|size460615|quiver_413556_414316_ID=g68030	652.92	2.3042	2.57628e-05	3e-113	scaffold1107|size460615|quiver_413556_414316_ID=g68030	XP_003625315.1	Medtr7g093820.1	diseaseresistanceresponseprotein[Medicagotruncatula]	F:GO:0042349; P:GO:0050790; P:GO:0009699	F:guiding stereospecific synthesis activity; P:regulation of catalytic activity; P:phenylpropanoid biosynthetic process
scaffold1109|size803120|quiver_609707_615307_ID=g62773	91.3147	5.10852	4.7084e-11	1e-141	scaffold1109|size803120|quiver_609707_615307_ID=g62773	XP_003623174.1	Medtr7g065290.1	glutathioneS-transferase,amino-terminaldomainprotein[Medicagotruncatula]	P:GO:0009407; C:GO:0005737; P:GO:0006749; F:GO:0004364	P:toxin catabolic process; C:cytoplasm; P:glutathione metabolic process; F:glutathione transferase activity
scaffold1109|size803120|quiver_640087_648717_ID=g62778	463.935	4.59734	1.0467e-11	3e-157	scaffold1109|size803120|quiver_640087_648717_ID=g62778	XP_013465163.1	Medtr2g090750.1	hypotheticalproteinMTR_2g090750[Medicagotruncatula]	F:GO:0003824	F:catalytic activity
scaffold111|size856835|quiver_561815_563849_ID=g160415	1430.61	7.55583	3.03686e-11	0	scaffold111|size856835|quiver_561815_563849_ID=g160415	XP_003630669.1	Medtr8g102050.1	cytoplasmicasparagine-tRNAligase[Medicagotruncatula]	F:GO:0003676; F:GO:0005524; C:GO:0005737; F:GO:0004816; P:GO:0006421	F:nucleic acid binding; F:ATP binding; C:cytoplasm; F:asparagine-tRNA ligase activity; P:asparaginyl-tRNA aminoacylation
scaffold1112|size422121|quiver_302859_305339_ID=g54725	57.0656	2.37333	0.00130204	0	scaffold1112|size422121|quiver_302859_305339_ID=g54725	XP_003594075.2	Medtr2g021050.1	F-boxproteininteractiondomainprotein[Medicagotruncatula]
scaffold1112|size422121|quiver_313569_322474_ID=g54727	109.803	2.1971	0.0115505	3e-28	scaffold1112|size422121|quiver_313569_322474_ID=g54727	XP_013452697.1	Medtr6g472230.1	diseaseresistanceprotein(TIR-NBS-LRRclass),putative[Medicagotruncatula]	F:GO:0003676; F:GO:0008270; P:GO:0015074; F:GO:0016787	F:nucleic acid binding; F:zinc ion binding; P:DNA integration; F:hydrolase activity
scaffold112|size856825|quiver_399542_401417_ID=g157725	127.76	7.80294	1.07401e-13	0	scaffold112|size856825|quiver_399542_401417_ID=g157725	XP_013463042.1	Medtr2g031590.1	FAD-bindingberberinefamilyprotein[Medicagotruncatula]	F:GO:0016614; F:GO:0050660; C:GO:0016021; P:GO:0055114	F:oxidoreductase activity, acting on CH-OH group of donors; F:flavin adenine dinucleotide binding; C:integral component of membrane; P:oxidation-reduction process
scaffold1121|size564772|quiver_406363_408504_ID=g31806	350.397	4.36255	0.000758578	3e-132	scaffold1121|size564772|quiver_406363_408504_ID=g31806	XP_003627843.1	Medtr8g039090.1	NADPH:quinoneoxidoreductase-likeprotein[Medicagotruncatula]	C:GO:0009570; F:GO:0016491; C:GO:0016021; C:GO:0005829; P:GO:0055114; P:GO:0009735; C:GO:0005886	C:chloroplast stroma; F:oxidoreductase activity; C:integral component of membrane; C:cytosol; P:oxidation-reduction process; P:response to cytokinin; C:plasma membrane
scaffold1121|size564772|quiver_409938_412024_ID=g31807	300.347	4.75024	3.28893e-10	3e-132	scaffold1121|size564772|quiver_409938_412024_ID=g31807	XP_003627843.1	Medtr8g039090.1	NADPH:quinoneoxidoreductase-likeprotein[Medicagotruncatula]	C:GO:0009570; F:GO:0016491; C:GO:0016021; C:GO:0005829; P:GO:0055114; P:GO:0009735; C:GO:0005886	C:chloroplast stroma; F:oxidoreductase activity; C:integral component of membrane; C:cytosol; P:oxidation-reduction process; P:response to cytokinin; C:plasma membrane
scaffold1127|size571566|quiver_260121_260705_ID=g16838	164.84	5.27642	2.31852e-14	2e-62	scaffold1127|size571566|quiver_260121_260705_ID=g16838	XP_003618823.1	Medtr6g023460.1	EFhandcalcium-bindingfamilyprotein[Medicagotruncatula]	F:GO:0005509	F:calcium ion binding
scaffold1129|size278351|quiver_85627_86101_ID=g11228	102.19	6.89038	6.49151e-15	5e-58	scaffold1129|size278351|quiver_85627_86101_ID=g11228	XP_003593358.1	Medtr2g010600.1	CAP,cysteine-richsecretoryprotein,antigen5[Medicagotruncatula]	C:GO:0005576	C:extracellular region
scaffold1130|size304657|quiver_35631_37411_ID=g8955	154.845	2.59124	6.43271e-05	0	scaffold1130|size304657|quiver_35631_37411_ID=g8955	XP_013447178.1	Medtr8g099350.1	WRKYfamilytranscriptionfactor[Medicagotruncatula]	F:GO:0003700; P:GO:0009737; P:GO:0006355; F:GO:0043565	F:transcription factor activity, sequence-specific DNA binding; P:response to abscisic acid; P:regulation of transcription, DNA-templated; F:sequence-specific DNA binding
scaffold114|size852252|quiver_827650_831886_ID=g152909	136.973	2.37509	0.0010479	5e-32	scaffold114|size852252|quiver_827650_831886_ID=g152909	XP_003602418.2	Medtr3g093120.1	SPFHdomain/band7familyprotein[Medicagotruncatula]	F:GO:0046872; F:GO:0016740; P:GO:0006259; F:GO:0016787	F:metal ion binding; F:transferase activity; P:DNA metabolic process; F:hydrolase activity
scaffold1140|size276388|quiver_29966_32527_ID=g149437	196.398	2.41214	0.00160145	3e-127	scaffold1140|size276388|quiver_29966_32527_ID=g149437	XP_003611660.1	Medtr5g016440.1	cytochromeP450familyprotein[Medicagotruncatula]	F:GO:0005506; F:GO:0070330; C:GO:0016021; P:GO:0055114; F:GO:0020037	F:iron ion binding; F:aromatase activity; C:integral component of membrane; P:oxidation-reduction process; F:heme binding
scaffold1142|size276321|quiver_140706_147855_ID=g144378	221.797	2.5564	6.94901e-07	0	scaffold1142|size276321|quiver_140706_147855_ID=g144378	XP_013445577.1	Medtr8g464780.1	diacylglycerolkinasedomainprotein[Medicagotruncatula]	F:GO:0005524; F:GO:0004143; P:GO:0016310; P:GO:0007205	F:ATP binding; F:diacylglycerol kinase activity; P:phosphorylation; P:protein kinase C-activating G-protein coupled receptor signaling pathway
scaffold1144|size275508|quiver_252299_253357_ID=g139199	229.353	2.62263	1.82337e-05	3e-157	scaffold1144|size275508|quiver_252299_253357_ID=g139199	XP_003589562.1	Medtr1g026110.1	syringolide-inducedprotein14-1-1[Medicagotruncatula]
scaffold1148|size274086|quiver_152087_165191_ID=g129276	285.089	6.43952	7.51069e-19	0	scaffold1148|size274086|quiver_152087_165191_ID=g129276	XP_003609019.1	Medtr4g107970.1	WRKYfamilytranscriptionfactor[Medicagotruncatula]	F:GO:0003700; P:GO:0006355; F:GO:0043565	F:transcription factor activity, sequence-specific DNA binding; P:regulation of transcription, DNA-templated; F:sequence-specific DNA binding
scaffold115|size848196|quiver_159806_167921_ID=g150533	80.9621	6.07798	1.15653e-13	9e-104	scaffold115|size848196|quiver_159806_167921_ID=g150533	XP_003613392.1	Medtr5g036080.1	matrixmetalloproteinase[Medicagotruncatula]	F:GO:0008270; P:GO:0006508; C:GO:0031012; F:GO:0004222	F:zinc ion binding; P:proteolysis; C:extracellular matrix; F:metalloendopeptidase activity
scaffold1153|size272749|quiver_64256_70650_ID=g116966	153.241	2.27285	6.81663e-06	0	scaffold1153|size272749|quiver_64256_70650_ID=g116966	XP_003610014.1	Medtr4g126970.1	Serine/Threoninekinasefamilyprotein[Medicagotruncatula]	F:GO:0005524; F:GO:0004674; P:GO:0006468	F:ATP binding; F:protein serine/threonine kinase activity; P:protein phosphorylation
scaffold1158|size310936|quiver_17526_18092_ID=g102883	53.6687	3.12426	0.000189062	4e-17	scaffold1158|size310936|quiver_17526_18092_ID=g102883	XP_013452152.1	Medtr6g045633.1	leguminosinproline-richgroup669secretedpeptide[Medicagotruncatula]	C:GO:0016020; C:GO:0016021	C:membrane; C:integral component of membrane
scaffold1161|size408587|quiver_171686_176009_ID=g95113	443.513	3.03754	1.69437e-07	0	scaffold1161|size408587|quiver_171686_176009_ID=g95113	XP_003600760.1	Medtr3g069050.1	wall-associatedreceptorkinase-likeprotein[Medicagotruncatula]	F:GO:0005524; C:GO:0016021; P:GO:0007166; F:GO:0004674; P:GO:0006468; C:GO:0005886; F:GO:0030247	F:ATP binding; C:integral component of membrane; P:cell surface receptor signaling pathway; F:protein serine/threonine kinase activity; P:protein phosphorylation; C:plasma membrane; F:polysaccharide binding
scaffold1161|size408587|quiver_240758_244714_ID=g95121	386.524	3.27345	1.54909e-09	0	scaffold1161|size408587|quiver_240758_244714_ID=g95121	XP_003600771.1	Medtr3g069190.1	2-nitropropanedioxygenase-likeprotein[Medicagotruncatula]	F:GO:0051213; F:GO:0018580; C:GO:0005829; P:GO:0055114	F:dioxygenase activity; F:nitronate monooxygenase activity; C:cytosol; P:oxidation-reduction process
scaffold1161|size408587|quiver_319110_320293_ID=g95133	110.943	2.31022	0.0252486	0.94	scaffold1161|size408587|quiver_319110_320293_ID=g95133	XP_013469684.1	Medtr6g015995.1	DNAmismatchrepairMSH3-likeprotein[Medicagotruncatula]
scaffold117|size1431526|quiver_201421_206525_ID=g145675	3558.59	3.71546	5.54042e-22	0	scaffold117|size1431526|quiver_201421_206525_ID=g145675	XP_013450758.1	Medtr6g004780.1	sucrase/ferredoxinfamilyprotein[Medicagotruncatula]	C:GO:0016021; F:GO:0016787	C:integral component of membrane; F:hydrolase activity
scaffold1176|size268907|quiver_97261_99481_ID=g54754	142.143	2.03427	0.00124732	0	scaffold1176|size268907|quiver_97261_99481_ID=g54754	XP_003592387.1	Medtr1g102360.1	receptor-likeSerine/Threonine-kinaseplant[Medicagotruncatula]	F:GO:0005524; F:GO:0004672; P:GO:0006468	F:ATP binding; F:protein kinase activity; P:protein phosphorylation
scaffold118|size925791|quiver_209949_214893_ID=g143101	97.5083	3.85247	0.000232998	3e-73	scaffold118|size925791|quiver_209949_214893_ID=g143101	XP_013445579.1	Medtr8g464800.1	hypotheticalproteinMTR_8g464800[Medicagotruncatula]
scaffold1180|size267660|quiver_97945_102681_ID=g44830	98.7024	3.62902	3.4514e-06	0	scaffold1180|size267660|quiver_97945_102681_ID=g44830	XP_003597053.1	Medtr2g089120.1	sesquiterpenesynthase[Medicagotruncatula]
scaffold1188|size328753|quiver_140073_146701_ID=g24083	63.6631	2.06037	0.0142207	0	scaffold1188|size328753|quiver_140073_146701_ID=g24083	XP_013455984.1	Medtr4g058005.1	arsenicalpump-drivingATPase-likeprotein[Medicagotruncatula]	F:GO:0005524; P:GO:0098656; C:GO:0005739; P:GO:0098655; F:GO:0015446	F:ATP binding; P:anion transmembrane transport; C:mitochondrion; P:cation transmembrane transport; F:ATPase-coupled arsenite transmembrane transporter activity
scaffold119|size1284894|quiver_495285_498189_ID=g140424	178.994	3.93702	7.28405e-06	0	scaffold119|size1284894|quiver_495285_498189_ID=g140424	XP_003608363.1	Medtr4g093070.1	L-typelectin-domainreceptorkinase[Medicagotruncatula]	F:GO:0005524; C:GO:0016021; F:GO:0004674; F:GO:0030246; P:GO:0006468	F:ATP binding; C:integral component of membrane; F:protein serine/threonine kinase activity; F:carbohydrate binding; P:protein phosphorylation
scaffold119|size1284894|quiver_943830_949083_ID=g140497	251.221	2.07089	0.00082003	0	scaffold119|size1284894|quiver_943830_949083_ID=g140497	XP_003608439.2	Medtr4g094090.1	white-brown-complexABCtransporterfamilyprotein[Medicagotruncatula]	F:GO:0005524; F:GO:0042626; P:GO:0055085; C:GO:0016021; C:GO:0005886	F:ATP binding; F:ATPase activity, coupled to transmembrane movement of substances; P:transmembrane transport; C:integral component of membrane; C:plasma membrane
scaffold1190|size278920|quiver_189128_193977_ID=g19445	67.0051	2.44658	0.00210073	2e-121	scaffold1190|size278920|quiver_189128_193977_ID=g19445	XP_013470335.1	Medtr1g112750.1	FAD-dependenturatehydroxylase-likeprotein[Medicagotruncatula]	F:GO:0071949; P:GO:0044550; F:GO:0016709; P:GO:0055114	F:FAD binding; P:secondary metabolite biosynthetic process; F:oxidoreductase activity, acting on paired donors, with incorporation or reduction of molecular oxygen, NAD(P)H as one donor, and incorporation of one atom of oxygen; P:oxidation-reduction process
scaffold1193|size864880|quiver_658322_663527_ID=g11335	278.534	2.58039	2.29729e-10	0	scaffold1193|size864880|quiver_658322_663527_ID=g11335	XP_013448091.1	Medtr7g033320.1	NACtranscriptionfactor-likeprotein[Medicagotruncatula]	C:GO:0005634; F:GO:0003677; P:GO:0006351; P:GO:0006355	C:nucleus; F:DNA binding; P:transcription, DNA-templated; P:regulation of transcription, DNA-templated
scaffold1196|size265060|quiver_14926_16034_ID=g4252	63.5869	2.79115	0.00171075	0	scaffold1196|size265060|quiver_14926_16034_ID=g4252	XP_013459326.1	Medtr3g436390.1	flavonoidhydroxylase[Medicagotruncatula]	F:GO:0005506; F:GO:0016705; C:GO:0016021; P:GO:0055114; F:GO:0004497; F:GO:0020037	F:iron ion binding; F:oxidoreductase activity, acting on paired donors, with incorporation or reduction of molecular oxygen; C:integral component of membrane; P:oxidation-reduction process; F:monooxygenase activity; F:heme binding
scaffold12|size1529572|quiver_14036_18858_ID=g84867	69.321	3.07802	4.78483e-05	0	scaffold12|size1529572|quiver_14036_18858_ID=g84867	XP_003629563.1	Medtr8g079520.1	diseaseresistanceprotein(CC-NBS-LRRclass)familyprotein[Medicagotruncatula]	F:GO:0043531; P:GO:0006952	F:ADP binding; P:defense response
scaffold120|size842674|quiver_570597_577020_ID=g137937	82.7609	2.91633	0.0123163	6e-50	scaffold120|size842674|quiver_570597_577020_ID=g137937	XP_003628013.1	Medtr8g041410.1	cysteineproteaseinhibitorcystatin[Medicagotruncatula]	P:GO:0006979; P:GO:0009409; F:GO:0004869; P:GO:0006508; C:GO:0016021; C:GO:0005829; P:GO:0010951; C:GO:0005783; F:GO:0008233; P:GO:0006972; F:GO:0050897; P:GO:0009414	P:response to oxidative stress; P:response to cold; F:cysteine-type endopeptidase inhibitor activity; P:proteolysis; C:integral component of membrane; C:cytosol; P:negative regulation of endopeptidase activity; C:endoplasmic reticulum; F:peptidase activity; P:hyperosmotic response; F:cobalt ion binding; P:response to water deprivation
scaffold120|size842674|quiver_615427_618325_ID=g137945	140.65	2.23548	0.00407765	0	scaffold120|size842674|quiver_615427_618325_ID=g137945	XP_013463869.1	Medtr2g450870.1	LRRreceptor-likekinasefamilyprotein[Medicagotruncatula]	F:GO:0016491; C:GO:0016020; P:GO:0008152; F:GO:0016740	F:oxidoreductase activity; C:membrane; P:metabolic process; F:transferase activity
scaffold120|size842674|quiver_736045_748527_ID=g137956	163.761	2.57469	0.000261064	0	scaffold120|size842674|quiver_736045_748527_ID=g137956	XP_003622614.2	Medtr7g046380.1	Ulp1proteasefamily,carboxy-terminaldomainprotein[Medicagotruncatula]
scaffold1202|size1041244|quiver_228583_232205_ID=g153998	103.766	2.2629	0.00523851	0	scaffold1202|size1041244|quiver_228583_232205_ID=g153998	XP_013451928.1	Medtr6g038390.1	oxidoreductasefamily,NAD-bindingrossmannfoldprotein[Medicagotruncatula]	F:GO:0016491; P:GO:0055114	F:oxidoreductase activity; P:oxidation-reduction process
scaffold1202|size1041244|quiver_565451_571663_ID=g154050	110.831	3.41439	0.0175656	0	scaffold1202|size1041244|quiver_565451_571663_ID=g154050	XP_003615732.2	Medtr5g071610.1	diseaseresistanceprotein(TIR-NBS-LRRclass),putative[Medicagotruncatula]	P:GO:0007165; F:GO:0043531; P:GO:0006952	P:signal transduction; F:ADP binding; P:defense response
scaffold1203|size356451|quiver_1186_3488_ID=g151871	186.254	2.55841	0.00240543	0	scaffold1203|size356451|quiver_1186_3488_ID=g151871	XP_003614127.2	Medtr5g045160.1	plant/T31B5-30protein[Medicagotruncatula]
scaffold121|size1128865|quiver_843993_845971_ID=g135268	1251.24	2.18755	0.000179919	6e-144	scaffold121|size1128865|quiver_843993_845971_ID=g135268	XP_003602928.1	Medtr3g100470.1	AThookmotifDNA-bindingfamilyprotein[Medicagotruncatula]	F:GO:0003677; C:GO:0016021	F:DNA binding; C:integral component of membrane
scaffold1217|size260292|quiver_224948_229184_ID=g117018	1622.7	2.06589	4.62499e-10	2e-179	scaffold1217|size260292|quiver_224948_229184_ID=g117018	XP_003619759.1	Medtr6g065670.1	eukaryotictranslationinitiationfactor6-likeprotein[Medicagotruncatula]	F:GO:0003743; P:GO:0000054; P:GO:0000460; P:GO:0000470; F:GO:0043022; C:GO:0005829; F:GO:0043023; P:GO:0042256; C:GO:0005730; P:GO:0006413; P:GO:1902626; C:GO:0030687	F:translation initiation factor activity; P:ribosomal subunit export from nucleus; P:maturation of 5.8S rRNA; P:maturation of LSU-rRNA; F:ribosome binding; C:cytosol; F:ribosomal large subunit binding; P:mature ribosome assembly; C:nucleolus; P:translational initiation; P:assembly of large subunit precursor of preribosome; C:preribosome, large subunit precursor
scaffold122|size1191337|quiver_779342_781891_ID=g132857	2677.02	4.78662	5.08578e-19	0	scaffold122|size1191337|quiver_779342_781891_ID=g132857	XP_003597548.2	Medtr2g099470.1	Chitinase(ClassIV)/Hevein[Medicagotruncatula]	F:GO:0004568; P:GO:0016998; F:GO:0008061; P:GO:0000272; P:GO:0006032; P:GO:0006952	F:chitinase activity; P:cell wall macromolecule catabolic process; F:chitin binding; P:polysaccharide catabolic process; P:chitin catabolic process; P:defense response
scaffold122|size1191337|quiver_794512_796205_ID=g132861	156.878	4.36801	4.58919e-12	2e-140	scaffold122|size1191337|quiver_794512_796205_ID=g132861	XP_003597548.2	Medtr2g099470.1	Chitinase(ClassIV)/Hevein[Medicagotruncatula]	F:GO:0004568; P:GO:0005975; P:GO:0016998; F:GO:0008061; P:GO:0006032	F:chitinase activity; P:carbohydrate metabolic process; P:cell wall macromolecule catabolic process; F:chitin binding; P:chitin catabolic process
scaffold122|size1191337|quiver_939769_948086_ID=g132875	135.056	2.85336	2.06872e-05	0	scaffold122|size1191337|quiver_939769_948086_ID=g132875	XP_013465459.1	Medtr2g099140.1	transmembraneprotein,putative[Medicagotruncatula]	P:GO:0016192; C:GO:0016021	P:vesicle-mediated transport; C:integral component of membrane
scaffold1229|size258258|quiver_175369_180669_ID=g84006	64.3259	2.77921	0.000171461	0	scaffold1229|size258258|quiver_175369_180669_ID=g84006	XP_003627601.2	Medtr8g032000.1	NAD(P)-bindingrossmann-foldprotein[Medicagotruncatula]	F:GO:0004090; P:GO:0055114	F:carbonyl reductase (NADPH) activity; P:oxidation-reduction process
scaffold123|size834866|quiver_431812_433020_ID=g130404	396.783	3.27354	0.000378032	0	scaffold123|size834866|quiver_431812_433020_ID=g130404	XP_003607319.1	Medtr4g076470.1	glucanendo-1,3-beta-glucosidase[Medicagotruncatula]	P:GO:0005975; F:GO:0004338; C:GO:0046658; F:GO:0030247	P:carbohydrate metabolic process; F:glucan exo-1,3-beta-glucosidase activity; C:anchored component of plasma membrane; F:polysaccharide binding
scaffold1232|size538651|quiver_215743_216759_ID=g76070	153.991	6.41829	7.46977e-15	4e-92	scaffold1232|size538651|quiver_215743_216759_ID=g76070	XP_003606385.1	Medtr4g059400.1	60SribosomalL12-likeprotein[Medicagotruncatula]	F:GO:0003735; C:GO:0022625; F:GO:0019843; P:GO:0000027; P:GO:0006412	F:structural constituent of ribosome; C:cytosolic large ribosomal subunit; F:rRNA binding; P:ribosomal large subunit assembly; P:translation
scaffold124|size1097502|quiver_341855_343766_ID=g128046	85.6905	7.37331	5.78927e-12	0	scaffold124|size1097502|quiver_341855_343766_ID=g128046	XP_003603014.1	Medtr3g101400.1	patatin-likephospholipase[Medicagotruncatula]	F:GO:0047372; C:GO:0005737; C:GO:0016020; P:GO:0016042; F:GO:0004620	F:acylglycerol lipase activity; C:cytoplasm; C:membrane; P:lipid catabolic process; F:phospholipase activity
scaffold124|size1097502|quiver_419733_420774_ID=g128055	409.227	3.60476	5.99617e-08	0	scaffold124|size1097502|quiver_419733_420774_ID=g128055	XP_003603003.1	Medtr3g101320.1	pheromonereceptor-likeprotein[Medicagotruncatula]
scaffold124|size1097502|quiver_468903_471517_ID=g128058	68.9071	3.45426	6.33128e-07	8e-115	scaffold124|size1097502|quiver_468903_471517_ID=g128058	XP_003603000.1	Medtr3g101290.1	mybtranscriptionfactor[Medicagotruncatula]	F:GO:0003677	F:DNA binding
scaffold1240|size256919|quiver_25218_31721_ID=g54783	2369.3	2.54842	5.77056e-10	0	scaffold1240|size256919|quiver_25218_31721_ID=g54783	XP_003627448.1	Medtr8g023140.1	alanineaminotransferase[Medicagotruncatula]	F:GO:0030170; P:GO:0045490; P:GO:0043086; F:GO:0004857; F:GO:0008483; C:GO:0005618; F:GO:0045330; C:GO:0016021; P:GO:0009058; P:GO:0042545; F:GO:0030599	F:pyridoxal phosphate binding; P:pectin catabolic process; P:negative regulation of catalytic activity; F:enzyme inhibitor activity; F:transaminase activity; C:cell wall; F:aspartyl esterase activity; C:integral component of membrane; P:biosynthetic process; P:cell wall modification; F:pectinesterase activity
scaffold1244|size363682|quiver_249072_254268_ID=g44890	396.541	2.29999	1.07376e-06	0	scaffold1244|size363682|quiver_249072_254268_ID=g44890	XP_003611819.1	Medtr5g018210.1	diseaseresistanceprotein(CC-NBS-LRRclass)familyprotein[Medicagotruncatula]
scaffold1246|size256542|quiver_59416_61893_ID=g39232	219.573	2.58751	2.75058e-06	0	scaffold1246|size256542|quiver_59416_61893_ID=g39232	XP_003604915.1	Medtr4g021360.1	gibberellin2-beta-dioxygenase[Medicagotruncatula]	F:GO:0051213; F:GO:0005506; P:GO:0055114	F:dioxygenase activity; F:iron ion binding; P:oxidation-reduction process
scaffold1246|size256542|quiver_62405_66911_ID=g39233	842.189	2.01473	1.18675e-06	0	scaffold1246|size256542|quiver_62405_66911_ID=g39233	XP_003604913.1	Medtr4g021350.1	aldo/ketoreductasefamilyoxidoreductase[Medicagotruncatula]	P:GO:0055114; F:GO:0008106	P:oxidation-reduction process; F:alcohol dehydrogenase (NADP+) activity
scaffold1247|size316706|quiver_144994_146231_ID=g36859	57.0582	4.40681	1.8231e-09	0	scaffold1247|size316706|quiver_144994_146231_ID=g36859	XP_003623234.1	Medtr7g067510.1	lactosylceramide4-alpha-galactosyltransferase-likeprotein[Medicagotruncatula]	F:GO:0016757; C:GO:0016021	F:transferase activity, transferring glycosyl groups; C:integral component of membrane
scaffold1249|size394646|quiver_345804_347780_ID=g31916	1996.12	3.75125	1.05769e-08	0	scaffold1249|size394646|quiver_345804_347780_ID=g31916	XP_003624598.1	Medtr7g085260.1	NACtranscriptionfactor-likeprotein[Medicagotruncatula]	C:GO:0005634; F:GO:0003677; P:GO:0006351; P:GO:0006355	C:nucleus; F:DNA binding; P:transcription, DNA-templated; P:regulation of transcription, DNA-templated
scaffold1251|size596467|quiver_277195_280299_ID=g26722	260.388	7.52503	5.03395e-22	2e-66	scaffold1251|size596467|quiver_277195_280299_ID=g26722	XP_013468974.1	Medtr1g080800.1	Chitinase/Hevein/PR-4/Wheatwin2[Medicagotruncatula]	P:GO:0050832; P:GO:0042742	P:defense response to fungus; P:defense response to bacterium
scaffold1251|size596467|quiver_299201_309039_ID=g26726	57.6924	2.50896	0.000550809	1e-89	scaffold1251|size596467|quiver_299201_309039_ID=g26726	XP_013468974.1	Medtr1g080800.1	Chitinase/Hevein/PR-4/Wheatwin2[Medicagotruncatula]	P:GO:0050832; P:GO:0042742	P:defense response to fungus; P:defense response to bacterium
scaffold1259|size511936|quiver_291538_295467_ID=g6631	151.801	2.55031	4.35925e-07	0	scaffold1259|size511936|quiver_291538_295467_ID=g6631	XP_003624426.1	Medtr7g083080.1	plant-specificdomainTIGR01615familyprotein[Medicagotruncatula]
scaffold1259|size511936|quiver_433837_441146_ID=g6650	518.378	4.72616	1.27184e-15	0	scaffold1259|size511936|quiver_433837_441146_ID=g6650	XP_003624375.2	Medtr7g082530.2	wallassociatedkinase-likeprotein[Medicagotruncatula]	F:GO:0005524; C:GO:0016021; F:GO:0004674; P:GO:0006468	F:ATP binding; C:integral component of membrane; F:protein serine/threonine kinase activity; P:protein phosphorylation
scaffold1259|size511936|quiver_474217_481397_ID=g6656	99.4742	3.92274	6.83031e-05	0	scaffold1259|size511936|quiver_474217_481397_ID=g6656	XP_003624366.1	Medtr7g082460.1	receptor-likekinase[Medicagotruncatula]	F:GO:0005524; C:GO:0016021; F:GO:0004674; P:GO:0006468	F:ATP binding; C:integral component of membrane; F:protein serine/threonine kinase activity; P:protein phosphorylation
scaffold126|size1173562|quiver_101856_102911_ID=g123072	102.662	4.3743	2.27256e-07	5e-151	scaffold126|size1173562|quiver_101856_102911_ID=g123072	XP_003608809.1	Medtr4g102220.1	DUF1442familyprotein[Medicagotruncatula]
scaffold126|size1173562|quiver_742110_742944_ID=g123160	111.663	6.2523	1.0009e-11	1e-76	scaffold126|size1173562|quiver_742110_742944_ID=g123160	XP_003608849.2	Medtr4g103650.1	EFhandcalcium-bindingfamilyprotein[Medicagotruncatula]	F:GO:0005509	F:calcium ion binding
scaffold126|size1173562|quiver_745088_745864_ID=g123161	203.419	4.66962	0.000894998	1e-77	scaffold126|size1173562|quiver_745088_745864_ID=g123161	XP_003608847.1	Medtr4g103630.1	EFhandcalcium-bindingfamilyprotein[Medicagotruncatula]	F:GO:0005509	F:calcium ion binding
scaffold126|size1173562|quiver_855457_856724_ID=g123176	50.968	2.70665	0.0192117	1e-159	scaffold126|size1173562|quiver_855457_856724_ID=g123176	XP_003608867.1	Medtr4g103840.1	hypotheticalproteinMTR_4g103840[Medicagotruncatula]
scaffold126|size1173562|quiver_87909_94161_ID=g123070	71.1558	6.69068	1.09766e-11	0	scaffold126|size1173562|quiver_87909_94161_ID=g123070	XP_003608811.2	Medtr4g102240.1	cytoplasmic-likearginine-tRNAligase[Medicagotruncatula]	F:GO:0005524; F:GO:0004814; C:GO:0005737; P:GO:0006420	F:ATP binding; F:arginine-tRNA ligase activity; C:cytoplasm; P:arginyl-tRNA aminoacylation
scaffold1260|size473175|quiver_9516_16692_ID=g4284	260.61	2.66897	2.04657e-06	0	scaffold1260|size473175|quiver_9516_16692_ID=g4284	XP_003614548.1	Medtr5g055310.1	wall-associatedkinasefamilyprotein[Medicagotruncatula]	F:GO:0005524; C:GO:0016021; P:GO:0007166; F:GO:0004674; P:GO:0006468; C:GO:0005886	F:ATP binding; C:integral component of membrane; P:cell surface receptor signaling pathway; F:protein serine/threonine kinase activity; P:protein phosphorylation; C:plasma membrane
scaffold1263|size309117|quiver_176788_178912_ID=g161703	205.84	2.26698	1.5997e-07	0	scaffold1263|size309117|quiver_176788_178912_ID=g161703	XP_013467319.1	Medtr1g049170.1	F-boxSKIP23-likeprotein[Medicagotruncatula]
scaffold1269|size657767|quiver_515237_520301_ID=g147293	58.3378	6.84526	8.25397e-10	4e-21	scaffold1269|size657767|quiver_515237_520301_ID=g147293	XP_013452796.1	Medtr6g075400.1	hypotheticalproteinMTR_6g075400[Medicagotruncatula]	F:GO:0003676; F:GO:0008270; F:GO:0046872; P:GO:0015074	F:nucleic acid binding; F:zinc ion binding; F:metal ion binding; P:DNA integration
scaffold127|size826302|quiver_610344_612586_ID=g120590	321.559	5.34433	4.67191e-23	0	scaffold127|size826302|quiver_610344_612586_ID=g120590	XP_013446375.1	Medtr8g076680.1	epoxidehydrolase[Medicagotruncatula]	C:GO:0005829; F:GO:0033961; F:GO:0004301	C:cytosol; F:cis-stilbene-oxide hydrolase activity; F:epoxide hydrolase activity
scaffold1272|size502464|quiver_240006_242518_ID=g139284	142.744	2.03072	0.000909431	0	scaffold1272|size502464|quiver_240006_242518_ID=g139284	XP_003627594.1	Medtr8g031910.1	NAD(P)-bindingrossmann-foldprotein[Medicagotruncatula]	F:GO:0004090; P:GO:0055114	F:carbonyl reductase (NADPH) activity; P:oxidation-reduction process
scaffold1279|size324740|quiver_185349_187695_ID=g122099	93.2292	3.71905	5.30559e-07	6e-117	scaffold1279|size324740|quiver_185349_187695_ID=g122099	XP_013445805.1	Medtr8g469140.1	diseaseresistanceprotein(TIR-NBS-LRRclass)[Medicagotruncatula]	P:GO:0007165	P:signal transduction
scaffold128|size990353|quiver_287757_294819_ID=g118090	144.247	3.72463	1.23536e-14	0	scaffold128|size990353|quiver_287757_294819_ID=g118090	XP_003606284.1	Medtr4g055610.1	transmembraneaminoacidtransporterfamilyprotein[Medicagotruncatula]	F:GO:0015185; C:GO:0016021; P:GO:0015812; C:GO:0005886; P:GO:0003333	F:gamma-aminobutyric acid transmembrane transporter activity; C:integral component of membrane; P:gamma-aminobutyric acid transport; C:plasma membrane; P:amino acid transmembrane transport
scaffold128|size990353|quiver_305027_309829_ID=g118093	149.061	3.50631	1.4465e-06	0	scaffold128|size990353|quiver_305027_309829_ID=g118093	XP_003606284.1	Medtr4g055610.1	transmembraneaminoacidtransporterfamilyprotein[Medicagotruncatula]	F:GO:0015185; C:GO:0016021; P:GO:0015812; C:GO:0005886; P:GO:0003333	F:gamma-aminobutyric acid transmembrane transporter activity; C:integral component of membrane; P:gamma-aminobutyric acid transport; C:plasma membrane; P:amino acid transmembrane transport
scaffold1281|size385212|quiver_338813_343602_ID=g117070	87.2247	4.01307	2.53663e-06	0	scaffold1281|size385212|quiver_338813_343602_ID=g117070	XP_003597638.2	Medtr2g100450.1	LRRreceptor-likekinaseplant[Medicagotruncatula]	F:GO:0005524; P:GO:0018108; F:GO:0004714; C:GO:0016021; F:GO:0004674	F:ATP binding; P:peptidyl-tyrosine phosphorylation; F:transmembrane receptor protein tyrosine kinase activity; C:integral component of membrane; F:protein serine/threonine kinase activity
scaffold1291|size702897|quiver_420311_422427_ID=g89392	446.688	2.58608	1.52773e-07	0	scaffold1291|size702897|quiver_420311_422427_ID=g89392	XP_003612072.1	Medtr5g020990.1	P-loopnucleosidetriphosphatehydrolasesuperfamilyprotein[Medicagotruncatula]	F:GO:0005524; F:GO:0016787	F:ATP binding; F:hydrolase activity
scaffold1291|size702897|quiver_437121_441295_ID=g89395	654.269	2.35688	1.25032e-05	0	scaffold1291|size702897|quiver_437121_441295_ID=g89395	XP_003612072.1	Medtr5g020990.1	P-loopnucleosidetriphosphatehydrolasesuperfamilyprotein[Medicagotruncatula]	F:GO:0005524; F:GO:0016787	F:ATP binding; F:hydrolase activity
scaffold1295|size266642|quiver_138586_148148_ID=g78766	282.584	3.97377	9.75955e-11	4e-169	scaffold1295|size266642|quiver_138586_148148_ID=g78766	XP_013466819.1	Medtr1g036510.2	caffeicacidO-methyltransferase[Medicagotruncatula]	F:GO:0008171; F:GO:0046983; P:GO:0032259	F:O-methyltransferase activity; F:protein dimerization activity; P:methylation
scaffold13|size1308877|quiver_1036701_1038489_ID=g82490	54.5705	2.01005	0.014206	0	scaffold13|size1308877|quiver_1036701_1038489_ID=g82490	XP_003602984.1	Medtr3g101130.1	serpin-likeprotein[Medicagotruncatula]	C:GO:0005615; F:GO:0004867	C:extracellular space; F:serine-type endopeptidase inhibitor activity
scaffold13|size1308877|quiver_433576_435946_ID=g82415	231.93	2.22802	4.48301e-05	0	scaffold13|size1308877|quiver_433576_435946_ID=g82415	XP_003603080.1	Medtr3g102120.1	SPla/RYanodinereceptor(SPRY)domainprotein[Medicagotruncatula]	C:GO:0016021	C:integral component of membrane
scaffold13|size1308877|quiver_895301_896356_ID=g82473	598.153	4.27502	1.98755e-11	0	scaffold13|size1308877|quiver_895301_896356_ID=g82473	XP_003603003.1	Medtr3g101320.1	pheromonereceptor-likeprotein[Medicagotruncatula]
scaffold1304|size394071|quiver_220742_224333_ID=g54847	532.882	3.04447	1.8367e-06	0	scaffold1304|size394071|quiver_220742_224333_ID=g54847	XP_003593734.1	Medtr2g015560.1	pyruvatedecarboxylase[Medicagotruncatula]	F:GO:0000287; F:GO:0030976; F:GO:0004737	F:magnesium ion binding; F:thiamine pyrophosphate binding; F:pyruvate decarboxylase activity
scaffold1315|size272689|quiver_28676_35737_ID=g26763	55.0774	2.07585	0.0267427	0	scaffold1315|size272689|quiver_28676_35737_ID=g26763	XP_013449081.1	Medtr7g066590.1	LRRreceptor-likekinase[Medicagotruncatula]	C:GO:0016020; F:GO:0016740	C:membrane; F:transferase activity
scaffold132|size809605|quiver_293288_296132_ID=g107374	135.36	2.4224	3.84398e-05	0	scaffold132|size809605|quiver_293288_296132_ID=g107374	XP_013456488.1	Medtr4g073840.1	NBS-LRRtypediseaseresistanceprotein[Medicagotruncatula]	F:GO:0043531; P:GO:0006952	F:ADP binding; P:defense response
scaffold132|size809605|quiver_298818_301897_ID=g107375	60.6055	2.16892	0.000186466	0	scaffold132|size809605|quiver_298818_301897_ID=g107375	XP_013456488.1	Medtr4g073840.1	NBS-LRRtypediseaseresistanceprotein[Medicagotruncatula]	F:GO:0043531; P:GO:0006952	F:ADP binding; P:defense response
scaffold1327|size299670|quiver_86130_88881_ID=g161735	103.342	3.22466	4.89334e-09	2e-55	scaffold1327|size299670|quiver_86130_88881_ID=g161735	XP_003603593.1	Medtr3g109430.1	hypotheticalproteinMTR_3g109430[Medicagotruncatula]
scaffold1331|size695856|quiver_664614_665752_ID=g152025	75.135	3.85462	2.40716e-08	1e-147	scaffold1331|size695856|quiver_664614_665752_ID=g152025	XP_003627442.1	Medtr8g023060.1	tubbyC2protein[Medicagotruncatula]	P:GO:0006952	P:defense response
scaffold1332|size472730|quiver_40706_41477_ID=g149545	126.927	5.88793	3.10348e-13	4e-92	scaffold1332|size472730|quiver_40706_41477_ID=g149545	XP_003606385.1	Medtr4g059400.1	60SribosomalL12-likeprotein[Medicagotruncatula]	F:GO:0003735; C:GO:0022625; F:GO:0019843; P:GO:0000027; P:GO:0006412	F:structural constituent of ribosome; C:cytosolic large ribosomal subunit; F:rRNA binding; P:ribosomal large subunit assembly; P:translation
scaffold134|size941539|quiver_814595_815238_ID=g101859	173.46	3.51098	9.93855e-07	1e-65	scaffold134|size941539|quiver_814595_815238_ID=g101859	XP_003597726.1	Medtr2g101610.1	nitratetransporter1[Medicagotruncatula]	P:GO:0006857; C:GO:0016021; F:GO:0005215	P:oligopeptide transport; C:integral component of membrane; F:transporter activity
scaffold1346|size413044|quiver_371848_381035_ID=g114211	266.848	2.50934	2.50306e-06	0	scaffold1346|size413044|quiver_371848_381035_ID=g114211	XP_013457182.1	Medtr4g094205.1	transloconattheoutermembraneofs-likeprotein[Medicagotruncatula]	P:GO:0006626; C:GO:0005739; C:GO:0016021; F:GO:0016884	P:protein targeting to mitochondrion; C:mitochondrion; C:integral component of membrane; F:carbon-nitrogen ligase activity, with glutamine as amido-N-donor
scaffold135|size1016405|quiver_684051_690601_ID=g99017	475.585	2.54091	1.241e-05	0	scaffold135|size1016405|quiver_684051_690601_ID=g99017	XP_013459800.1	Medtr3g051770.1	calmodulin-domainkinaseCDPKprotein[Medicagotruncatula]	C:GO:0005634; F:GO:0005524; F:GO:0005516; P:GO:0009738; C:GO:0005737; F:GO:0005509; P:GO:0046777; F:GO:0004683; P:GO:0018105; P:GO:0035556; F:GO:0009931	C:nucleus; F:ATP binding; F:calmodulin binding; P:abscisic acid-activated signaling pathway; C:cytoplasm; F:calcium ion binding; P:protein autophosphorylation; F:calmodulin-dependent protein kinase activity; P:peptidyl-serine phosphorylation; P:intracellular signal transduction; F:calcium-dependent protein serine/threonine kinase activity
scaffold1359|size236317|quiver_35226_40503_ID=g78789	59.2768	2.64387	0.000126294	0	scaffold1359|size236317|quiver_35226_40503_ID=g78789	XP_013445878.1	Medtr8g470400.1	LRRreceptor-likekinasefamilyprotein[Medicagotruncatula]	F:GO:0005524; C:GO:0016021; F:GO:0004674; P:GO:0006468	F:ATP binding; C:integral component of membrane; F:protein serine/threonine kinase activity; P:protein phosphorylation
scaffold136|size1126979|quiver_1057177_1059122_ID=g96625	52.8761	7.00097	6.64004e-11	0.14	scaffold136|size1126979|quiver_1057177_1059122_ID=g96625	XP_013465319.1	Medtr2g094970.1	hypotheticalproteinMTR_2g094970[Medicagotruncatula]
scaffold136|size1126979|quiver_764110_766501_ID=g96590	824.378	2.12762	2.4841e-05	3e-180	scaffold136|size1126979|quiver_764110_766501_ID=g96590	XP_003604245.1	Medtr4g007060.1	WRKYtranscriptionfactor[Medicagotruncatula]	F:GO:0003700; P:GO:0006355; F:GO:0043565	F:transcription factor activity, sequence-specific DNA binding; P:regulation of transcription, DNA-templated; F:sequence-specific DNA binding
scaffold1365|size413519|quiver_381672_383945_ID=g63029	78.6543	2.62654	3.81535e-06	0	scaffold1365|size413519|quiver_381672_383945_ID=g63029	XP_013448918.1	Medtr7g062770.1	L-typelectin-domainreceptorkinaseIV.2-likeprotein[Medicagotruncatula]	F:GO:0005524; P:GO:0018108; F:GO:0004714; C:GO:0016021; F:GO:0004674; F:GO:0030246	F:ATP binding; P:peptidyl-tyrosine phosphorylation; F:transmembrane receptor protein tyrosine kinase activity; C:integral component of membrane; F:protein serine/threonine kinase activity; F:carbohydrate binding
scaffold1369|size431063|quiver_91182_95131_ID=g52429	136.983	2.34894	1.09261e-05	0	scaffold1369|size431063|quiver_91182_95131_ID=g52429	XP_013456758.1	Medtr4g082300.1	GCKdomainprotein[Medicagotruncatula]
scaffold1375|size232515|quiver_192648_197222_ID=g36960	424.543	7.54089	2.6316e-25	2e-63	scaffold1375|size232515|quiver_192648_197222_ID=g36960	XP_013457746.1	Medtr4g104900.1	PB1-Joka2domainprotein[Medicagotruncatula]	F:GO:0008270; C:GO:0016021	F:zinc ion binding; C:integral component of membrane
scaffold1378|size415247|quiver_99176_100767_ID=g29474	122.855	6.80124	3.27129e-12	6e-97	scaffold1378|size415247|quiver_99176_100767_ID=g29474	XP_003620945.1	Medtr6g092750.1	hypotheticalproteinMTR_6g092750[Medicagotruncatula]	C:GO:0016020	C:membrane
scaffold138|size1041825|quiver_454723_457779_ID=g90702	1364.45	2.35758	3.04976e-06	0	scaffold138|size1041825|quiver_454723_457779_ID=g90702	XP_003590492.1	Medtr1g066380.1	cationicperoxidase[Medicagotruncatula]	F:GO:0004601; P:GO:0006979; F:GO:0046872; P:GO:0098869; P:GO:0055114; C:GO:0005576; F:GO:0020037; P:GO:0042744	F:peroxidase activity; P:response to oxidative stress; F:metal ion binding; P:cellular oxidant detoxification; P:oxidation-reduction process; C:extracellular region; F:heme binding; P:hydrogen peroxide catabolic process
scaffold1380|size232073|quiver_36593_38751_ID=g24177	52.2884	3.12786	3.7708e-06	0	scaffold1380|size232073|quiver_36593_38751_ID=g24177	XP_003598997.1	Medtr3g025900.1	exocystsubunitexo70familyprotein[Medicagotruncatula]	C:GO:0070062; C:GO:0005829; P:GO:0006887; C:GO:0000145	C:extracellular exosome; C:cytosol; P:exocytosis; C:exocyst
scaffold1383|size590766|quiver_535870_537757_ID=g17076	100.086	7.81425	1.37264e-14	0	scaffold1383|size590766|quiver_535870_537757_ID=g17076	XP_013453346.1	Medtr5g007713.1	chalconeandstilbenesynthasefamilyprotein[Medicagotruncatula]	P:GO:0009715; F:GO:0016210; P:GO:0009813	P:chalcone biosynthetic process; F:naringenin-chalcone synthase activity; P:flavonoid biosynthetic process
scaffold1392|size228929|quiver_115456_119863_ID=g159411	121.069	3.12727	0.00019527	5e-24	scaffold1392|size228929|quiver_115456_119863_ID=g159411	XP_013455318.1	Medtr4g035745.1	hypotheticalproteinMTR_4g035745[Medicagotruncatula]
scaffold1395|size228594|quiver_60197_66721_ID=g152037	51.2718	4.8295	2.69728e-07	0	scaffold1395|size228594|quiver_60197_66721_ID=g152037	XP_003625219.2	Medtr7g092750.1	BZIPfamilytranscriptionfactor[Medicagotruncatula]	F:GO:0003700; P:GO:0006351; P:GO:0006355; F:GO:0043565	F:transcription factor activity, sequence-specific DNA binding; P:transcription, DNA-templated; P:regulation of transcription, DNA-templated; F:sequence-specific DNA binding
scaffold140|size833411|quiver_455954_457818_ID=g85258	335.038	2.28637	0.000714685	0	scaffold140|size833411|quiver_455954_457818_ID=g85258	XP_013457812.1	Medtr4g105740.2	inactivepoly[ADP-ribose]polymeraseSRO4[Medicagotruncatula]	F:GO:0003950	F:NAD+ ADP-ribosyltransferase activity
scaffold1407|size250926|quiver_141186_146109_ID=g122177	111.822	2.07674	0.000243457	0	scaffold1407|size250926|quiver_141186_146109_ID=g122177	XP_013448091.1	Medtr7g033320.1	NACtranscriptionfactor-likeprotein[Medicagotruncatula]	C:GO:0005634; F:GO:0003677; P:GO:0006351; P:GO:0006355	C:nucleus; F:DNA binding; P:transcription, DNA-templated; P:regulation of transcription, DNA-templated
scaffold1412|size224713|quiver_145826_147628_ID=g108669	150.854	2.99685	0.000121529	0	scaffold1412|size224713|quiver_145826_147628_ID=g108669	XP_003623434.1	Medtr4g108250.1	UDP-glucosyltransferasefamilyprotein[Medicagotruncatula]	F:GO:0016758; P:GO:0008152	F:transferase activity, transferring hexosyl groups; P:metabolic process
scaffold142|size1573412|quiver_1095610_1096403_ID=g80134	166.309	3.78919	4.95594e-05	4e-124	scaffold142|size1573412|quiver_1095610_1096403_ID=g80134	XP_013463163.1	Medtr2g435490.1	CAP,cysteine-richsecretoryprotein,antigen5[Medicagotruncatula]	C:GO:0005576	C:extracellular region
scaffold142|size1573412|quiver_826120_827046_ID=g80095	4457.54	8.49831	5.60956e-93	5e-106	scaffold142|size1573412|quiver_826120_827046_ID=g80095	XP_003594834.1	Medtr2g035150.1	disease-resistanceresponseprotein[Medicagotruncatula]	C:GO:0005634; F:GO:0004864; P:GO:0009607; P:GO:0009738; P:GO:0043086; P:GO:0080163; C:GO:0005737; F:GO:0010427; F:GO:0004872; P:GO:0006952	C:nucleus; F:protein phosphatase inhibitor activity; P:response to biotic stimulus; P:abscisic acid-activated signaling pathway; P:negative regulation of catalytic activity; P:regulation of protein serine/threonine phosphatase activity; C:cytoplasm; F:abscisic acid binding; F:receptor activity; P:defense response
scaffold142|size1573412|quiver_831860_833345_ID=g80096	2566.01	3.04059	1.27294e-12	1e-110	scaffold142|size1573412|quiver_831860_833345_ID=g80096	XP_003594836.1	Medtr2g035170.1	disease-resistanceresponseprotein[Medicagotruncatula]	P:GO:0009607; P:GO:0006952	P:response to biotic stimulus; P:defense response
scaffold1422|size626626|quiver_474214_475810_ID=g81659	78.4024	2.88487	4.3015e-05	0	scaffold1422|size626626|quiver_474214_475810_ID=g81659	XP_013467848.1	Medtr1g056910.1	E3ubiquitin-proteinligasePUB23-likeprotein[Medicagotruncatula]	F:GO:0004842; F:GO:0016874; P:GO:0016567	F:ubiquitin-protein transferase activity; F:ligase activity; P:protein ubiquitination
scaffold143|size1056478|quiver_8096_11122_ID=g77193	103.181	6.04304	4.09161e-15	0	scaffold143|size1056478|quiver_8096_11122_ID=g77193	XP_013452086.1	Medtr6g445440.1	plant/T31B5-30protein[Medicagotruncatula]
scaffold1456|size337561|quiver_220259_221091_ID=g159459	263.322	5.95361	5.64059e-19	2e-96	scaffold1456|size337561|quiver_220259_221091_ID=g159459	XP_003621801.1	Medtr7g023560.1	C2H2-typezincfingerprotein[Medicagotruncatula]	C:GO:0005634; F:GO:0003700; F:GO:0046872; F:GO:0044212; P:GO:0006355; F:GO:0043565; P:GO:0010200	C:nucleus; F:transcription factor activity, sequence-specific DNA binding; F:metal ion binding; F:transcription regulatory region DNA binding; P:regulation of transcription, DNA-templated; F:sequence-specific DNA binding; P:response to chitin
scaffold1458|size312127|quiver_40146_42783_ID=g154220	2157.42	11.4204	4.34526e-38	0	scaffold1458|size312127|quiver_40146_42783_ID=g154220	XP_003622129.1	Medtr7g028020.1	cytochromeP450familyflavonesynthase[Medicagotruncatula]	F:GO:0033771; F:GO:0005506; C:GO:0016021; P:GO:0055114; F:GO:0020037	F:licodione synthase activity; F:iron ion binding; C:integral component of membrane; P:oxidation-reduction process; F:heme binding
scaffold1458|size312127|quiver_83476_86180_ID=g154229	882.299	9.64236	8.61479e-33	0	scaffold1458|size312127|quiver_83476_86180_ID=g154229	XP_003622129.1	Medtr7g028020.1	cytochromeP450familyflavonesynthase[Medicagotruncatula]	F:GO:0033771; F:GO:0005506; C:GO:0016021; P:GO:0055114; F:GO:0020037	F:licodione synthase activity; F:iron ion binding; C:integral component of membrane; P:oxidation-reduction process; F:heme binding
scaffold146|size836147|quiver_248924_253163_ID=g69527	197.952	2.24776	6.26329e-06	2e-118	scaffold146|size836147|quiver_248924_253163_ID=g69527	XP_013460092.1	Medtr3g461520.1	proteasomeactivatorcomplexsubunit-likeprotein[Medicagotruncatula]	C:GO:0000502	C:proteasome complex
scaffold146|size836147|quiver_294231_311833_ID=g69534	4357.07	2.16678	1.09056e-05	0	scaffold146|size836147|quiver_294231_311833_ID=g69534	XP_013460092.1	Medtr3g461520.1	proteasomeactivatorcomplexsubunit-likeprotein[Medicagotruncatula]	C:GO:0000502	C:proteasome complex
scaffold1462|size216989|quiver_173396_176502_ID=g144689	817.129	4.47479	3.15143e-20	0	scaffold1462|size216989|quiver_173396_176502_ID=g144689	XP_003621701.1	Medtr7g021850.1	aldo/ketoreductasefamilyoxidoreductase[Medicagotruncatula]	F:GO:0016491; P:GO:0055114	F:oxidoreductase activity; P:oxidation-reduction process
scaffold1462|size216989|quiver_197052_199117_ID=g144692	402.824	3.64082	6.06604e-13	0	scaffold1462|size216989|quiver_197052_199117_ID=g144692	XP_003621684.1	Medtr7g021820.1	aldo/ketoreductasefamilyoxidoreductase[Medicagotruncatula]	F:GO:0016491; P:GO:0055114	F:oxidoreductase activity; P:oxidation-reduction process
scaffold1470|size397098|quiver_144099_145731_ID=g124705	363.881	3.44828	3.22323e-09	0	scaffold1470|size397098|quiver_144099_145731_ID=g124705	XP_003599976.1	Medtr3g049970.1	limonoidUDP-glucosyltransferase-likeprotein[Medicagotruncatula]	P:GO:0052696; F:GO:0080043; C:GO:0043231; F:GO:0080044; P:GO:0009813	P:flavonoid glucuronidation; F:quercetin 3-O-glucosyltransferase activity; C:intracellular membrane-bounded organelle; F:quercetin 7-O-glucosyltransferase activity; P:flavonoid biosynthetic process
scaffold1477|size565953|quiver_216848_221474_ID=g105883	63.1034	2.56972	0.0237589	3e-78	scaffold1477|size565953|quiver_216848_221474_ID=g105883	XP_013467493.1	Medtr1g052045.1	hypotheticalproteinMTR_1g052045[Medicagotruncatula]	F:GO:0003676; F:GO:0003964; F:GO:0008270; P:GO:0015074; P:GO:0006278	F:nucleic acid binding; F:RNA-directed DNA polymerase activity; F:zinc ion binding; P:DNA integration; P:RNA-dependent DNA biosynthetic process
scaffold1478|size443024|quiver_1776_3865_ID=g103062	95.1592	2.87415	5.42829e-05	0	scaffold1478|size443024|quiver_1776_3865_ID=g103062	XP_003598997.1	Medtr3g025900.1	exocystsubunitexo70familyprotein[Medicagotruncatula]	C:GO:0070062; C:GO:0005829; P:GO:0006887; C:GO:0000145	C:extracellular exosome; C:cytosol; P:exocytosis; C:exocyst
scaffold1478|size443024|quiver_37306_43388_ID=g103067	373.796	2.07515	2.8422e-05	4e-78	scaffold1478|size443024|quiver_37306_43388_ID=g103067	XP_003598995.1	Medtr3g025880.2	RNA-binding(RRM/RBD/RNPmotif)familyprotein[Medicagotruncatula]	F:GO:0000166; F:GO:0003676	F:nucleotide binding; F:nucleic acid binding
scaffold1482|size214533|quiver_13741_15581_ID=g92314	1188.63	2.92236	3.16954e-10	8e-43	scaffold1482|size214533|quiver_13741_15581_ID=g92314	XP_003625726.2	Medtr0004s0510.1	hsp20/alphacrystallinfamilyprotein[Medicagotruncatula]	C:GO:0005739	C:mitochondrion
scaffold1485|size220325|quiver_70386_71520_ID=g84177	3981.75	5.87136	1.91506e-41	0	scaffold1485|size220325|quiver_70386_71520_ID=g84177	XP_003592154.1	Medtr1g099310.1	chitinase[Medicagotruncatula]	F:GO:0004568; C:GO:0005615; F:GO:0008061; P:GO:0000272; P:GO:0006032	F:chitinase activity; C:extracellular space; F:chitin binding; P:polysaccharide catabolic process; P:chitin catabolic process
scaffold1485|size220325|quiver_76706_77809_ID=g84178	269.304	2.18179	0.000407723	0	scaffold1485|size220325|quiver_76706_77809_ID=g84178	XP_003592155.1	Medtr1g099320.1	chitinase[Medicagotruncatula]	F:GO:0004568; P:GO:0005975; F:GO:0008061; P:GO:0006032; C:GO:0005576	F:chitinase activity; P:carbohydrate metabolic process; F:chitin binding; P:chitin catabolic process; C:extracellular region
scaffold1496|size226769|quiver_86556_96751_ID=g54955	78.6876	4.25344	1.57697e-09	0	scaffold1496|size226769|quiver_86556_96751_ID=g54955	XP_013459475.1	Medtr3g040800.1	tyrosinekinasefamilyprotein[Medicagotruncatula]	F:GO:0005524; F:GO:0004674; P:GO:0006468	F:ATP binding; F:protein serine/threonine kinase activity; P:protein phosphorylation
scaffold1498|size211505|quiver_10088_14151_ID=g50048	284.971	2.0277	0.000507825	0	scaffold1498|size211505|quiver_10088_14151_ID=g50048	XP_003619894.1	Medtr6g472300.1	diseaseresistanceprotein(TIR-NBS-LRRclass)[Medicagotruncatula]	F:GO:0016757; P:GO:0007165; F:GO:0043531; P:GO:0006952	F:transferase activity, transferring glycosyl groups; P:signal transduction; F:ADP binding; P:defense response
scaffold1498|size211505|quiver_157174_165171_ID=g50062	172.963	2.17883	0.000165686	0	scaffold1498|size211505|quiver_157174_165171_ID=g50062	XP_003619913.2	Medtr6g472300.1	diseaseresistanceprotein(TIR-NBS-LRRclass)[Medicagotruncatula]	F:GO:0005524; P:GO:0007165; F:GO:0043531; P:GO:0006952	F:ATP binding; P:signal transduction; F:ADP binding; P:defense response
scaffold1501|size996122|quiver_428207_433295_ID=g42459	72.2209	7.28967	6.72428e-12	0	scaffold1501|size996122|quiver_428207_433295_ID=g42459	XP_013458802.1	Medtr3g007630.1	S-locuslectinkinasefamilyprotein[Medicagotruncatula]	F:GO:0005524; P:GO:0048544; C:GO:0016021; F:GO:0004674; F:GO:0030246; P:GO:0006468	F:ATP binding; P:recognition of pollen; C:integral component of membrane; F:protein serine/threonine kinase activity; F:carbohydrate binding; P:protein phosphorylation
scaffold1501|size996122|quiver_515655_519484_ID=g42474	70.3098	7.22025	1.55544e-11	0	scaffold1501|size996122|quiver_515655_519484_ID=g42474	XP_003598132.2	Medtr3g007630.1	S-locuslectinkinasefamilyprotein[Medicagotruncatula]	F:GO:0005524; P:GO:0048544; C:GO:0016021; F:GO:0004674; F:GO:0030246; P:GO:0006468	F:ATP binding; P:recognition of pollen; C:integral component of membrane; F:protein serine/threonine kinase activity; F:carbohydrate binding; P:protein phosphorylation
scaffold1506|size352351|quiver_294271_298415_ID=g29607	443.871	4.76064	2.91982e-17	0	scaffold1506|size352351|quiver_294271_298415_ID=g29607	XP_013457947.1	Medtr4g109170.1	LRRreceptor-likekinasefamilyprotein[Medicagotruncatula]	F:GO:0005524; P:GO:0000165; P:GO:0018108; P:GO:0000186; F:GO:0004714; C:GO:0016021; F:GO:0004709; C:GO:0005622	F:ATP binding; P:MAPK cascade; P:peptidyl-tyrosine phosphorylation; P:activation of MAPKK activity; F:transmembrane receptor protein tyrosine kinase activity; C:integral component of membrane; F:MAP kinase kinase kinase activity; C:intracellular
scaffold1513|size322597|quiver_115526_123554_ID=g11583	147.509	4.11866	5.71051e-14	0	scaffold1513|size322597|quiver_115526_123554_ID=g11583	XP_003589496.1	Medtr1g025340.1	DUF668familyprotein[Medicagotruncatula]
scaffold1516|size318911|quiver_55976_60840_ID=g4498	58.2937	2.29966	0.000143792	1e-110	scaffold1516|size318911|quiver_55976_60840_ID=g4498	XP_013461129.1	Medtr3g081150.2	cysteineproteinasesuperfamilyprotein[Medicagotruncatula]	C:GO:0005886	C:plasma membrane
scaffold1516|size318911|quiver_62625_72281_ID=g4499	685.374	2.56492	3.75158e-05	0	scaffold1516|size318911|quiver_62625_72281_ID=g4499	XP_013461130.1	Medtr3g081170.1	heatshock70kDaprotein[Medicagotruncatula]	F:GO:0005524; C:GO:0009507; C:GO:0005783; C:GO:0005794; C:GO:0005774	F:ATP binding; C:chloroplast; C:endoplasmic reticulum; C:Golgi apparatus; C:vacuolar membrane
scaffold1523|size297320|quiver_192454_200070_ID=g152108	3266.5	2.25815	0.00219501	0	scaffold1523|size297320|quiver_192454_200070_ID=g152108	XP_003594948.1	Medtr2g036600.1	lysine-tRNAligase-likeprotein[Medicagotruncatula]	F:GO:0003676; F:GO:0005524; C:GO:0005737; F:GO:0004824; P:GO:0006430	F:nucleic acid binding; F:ATP binding; C:cytoplasm; F:lysine-tRNA ligase activity; P:lysyl-tRNA aminoacylation
scaffold1524|size428438|quiver_222705_223755_ID=g149700	391.864	2.65941	7.04712e-06	5e-157	scaffold1524|size428438|quiver_222705_223755_ID=g149700	XP_003589562.1	Medtr1g026110.1	syringolide-inducedprotein14-1-1[Medicagotruncatula]
scaffold1531|size270748|quiver_162896_167722_ID=g131972	57.6284	3.67575	5.38288e-08	5e-134	scaffold1531|size270748|quiver_162896_167722_ID=g131972	XP_013461142.1	Medtr3g081310.1	PPRcontainingplantprotein[Medicagotruncatula]
scaffold1535|size305553|quiver_297624_298664_ID=g122279	62.7949	6.02082	3.73436e-09	7e-157	scaffold1535|size305553|quiver_297624_298664_ID=g122279	XP_003621917.1	Medtr7g025000.1	cysteine/histidine-richC1domainprotein[Medicagotruncatula]	F:GO:0000166; C:GO:0016021	F:nucleotide binding; C:integral component of membrane
scaffold154|size1328634|quiver_802039_805773_ID=g48542	3896.1	2.52875	1.38777e-06	0	scaffold154|size1328634|quiver_802039_805773_ID=g48542	XP_003601315.2	Medtr3g079340.1	enhanceddiseasesusceptibilityprotein[Medicagotruncatula]	P:GO:0006629; C:GO:0016021; F:GO:0016787	P:lipid metabolic process; C:integral component of membrane; F:hydrolase activity
scaffold1548|size557744|quiver_381105_381681_ID=g86950	299.829	8.93043	1.03301e-19	7e-37	scaffold1548|size557744|quiver_381105_381681_ID=g86950	XP_003590109.1	Medtr1g044470.1	transmembraneprotein,putative[Medicagotruncatula]
scaffold155|size989099|quiver_864883_865654_ID=g46153	79.0872	3.43216	5.84258e-05	6e-91	scaffold155|size989099|quiver_864883_865654_ID=g46153	XP_003602095.1	Medtr3g089070.1	EFhandcalcium-bindingfamilyprotein[Medicagotruncatula]	F:GO:0005509	F:calcium ion binding
scaffold1553|size825684|quiver_153676_159228_ID=g73430	84.2593	2.67765	4.07793e-07	0	scaffold1553|size825684|quiver_153676_159228_ID=g73430	XP_003596523.1	Medtr2g081470.1	S-locuslectinkinasefamilyprotein[Medicagotruncatula]	F:GO:0005524; P:GO:0048544; C:GO:0016021; F:GO:0004674; F:GO:0030246; P:GO:0006468	F:ATP binding; P:recognition of pollen; C:integral component of membrane; F:protein serine/threonine kinase activity; F:carbohydrate binding; P:protein phosphorylation
scaffold1562|size203174|quiver_1_2081_ID=g50068	57.1277	2.20424	0.0020417	0	scaffold1562|size203174|quiver_1_2081_ID=g50068	XP_003611353.1	Medtr5g013070.1	malectin/receptor-likekinasefamilyprotein[Medicagotruncatula]	F:GO:0005524; C:GO:0016021; F:GO:0004674; P:GO:0006468; C:GO:0005886	F:ATP binding; C:integral component of membrane; F:protein serine/threonine kinase activity; P:protein phosphorylation; C:plasma membrane
scaffold1562|size203174|quiver_90346_97129_ID=g50082	681.177	2.00985	9.62801e-07	0	scaffold1562|size203174|quiver_90346_97129_ID=g50082	XP_003611339.1	Medtr5g012920.1	peroxisomalacyl-coenzymeAoxidase-likeprotein[Medicagotruncatula]	F:GO:0003995; C:GO:0005777; F:GO:0003997; P:GO:0033539; F:GO:0000062; F:GO:0050660; F:GO:0009055; F:GO:0052890; P:GO:0055088	F:acyl-CoA dehydrogenase activity; C:peroxisome; F:acyl-CoA oxidase activity; P:fatty acid beta-oxidation using acyl-CoA dehydrogenase; F:fatty-acyl-CoA binding; F:flavin adenine dinucleotide binding; F:electron carrier activity; F:oxidoreductase activity, acting on the CH-CH group of donors, with a flavin as acceptor; P:lipid homeostasis
scaffold1563|size281398|quiver_267198_268110_ID=g47448	781.483	4.35459	8.2066e-09	3e-105	scaffold1563|size281398|quiver_267198_268110_ID=g47448	XP_013451645.1	Medtr6g033450.1	pathogenesis-relatedproteinbetVIfamilyprotein[Medicagotruncatula]	C:GO:0005634; F:GO:0004864; P:GO:0009607; P:GO:0009738; P:GO:0043086; P:GO:0080163; C:GO:0005737; F:GO:0010427; F:GO:0004872; P:GO:0006952	C:nucleus; F:protein phosphatase inhibitor activity; P:response to biotic stimulus; P:abscisic acid-activated signaling pathway; P:negative regulation of catalytic activity; P:regulation of protein serine/threonine phosphatase activity; C:cytoplasm; F:abscisic acid binding; F:receptor activity; P:defense response
scaffold1563|size281398|quiver_278508_279478_ID=g47449	1416.59	4.59752	3.02286e-18	3e-107	scaffold1563|size281398|quiver_278508_279478_ID=g47449	XP_013451645.1	Medtr6g033450.1	pathogenesis-relatedproteinbetVIfamilyprotein[Medicagotruncatula]	C:GO:0005634; F:GO:0004864; P:GO:0009607; P:GO:0009738; P:GO:0043086; P:GO:0080163; C:GO:0005737; F:GO:0010427; F:GO:0004872; P:GO:0006952	C:nucleus; F:protein phosphatase inhibitor activity; P:response to biotic stimulus; P:abscisic acid-activated signaling pathway; P:negative regulation of catalytic activity; P:regulation of protein serine/threonine phosphatase activity; C:cytoplasm; F:abscisic acid binding; F:receptor activity; P:defense response
scaffold1563|size281398|quiver_40096_42977_ID=g47420	65.0118	4.30144	1.09712e-10	2e-180	scaffold1563|size281398|quiver_40096_42977_ID=g47420	XP_003612402.1	Medtr5g024640.1	auxineffluxcarrierfamilyprotein[Medicagotruncatula]	P:GO:0055085; C:GO:0016021	P:transmembrane transport; C:integral component of membrane
scaffold1566|size237652|quiver_118696_123497_ID=g39425	72.554	2.15155	0.00104722	0	scaffold1566|size237652|quiver_118696_123497_ID=g39425	XP_013469585.1	Medtr1g097440.2	polyadenylate-bindingprotein[Medicagotruncatula]	F:GO:0000166; F:GO:0003723; C:GO:0005737	F:nucleotide binding; F:RNA binding; C:cytoplasm
scaffold158|size1345574|quiver_702519_706601_ID=g38098	202.052	4.14811	2.64428e-08	0	scaffold158|size1345574|quiver_702519_706601_ID=g38098	XP_003618972.1	Medtr6g029460.1	NADP-specificglutamatedehydrogenase[Medicagotruncatula]	F:GO:0016639; P:GO:0006520; P:GO:0055114	F:oxidoreductase activity, acting on the CH-NH2 group of donors, NAD or NADP as acceptor; P:cellular amino acid metabolic process; P:oxidation-reduction process
scaffold158|size1345574|quiver_967581_968555_ID=g38125	76.7975	2.54593	4.87973e-06	3e-165	scaffold158|size1345574|quiver_967581_968555_ID=g38125	XP_013451580.1	Medtr6g032965.1	3-ketoacyl-CoAsynthase-likeprotein[Medicagotruncatula]	F:GO:0016747; C:GO:0016021; P:GO:0006633	F:transferase activity, transferring acyl groups other than amino-acyl groups; C:integral component of membrane; P:fatty acid biosynthetic process
scaffold1583|size409650|quiver_333180_336088_ID=g161931	105.765	2.05845	0.014159	0	scaffold1583|size409650|quiver_333180_336088_ID=g161931	XP_013464443.1	Medtr2g072400.1	cytochromeP450family72protein[Medicagotruncatula]	F:GO:0003997; F:GO:0005506; F:GO:0016705; C:GO:0016021; P:GO:0055114; F:GO:0004497; F:GO:0020037	F:acyl-CoA oxidase activity; F:iron ion binding; F:oxidoreductase activity, acting on paired donors, with incorporation or reduction of molecular oxygen; C:integral component of membrane; P:oxidation-reduction process; F:monooxygenase activity; F:heme binding
scaffold1583|size409650|quiver_353564_358622_ID=g161934	1168.17	2.20094	1.83773e-06	0	scaffold1583|size409650|quiver_353564_358622_ID=g161934	XP_013464441.1	Medtr2g072380.1	cytochromeP450family72protein[Medicagotruncatula]	F:GO:0005506; F:GO:0016705; C:GO:0016021; P:GO:0055114; F:GO:0004497; F:GO:0020037	F:iron ion binding; F:oxidoreductase activity, acting on paired donors, with incorporation or reduction of molecular oxygen; C:integral component of membrane; P:oxidation-reduction process; F:monooxygenase activity; F:heme binding
scaffold1583|size409650|quiver_362354_366042_ID=g161935	584.834	2.59161	2.60277e-06	0	scaffold1583|size409650|quiver_362354_366042_ID=g161935	XP_013464440.1	Medtr2g072340.1	cytochromeP450family72protein[Medicagotruncatula]	F:GO:0003997; F:GO:0005506; F:GO:0016705; C:GO:0016021; P:GO:0055114; F:GO:0004497; F:GO:0020037	F:acyl-CoA oxidase activity; F:iron ion binding; F:oxidoreductase activity, acting on paired donors, with incorporation or reduction of molecular oxygen; C:integral component of membrane; P:oxidation-reduction process; F:monooxygenase activity; F:heme binding
scaffold159|size1317552|quiver_70146_73353_ID=g35591	122.63	2.88825	5.71549e-05	0	scaffold159|size1317552|quiver_70146_73353_ID=g35591	XP_013457324.1	Medtr4g094570.1	stressup-regulatedNod19protein[Medicagotruncatula]
scaffold1594|size197837|quiver_166806_167890_ID=g134301	110.381	2.04936	8.04908e-05	6e-55	scaffold1594|size197837|quiver_166806_167890_ID=g134301	XP_013451989.1	Medtr6g039820.1	choline/ethanolaminekinase[Medicagotruncatula]	P:GO:0006657; P:GO:0016310; F:GO:0004103	P:CDP-choline pathway; P:phosphorylation; F:choline kinase activity
scaffold1598|size211381|quiver_134906_136201_ID=g124794	282.582	2.32841	0.0235415	6e-64	scaffold1598|size211381|quiver_134906_136201_ID=g124794	XP_003594836.1	Medtr2g035170.1	disease-resistanceresponseprotein[Medicagotruncatula]	P:GO:0009607; P:GO:0006952	P:response to biotic stimulus; P:defense response
scaffold1598|size211381|quiver_138786_140621_ID=g124795	234.323	2.73422	5.01671e-07	5e-36	scaffold1598|size211381|quiver_138786_140621_ID=g124795	XP_003594836.1	Medtr2g035170.1	disease-resistanceresponseprotein[Medicagotruncatula]	P:GO:0009607; P:GO:0006952	P:response to biotic stimulus; P:defense response
scaffold1598|size211381|quiver_148917_149821_ID=g124797	2180.15	8.8979	3.66556e-66	5e-106	scaffold1598|size211381|quiver_148917_149821_ID=g124797	XP_003594834.1	Medtr2g035150.1	disease-resistanceresponseprotein[Medicagotruncatula]	C:GO:0005634; F:GO:0004864; P:GO:0009607; P:GO:0009738; P:GO:0043086; P:GO:0080163; C:GO:0005737; F:GO:0010427; F:GO:0004872; P:GO:0006952	C:nucleus; F:protein phosphatase inhibitor activity; P:response to biotic stimulus; P:abscisic acid-activated signaling pathway; P:negative regulation of catalytic activity; P:regulation of protein serine/threonine phosphatase activity; C:cytoplasm; F:abscisic acid binding; F:receptor activity; P:defense response
scaffold1599|size450227|quiver_84735_87081_ID=g122289	64.0692	2.11004	0.012432	1e-17	scaffold1599|size450227|quiver_84735_87081_ID=g122289	XP_003600584.1	Medtr3g063950.1	transmembraneprotein,putative[Medicagotruncatula]	C:GO:0016020; C:GO:0016021	C:membrane; C:integral component of membrane
scaffold16|size1518847|quiver_1157783_1166500_ID=g74335	89.9662	6.26638	1.14312e-11	0	scaffold16|size1518847|quiver_1157783_1166500_ID=g74335	XP_003599321.1	Medtr3g031610.1	Serine/Threoninekinase,plant-typeprotein[Medicagotruncatula]	F:GO:0005524; P:GO:0048544; C:GO:0016021; F:GO:0004674; P:GO:0006468; C:GO:0005886	F:ATP binding; P:recognition of pollen; C:integral component of membrane; F:protein serine/threonine kinase activity; P:protein phosphorylation; C:plasma membrane
scaffold16|size1518847|quiver_359540_366482_ID=g74234	105.974	3.22353	0.00114825	0	scaffold16|size1518847|quiver_359540_366482_ID=g74234	XP_003609799.2	Medtr4g122580.1	methionine-tRNAligase,putative[Medicagotruncatula]	F:GO:0005524; F:GO:0004825; C:GO:0005737; P:GO:0006431; F:GO:0000049	F:ATP binding; F:methionine-tRNA ligase activity; C:cytoplasm; P:methionyl-tRNA aminoacylation; F:tRNA binding
scaffold1606|size286637|quiver_183348_189112_ID=g103171	217.612	2.17805	0.000276731	0	scaffold1606|size286637|quiver_183348_189112_ID=g103171	XP_003603769.1	Medtr3g114010.1	DUF668familyprotein[Medicagotruncatula]
scaffold163|size748183|quiver_160736_161645_ID=g25335	59.0585	2.00767	0.03045	7e-29	scaffold163|size748183|quiver_160736_161645_ID=g25335	XP_003596701.1	Medtr2g083810.1	cystatindomainprotein[Medicagotruncatula]	F:GO:0004869; P:GO:0010951	F:cysteine-type endopeptidase inhibitor activity; P:negative regulation of endopeptidase activity
scaffold163|size748183|quiver_456808_459783_ID=g25372	8243.91	3.2841	3.2895e-11	0	scaffold163|size748183|quiver_456808_459783_ID=g25372	XP_003604587.1	Medtr4g014810.1	GTP-bindingelongationfactorTufamilyprotein[Medicagotruncatula]	F:GO:0005525; F:GO:0003746; C:GO:0005737; F:GO:0003924; P:GO:0006414	F:GTP binding; F:translation elongation factor activity; C:cytoplasm; F:GTPase activity; P:translational elongation
scaffold164|size1349373|quiver_277441_279379_ID=g22927	263.142	2.05155	0.00166879	4e-148	scaffold164|size1349373|quiver_277441_279379_ID=g22927	XP_013470249.1	Medtr1g111830.1	MYB-liketranscriptionfactorfamilyprotein[Medicagotruncatula]	C:GO:0005634; F:GO:0003677; P:GO:0006351; P:GO:0006355	C:nucleus; F:DNA binding; P:transcription, DNA-templated; P:regulation of transcription, DNA-templated
scaffold1646|size370954|quiver_340241_343073_ID=g164498	147.319	3.2447	1.54424e-08	0	scaffold1646|size370954|quiver_340241_343073_ID=g164498	XP_003613113.1	Medtr5g032910.1	plantintracellularras-group-relatedLRRprotein[Medicagotruncatula]	F:GO:0016787	F:hydrolase activity
scaffold1654|size188982|quiver_168546_170720_ID=g144777	295.005	3.0648	2.92993e-06	0	scaffold1654|size188982|quiver_168546_170720_ID=g144777	XP_003617399.2	Medtr5g091130.1	eukaryoticaspartylproteasefamilyprotein[Medicagotruncatula]	F:GO:0004190; F:GO:0003735; P:GO:0030163; P:GO:0006508; C:GO:0005840; F:GO:0016740; P:GO:0006412	F:aspartic-type endopeptidase activity; F:structural constituent of ribosome; P:protein catabolic process; P:proteolysis; C:ribosome; F:transferase activity; P:translation
scaffold1654|size188982|quiver_39236_40697_ID=g144754	124.748	3.65426	1.50886e-08	3e-100	scaffold1654|size188982|quiver_39236_40697_ID=g144754	XP_003617382.1	Medtr5g090970.1	transcriptionfactorjungbrunnen-likeprotein[Medicagotruncatula]	C:GO:0005634; F:GO:0003677; P:GO:0006351; P:GO:0006355	C:nucleus; F:DNA binding; P:transcription, DNA-templated; P:regulation of transcription, DNA-templated
scaffold1663|size264403|quiver_50326_50988_ID=g122336	54.944	4.79815	1.47911e-06	5e-72	scaffold1663|size264403|quiver_50326_50988_ID=g122336	XP_013464081.1	Medtr2g461570.1	leguminosingroup486secretedpeptide[Medicagotruncatula]	C:GO:0016021	C:integral component of membrane
scaffold1683|size184060|quiver_35943_36551_ID=g68406	212.686	2.51503	8.46071e-05	2e-39	scaffold1683|size184060|quiver_35943_36551_ID=g68406	XP_003619867.1	Medtr6g071040.1	hypotheticalproteinMTR_6g071040[Medicagotruncatula]	C:GO:0016021	C:integral component of membrane
scaffold1686|size183499|quiver_176956_178654_ID=g60439	131.795	6.2046	2.30632e-15	0	scaffold1686|size183499|quiver_176956_178654_ID=g60439	XP_003619888.1	Medtr5g048050.1	Avr9/Cf-9rapidlyelicitedprotein[Medicagotruncatula]	F:GO:0004842; F:GO:0016874; P:GO:0016567	F:ubiquitin-protein transferase activity; F:ligase activity; P:protein ubiquitination
scaffold1690|size281396|quiver_33384_34971_ID=g50161	91.1745	3.4758	8.99679e-07	0	scaffold1690|size281396|quiver_33384_34971_ID=g50161	XP_013459509.1	Medtr3g041560.2	leucine-richreceptor-likekinasefamilyprotein[Medicagotruncatula]	C:GO:0016021; P:GO:0016310; F:GO:0016301	C:integral component of membrane; P:phosphorylation; F:kinase activity
scaffold1693|size290784|quiver_18796_25236_ID=g42592	392.213	2.68617	8.83018e-05	3e-37	scaffold1693|size290784|quiver_18796_25236_ID=g42592	XP_003606295.2	Medtr4g055800.1	hypotheticalproteinMTR_4g055800[Medicagotruncatula]	P:GO:0090304; P:GO:0044260; F:GO:0097159; F:GO:1901363; F:GO:0043167; F:GO:0016772; F:GO:0016787	P:nucleic acid metabolic process; P:cellular macromolecule metabolic process; F:organic cyclic compound binding; F:heterocyclic compound binding; F:ion binding; F:transferase activity, transferring phosphorus-containing groups; F:hydrolase activity
scaffold17|size1366999|quiver_180163_181719_ID=g71697	641.503	2.4597	6.69393e-06	1e-88	scaffold17|size1366999|quiver_180163_181719_ID=g71697	XP_013461345.1	Medtr3g088815.1	hypotheticalproteinMTR_3g088815[Medicagotruncatula]
scaffold17|size1366999|quiver_295641_298808_ID=g71714	80.0627	7.32736	7.69122e-12	0	scaffold17|size1366999|quiver_295641_298808_ID=g71714	XP_013461335.1	Medtr3g088760.1	wall-associatedreceptorkinase-likeprotein[Medicagotruncatula]	F:GO:0005524; F:GO:0005509; C:GO:0016021; P:GO:0007166; F:GO:0004674; P:GO:0006468; C:GO:0005886; F:GO:0030247	F:ATP binding; F:calcium ion binding; C:integral component of membrane; P:cell surface receptor signaling pathway; F:protein serine/threonine kinase activity; P:protein phosphorylation; C:plasma membrane; F:polysaccharide binding
scaffold17|size1366999|quiver_485414_487679_ID=g71745	145.868	3.09742	5.9853e-05	6e-71	scaffold17|size1366999|quiver_485414_487679_ID=g71745	XP_013461322.1	Medtr3g088655.1	EFhandcalcium-bindingfamilyprotein[Medicagotruncatula]	F:GO:0003677; F:GO:0003964; F:GO:0005509; P:GO:0006278	F:DNA binding; F:RNA-directed DNA polymerase activity; F:calcium ion binding; P:RNA-dependent DNA biosynthetic process
scaffold170|size728084|quiver_445705_452413_ID=g7923	88.613	2.63131	2.48845e-05	0	scaffold170|size728084|quiver_445705_452413_ID=g7923	XP_013455940.1	Medtr4g057635.1	mybtranscriptionfactor[Medicagotruncatula]	F:GO:0003677	F:DNA binding
scaffold1701|size181809|quiver_139596_142550_ID=g22077	111.618	4.64146	6.39369e-12	0	scaffold1701|size181809|quiver_139596_142550_ID=g22077	XP_013452086.1	Medtr6g445440.1	plant/T31B5-30protein[Medicagotruncatula]
scaffold1734|size210256|quiver_146966_148564_ID=g103228	2293.13	4.52121	1.12086e-18	1e-159	scaffold1734|size210256|quiver_146966_148564_ID=g103228	XP_003592761.1	Medtr1g115820.1	chalcone-flavanoneisomerasefamilyprotein[Medicagotruncatula]	F:GO:0045430; P:GO:0009813	F:chalcone isomerase activity; P:flavonoid biosynthetic process
scaffold1746|size395559|quiver_232517_236562_ID=g71147	75.911	2.0018	0.00291504	0	scaffold1746|size395559|quiver_232517_236562_ID=g71147	XP_003589785.2	Medtr1g039240.1	LRRreceptor-likekinasefamilyprotein[Medicagotruncatula]	F:GO:0005524; C:GO:0016021; F:GO:0004672; P:GO:0006468	F:ATP binding; C:integral component of membrane; F:protein kinase activity; P:protein phosphorylation
scaffold1776|size173313|quiver_45086_51351_ID=g159644	52.2643	3.45597	0.00113144	0	scaffold1776|size173313|quiver_45086_51351_ID=g159644	XP_003606194.2	Medtr4g054290.1	fattyacidhydroxylasesuperfamilyprotein[Medicagotruncatula]	F:GO:0005506; F:GO:0016491; C:GO:0016021; P:GO:0055114; P:GO:0006633	F:iron ion binding; F:oxidoreductase activity; C:integral component of membrane; P:oxidation-reduction process; P:fatty acid biosynthetic process
scaffold178|size1039529|quiver_520235_527372_ID=g152988	419.509	2.55494	3.06995e-07	0	scaffold178|size1039529|quiver_520235_527372_ID=g152988	XP_003593412.1	Medtr2g011180.1	G-typelectinS-receptor-likeSerine/Threonine-kinase[Medicagotruncatula]	F:GO:0005524; C:GO:0009506; F:GO:0031625; P:GO:0048544; C:GO:0016021; F:GO:0004674; F:GO:0030246; P:GO:0006468; P:GO:0006952; C:GO:0005886	F:ATP binding; C:plasmodesma; F:ubiquitin protein ligase binding; P:recognition of pollen; C:integral component of membrane; F:protein serine/threonine kinase activity; F:carbohydrate binding; P:protein phosphorylation; P:defense response; C:plasma membrane
scaffold178|size1039529|quiver_533610_538030_ID=g152990	145.577	2.61787	4.68286e-07	0	scaffold178|size1039529|quiver_533610_538030_ID=g152990	XP_003593410.2	Medtr2g011160.1	G-typelectinS-receptor-likeSerine/Threonine-kinase[Medicagotruncatula]	F:GO:0005524; C:GO:0009506; F:GO:0031625; P:GO:0048544; C:GO:0016021; F:GO:0004674; F:GO:0030246; P:GO:0006468; P:GO:0006952; C:GO:0005886	F:ATP binding; C:plasmodesma; F:ubiquitin protein ligase binding; P:recognition of pollen; C:integral component of membrane; F:protein serine/threonine kinase activity; F:carbohydrate binding; P:protein phosphorylation; P:defense response; C:plasma membrane
scaffold179|size720444|quiver_456000_456994_ID=g150671	85.6933	4.37536	1.02764e-06	2e-108	scaffold179|size720444|quiver_456000_456994_ID=g150671	XP_003603835.1	Medtr3g114750.1	syringolide-inducedprotein14-1-1[Medicagotruncatula]
scaffold179|size720444|quiver_543812_545516_ID=g150683	50.3415	4.84282	8.00433e-08	0	scaffold179|size720444|quiver_543812_545516_ID=g150683	XP_003603811.2	Medtr3g114460.1	transmembraneprotein[Medicagotruncatula]	C:GO:0016021	C:integral component of membrane
scaffold1798|size225600|quiver_191223_193118_ID=g103260	54.0586	2.42171	0.00219775	0	scaffold1798|size225600|quiver_191223_193118_ID=g103260	XP_013468551.1	Medtr1g070345.1	cytochromeP450family-dependentfattyacidhydroxylase[Medicagotruncatula]	C:GO:0005789; F:GO:0005506; F:GO:0016705; C:GO:0016021; P:GO:0055114; F:GO:0004497; F:GO:0020037	C:endoplasmic reticulum membrane; F:iron ion binding; F:oxidoreductase activity, acting on paired donors, with incorporation or reduction of molecular oxygen; C:integral component of membrane; P:oxidation-reduction process; F:monooxygenase activity; F:heme binding
scaffold18|size2092011|quiver_134786_136204_ID=g69037	170.499	2.14452	0.0062646	6e-146	scaffold18|size2092011|quiver_134786_136204_ID=g69037	XP_003617376.1	Medtr5g090910.1	glutathioneS-transferase[Medicagotruncatula]	C:GO:0005737; P:GO:0006749; F:GO:0004364	C:cytoplasm; P:glutathione metabolic process; F:glutathione transferase activity
scaffold180|size738875|quiver_21289_28791_ID=g148291	95.6995	3.48239	0.0327179	0.43	scaffold180|size738875|quiver_21289_28791_ID=g148291	XP_003612960.1	Medtr6g004220.2	hypotheticalproteinMTR_5g031010[Medicagotruncatula]
scaffold1806|size293506|quiver_136756_140599_ID=g81885	1025.04	3.80554	6.95805e-09	0	scaffold1806|size293506|quiver_136756_140599_ID=g81885	XP_003615949.1	Medtr5g074400.1	WRKYtranscriptionfactor[Medicagotruncatula]	F:GO:0003700; P:GO:0006355; F:GO:0043565	F:transcription factor activity, sequence-specific DNA binding; P:regulation of transcription, DNA-templated; F:sequence-specific DNA binding
scaffold1808|size190531|quiver_57416_62350_ID=g76416	200.305	3.31455	0.00030304	0	scaffold1808|size190531|quiver_57416_62350_ID=g76416	XP_013459700.1	Medtr3g451650.1	NB-ARCdomaindiseaseresistanceprotein[Medicagotruncatula]	F:GO:0043531; P:GO:0006952	F:ADP binding; P:defense response
scaffold181|size718864|quiver_144666_148740_ID=g145839	173.336	2.43339	0.0272286	0	scaffold181|size718864|quiver_144666_148740_ID=g145839	XP_003612049.1	Medtr5g020740.1	phenylcoumaranbenzylicetherreductase-likeproteinFi1[Medicagotruncatula]	F:GO:0016491; C:GO:0016021; P:GO:0055114	F:oxidoreductase activity; C:integral component of membrane; P:oxidation-reduction process
scaffold181|size718864|quiver_29674_36371_ID=g145825	375.859	2.11374	7.41857e-06	0	scaffold181|size718864|quiver_29674_36371_ID=g145825	XP_003612027.1	Medtr5g020530.1	P-loopnucleosidetriphosphatehydrolasesuperfamilyprotein[Medicagotruncatula]	F:GO:0005524; F:GO:0008568	F:ATP binding; F:microtubule-severing ATPase activity
scaffold181|size718864|quiver_333174_336841_ID=g145865	1259.02	2.4232	0.000152574	0	scaffold181|size718864|quiver_333174_336841_ID=g145865	XP_003612071.2	Medtr5g020980.1	P-loopnucleosidetriphosphatehydrolasesuperfamilyprotein[Medicagotruncatula]	F:GO:0005524; F:GO:0016787	F:ATP binding; F:hydrolase activity
scaffold181|size718864|quiver_349804_353780_ID=g145867	812.287	2.3447	1.18675e-06	0	scaffold181|size718864|quiver_349804_353780_ID=g145867	XP_003612072.1	Medtr5g020990.1	P-loopnucleosidetriphosphatehydrolasesuperfamilyprotein[Medicagotruncatula]	F:GO:0005524; F:GO:0016787	F:ATP binding; F:hydrolase activity
scaffold1832|size165699|quiver_104976_108321_ID=g14311	53.7182	3.4877	9.66747e-05	0	scaffold1832|size165699|quiver_104976_108321_ID=g14311	XP_003594938.1	Medtr2g036460.1	receptor-likekinase[Medicagotruncatula]	F:GO:0005524; C:GO:0016021; F:GO:0004674; P:GO:0006468	F:ATP binding; C:integral component of membrane; F:protein serine/threonine kinase activity; P:protein phosphorylation
scaffold1832|size165699|quiver_159876_166497_ID=g14321	3073.25	2.49769	0.0010767	0	scaffold1832|size165699|quiver_159876_166497_ID=g14321	XP_003594948.1	Medtr2g036600.1	lysine-tRNAligase-likeprotein[Medicagotruncatula]	F:GO:0003676; F:GO:0005524; C:GO:0005737; F:GO:0004824; P:GO:0006430	F:nucleic acid binding; F:ATP binding; C:cytoplasm; F:lysine-tRNA ligase activity; P:lysyl-tRNA aminoacylation
scaffold1842|size433548|quiver_122408_123731_ID=g154478	765.107	2.31585	1.77614e-05	0	scaffold1842|size433548|quiver_122408_123731_ID=g154478	XP_003609436.1	Medtr4g115690.1	hypotheticalproteinMTR_4g115690[Medicagotruncatula]
scaffold1849|size226778|quiver_168538_174223_ID=g137240	110.447	2.06113	1.36118e-06	0	scaffold1849|size226778|quiver_168538_174223_ID=g137240	XP_013451971.1	Medtr6g039180.1	receptor-likeprotein[Medicagotruncatula]	C:GO:0016021	C:integral component of membrane
scaffold1849|size226778|quiver_211858_218401_ID=g137246	82.9175	2.5414	4.86406e-05	0	scaffold1849|size226778|quiver_211858_218401_ID=g137246	XP_013451971.1	Medtr6g039180.1	receptor-likeprotein[Medicagotruncatula]	C:GO:0016021	C:integral component of membrane
scaffold185|size716793|quiver_24532_31031_ID=g135310	83.2614	4.19902	6.87981e-07	0	scaffold185|size716793|quiver_24532_31031_ID=g135310	XP_003611169.2	Medtr5g011050.1	phospholipaseDalpha1[Medicagotruncatula]	P:GO:0046470; F:GO:0005509; C:GO:0016020; P:GO:0016042; F:GO:0004630; F:GO:0070290	P:phosphatidylcholine metabolic process; F:calcium ion binding; C:membrane; P:lipid catabolic process; F:phospholipase D activity; F:N-acylphosphatidylethanolamine-specific phospholipase D activity
scaffold185|size716793|quiver_515906_516891_ID=g135373	683.708	5.54214	9.47561e-17	3e-157	scaffold185|size716793|quiver_515906_516891_ID=g135373	XP_003611241.2	Medtr5g011820.1	DUF1442familyprotein[Medicagotruncatula]
scaffold1850|size310345|quiver_220353_221648_ID=g134424	76.3379	2.71561	0.00466815	0	scaffold1850|size310345|quiver_220353_221648_ID=g134424	XP_003620428.1	Medtr6g083780.1	receptor-likekinase[Medicagotruncatula]	F:GO:0005524; P:GO:0018108; F:GO:0004714; C:GO:0016021; F:GO:0004674; F:GO:0030247	F:ATP binding; P:peptidyl-tyrosine phosphorylation; F:transmembrane receptor protein tyrosine kinase activity; C:integral component of membrane; F:protein serine/threonine kinase activity; F:polysaccharide binding
scaffold1856|size313503|quiver_235156_246892_ID=g119815	77.012	2.54984	0.000528889	0	scaffold1856|size313503|quiver_235156_246892_ID=g119815	XP_013459521.1	Medtr3g046300.1	eukaryoticaspartylproteasefamilyprotein[Medicagotruncatula]	F:GO:0004190; F:GO:0003735; P:GO:0030163; P:GO:0006508; C:GO:0005840; F:GO:0016740; P:GO:0006412	F:aspartic-type endopeptidase activity; F:structural constituent of ribosome; P:protein catabolic process; P:proteolysis; C:ribosome; F:transferase activity; P:translation
scaffold1877|size175772|quiver_91196_94435_ID=g63276	975.491	2.25286	0.000149752	0	scaffold1877|size175772|quiver_91196_94435_ID=g63276	XP_003612872.1	Medtr5g029990.1	cinnamoyl-CoAreductase-likeprotein[Medicagotruncatula]	F:GO:0003854; P:GO:0055114; P:GO:0006694; F:GO:0016621	F:3-beta-hydroxy-delta5-steroid dehydrogenase activity; P:oxidation-reduction process; P:steroid biosynthetic process; F:cinnamoyl-CoA reductase activity
scaffold189|size708555|quiver_499916_501929_ID=g125765	78.5957	2.31274	0.0175423	1e-72	scaffold189|size708555|quiver_499916_501929_ID=g125765	XP_013461322.1	Medtr3g088655.1	EFhandcalcium-bindingfamilyprotein[Medicagotruncatula]	F:GO:0003677; F:GO:0003964; F:GO:0005509; P:GO:0006278; F:GO:0043531; P:GO:0006952	F:DNA binding; F:RNA-directed DNA polymerase activity; F:calcium ion binding; P:RNA-dependent DNA biosynthetic process; F:ADP binding; P:defense response
scaffold19|size1361376|quiver_668807_682192_ID=g66506	60.2078	3.05237	0.00272449	0	scaffold19|size1361376|quiver_668807_682192_ID=g66506	XP_003594413.2	Medtr2g028360.1	elongationfactorTuGTP-bindingdomainprotein[Medicagotruncatula]	F:GO:0005525; F:GO:0003746; F:GO:0003924; P:GO:0006414	F:GTP binding; F:translation elongation factor activity; F:GTPase activity; P:translational elongation
scaffold1900|size368652|quiver_266853_269571_ID=g4728	771.93	2.54535	1.57122e-07	3e-168	scaffold1900|size368652|quiver_266853_269571_ID=g4728	XP_013444892.1	Medtr8g031560.1	eukaryotictranslationinitiationfactor3subunitG[Medicagotruncatula]	F:GO:0000166; F:GO:0003743; P:GO:0001731; C:GO:0016282; C:GO:0033290; P:GO:0006446; C:GO:0005852	F:nucleotide binding; F:translation initiation factor activity; P:formation of translation preinitiation complex; C:eukaryotic 43S preinitiation complex; C:eukaryotic 48S preinitiation complex; P:regulation of translational initiation; C:eukaryotic translation initiation factor 3 complex
scaffold1901|size200408|quiver_73058_74601_ID=g2279	151.5	2.08371	0.00844327	0	scaffold1901|size200408|quiver_73058_74601_ID=g2279	XP_003628902.1	Medtr8g068890.1	dicarboxylatecarrierprotein[Medicagotruncatula]	C:GO:0031966; P:GO:0055085; F:GO:0003735; P:GO:0006839; C:GO:0016021; P:GO:0006412	C:mitochondrial membrane; P:transmembrane transport; F:structural constituent of ribosome; P:mitochondrial transport; C:integral component of membrane; P:translation
scaffold1907|size299401|quiver_198460_209319_ID=g152285	181.737	2.3208	0.003655	1e-41	scaffold1907|size299401|quiver_198460_209319_ID=g152285	XP_013452697.1	Medtr6g472230.1	diseaseresistanceprotein(TIR-NBS-LRRclass),putative[Medicagotruncatula]	F:GO:0003676; F:GO:0008270; P:GO:0015074; F:GO:0016787	F:nucleic acid binding; F:zinc ion binding; P:DNA integration; F:hydrolase activity
scaffold1916|size191909|quiver_131436_137490_ID=g129654	72.0132	2.68978	0.00013303	0	scaffold1916|size191909|quiver_131436_137490_ID=g129654	XP_003593922.1	Medtr2g019370.1	plantgibberellin2-oxidase[Medicagotruncatula]	F:GO:0005506; P:GO:0009686; P:GO:0045487; P:GO:0055114; P:GO:0009416; F:GO:0052634	F:iron ion binding; P:gibberellin biosynthetic process; P:gibberellin catabolic process; P:oxidation-reduction process; P:response to light stimulus; F:C-19 gibberellin 2-beta-dioxygenase activity
scaffold192|size701721|quiver_24006_27193_ID=g118186	193.242	3.25887	8.08442e-05	0	scaffold192|size701721|quiver_24006_27193_ID=g118186	XP_003615455.1	Medtr5g068260.1	cysteine-richreceptor-kinase-likeprotein[Medicagotruncatula]	F:GO:0005524; C:GO:0009506; C:GO:0016021; F:GO:0004674; P:GO:0006468; P:GO:0042742; C:GO:0005886	F:ATP binding; C:plasmodesma; C:integral component of membrane; F:protein serine/threonine kinase activity; P:protein phosphorylation; P:defense response to bacterium; C:plasma membrane
scaffold192|size701721|quiver_27266_36309_ID=g118187	98.1438	3.69602	0.000130077	0	scaffold192|size701721|quiver_27266_36309_ID=g118187	XP_003615455.1	Medtr5g068260.1	cysteine-richreceptor-kinase-likeprotein[Medicagotruncatula]	F:GO:0005524; C:GO:0009506; C:GO:0016021; F:GO:0004674; P:GO:0006468; P:GO:0042742; C:GO:0005886	F:ATP binding; C:plasmodesma; C:integral component of membrane; F:protein serine/threonine kinase activity; P:protein phosphorylation; P:defense response to bacterium; C:plasma membrane
scaffold192|size701721|quiver_67256_74569_ID=g118194	74.1375	3.20066	0.00313947	0	scaffold192|size701721|quiver_67256_74569_ID=g118194	XP_003615450.2	Medtr5g068190.1	cysteine-richreceptor-kinase-likeprotein[Medicagotruncatula]	F:GO:0005524; C:GO:0009506; C:GO:0016021; F:GO:0004674; P:GO:0006468; P:GO:0042742; C:GO:0005886	F:ATP binding; C:plasmodesma; C:integral component of membrane; F:protein serine/threonine kinase activity; P:protein phosphorylation; P:defense response to bacterium; C:plasma membrane
scaffold193|size984447|quiver_402212_406270_ID=g115692	6367.35	3.29316	4.62755e-12	0	scaffold193|size984447|quiver_402212_406270_ID=g115692	XP_003591959.2	Medtr1g495705.2	GTP-bindingelongationfactorTufamilyprotein[Medicagotruncatula]	F:GO:0005525; F:GO:0003746; C:GO:0005737; F:GO:0003924; P:GO:0006414	F:GTP binding; F:translation elongation factor activity; C:cytoplasm; F:GTPase activity; P:translational elongation
scaffold193|size984447|quiver_707374_709428_ID=g115730	52.719	3.01559	0.00038464	0	scaffold193|size984447|quiver_707374_709428_ID=g115730	XP_013469509.1	Medtr1g096270.1	LRRreceptor-likekinasefamilyprotein[Medicagotruncatula]	C:GO:0016020; P:GO:0016310; F:GO:0016301	C:membrane; P:phosphorylation; F:kinase activity
scaffold194|size1013746|quiver_509399_511611_ID=g112893	248.472	3.72692	9.25776e-10	0	scaffold194|size1013746|quiver_509399_511611_ID=g112893	XP_003628986.1	Medtr8g071900.1	glycosyltransferasefamilyprotein[Medicagotruncatula]	C:GO:0016021; F:GO:0017176	C:integral component of membrane; F:phosphatidylinositol N-acetylglucosaminyltransferase activity
scaffold1941|size153142|quiver_63780_65441_ID=g63302	143.143	2.65889	6.46059e-05	0	scaffold1941|size153142|quiver_63780_65441_ID=g63302	XP_003617345.1	Medtr5g090580.1	UDP-glucoseflavonoid3-O-glucosyltransferase[Medicagotruncatula]	F:GO:0016758; P:GO:0008152; C:GO:0016021	F:transferase activity, transferring hexosyl groups; P:metabolic process; C:integral component of membrane
scaffold195|size1356585|quiver_218868_225687_ID=g110113	65.9291	2.40328	0.000514183	0	scaffold195|size1356585|quiver_218868_225687_ID=g110113	XP_013456710.1	Medtr4g080777.1	diseaseresistanceprotein(TIR-NBS-LRRclass),putative[Medicagotruncatula]	P:GO:0007165; F:GO:0043531	P:signal transduction; F:ADP binding
scaffold195|size1356585|quiver_950263_951893_ID=g110219	185.038	3.34344	5.84103e-07	1e-144	scaffold195|size1356585|quiver_950263_951893_ID=g110219	XP_003611349.1	Medtr5g013030.1	transmembraneprotein,putative[Medicagotruncatula]	C:GO:0016021	C:integral component of membrane
scaffold1953|size268321|quiver_164926_169359_ID=g32268	109.264	2.90285	0.000808658	7e-30	scaffold1953|size268321|quiver_164926_169359_ID=g32268	XP_003594141.1	Medtr2g021870.1	hypotheticalproteinMTR_2g021870[Medicagotruncatula]
scaffold1958|size399804|quiver_183093_184625_ID=g19861	637.432	2.09822	0.000260432	0	scaffold1958|size399804|quiver_183093_184625_ID=g19861	XP_013462751.1	Medtr2g022480.1	extracellulardermalglycoprotein[Medicagotruncatula]	F:GO:0004190; P:GO:0030163; P:GO:0006508	F:aspartic-type endopeptidase activity; P:protein catabolic process; P:proteolysis
scaffold196|size928295|quiver_212392_220324_ID=g107473	144.857	4.76224	2.30137e-12	0	scaffold196|size928295|quiver_212392_220324_ID=g107473	XP_003589496.1	Medtr1g025340.1	DUF668familyprotein[Medicagotruncatula]
scaffold1961|size150496|quiver_84766_88985_ID=g11850	890.91	3.35374	1.84146e-11	0	scaffold1961|size150496|quiver_84766_88985_ID=g11850	XP_003604720.1	Medtr4g016920.2	glycosidehydrolasefamily1protein[Medicagotruncatula]	P:GO:0005975; F:GO:0008422; P:GO:1901657; F:GO:0102483	P:carbohydrate metabolic process; F:beta-glucosidase activity; P:glycosyl compound metabolic process; F:scopolin beta-glucosidase activity
scaffold1974|size366209|quiver_132369_137531_ID=g144936	118.923	2.52	0.0242067	1e-32	scaffold1974|size366209|quiver_132369_137531_ID=g144936	XP_003594348.1	Medtr2g027600.1	heavymetaltransport/detoxificationsuperfamilyprotein[Medicagotruncatula]	F:GO:0046872; C:GO:0016021; P:GO:0030001	F:metal ion binding; C:integral component of membrane; P:metal ion transport
scaffold1976|size269067|quiver_175653_184050_ID=g139785	826.115	2.02974	4.85258e-06	0	scaffold1976|size269067|quiver_175653_184050_ID=g139785	XP_013463958.1	Medtr2g055690.1	LRRreceptor-likekinase[Medicagotruncatula]	C:GO:0016021; P:GO:0016310; F:GO:0016301	C:integral component of membrane; P:phosphorylation; F:kinase activity
scaffold1977|size160251|quiver_55377_59991_ID=g137286	52.5142	3.47366	0.000513671	0	scaffold1977|size160251|quiver_55377_59991_ID=g137286	XP_013455169.1	Medtr4g417270.1	verticilliumwiltdiseaseresistanceprotein[Medicagotruncatula]	C:GO:0016021	C:integral component of membrane
scaffold1984|size438347|quiver_133857_137481_ID=g119862	1607.84	3.98042	1.47943e-13	0	scaffold1984|size438347|quiver_133857_137481_ID=g119862	XP_013455077.1	Medtr4g025730.1	pectinesterase/pectinesteraseinhibitor[Medicagotruncatula]	P:GO:0045490; P:GO:0043086; C:GO:0005618; F:GO:0045330; C:GO:0005576; F:GO:0046910; P:GO:0042545; F:GO:0030599	P:pectin catabolic process; P:negative regulation of catalytic activity; C:cell wall; F:aspartyl esterase activity; C:extracellular region; F:pectinesterase inhibitor activity; P:cell wall modification; F:pectinesterase activity
scaffold199|size1146886|quiver_1139950_1144817_ID=g99207	269.046	2.13998	0.000113601	0	scaffold199|size1146886|quiver_1139950_1144817_ID=g99207	XP_003589297.2	Medtr1g021610.1	cysteine-richreceptor-kinase-likeprotein[Medicagotruncatula]	F:GO:0005524; C:GO:0009506; C:GO:0016021; F:GO:0004674; P:GO:0006468; P:GO:0042742; C:GO:0005886	F:ATP binding; C:plasmodesma; C:integral component of membrane; F:protein serine/threonine kinase activity; P:protein phosphorylation; P:defense response to bacterium; C:plasma membrane
scaffold199|size1146886|quiver_442020_443869_ID=g99113	107.82	2.02784	0.00269607	0	scaffold199|size1146886|quiver_442020_443869_ID=g99113	XP_013447178.1	Medtr8g099350.1	WRKYfamilytranscriptionfactor[Medicagotruncatula]	F:GO:0003700; P:GO:0009737; P:GO:0006355; F:GO:0043565	F:transcription factor activity, sequence-specific DNA binding; P:response to abscisic acid; P:regulation of transcription, DNA-templated; F:sequence-specific DNA binding
scaffold2|size3323527|quiver_2685202_2688442_ID=g112468	356.79	3.75269	2.36711e-08	0	scaffold2|size3323527|quiver_2685202_2688442_ID=g112468	XP_003630068.1	Medtr8g091390.1	L-ascorbateoxidase[Medicagotruncatula]	F:GO:0016722; F:GO:0005507; C:GO:0016021; P:GO:0055114; C:GO:0005576; F:GO:0008447	F:oxidoreductase activity, oxidizing metal ions; F:copper ion binding; C:integral component of membrane; P:oxidation-reduction process; C:extracellular region; F:L-ascorbate oxidase activity
scaffold2|size3323527|quiver_38669_41411_ID=g112133	1026.68	3.31004	7.8908e-07	0	scaffold2|size3323527|quiver_38669_41411_ID=g112133	XP_013447054.1	Medtr8g098485.1	BTB/POZdomainplantprotein[Medicagotruncatula]	P:GO:0051260	P:protein homooligomerization
scaffold2|size3323527|quiver_508917_510708_ID=g112185	62.9821	2.93472	0.00506975	3e-166	scaffold2|size3323527|quiver_508917_510708_ID=g112185	XP_013447112.1	Medtr8g098945.1	WRKYfamilytranscriptionfactor[Medicagotruncatula]	F:GO:0003700; P:GO:0006355; F:GO:0043565	F:transcription factor activity, sequence-specific DNA binding; P:regulation of transcription, DNA-templated; F:sequence-specific DNA binding
scaffold2000|size156389|quiver_153506_154556_ID=g76513	113.147	2.72045	9.28677e-06	5e-117	scaffold2000|size156389|quiver_153506_154556_ID=g76513	XP_003589562.1	Medtr1g026110.1	syringolide-inducedprotein14-1-1[Medicagotruncatula]
scaffold2000|size156389|quiver_45036_52528_ID=g76494	285.002	2.18697	0.00478148	0	scaffold2000|size156389|quiver_45036_52528_ID=g76494	XP_003589548.1	Medtr1g025950.1	cinnamylalcoholdehydrogenase-likeprotein[Medicagotruncatula]	F:GO:0008270; F:GO:0045551; F:GO:0046029; P:GO:0055114; F:GO:0052747	F:zinc ion binding; F:cinnamyl-alcohol dehydrogenase activity; F:mannitol dehydrogenase activity; P:oxidation-reduction process; F:sinapyl alcohol dehydrogenase activity
scaffold2007|size144774|quiver_85716_87815_ID=g57946	211.967	2.14497	7.23413e-06	0	scaffold2007|size144774|quiver_85716_87815_ID=g57946	XP_013458370.1	Medtr4g123573.1	rhomboid-likeprotein[Medicagotruncatula]	F:GO:0008270; P:GO:0006508; C:GO:0016021; F:GO:0004252; C:GO:0005886	F:zinc ion binding; P:proteolysis; C:integral component of membrane; F:serine-type endopeptidase activity; C:plasma membrane
scaffold2021|size143866|quiver_123636_128273_ID=g22216	156.115	6.30657	1.12933e-12	5e-127	scaffold2021|size143866|quiver_123636_128273_ID=g22216	XP_003604663.1	Medtr4g015680.1	trihelixtranscriptionfactorGT-3a-likeprotein[Medicagotruncatula]	C:GO:0005634; F:GO:0003700; P:GO:0006351; P:GO:0006355; F:GO:0043565	C:nucleus; F:transcription factor activity, sequence-specific DNA binding; P:transcription, DNA-templated; P:regulation of transcription, DNA-templated; F:sequence-specific DNA binding
scaffold2021|size143866|quiver_55510_60861_ID=g22210	165.747	2.23258	0.00256429	0	scaffold2021|size143866|quiver_55510_60861_ID=g22210	XP_003604674.2	Medtr4g015790.1	leucoanthocyanidindioxygenase-likeprotein[Medicagotruncatula]	F:GO:0005506; P:GO:0055114; F:GO:0050589	F:iron ion binding; P:oxidation-reduction process; F:leucocyanidin oxygenase activity
scaffold2027|size143423|quiver_120876_122990_ID=g7119	238.305	7.65179	1.68434e-19	0	scaffold2027|size143423|quiver_120876_122990_ID=g7119	XP_013453735.1	Medtr5g035665.1	DUF1262familyprotein[Medicagotruncatula]
scaffold2027|size143423|quiver_59016_64506_ID=g7108	57.4697	2.97343	0.000161958	4e-16	scaffold2027|size143423|quiver_59016_64506_ID=g7108	XP_003613355.1	Medtr5g035610.1	transmembraneprotein,putative[Medicagotruncatula]	C:GO:0016021	C:integral component of membrane
scaffold2027|size143423|quiver_87136_89981_ID=g7113	310.898	4.6945	0.000123704	0	scaffold2027|size143423|quiver_87136_89981_ID=g7113	XP_013453735.1	Medtr5g035665.1	DUF1262familyprotein[Medicagotruncatula]
scaffold2030|size295233|quiver_168181_175459_ID=g164751	63.9751	3.87774	6.94348e-05	0	scaffold2030|size295233|quiver_168181_175459_ID=g164751	XP_003615450.2	Medtr5g068190.1	cysteine-richreceptor-kinase-likeprotein[Medicagotruncatula]	F:GO:0005524; C:GO:0009506; C:GO:0016021; F:GO:0004674; P:GO:0006468; P:GO:0042742; C:GO:0005886	F:ATP binding; C:plasmodesma; C:integral component of membrane; F:protein serine/threonine kinase activity; P:protein phosphorylation; P:defense response to bacterium; C:plasma membrane
scaffold2036|size157892|quiver_147304_150411_ID=g149968	96.2373	6.76713	2.05166e-13	3e-134	scaffold2036|size157892|quiver_147304_150411_ID=g149968	XP_003614321.1	Medtr5g048160.1	F-boxproteininteractiondomainprotein[Medicagotruncatula]	P:GO:0044267	P:cellular protein metabolic process
scaffold2040|size440868|quiver_43366_59520_ID=g139806	68.3514	2.15729	0.0204607	0	scaffold2040|size440868|quiver_43366_59520_ID=g139806	XP_003596523.1	Medtr2g081470.1	S-locuslectinkinasefamilyprotein[Medicagotruncatula]	F:GO:0005524; P:GO:0048544; C:GO:0016021; F:GO:0004674; F:GO:0030246; P:GO:0006468	F:ATP binding; P:recognition of pollen; C:integral component of membrane; F:protein serine/threonine kinase activity; F:carbohydrate binding; P:protein phosphorylation
scaffold2040|size440868|quiver_71426_77091_ID=g139809	60.6893	2.57537	2.98598e-05	0	scaffold2040|size440868|quiver_71426_77091_ID=g139809	XP_003596523.1	Medtr2g081470.1	S-locuslectinkinasefamilyprotein[Medicagotruncatula]	F:GO:0005524; P:GO:0048544; C:GO:0016021; F:GO:0004674; F:GO:0030246; P:GO:0006468	F:ATP binding; P:recognition of pollen; C:integral component of membrane; F:protein serine/threonine kinase activity; F:carbohydrate binding; P:protein phosphorylation
scaffold205|size827001|quiver_215510_221009_ID=g82859	309.248	2.29261	4.52495e-06	1e-142	scaffold205|size827001|quiver_215510_221009_ID=g82859	XP_013446753.1	Medtr8g089880.1	zincfinger,C3HC4type(RINGfinger)protein[Medicagotruncatula]	F:GO:0004842; F:GO:0008270; C:GO:0016021; P:GO:0043068; C:GO:0005886; P:GO:0051865	F:ubiquitin-protein transferase activity; F:zinc ion binding; C:integral component of membrane; P:positive regulation of programmed cell death; C:plasma membrane; P:protein autoubiquitination
scaffold205|size827001|quiver_464410_466263_ID=g82891	63.2626	3.52242	0.000536623	0	scaffold205|size827001|quiver_464410_466263_ID=g82891	XP_013446783.1	Medtr8g090095.1	zeatinO-glucosyltransferase-likeprotein[Medicagotruncatula]	F:GO:0008194; P:GO:0052696; F:GO:0016758; C:GO:0043231; P:GO:0009813	F:UDP-glycosyltransferase activity; P:flavonoid glucuronidation; F:transferase activity, transferring hexosyl groups; C:intracellular membrane-bounded organelle; P:flavonoid biosynthetic process
scaffold2057|size266460|quiver_139756_141646_ID=g95630	57.9891	3.519	6.04894e-05	0	scaffold2057|size266460|quiver_139756_141646_ID=g95630	XP_013469836.1	Medtr1g103680.1	cytochromeP450familyprotein[Medicagotruncatula]	F:GO:0005506; C:GO:0016020; P:GO:0044550; F:GO:0016709; P:GO:0055114; F:GO:0020037	F:iron ion binding; C:membrane; P:secondary metabolite biosynthetic process; F:oxidoreductase activity, acting on paired donors, with incorporation or reduction of molecular oxygen, NAD(P)H as one donor, and incorporation of one atom of oxygen; P:oxidation-reduction process; F:heme binding
scaffold2063|size139960|quiver_7606_11860_ID=g79211	352.865	2.11911	0.0228406	2e-145	scaffold2063|size139960|quiver_7606_11860_ID=g79211	XP_003604990.1	Medtr4g022570.1	synaptobrevin-likeprotein[Medicagotruncatula]	P:GO:0006906; C:GO:0016021; F:GO:0005484; C:GO:0031201; F:GO:0000149; P:GO:0006887	P:vesicle fusion; C:integral component of membrane; F:SNAP receptor activity; C:SNARE complex; F:SNARE binding; P:exocytosis
scaffold2065|size139834|quiver_57026_64192_ID=g73774	157.088	3.69141	8.3319e-08	0	scaffold2065|size139834|quiver_57026_64192_ID=g73774	XP_003604545.2	Medtr4g014340.1	diseaseresistanceprotein(TIR-NBS-LRRclass),putative[Medicagotruncatula]	C:GO:0016020; P:GO:0050896	C:membrane; P:response to stimulus
scaffold207|size1276015|quiver_290418_292493_ID=g77366	1720.95	4.69768	2.41449e-11	1e-176	scaffold207|size1276015|quiver_290418_292493_ID=g77366	XP_013458141.1	Medtr4g116920.1	glycosidehydrolasefamily18protein[Medicagotruncatula]	F:GO:0004568; P:GO:0005975; P:GO:0006032	F:chitinase activity; P:carbohydrate metabolic process; P:chitin catabolic process
scaffold2072|size189573|quiver_148644_149771_ID=g55249	355.577	2.15675	0.00011365	0	scaffold2072|size189573|quiver_148644_149771_ID=g55249	XP_013452513.1	Medtr6g464320.1	gibberellinreceptorGID1,putative[Medicagotruncatula]	P:GO:0008152; F:GO:0016787	P:metabolic process; F:hydrolase activity
scaffold2078|size138576|quiver_47957_49051_ID=g39622	76.7971	3.00164	0.000296262	4e-22	scaffold2078|size138576|quiver_47957_49051_ID=g39622	XP_013452697.1	Medtr6g472230.1	diseaseresistanceprotein(TIR-NBS-LRRclass),putative[Medicagotruncatula]	F:GO:0003677; F:GO:0008270; P:GO:0006310; P:GO:0015074	F:DNA binding; F:zinc ion binding; P:DNA recombination; P:DNA integration
scaffold2094|size137102|quiver_82623_86051_ID=g164775	127.061	2.32801	0.00211961	0	scaffold2094|size137102|quiver_82623_86051_ID=g164775	XP_003616414.2	Medtr5g079980.1	receptor-likeprotein[Medicagotruncatula]	C:GO:0016020	C:membrane
scaffold21|size1494754|quiver_141286_143938_ID=g61054	93.9054	2.18987	0.0030634	0	scaffold21|size1494754|quiver_141286_143938_ID=g61054	XP_003610463.1	Medtr4g132430.1	WRKY1btranscriptionfactor[Medicagotruncatula]	F:GO:0003700; P:GO:0006355; F:GO:0043565	F:transcription factor activity, sequence-specific DNA binding; P:regulation of transcription, DNA-templated; F:sequence-specific DNA binding
scaffold21|size1494754|quiver_665711_670199_ID=g61129	55.8758	5.14581	7.02908e-08	0	scaffold21|size1494754|quiver_665711_670199_ID=g61129	XP_003610399.2	Medtr4g131800.1	glucose6-phosphate/phosphatetranslocator1[Medicagotruncatula]	P:GO:0005975; C:GO:0016021; F:GO:0008422; F:GO:0004693; P:GO:0051726; P:GO:0034219; F:GO:0005215; F:GO:0102483	P:carbohydrate metabolic process; C:integral component of membrane; F:beta-glucosidase activity; F:cyclin-dependent protein serine/threonine kinase activity; P:regulation of cell cycle; P:carbohydrate transmembrane transport; F:transporter activity; F:scopolin beta-glucosidase activity
scaffold211|size866022|quiver_597698_602676_ID=g66970	620.656	4.59121	1.16103e-10	0	scaffold211|size866022|quiver_597698_602676_ID=g66970	XP_013460286.1	Medtr3g464580.1	asparaginesynthetase[glutamine-hydrolyzing]protein[Medicagotruncatula]	F:GO:0005524; F:GO:0042803; P:GO:0070981; P:GO:0006541; C:GO:0005829; F:GO:0004066; P:GO:0009646	F:ATP binding; F:protein homodimerization activity; P:L-asparagine biosynthetic process; P:glutamine metabolic process; C:cytosol; F:asparagine synthase (glutamine-hydrolyzing) activity; P:response to absence of light
scaffold2112|size177009|quiver_113483_114771_ID=g119931	396.738	2.18279	8.8432e-06	0	scaffold2112|size177009|quiver_113483_114771_ID=g119931	XP_003619882.2	Medtr6g071280.1	MAPkinasekinase[Medicagotruncatula]	F:GO:0005524; F:GO:0004702; C:GO:0005737; P:GO:0006468	F:ATP binding; F:signal transducer, downstream of receptor, with serine/threonine kinase activity; C:cytoplasm; P:protein phosphorylation
scaffold2117|size313777|quiver_48646_51009_ID=g106203	1596.14	2.64701	3.79559e-08	3e-167	scaffold2117|size313777|quiver_48646_51009_ID=g106203	XP_013444892.1	Medtr8g031560.1	eukaryotictranslationinitiationfactor3subunitG[Medicagotruncatula]	F:GO:0000166; F:GO:0003743; P:GO:0001731; C:GO:0016282; C:GO:0033290; P:GO:0006446; C:GO:0005852	F:nucleotide binding; F:translation initiation factor activity; P:formation of translation preinitiation complex; C:eukaryotic 43S preinitiation complex; C:eukaryotic 48S preinitiation complex; P:regulation of translational initiation; C:eukaryotic translation initiation factor 3 complex
scaffold212|size955095|quiver_443517_449555_ID=g64296	141.163	2.38071	0.00239182	6e-160	scaffold212|size955095|quiver_443517_449555_ID=g64296	XP_013461478.1	Medtr3g093660.1	RINGzincfingerprotein,putative[Medicagotruncatula]	C:GO:0016021	C:integral component of membrane
scaffold2121|size141329|quiver_75046_84029_ID=g95656	68.7722	4.19633	6.43512e-06	0	scaffold2121|size141329|quiver_75046_84029_ID=g95656	XP_003604643.1	Medtr4g015460.1	glycosidehydrolasefamily1protein[Medicagotruncatula]	P:GO:0005975; P:GO:0009651; C:GO:0016021; P:GO:0019762; F:GO:0008422; P:GO:0009725	P:carbohydrate metabolic process; P:response to salt stress; C:integral component of membrane; P:glucosinolate catabolic process; F:beta-glucosidase activity; P:response to hormone
scaffold2126|size134075|quiver_115078_124291_ID=g81983	58.9043	2.76417	0.000160211	0	scaffold2126|size134075|quiver_115078_124291_ID=g81983	XP_013451752.1	Medtr6g034310.1	ABCtransporter-likefamily-protein[Medicagotruncatula]	F:GO:0005524; F:GO:0042626; P:GO:0055085; C:GO:0016021	F:ATP binding; F:ATPase activity, coupled to transmembrane movement of substances; P:transmembrane transport; C:integral component of membrane
scaffold213|size678123|quiver_321029_324330_ID=g61592	88.5641	3.32766	6.60824e-06	0	scaffold213|size678123|quiver_321029_324330_ID=g61592	XP_003613113.1	Medtr5g032910.1	plantintracellularras-group-relatedLRRprotein[Medicagotruncatula]	F:GO:0016787	F:hydrolase activity
scaffold2133|size133414|quiver_71996_75253_ID=g63378	81.5191	5.42737	9.80848e-12	0	scaffold2133|size133414|quiver_71996_75253_ID=g63378	XP_003621484.1	Medtr7g014510.1	isoflavone-7-O-methyltransferase[Medicagotruncatula]	P:GO:0009717; F:GO:0030746; F:GO:0046983; F:GO:0033800; P:GO:0032259	P:isoflavonoid biosynthetic process; F:isoflavone 4'-O-methyltransferase activity; F:protein dimerization activity; F:isoflavone 7-O-methyltransferase activity; P:methylation
scaffold2138|size132595|quiver_32646_33877_ID=g50369	106.848	3.66455	4.83302e-05	0	scaffold2138|size132595|quiver_32646_33877_ID=g50369	XP_003625289.1	Medtr7g093530.1	xyloglucanendotransglucosylase/hydrolasefamilyprotein[Medicagotruncatula]	C:GO:0005618; C:GO:0048046; P:GO:0071555; F:GO:0004553; F:GO:0016762; P:GO:0010411; P:GO:0042546	C:cell wall; C:apoplast; P:cell wall organization; F:hydrolase activity, hydrolyzing O-glycosyl compounds; F:xyloglucan:xyloglucosyl transferase activity; P:xyloglucan metabolic process; P:cell wall biogenesis
scaffold214|size862267|quiver_542864_544411_ID=g58919	719.879	5.3121	1.53834e-44	0	scaffold214|size862267|quiver_542864_544411_ID=g58919	XP_013457291.1	Medtr4g094492.1	reticulineoxidase-likeprotein[Medicagotruncatula]	F:GO:0016614; F:GO:0050660; P:GO:0055114	F:oxidoreductase activity, acting on CH-OH group of donors; F:flavin adenine dinucleotide binding; P:oxidation-reduction process
scaffold214|size862267|quiver_547064_548877_ID=g58920	99.6313	6.29219	2.33901e-13	0	scaffold214|size862267|quiver_547064_548877_ID=g58920	XP_013457292.1	Medtr4g094495.1	reticulineoxidase-likeprotein[Medicagotruncatula]	F:GO:0016614; F:GO:0050660; P:GO:0055114	F:oxidoreductase activity, acting on CH-OH group of donors; F:flavin adenine dinucleotide binding; P:oxidation-reduction process
scaffold2148|size347898|quiver_35266_36581_ID=g24605	57.1319	6.71587	3.34547e-09	5e-73	scaffold2148|size347898|quiver_35266_36581_ID=g24605	XP_013464081.1	Medtr2g461570.1	leguminosingroup486secretedpeptide[Medicagotruncatula]	C:GO:0016021	C:integral component of membrane
scaffold2155|size186997|quiver_31880_36241_ID=g7156	53.1347	5.69447	2.57819e-08	2e-158	scaffold2155|size186997|quiver_31880_36241_ID=g7156	XP_003621917.1	Medtr7g025000.1	cysteine/histidine-richC1domainprotein[Medicagotruncatula]	F:GO:0000166; C:GO:0016021	F:nucleotide binding; C:integral component of membrane
scaffold2174|size129676|quiver_37896_40942_ID=g125054	62.9251	6.18726	1.16103e-10	0	scaffold2174|size129676|quiver_37896_40942_ID=g125054	XP_003628050.1	Medtr8g041890.1	cysteine-richreceptor-likekinase[Medicagotruncatula]	F:GO:0005524; C:GO:0016021; F:GO:0004674; P:GO:0006468	F:ATP binding; C:integral component of membrane; F:protein serine/threonine kinase activity; P:protein phosphorylation
scaffold2175|size206573|quiver_20505_22851_ID=g122571	86.2692	2.3915	0.00133679	0	scaffold2175|size206573|quiver_20505_22851_ID=g122571	XP_013455206.1	Medtr4g029710.1	LRRreceptor-likekinase[Medicagotruncatula]	F:GO:0005524; C:GO:0016021; F:GO:0004674; P:GO:0006468	F:ATP binding; C:integral component of membrane; F:protein serine/threonine kinase activity; P:protein phosphorylation
scaffold2183|size129046|quiver_125666_129701_ID=g101039	81.4791	2.12618	0.0210418	2e-22	scaffold2183|size129046|quiver_125666_129701_ID=g101039	XP_013452697.1	Medtr6g472230.1	diseaseresistanceprotein(TIR-NBS-LRRclass),putative[Medicagotruncatula]	F:GO:0003676; F:GO:0008270	F:nucleic acid binding; F:zinc ion binding
scaffold2187|size160533|quiver_115856_117735_ID=g89895	383.136	2.03584	0.000592566	0	scaffold2187|size160533|quiver_115856_117735_ID=g89895	XP_013465832.1	Medtr1g013150.1	glycosidehydrolasefamily18protein[Medicagotruncatula]	F:GO:0004568; P:GO:0005975; F:GO:0008061; P:GO:0006032; C:GO:0005576	F:chitinase activity; P:carbohydrate metabolic process; F:chitin binding; P:chitin catabolic process; C:extracellular region
scaffold219|size675333|quiver_426787_429358_ID=g46224	652.664	4.08049	2.46101e-09	0	scaffold219|size675333|quiver_426787_429358_ID=g46224	XP_003618076.1	Medtr5g098720.1	phenylalanineammonia-lyase-likeprotein[Medicagotruncatula]	P:GO:0006559; C:GO:0005737; F:GO:0045548; P:GO:0009800	P:L-phenylalanine catabolic process; C:cytoplasm; F:phenylalanine ammonia-lyase activity; P:cinnamic acid biosynthetic process
scaffold2197|size165034|quiver_76946_82649_ID=g63403	299.335	2.89664	1.65445e-06	0	scaffold2197|size165034|quiver_76946_82649_ID=g63403	XP_013455356.1	Medtr4g036080.1	diseaseresistanceprotein(TIR-NBS-LRRclass),putative[Medicagotruncatula]	P:GO:0007165; F:GO:0043531; P:GO:0006952	P:signal transduction; F:ADP binding; P:defense response
scaffold2199|size372502|quiver_320899_324223_ID=g58040	58.9138	7.16089	1.23851e-11	0	scaffold2199|size372502|quiver_320899_324223_ID=g58040	XP_003596387.1	Medtr2g076690.1	P-loopnucleosidetriphosphatehydrolasesuperfamilyprotein[Medicagotruncatula]	F:GO:0005524; F:GO:0016787	F:ATP binding; F:hydrolase activity
scaffold220|size672635|quiver_627981_636746_ID=g43822	395.716	3.34508	3.09725e-07	0	scaffold220|size672635|quiver_627981_636746_ID=g43822	XP_003630390.1	Medtr8g095080.1	DUF668familyprotein[Medicagotruncatula]
scaffold221|size1348323|quiver_965304_969177_ID=g40774	63.1265	2.00302	0.00787519	0	scaffold221|size1348323|quiver_965304_969177_ID=g40774	XP_013447272.1	Medtr8g100075.1	methyltransferasePMT16,putative[Medicagotruncatula]	C:GO:0005802; C:GO:0005768; C:GO:0016021; C:GO:0005774; F:GO:0008757; P:GO:0032259	C:trans-Golgi network; C:endosome; C:integral component of membrane; C:vacuolar membrane; F:S-adenosylmethionine-dependent methyltransferase activity; P:methylation
scaffold2211|size137345|quiver_14936_18709_ID=g27215	556.41	3.88021	1.32856e-11	0	scaffold2211|size137345|quiver_14936_18709_ID=g27215	XP_003599287.1	Medtr3g031220.1	WRKYtranscriptionfactor[Medicagotruncatula]	F:GO:0003700; P:GO:0006355; F:GO:0043565	F:transcription factor activity, sequence-specific DNA binding; P:regulation of transcription, DNA-templated; F:sequence-specific DNA binding
scaffold222|size670704|quiver_416610_424808_ID=g38226	118.574	4.58142	5.22437e-12	0	scaffold222|size670704|quiver_416610_424808_ID=g38226	XP_013464171.1	Medtr2g063823.1	gamete-likeprotein[Medicagotruncatula]	C:GO:0016021	C:integral component of membrane
scaffold2221|size124560|quiver_6451_10121_ID=g2404	197.43	2.08143	0.000215106	0	scaffold2221|size124560|quiver_6451_10121_ID=g2404	XP_013445609.1	Medtr8g465470.1	S-locuslectinkinasefamilyprotein[Medicagotruncatula]	F:GO:0005524; C:GO:0009506; P:GO:0048544; C:GO:0016021; F:GO:0004674; F:GO:0030246; P:GO:0006468; P:GO:0006952; C:GO:0005886	F:ATP binding; C:plasmodesma; P:recognition of pollen; C:integral component of membrane; F:protein serine/threonine kinase activity; F:carbohydrate binding; P:protein phosphorylation; P:defense response; C:plasma membrane
scaffold2229|size124027|quiver_59576_61656_ID=g147728	85.9688	2.04068	0.0022092	6e-95	scaffold2229|size124027|quiver_59576_61656_ID=g147728	XP_013445880.1	Medtr8g470550.1	LRRreceptor-likekinasefamilyprotein[Medicagotruncatula]	F:GO:0000166; C:GO:0016020; F:GO:0004672; P:GO:0016310	F:nucleotide binding; C:membrane; F:protein kinase activity; P:phosphorylation
scaffold223|size819255|quiver_1_3319_ID=g35754	81.1084	3.04187	9.01697e-06	3e-120	scaffold223|size819255|quiver_1_3319_ID=g35754	XP_003600771.1	Medtr3g069190.1	2-nitropropanedioxygenase-likeprotein[Medicagotruncatula]	F:GO:0051213; F:GO:0018580; C:GO:0005739; C:GO:0005829; P:GO:0009610; P:GO:0046686; P:GO:0055114	F:dioxygenase activity; F:nitronate monooxygenase activity; C:mitochondrion; C:cytosol; P:response to symbiotic fungus; P:response to cadmium ion; P:oxidation-reduction process
scaffold224|size668476|quiver_402154_403514_ID=g33187	131.972	2.79049	2.80532e-05	4e-116	scaffold224|size668476|quiver_402154_403514_ID=g33187	XP_003592634.1	Medtr1g110370.1	DUF1639familyprotein[Medicagotruncatula]
scaffold226|size683958|quiver_350668_353475_ID=g28276	102.472	2.01685	0.027119	0	scaffold226|size683958|quiver_350668_353475_ID=g28276	XP_003593773.2	Medtr2g017420.1	Serine/Threoninekinase,plant-typeprotein[Medicagotruncatula]	C:GO:0016021; P:GO:0016310; F:GO:0016301	C:integral component of membrane; P:phosphorylation; F:kinase activity
scaffold227|size832031|quiver_98036_99440_ID=g25417	54.4649	4.04869	0.00664745	0	scaffold227|size832031|quiver_98036_99440_ID=g25417	XP_003592293.2	Medtr1g101250.1	LRRreceptor-likekinase[Medicagotruncatula]	C:GO:0016021; P:GO:0016310; F:GO:0016301	C:integral component of membrane; P:phosphorylation; F:kinase activity
scaffold229|size1220275|quiver_674213_679037_ID=g20769	56.5483	2.58299	9.77323e-05	0	scaffold229|size1220275|quiver_674213_679037_ID=g20769	XP_013469585.1	Medtr1g097440.2	polyadenylate-bindingprotein[Medicagotruncatula]	F:GO:0000166; F:GO:0003723; C:GO:0005737	F:nucleotide binding; F:RNA binding; C:cytoplasm
scaffold23|size2167186|quiver_1330208_1330958_ID=g55828	65.7695	2.7522	2.09178e-05	1e-57	scaffold23|size2167186|quiver_1330208_1330958_ID=g55828	XP_013466486.1	Medtr1g029990.1	zinc-ribbondomainprotein[Medicagotruncatula]
scaffold2302|size115577|quiver_30346_36485_ID=g125098	367.969	2.20561	0.0325437	3.1	scaffold2302|size115577|quiver_30346_36485_ID=g125098	XP_003598693.1	Medtr2g089080.1	plantU-boxprotein,putative[Medicagotruncatula]
scaffold2302|size115577|quiver_37326_40864_ID=g125099	376.744	2.40463	0.016509	3.1	scaffold2302|size115577|quiver_37326_40864_ID=g125099	XP_003598693.1	Medtr2g089080.1	plantU-boxprotein,putative[Medicagotruncatula]
scaffold2302|size115577|quiver_41706_45243_ID=g125100	369.237	2.11267	0.0422004	3.1	scaffold2302|size115577|quiver_41706_45243_ID=g125100	XP_003598693.1	Medtr2g089080.1	plantU-boxprotein,putative[Medicagotruncatula]
scaffold2312|size234070|quiver_164296_171632_ID=g98277	64.7794	3.43032	0.000295829	0	scaffold2312|size234070|quiver_164296_171632_ID=g98277	XP_003614663.2	Medtr5g057040.1	F-boxproteininteractiondomainprotein[Medicagotruncatula]
scaffold2318|size155339|quiver_81196_87761_ID=g82037	95.2635	4.05796	4.12562e-05	2e-67	scaffold2318|size155339|quiver_81196_87761_ID=g82037	XP_003597078.2	Medtr0008s0470.1	mybtranscriptionfactor[Medicagotruncatula]	F:GO:0003677	F:DNA binding
scaffold232|size658501|quiver_528340_530303_ID=g12799	52.1526	3.67702	2.24426e-07	0.52	scaffold232|size658501|quiver_528340_530303_ID=g12799	XP_013455240.1	Medtr4g070780.1	pentatricopeptide(PPR)repeatprotein[Medicagotruncatula]
scaffold2326|size178909|quiver_99292_102951_ID=g60750	81.5453	4.36667	2.709e-07	0	scaffold2326|size178909|quiver_99292_102951_ID=g60750	XP_013459475.1	Medtr3g040800.1	tyrosinekinasefamilyprotein[Medicagotruncatula]	F:GO:0005524; F:GO:0004674; P:GO:0006468	F:ATP binding; F:protein serine/threonine kinase activity; P:protein phosphorylation
scaffold235|size657174|quiver_30696_32516_ID=g5560	55.6611	7.05341	4.15351e-11	7e-174	scaffold235|size657174|quiver_30696_32516_ID=g5560	XP_003599217.1	Medtr3g030320.1	F-boxproteininteractiondomainprotein[Medicagotruncatula]
scaffold2356|size268159|quiver_44929_46011_ID=g150045	76.9421	5.61266	1.04228e-08	2e-133	scaffold2356|size268159|quiver_44929_46011_ID=g150045	XP_003619854.2	Medtr6g071410.1	lateembryogenesisabundantprotein[Medicagotruncatula]	C:GO:0009506; C:GO:0016021; P:GO:0006952; F:GO:0004871; C:GO:0046658	C:plasmodesma; C:integral component of membrane; P:defense response; F:signal transducer activity; C:anchored component of plasma membrane
scaffold238|size1320973|quiver_468922_472145_ID=g163006	123.801	4.7228	1.89391e-12	0	scaffold238|size1320973|quiver_468922_472145_ID=g163006	XP_003592617.2	Medtr1g110180.1	wallassociatedkinase-likeprotein[Medicagotruncatula]	F:GO:0005524; C:GO:0016021; P:GO:0007166; F:GO:0004674; P:GO:0006468; C:GO:0005886	F:ATP binding; C:integral component of membrane; P:cell surface receptor signaling pathway; F:protein serine/threonine kinase activity; P:protein phosphorylation; C:plasma membrane
scaffold239|size1410339|quiver_699841_701595_ID=g160650	891.192	4.32157	2.03214e-19	0	scaffold239|size1410339|quiver_699841_701595_ID=g160650	XP_013456930.1	Medtr4g088190.1	isoflavone-7-O-methyltransferase[Medicagotruncatula]	F:GO:0008171; F:GO:0030746; F:GO:0046983; P:GO:0009701; P:GO:0032259	F:O-methyltransferase activity; F:isoflavone 4'-O-methyltransferase activity; F:protein dimerization activity; P:isoflavonoid phytoalexin biosynthetic process; P:methylation
scaffold2397|size225691|quiver_73102_79621_ID=g42879	86.5856	2.2298	0.000392391	0	scaffold2397|size225691|quiver_73102_79621_ID=g42879	XP_003624300.1	Medtr7g081420.1	subtilisin-likeserineprotease[Medicagotruncatula]	C:GO:0005618; P:GO:0006508; F:GO:0004252	C:cell wall; P:proteolysis; F:serine-type endopeptidase activity
scaffold24|size1168646|quiver_1040239_1044335_ID=g53355	664.414	4.3984	1.27166e-12	0	scaffold24|size1168646|quiver_1040239_1044335_ID=g53355	XP_003617678.1	Medtr5g094250.1	pirin-likeplantprotein[Medicagotruncatula]
scaffold240|size1000043|quiver_176199_179482_ID=g157993	66.0455	4.46992	9.41002e-09	0	scaffold240|size1000043|quiver_176199_179482_ID=g157993	XP_013453024.1	Medtr6g084710.1	eukaryoticaspartylproteasefamilyprotein[Medicagotruncatula]	F:GO:0004190; F:GO:0005506; F:GO:0016705; P:GO:0030163; P:GO:0006508; C:GO:0016021; P:GO:0055114; F:GO:0016740; F:GO:0020037	F:aspartic-type endopeptidase activity; F:iron ion binding; F:oxidoreductase activity, acting on paired donors, with incorporation or reduction of molecular oxygen; P:protein catabolic process; P:proteolysis; C:integral component of membrane; P:oxidation-reduction process; F:transferase activity; F:heme binding
scaffold240|size1000043|quiver_590683_600033_ID=g158056	226.061	2.24361	0.00234246	0	scaffold240|size1000043|quiver_590683_600033_ID=g158056	XP_013453197.1	Medtr6g088835.1	phosphoinositide3-kinaseregulatorysubunit-likeprotein[Medicagotruncatula]	C:GO:0034272; C:GO:0034271; C:GO:0005770; P:GO:0045324; P:GO:0009555; F:GO:0004674; P:GO:0006468; P:GO:0009846; P:GO:0006623; C:GO:0005643; F:GO:0005524; C:GO:0071561; P:GO:0030242; P:GO:0016236	C:phosphatidylinositol 3-kinase complex, class III, type II; C:phosphatidylinositol 3-kinase complex, class III, type I; C:late endosome; P:late endosome to vacuole transport; P:pollen development; F:protein serine/threonine kinase activity; P:protein phosphorylation; P:pollen germination; P:protein targeting to vacuole; C:nuclear pore; F:ATP binding; C:nucleus-vacuole junction; P:pexophagy; P:ma…
scaffold240|size1000043|quiver_755704_759927_ID=g158077	735.089	5.94788	3.85604e-26	0	scaffold240|size1000043|quiver_755704_759927_ID=g158077	XP_013453185.1	Medtr6g088785.1	leucine-richreceptor-likekinasefamilyprotein[Medicagotruncatula]	F:GO:0005524; C:GO:0016021; F:GO:0004674; P:GO:0006468	F:ATP binding; C:integral component of membrane; F:protein serine/threonine kinase activity; P:protein phosphorylation
scaffold240|size1000043|quiver_867517_872221_ID=g158093	885.957	2.09283	3.62473e-07	0	scaffold240|size1000043|quiver_867517_872221_ID=g158093	XP_013453164.1	Medtr6g088665.1	2OG-Fe(II)oxygenasefamilyoxidoreductase[Medicagotruncatula]	F:GO:0051213; F:GO:0005506; P:GO:0055114	F:dioxygenase activity; F:iron ion binding; P:oxidation-reduction process
scaffold2411|size144806|quiver_79071_85551_ID=g7234	286.445	2.06308	0.000812376	0	scaffold2411|size144806|quiver_79071_85551_ID=g7234	XP_003615703.2	Medtr5g071250.1	NAD(P)HdehydrogenaseB2[Medicagotruncatula]	F:GO:0003954; P:GO:0055114	F:NADH dehydrogenase activity; P:oxidation-reduction process
scaffold2412|size105564|quiver_81416_86447_ID=g4910	63.0789	3.78848	5.15023e-08	0	scaffold2412|size105564|quiver_81416_86447_ID=g4910	XP_013445956.1	Medtr8g064200.1	flavonolsynthase/flavanone3-hydroxylase[Medicagotruncatula]	F:GO:0051213; F:GO:0046872; P:GO:0055114	F:dioxygenase activity; F:metal ion binding; P:oxidation-reduction process
scaffold243|size648349|quiver_379899_381707_ID=g150757	90.3118	4.15694	0.00378669	1e-84	scaffold243|size648349|quiver_379899_381707_ID=g150757	XP_013467110.1	Medtr1g044155.1	AThookmotifDNA-bindingfamilyprotein[Medicagotruncatula]	F:GO:0003677	F:DNA binding
scaffold2431|size175466|quiver_86756_89992_ID=g122663	683.758	2.8351	5.2747e-08	0	scaffold2431|size175466|quiver_86756_89992_ID=g122663	XP_013455748.1	Medtr4g051622.1	pyridinenucleotide-disulfideoxidoreductasefamilyprotein[Medicagotruncatula]	F:GO:0016491; P:GO:0055114	F:oxidoreductase activity; P:oxidation-reduction process
scaffold2436|size127646|quiver_39325_40591_ID=g109177	60.4254	4.97244	4.66671e-11	0	scaffold2436|size127646|quiver_39325_40591_ID=g109177	XP_003623234.1	Medtr7g067510.1	lactosylceramide4-alpha-galactosyltransferase-likeprotein[Medicagotruncatula]	F:GO:0016757; C:GO:0016021	F:transferase activity, transferring glycosyl groups; C:integral component of membrane
scaffold2439|size102334|quiver_3455_9501_ID=g101116	71.1975	3.36223	0.000483233	0	scaffold2439|size102334|quiver_3455_9501_ID=g101116	XP_013458792.1	Medtr3g006730.2	glycyl-tRNAsynthetase/glycine-tRNAligase[Medicagotruncatula]	F:GO:0004820; F:GO:0005524; P:GO:0006426; C:GO:0005737; C:GO:0016021	F:glycine-tRNA ligase activity; F:ATP binding; P:glycyl-tRNA aminoacylation; C:cytoplasm; C:integral component of membrane
scaffold244|size647817|quiver_86526_91880_ID=g148384	470.185	4.14267	1.69801e-10	0	scaffold244|size647817|quiver_86526_91880_ID=g148384	XP_003610653.1	Medtr5g005480.1	cysteine-richreceptor-kinase-likeprotein[Medicagotruncatula]	F:GO:0005524; C:GO:0016021; F:GO:0004674; P:GO:0006468	F:ATP binding; C:integral component of membrane; F:protein serine/threonine kinase activity; P:protein phosphorylation
scaffold2456|size100521|quiver_77704_82251_ID=g55406	466.921	2.33656	0.00275204	0	scaffold2456|size100521|quiver_77704_82251_ID=g55406	XP_003605649.2	Medtr4g035330.1	cytochromeP450family81protein[Medicagotruncatula]	P:GO:0098542; F:GO:0005506; P:GO:0044550; C:GO:0016021; F:GO:0016709; P:GO:0042343; P:GO:0055114; F:GO:0020037	P:defense response to other organism; F:iron ion binding; P:secondary metabolite biosynthetic process; C:integral component of membrane; F:oxidoreductase activity, acting on paired donors, with incorporation or reduction of molecular oxygen, NAD(P)H as one donor, and incorporation of one atom of oxygen; P:indole glucosinolate metabolic process; P:oxidation-reduction process; F:heme binding
scaffold247|size1158704|quiver_242792_246263_ID=g140763	1137.23	3.30972	9.86389e-09	1e-107	scaffold247|size1158704|quiver_242792_246263_ID=g140763	XP_003594714.2	Medtr2g033820.1	WRKYfamilytranscriptionfactor[Medicagotruncatula]	C:GO:0005634; F:GO:0003700; P:GO:0045893; F:GO:0043565; P:GO:0042742	C:nucleus; F:transcription factor activity, sequence-specific DNA binding; P:positive regulation of transcription, DNA-templated; F:sequence-specific DNA binding; P:defense response to bacterium
scaffold249|size641338|quiver_414924_419852_ID=g135449	725.705	2.79606	4.0004e-06	2e-36	scaffold249|size641338|quiver_414924_419852_ID=g135449	XP_003602418.2	Medtr6g472230.1	SPFHdomain/band7familyprotein[Medicagotruncatula]	F:GO:0046872; F:GO:0016740; P:GO:0006259; F:GO:0016787	F:metal ion binding; F:transferase activity; P:DNA metabolic process; F:hydrolase activity
scaffold249|size641338|quiver_421576_424159_ID=g135450	53.6384	2.28209	0.0035584	0	scaffold249|size641338|quiver_421576_424159_ID=g135450	XP_003619957.2	Medtr6g072450.1	diseaseresistanceprotein(TIR-NBS-LRRclass)[Medicagotruncatula]	F:GO:0005524; P:GO:0007165; F:GO:0043531; F:GO:0016157; P:GO:0006952; P:GO:0005985	F:ATP binding; P:signal transduction; F:ADP binding; F:sucrose synthase activity; P:defense response; P:sucrose metabolic process
scaffold250|size690331|quiver_615982_617336_ID=g133057	130.491	5.31136	3.86724e-09	1e-156	scaffold250|size690331|quiver_615982_617336_ID=g133057	XP_003591357.1	Medtr1g086510.1	mybtranscriptionfactor[Medicagotruncatula]	F:GO:0003677	F:DNA binding
scaffold2501|size236692|quiver_171096_171648_ID=g106340	55.2024	5.39641	1.82433e-08	1e-39	scaffold2501|size236692|quiver_171096_171648_ID=g106340	XP_013449004.1	Medtr7g064050.1	hypotheticalproteinMTR_7g064050[Medicagotruncatula]
scaffold2507|size257229|quiver_183440_187332_ID=g89990	69.034	2.19454	0.00289496	0	scaffold2507|size257229|quiver_183440_187332_ID=g89990	XP_013457130.1	Medtr4g091850.1	G-typelectinS-receptor-likeSerine/Threonine-kinase[Medicagotruncatula]	F:GO:0005524; P:GO:0048544; C:GO:0016021; F:GO:0004674; F:GO:0030246; P:GO:0006468	F:ATP binding; P:recognition of pollen; C:integral component of membrane; F:protein serine/threonine kinase activity; F:carbohydrate binding; P:protein phosphorylation
scaffold251|size638043|quiver_551811_555349_ID=g130631	59.3825	3.92812	2.71718e-05	0	scaffold251|size638043|quiver_551811_555349_ID=g130631	XP_003610399.2	Medtr4g131800.1	glucose6-phosphate/phosphatetranslocator1[Medicagotruncatula]	P:GO:0005975; C:GO:0016021; F:GO:0008422; F:GO:0004693; P:GO:0051726; P:GO:0034219; F:GO:0005215; F:GO:0102483	P:carbohydrate metabolic process; C:integral component of membrane; F:beta-glucosidase activity; F:cyclin-dependent protein serine/threonine kinase activity; P:regulation of cell cycle; P:carbohydrate transmembrane transport; F:transporter activity; F:scopolin beta-glucosidase activity
scaffold252|size637385|quiver_470968_477832_ID=g128286	417.284	2.44232	7.373e-09	0	scaffold252|size637385|quiver_470968_477832_ID=g128286	XP_003612027.1	Medtr5g020530.1	P-loopnucleosidetriphosphatehydrolasesuperfamilyprotein[Medicagotruncatula]	F:GO:0005524; F:GO:0008568	F:ATP binding; F:microtubule-severing ATPase activity
scaffold253|size636462|quiver_505492_506385_ID=g125853	58.6735	3.20234	0.00135571	9e-84	scaffold253|size636462|quiver_505492_506385_ID=g125853	XP_013465875.1	Medtr1g015165.1	cytosolicclassIIsmallheat-shockprotein[Medicagotruncatula]	C:GO:0005737	C:cytoplasm
scaffold253|size636462|quiver_532493_533407_ID=g125855	100.891	3.63013	7.24481e-06	7e-87	scaffold253|size636462|quiver_532493_533407_ID=g125855	XP_013465875.1	Medtr1g015165.1	cytosolicclassIIsmallheat-shockprotein[Medicagotruncatula]	C:GO:0005737	C:cytoplasm
scaffold2539|size94206|quiver_10368_14341_ID=g7269	1052.81	2.16043	0.000334443	0	scaffold2539|size94206|quiver_10368_14341_ID=g7269	XP_013463333.1	Medtr2g437880.1	cytochromeP450family81protein[Medicagotruncatula]	C:GO:0005789; P:GO:0098542; F:GO:0048000; F:GO:0005506; F:GO:0070330; P:GO:0044550; C:GO:0016021; F:GO:0033773; P:GO:0042343; P:GO:0055114; F:GO:0020037	C:endoplasmic reticulum membrane; P:defense response to other organism; F:isoflavone 3'-hydroxylase activity; F:iron ion binding; F:aromatase activity; P:secondary metabolite biosynthetic process; C:integral component of membrane; F:isoflavone 2'-hydroxylase activity; P:indole glucosinolate metabolic process; P:oxidation-reduction process; F:heme binding
scaffold254|size689047|quiver_106326_109696_ID=g123338	52.1538	3.55285	2.15856e-06	3e-132	scaffold254|size689047|quiver_106326_109696_ID=g123338	XP_003627843.1	Medtr8g039090.1	NADPH:quinoneoxidoreductase-likeprotein[Medicagotruncatula]	C:GO:0009570; F:GO:0016491; C:GO:0016021; C:GO:0005829; P:GO:0055114; P:GO:0009735; C:GO:0005886	C:chloroplast stroma; F:oxidoreductase activity; C:integral component of membrane; C:cytosol; P:oxidation-reduction process; P:response to cytokinin; C:plasma membrane
scaffold2551|size161479|quiver_93276_94951_ID=g142636	710.72	3.97526	1.45946e-21	0	scaffold2551|size161479|quiver_93276_94951_ID=g142636	XP_003622634.2	Medtr0078s0010.1	UDP-glucosyltransferasefamilyprotein[Medicagotruncatula]	P:GO:0052696; F:GO:0080043; C:GO:0043231; F:GO:0080044; P:GO:0009813	P:flavonoid glucuronidation; F:quercetin 3-O-glucosyltransferase activity; C:intracellular membrane-bounded organelle; F:quercetin 7-O-glucosyltransferase activity; P:flavonoid biosynthetic process
scaffold256|size630666|quiver_488189_500000_ID=g118350	105.766	3.11263	1.09736e-05	0	scaffold256|size630666|quiver_488189_500000_ID=g118350	XP_013457080.1	Medtr4g089060.1	epoxidehydrolase-likeprotein[Medicagotruncatula]	C:GO:0016021; F:GO:0004301	C:integral component of membrane; F:epoxide hydrolase activity
scaffold2587|size129811|quiver_19150_25791_ID=g47903	131.523	2.03263	0.00135038	0	scaffold2587|size129811|quiver_19150_25791_ID=g47903	XP_013447365.1	Medtr8g105700.1	MACPFdomainprotein[Medicagotruncatula]
scaffold26|size1174218|quiver_951032_958072_ID=g48286	1636.88	5.38199	3.89535e-15	0	scaffold26|size1174218|quiver_951032_958072_ID=g48286	XP_003626279.2	Medtr7g113410.1	linoleate9S-lipoxygenase-likeprotein[Medicagotruncatula]	F:GO:0016702; F:GO:0046872; P:GO:0031408; P:GO:0055114	F:oxidoreductase activity, acting on single donors with incorporation of molecular oxygen, incorporation of two atoms of oxygen; F:metal ion binding; P:oxylipin biosynthetic process; P:oxidation-reduction process
scaffold2600|size123179|quiver_9618_11781_ID=g14600	62.9546	3.84091	1.15928e-06	0	scaffold2600|size123179|quiver_9618_11781_ID=g14600	XP_013466272.1	Medtr1g027050.1	stress-inducedreceptor-likekinase[Medicagotruncatula]	F:GO:0005524; C:GO:0016021; F:GO:0004674; P:GO:0006468; F:GO:0030247	F:ATP binding; C:integral component of membrane; F:protein serine/threonine kinase activity; P:protein phosphorylation; F:polysaccharide binding
scaffold261|size651484|quiver_154266_156856_ID=g104463	389.245	3.43003	2.02101e-06	0	scaffold261|size651484|quiver_154266_156856_ID=g104463	XP_003614127.2	Medtr5g045160.1	plant/T31B5-30protein[Medicagotruncatula]
scaffold2622|size120400|quiver_33696_37185_ID=g125196	564.615	2.0093	0.000503122	4e-119	scaffold2622|size120400|quiver_33696_37185_ID=g125196	XP_013444474.1	Medtr8g021380.1	jasmonatezim-domainprotein[Medicagotruncatula]	C:GO:0005634; F:GO:0003714; C:GO:0016021; P:GO:0009611; P:GO:2000022; P:GO:0031347; P:GO:1903507	C:nucleus; F:transcription corepressor activity; C:integral component of membrane; P:response to wounding; P:regulation of jasmonic acid mediated signaling pathway; P:regulation of defense response; P:negative regulation of nucleic acid-templated transcription
scaffold2624|size133834|quiver_113170_120821_ID=g120119	101.65	2.12194	0.000363068	0	scaffold2624|size133834|quiver_113170_120821_ID=g120119	XP_013460092.1	Medtr3g461520.1	proteasomeactivatorcomplexsubunit-likeprotein[Medicagotruncatula]	C:GO:0000502	C:proteasome complex
scaffold2641|size179835|quiver_31736_47921_ID=g73990	382.268	3.35036	2.63339e-10	0	scaffold2641|size179835|quiver_31736_47921_ID=g73990	XP_003604720.1	Medtr4g016920.1	glycosidehydrolasefamily1protein[Medicagotruncatula]	P:GO:0005975; F:GO:0008422; P:GO:1901657; F:GO:0102483	P:carbohydrate metabolic process; F:beta-glucosidase activity; P:glycosyl compound metabolic process; F:scopolin beta-glucosidase activity
scaffold265|size1244111|quiver_750098_751758_ID=g93663	53.4223	4.67757	2.40716e-08	0	scaffold265|size1244111|quiver_750098_751758_ID=g93663	XP_003597099.1	Medtr2g089650.1	anthocyanin5-aromaticacyltransferase[Medicagotruncatula]	F:GO:0047672; F:GO:0047172	F:anthranilate N-benzoyltransferase activity; F:shikimate O-hydroxycinnamoyltransferase activity
scaffold265|size1244111|quiver_8756_15037_ID=g93543	137.074	2.54815	0.00751385	0	scaffold265|size1244111|quiver_8756_15037_ID=g93543	XP_003590387.1	Medtr1g061540.1	plant/T32M21-140protein[Medicagotruncatula]
scaffold265|size1244111|quiver_993280_995871_ID=g93689	94.9644	2.29527	0.00150867	0	scaffold265|size1244111|quiver_993280_995871_ID=g93689	XP_003597080.1	Medtr2g089440.1	S-locuslectinkinasefamilyprotein[Medicagotruncatula]	F:GO:0005524; P:GO:0048544; C:GO:0016021; F:GO:0004674; F:GO:0030246; P:GO:0006468	F:ATP binding; P:recognition of pollen; C:integral component of membrane; F:protein serine/threonine kinase activity; F:carbohydrate binding; P:protein phosphorylation
scaffold266|size641036|quiver_581766_584612_ID=g90943	208.334	2.42938	0.0266132	7e-175	scaffold266|size641036|quiver_581766_584612_ID=g90943	XP_003623638.1	Medtr7g073430.1	WRKYtranscriptionfactor[Medicagotruncatula]	F:GO:0003700; P:GO:0006355; F:GO:0043565	F:transcription factor activity, sequence-specific DNA binding; P:regulation of transcription, DNA-templated; F:sequence-specific DNA binding
scaffold267|size1260374|quiver_593020_594037_ID=g88190	54.1243	2.97033	3.32227e-06	2e-99	scaffold267|size1260374|quiver_593020_594037_ID=g88190	XP_003600691.1	Medtr3g065140.1	carbon-sulfurlyase[Medicagotruncatula]
scaffold2672|size83040|quiver_37892_41881_ID=g159983	543.066	4.06129	1.12958e-11	0	scaffold2672|size83040|quiver_37892_41881_ID=g159983	XP_003618972.1	Medtr6g029460.1	NADP-specificglutamatedehydrogenase[Medicagotruncatula]	F:GO:0016639; P:GO:0006520; P:GO:0055114	F:oxidoreductase activity, acting on the CH-NH2 group of donors, NAD or NADP as acceptor; P:cellular amino acid metabolic process; P:oxidation-reduction process
scaffold2678|size98807|quiver_51052_53961_ID=g145141	131.661	5.38713	2.25257e-19	0	scaffold2678|size98807|quiver_51052_53961_ID=g145141	XP_013452086.1	Medtr6g445440.1	plant/T31B5-30protein[Medicagotruncatula]
scaffold2684|size139068|quiver_21646_24537_ID=g129922	2215.47	2.84305	5.04573e-09	0	scaffold2684|size139068|quiver_21646_24537_ID=g129922	XP_003606669.1	Medtr4g064150.1	GRASfamilytranscriptionfactor[Medicagotruncatula]	C:GO:0005634; F:GO:0003700; P:GO:0006351; P:GO:0006355; F:GO:0043565	C:nucleus; F:transcription factor activity, sequence-specific DNA binding; P:transcription, DNA-templated; P:regulation of transcription, DNA-templated; F:sequence-specific DNA binding
scaffold2695|size108712|quiver_29336_34836_ID=g101193	3440.96	2.59989	3.29497e-10	0	scaffold2695|size108712|quiver_29336_34836_ID=g101193	XP_003627448.1	Medtr8g023140.1	alanineaminotransferase[Medicagotruncatula]	F:GO:0030170; P:GO:0045490; P:GO:0043086; F:GO:0004857; F:GO:0008483; C:GO:0005618; F:GO:0045330; C:GO:0016021; P:GO:0009058; P:GO:0042545; F:GO:0030599	F:pyridoxal phosphate binding; P:pectin catabolic process; P:negative regulation of catalytic activity; F:enzyme inhibitor activity; F:transaminase activity; C:cell wall; F:aspartyl esterase activity; C:integral component of membrane; P:biosynthetic process; P:cell wall modification; F:pectinesterase activity
scaffold27|size1383364|quiver_108406_109967_ID=g45734	3386.05	3.7236	2.58736e-08	5e-156	scaffold27|size1383364|quiver_108406_109967_ID=g45734	XP_003591636.2	Medtr1g090060.1	glutathioneS-transferase,amino-terminaldomainprotein[Medicagotruncatula]	P:GO:0009407; C:GO:0005737; P:GO:0006749; F:GO:0004364; F:GO:0004462	P:toxin catabolic process; C:cytoplasm; P:glutathione metabolic process; F:glutathione transferase activity; F:lactoylglutathione lyase activity
scaffold27|size1383364|quiver_496624_497246_ID=g45779	75.3423	7.04572	2.24547e-10	1e-57	scaffold27|size1383364|quiver_496624_497246_ID=g45779	XP_013469230.1	Medtr1g089000.1	hypotheticalproteinMTR_1g089000[Medicagotruncatula]
scaffold271|size1769276|quiver_1182903_1184217_ID=g77667	55.4823	6.38818	7.74426e-08	2e-166	scaffold271|size1769276|quiver_1182903_1184217_ID=g77667	XP_003599116.1	Medtr3g028060.1	BPS1-likeprotein[Medicagotruncatula]
scaffold2711|size80342|quiver_30326_32249_ID=g58155	191.466	8.32542	2.87092e-16	0	scaffold2711|size80342|quiver_30326_32249_ID=g58155	XP_003596412.1	Medtr2g076970.1	P-loopnucleosidetriphosphatehydrolasesuperfamilyprotein[Medicagotruncatula]	F:GO:0005524; F:GO:0016787	F:ATP binding; F:hydrolase activity
scaffold274|size613073|quiver_243306_248977_ID=g69720	96.6845	2.14189	0.00155642	0	scaffold274|size613073|quiver_243306_248977_ID=g69720	XP_003619685.2	Medtr6g061690.1	65-kDamicrotubule-associated-likeprotein[Medicagotruncatula]	P:GO:0000910; P:GO:0000226; F:GO:0008017	P:cytokinesis; P:microtubule cytoskeleton organization; F:microtubule binding
scaffold2740|size85858|quiver_73096_75729_ID=g150188	127.152	7.4091	7.75785e-21	3e-22	scaffold2740|size85858|quiver_73096_75729_ID=g150188	XP_013443959.1	Medtr8g009640.1	multidrugresistanceproteinABCtransporterfamilyprotein[Medicagotruncatula]	F:GO:0005524; F:GO:0042626; P:GO:0055085; C:GO:0016021	F:ATP binding; F:ATPase activity, coupled to transmembrane movement of substances; P:transmembrane transport; C:integral component of membrane
scaffold275|size1258834|quiver_748046_750591_ID=g67112	75.0517	2.09538	3.58339e-05	0	scaffold275|size1258834|quiver_748046_750591_ID=g67112	XP_013452988.1	Medtr6g083210.1	receptor-likekinase[Medicagotruncatula]	F:GO:0005524; P:GO:0018108; F:GO:0004714; F:GO:0032440; C:GO:0016021; P:GO:0055114; F:GO:0004674; F:GO:0030247	F:ATP binding; P:peptidyl-tyrosine phosphorylation; F:transmembrane receptor protein tyrosine kinase activity; F:2-alkenal reductase [NAD(P)] activity; C:integral component of membrane; P:oxidation-reduction process; F:protein serine/threonine kinase activity; F:polysaccharide binding
scaffold2756|size77676|quiver_11276_12325_ID=g109244	139.363	7.15207	9.81188e-16	7e-66	scaffold2756|size77676|quiver_11276_12325_ID=g109244	XP_013456776.1	Medtr4g082360.1	transmembraneprotein,putative[Medicagotruncatula]	C:GO:0016021	C:integral component of membrane
scaffold276|size608648|quiver_491839_496947_ID=g64440	198.921	2.0258	7.06866e-05	0	scaffold276|size608648|quiver_491839_496947_ID=g64440	XP_013456962.1	Medtr4g088400.1	cytochromeP450familyprotein[Medicagotruncatula]	F:GO:0005506; P:GO:0044550; C:GO:0016021; F:GO:0016709; P:GO:0055114; F:GO:0020037	F:iron ion binding; P:secondary metabolite biosynthetic process; C:integral component of membrane; F:oxidoreductase activity, acting on paired donors, with incorporation or reduction of molecular oxygen, NAD(P)H as one donor, and incorporation of one atom of oxygen; P:oxidation-reduction process; F:heme binding
scaffold277|size956582|quiver_658394_663921_ID=g61720	143.886	6.77477	2.07176e-16	0	scaffold277|size956582|quiver_658394_663921_ID=g61720	XP_003606369.2	Medtr4g058760.1	glycosyltransferasefamily2protein[Medicagotruncatula]	C:GO:0016021; F:GO:0016740	C:integral component of membrane; F:transferase activity
scaffold278|size607042|quiver_228653_231328_ID=g59003	185.204	2.21266	9.77968e-05	0	scaffold278|size607042|quiver_228653_231328_ID=g59003	XP_003589640.2	Medtr1g031460.1	receptor-likekinase[Medicagotruncatula]	F:GO:0005524; C:GO:0016021; F:GO:0004674; P:GO:0006468; F:GO:0030247	F:ATP binding; C:integral component of membrane; F:protein serine/threonine kinase activity; P:protein phosphorylation; F:polysaccharide binding
scaffold2782|size75548|quiver_21396_24880_ID=g39857	221.832	2.94086	1.75982e-06	0	scaffold2782|size75548|quiver_21396_24880_ID=g39857	XP_003620238.2	Medtr6g079000.1	diseaseresistanceprotein(TIR-NBS-LRRclass),putative[Medicagotruncatula]	F:GO:0005524; P:GO:0007165; C:GO:0016021; F:GO:0043531; P:GO:0006952	F:ATP binding; P:signal transduction; C:integral component of membrane; F:ADP binding; P:defense response
scaffold28|size2584658|quiver_1077521_1079301_ID=g43281	251.426	2.61643	6.73672e-05	0	scaffold28|size2584658|quiver_1077521_1079301_ID=g43281	XP_003610767.1	Medtr5g006780.1	12-oxophytodienoatereductase-likeprotein[Medicagotruncatula]	F:GO:0010181; F:GO:0016629; F:GO:0003959; P:GO:0055114; C:GO:0005622	F:FMN binding; F:12-oxophytodienoate reductase activity; F:NADPH dehydrogenase activity; P:oxidation-reduction process; C:intracellular
scaffold28|size2584658|quiver_1110899_1112881_ID=g43289	654.267	5.26956	7.99647e-21	0	scaffold28|size2584658|quiver_1110899_1112881_ID=g43289	XP_003610759.1	Medtr5g006710.1	12-oxophytodienoatereductase-likeprotein[Medicagotruncatula]	F:GO:0010181; F:GO:0016629; F:GO:0003959; P:GO:0055114; C:GO:0005622	F:FMN binding; F:12-oxophytodienoate reductase activity; F:NADPH dehydrogenase activity; P:oxidation-reduction process; C:intracellular
scaffold28|size2584658|quiver_1116155_1118181_ID=g43290	283.679	2.07174	0.0106875	0	scaffold28|size2584658|quiver_1116155_1118181_ID=g43290	XP_003610758.1	Medtr5g006670.1	12-oxophytodienoatereductase-likeprotein[Medicagotruncatula]	F:GO:0010181; F:GO:0016491; P:GO:0055114	F:FMN binding; F:oxidoreductase activity; P:oxidation-reduction process
scaffold28|size2584658|quiver_527414_532330_ID=g43196	165.133	8.45696	4.65332e-18	2e-161	scaffold28|size2584658|quiver_527414_532330_ID=g43196	XP_013453346.1	Medtr5g007713.1	chalconeandstilbenesynthasefamilyprotein[Medicagotruncatula]	F:GO:0016210; P:GO:0009813	F:naringenin-chalcone synthase activity; P:flavonoid biosynthetic process
scaffold28|size2584658|quiver_568267_569920_ID=g43203	1720.14	4.60009	4.15798e-09	0	scaffold28|size2584658|quiver_568267_569920_ID=g43203	XP_013453346.1	Medtr5g007713.1	chalconeandstilbenesynthasefamilyprotein[Medicagotruncatula]	F:GO:0016210; P:GO:0009813	F:naringenin-chalcone synthase activity; P:flavonoid biosynthetic process
scaffold28|size2584658|quiver_575057_578060_ID=g43204	2826.41	6.00216	1.32896e-27	0	scaffold28|size2584658|quiver_575057_578060_ID=g43204	XP_013453346.1	Medtr5g007713.1	chalconeandstilbenesynthasefamilyprotein[Medicagotruncatula]	F:GO:0016210; P:GO:0009813	F:naringenin-chalcone synthase activity; P:flavonoid biosynthetic process
scaffold28|size2584658|quiver_734322_736267_ID=g43231	53.4737	5.17945	7.74211e-13	0	scaffold28|size2584658|quiver_734322_736267_ID=g43231	XP_003610827.1	Medtr5g007450.1	cytochromeP450family71protein[Medicagotruncatula]	F:GO:0005506; P:GO:0044550; C:GO:0016021; F:GO:0016709; P:GO:0055114; F:GO:0020037	F:iron ion binding; P:secondary metabolite biosynthetic process; C:integral component of membrane; F:oxidoreductase activity, acting on paired donors, with incorporation or reduction of molecular oxygen, NAD(P)H as one donor, and incorporation of one atom of oxygen; P:oxidation-reduction process; F:heme binding
scaffold28|size2584658|quiver_85026_88342_ID=g43143	420.019	2.24379	7.02466e-07	0	scaffold28|size2584658|quiver_85026_88342_ID=g43143	XP_013469509.1	Medtr1g096270.1	LRRreceptor-likekinasefamilyprotein[Medicagotruncatula]	F:GO:0005524; C:GO:0016021; F:GO:0004672; P:GO:0006468	F:ATP binding; C:integral component of membrane; F:protein kinase activity; P:protein phosphorylation
scaffold280|size776349|quiver_692645_696146_ID=g53745	614	2.34054	6.18549e-05	5e-134	scaffold280|size776349|quiver_692645_696146_ID=g53745	XP_013444664.1	Medtr8g027860.1	WRKYfamilytranscriptionfactor[Medicagotruncatula]	F:GO:0003700; P:GO:0006355; F:GO:0043565	F:transcription factor activity, sequence-specific DNA binding; P:regulation of transcription, DNA-templated; F:sequence-specific DNA binding
scaffold281|size1683876|quiver_224686_231779_ID=g51266	95.5517	2.33797	7.72247e-05	0	scaffold281|size1683876|quiver_224686_231779_ID=g51266	XP_013463048.1	Medtr2g031640.1	F-boxproteininteractiondomainprotein[Medicagotruncatula]
scaffold2839|size71869|quiver_35659_42821_ID=g58189	405.004	2.03166	3.5047e-05	3e-87	scaffold2839|size71869|quiver_35659_42821_ID=g58189	XP_003611768.1	Medtr5g017630.1	methionineaminopeptidase1B[Medicagotruncatula]	P:GO:0070084; F:GO:0046872; P:GO:0006508; F:GO:0070006	P:protein initiator methionine removal; F:metal ion binding; P:proteolysis; F:metalloaminopeptidase activity
scaffold2848|size70843|quiver_53286_57789_ID=g34952	143.938	2.74287	1.4834e-07	0	scaffold2848|size70843|quiver_53286_57789_ID=g34952	XP_003595124.1	Medtr2g038510.1	diseaseresistanceprotein(CC-NBS-LRRclass)familyprotein[Medicagotruncatula]	F:GO:0043531; P:GO:0006952; F:GO:0016787	F:ADP binding; P:defense response; F:hydrolase activity
scaffold287|size751564|quiver_753731_754799_ID=g35964	77.3595	2.61126	0.000771079	2e-167	scaffold287|size751564|quiver_753731_754799_ID=g35964	XP_003611811.1	Medtr5g018120.1	diseaseresistanceprotein(CC-NBS-LRRclass)familyprotein[Medicagotruncatula]	F:GO:0005524; F:GO:0043531; P:GO:0006952	F:ATP binding; F:ADP binding; P:defense response
scaffold289|size598253|quiver_170686_178546_ID=g30714	299.892	2.29128	8.60927e-05	0	scaffold289|size598253|quiver_170686_178546_ID=g30714	XP_013464366.1	Medtr2g070420.1	peroxisomal(S)-2-hydroxy-acidoxidaseGLO1[Medicagotruncatula]	F:GO:0010181; F:GO:0016491; P:GO:0055114	F:FMN binding; F:oxidoreductase activity; P:oxidation-reduction process
scaffold289|size598253|quiver_586898_588213_ID=g30769	84.0774	3.45586	2.69098e-05	2e-34	scaffold289|size598253|quiver_586898_588213_ID=g30769	XP_013454532.1	Medtr4g007580.1	putativeGRPfamily[Medicagotruncatula]	C:GO:0016020; C:GO:0016021	C:membrane; C:integral component of membrane
scaffold29|size1435556|quiver_890246_891316_ID=g40161	2059.89	3.26026	1.92044e-05	1e-132	scaffold29|size1435556|quiver_890246_891316_ID=g40161	XP_013450528.1	Medtr7g115220.1	Chitinase/Hevein/PR-4/Wheatwin2[Medicagotruncatula]	P:GO:0009817; F:GO:0008061; P:GO:0090501; F:GO:0004540; P:GO:0042742	P:defense response to fungus, incompatible interaction; F:chitin binding; P:RNA phosphodiester bond hydrolysis; F:ribonuclease activity; P:defense response to bacterium
scaffold291|size1010080|quiver_315483_317069_ID=g25553	778.484	2.23575	9.78044e-07	7e-150	scaffold291|size1010080|quiver_315483_317069_ID=g25553	XP_003616051.1	Medtr5g075570.1	integrase-typeDNA-bindingsuperfamilyprotein[Medicagotruncatula]	C:GO:0005634; F:GO:0003677; F:GO:0003700; P:GO:0006351; P:GO:0006355	C:nucleus; F:DNA binding; F:transcription factor activity, sequence-specific DNA binding; P:transcription, DNA-templated; P:regulation of transcription, DNA-templated
scaffold2910|size66650|quiver_35718_36631_ID=g39882	71.5406	2.29644	0.0370319	3e-21	scaffold2910|size66650|quiver_35718_36631_ID=g39882	XP_003621633.1	Medtr0024s0220.2	ribosomalproteinL7Ae/L30e/S12e/Gadd45familyprotein[Medicagotruncatula]	F:GO:0003723; F:GO:0003735; C:GO:0022625; P:GO:0006412	F:RNA binding; F:structural constituent of ribosome; C:cytosolic large ribosomal subunit; P:translation
scaffold293|size596535|quiver_125646_128320_ID=g20856	231.091	5.76809	5.13251e-15	0	scaffold293|size596535|quiver_125646_128320_ID=g20856	XP_013453735.1	Medtr5g035665.1	DUF1262familyprotein[Medicagotruncatula]
scaffold295|size1038847|quiver_115316_116119_ID=g15670	52.2937	2.61882	0.0079334	8e-74	scaffold295|size1038847|quiver_115316_116119_ID=g15670	XP_013467927.1	Medtr1g058250.1	40SribosomalproteinS17[Medicagotruncatula]	F:GO:0003735; C:GO:0022627; P:GO:0000028; P:GO:0006412	F:structural constituent of ribosome; C:cytosolic small ribosomal subunit; P:ribosomal small subunit assembly; P:translation
scaffold295|size1038847|quiver_37246_37953_ID=g15661	109.616	5.24584	7.43101e-22	1e-72	scaffold295|size1038847|quiver_37246_37953_ID=g15661	XP_013456977.1	Medtr4g088490.1	17.6kDaclassIheatshockprotein[Medicagotruncatula]	C:GO:0005737	C:cytoplasm
scaffold295|size1038847|quiver_571317_574212_ID=g15737	59.8496	7.03351	8.66719e-11	0	scaffold295|size1038847|quiver_571317_574212_ID=g15737	XP_003600653.1	Medtr3g064740.1	glutamatedecarboxylase[Medicagotruncatula]	F:GO:0030170; P:GO:0006536; F:GO:0004351	F:pyridoxal phosphate binding; P:glutamate metabolic process; F:glutamate decarboxylase activity
scaffold295|size1038847|quiver_655467_668775_ID=g15749	144.851	2.30913	0.00282873	0	scaffold295|size1038847|quiver_655467_668775_ID=g15749	XP_013459327.1	Medtr0189s0030.1	P-loopnucleosidetriphosphatehydrolasesuperfamilyprotein[Medicagotruncatula]	F:GO:0005524; F:GO:0016787	F:ATP binding; F:hydrolase activity
scaffold2964|size62384|quiver_13196_25787_ID=g66278	381.532	2.02191	7.08563e-06	0	scaffold2964|size62384|quiver_13196_25787_ID=g66278	XP_003598950.2	Medtr3g025300.1	U5smallnuclearribonucleoproteinhelicase[Medicagotruncatula]	F:GO:0003676; F:GO:0005524; C:GO:0030529; C:GO:0019013; F:GO:0004386	F:nucleic acid binding; F:ATP binding; C:intracellular ribonucleoprotein complex; C:viral nucleocapsid; F:helicase activity
scaffold2972|size61244|quiver_12315_14301_ID=g45544	50.9936	5.76128	2.90823e-08	0	scaffold2972|size61244|quiver_12315_14301_ID=g45544	XP_003589191.1	Medtr1g019480.1	alphaamylasedomainprotein[Medicagotruncatula]	F:GO:0004556; P:GO:0005975; F:GO:0005509; C:GO:0048046	F:alpha-amylase activity; P:carbohydrate metabolic process; F:calcium ion binding; C:apoplast
scaffold2989|size60110|quiver_53385_54961_ID=g2596	644.641	2.57099	1.12001e-07	0	scaffold2989|size60110|quiver_53385_54961_ID=g2596	XP_003590665.1	Medtr1g072420.1	xyloglucanase-specificendoglucanaseinhibitorprotein[Medicagotruncatula]	F:GO:0004190; P:GO:0030163; P:GO:0006508	F:aspartic-type endopeptidase activity; P:protein catabolic process; P:proteolysis
scaffold299|size782446|quiver_732401_733544_ID=g5749	1505.04	4.16853	3.35739e-12	2e-121	scaffold299|size782446|quiver_732401_733544_ID=g5749	XP_003589248.1	Medtr1g021070.1	DUF1645familyprotein[Medicagotruncatula]
scaffold2996|size59716|quiver_57_6911_ID=g150234	765.151	3.06835	4.44067e-07	2e-36	scaffold2996|size59716|quiver_57_6911_ID=g150234	XP_003602418.2	Medtr6g472230.1	SPFHdomain/band7familyprotein[Medicagotruncatula]	F:GO:0046872; F:GO:0016740; P:GO:0006259; F:GO:0016787	F:metal ion binding; F:transferase activity; P:DNA metabolic process; F:hydrolase activity
scaffold3|size2661360|quiver_479342_481315_ID=g109471	1843.01	4.18533	2.58666e-11	0	scaffold3|size2661360|quiver_479342_481315_ID=g109471	XP_013449846.1	Medtr7g096340.1	cytochromeP450family94protein[Medicagotruncatula]	C:GO:0005789; F:GO:0005506; F:GO:0016705; C:GO:0016021; P:GO:0055114; F:GO:0004497; F:GO:0020037	C:endoplasmic reticulum membrane; F:iron ion binding; F:oxidoreductase activity, acting on paired donors, with incorporation or reduction of molecular oxygen; C:integral component of membrane; P:oxidation-reduction process; F:monooxygenase activity; F:heme binding
scaffold30|size1102098|quiver_559664_561342_ID=g37792	56.2975	2.79913	0.00162059	1e-178	scaffold30|size1102098|quiver_559664_561342_ID=g37792	XP_013462287.1	Medtr3g115490.1	Serine/Threoninekinasefamilyprotein[Medicagotruncatula]	F:GO:0005524; F:GO:0004674; P:GO:0006468	F:ATP binding; F:protein serine/threonine kinase activity; P:protein phosphorylation
scaffold3005|size59009|quiver_55873_59279_ID=g127699	66.7192	3.1929	0.00135703	0	scaffold3005|size59009|quiver_55873_59279_ID=g127699	XP_003610086.2	Medtr4g127790.1	lysine-tRNAligase[Medicagotruncatula]	F:GO:0000166; P:GO:0006418; F:GO:0004812	F:nucleotide binding; P:tRNA aminoacylation for protein translation; F:aminoacyl-tRNA ligase activity
scaffold301|size1497479|quiver_232221_233814_ID=g496	116.209	5.04632	0.000191134	0	scaffold301|size1497479|quiver_232221_233814_ID=g496	XP_003624649.1	Medtr7g085930.1	spermidinehydroxycinnamoyltransferase[Medicagotruncatula]	F:GO:0016747	F:transferase activity, transferring acyl groups other than amino-acyl groups
scaffold3020|size58160|quiver_16122_22321_ID=g87446	349.896	4.01617	5.79913e-14	0	scaffold3020|size58160|quiver_16122_22321_ID=g87446	XP_013462476.1	Medtr2g011730.1	NAD(P)HdehydrogenaseB2[Medicagotruncatula]
scaffold304|size1784410|quiver_260822_265718_ID=g158143	55.8771	6.63661	7.373e-09	0	scaffold304|size1784410|quiver_260822_265718_ID=g158143	XP_003594940.1	Medtr2g036480.1	receptor-likekinase[Medicagotruncatula]	F:GO:0005524; C:GO:0016020; F:GO:0004674; P:GO:0006468	F:ATP binding; C:membrane; F:protein serine/threonine kinase activity; P:protein phosphorylation
scaffold304|size1784410|quiver_290922_295075_ID=g158148	113.104	2.42407	0.000272502	0	scaffold304|size1784410|quiver_290922_295075_ID=g158148	XP_003594941.1	Medtr2g036490.1	receptor-likekinase[Medicagotruncatula]	F:GO:0005524; C:GO:0016021; F:GO:0004674; P:GO:0006468	F:ATP binding; C:integral component of membrane; F:protein serine/threonine kinase activity; P:protein phosphorylation
scaffold304|size1784410|quiver_324622_332283_ID=g158155	3899.18	2.49275	0.00115853	0	scaffold304|size1784410|quiver_324622_332283_ID=g158155	XP_003594948.1	Medtr2g036600.1	lysine-tRNAligase-likeprotein[Medicagotruncatula]	F:GO:0003676; F:GO:0005524; C:GO:0005737; F:GO:0004824; P:GO:0006430	F:nucleic acid binding; F:ATP binding; C:cytoplasm; F:lysine-tRNA ligase activity; P:lysyl-tRNA aminoacylation
scaffold305|size615321|quiver_474552_479083_ID=g155609	106.571	5.24039	7.21359e-05	6e-154	scaffold305|size615321|quiver_474552_479083_ID=g155609	XP_013462190.1	Medtr3g112530.1	C4-dicarboxylatetransporter/malicacidprotein[Medicagotruncatula]	C:GO:0005623; F:GO:0008308; P:GO:1903959; P:GO:0055085; C:GO:0016021; P:GO:0006873	C:cell; F:voltage-gated anion channel activity; P:regulation of anion transmembrane transport; P:transmembrane transport; C:integral component of membrane; P:cellular ion homeostasis
scaffold309|size581592|quiver_265267_265769_ID=g146024	106.535	3.06118	4.75044e-12	3e-53	scaffold309|size581592|quiver_265267_265769_ID=g146024	XP_013447476.1	Medtr7g007440.1	NoduleCysteine-Rich(NCR)secretedpeptide[Medicagotruncatula]	C:GO:0016021	C:integral component of membrane
scaffold309|size581592|quiver_275384_275939_ID=g146027	101.091	3.12598	1.16887e-07	3e-53	scaffold309|size581592|quiver_275384_275939_ID=g146027	XP_013447476.1	Medtr7g007440.1	NoduleCysteine-Rich(NCR)secretedpeptide[Medicagotruncatula]	C:GO:0016021	C:integral component of membrane
scaffold309|size581592|quiver_554875_555670_ID=g146067	1250.65	7.33036	5.28316e-41	1e-127	scaffold309|size581592|quiver_554875_555670_ID=g146067	XP_003604505.1	Medtr4g013770.1	diseaseresistance-responsive,dirigentdomainprotein[Medicagotruncatula]	F:GO:0042349; P:GO:0009699	F:guiding stereospecific synthesis activity; P:phenylpropanoid biosynthetic process
scaffold310|size581507|quiver_29546_30681_ID=g143473	5894.11	6.18035	1.62995e-42	0	scaffold310|size581507|quiver_29546_30681_ID=g143473	XP_003592154.1	Medtr1g099310.1	chitinase[Medicagotruncatula]	F:GO:0004568; C:GO:0005615; F:GO:0008061; P:GO:0000272; P:GO:0006032	F:chitinase activity; C:extracellular space; F:chitin binding; P:polysaccharide catabolic process; P:chitin catabolic process
scaffold3107|size53381|quiver_27526_30141_ID=g27480	160.889	2.10674	0.00289155	4e-53	scaffold3107|size53381|quiver_27526_30141_ID=g27480	XP_003588779.1	Medtr1g012690.1	Lipidtransferprotein[Medicagotruncatula]	F:GO:0003899; P:GO:0032774	F:DNA-directed 5'-3' RNA polymerase activity; P:RNA biosynthetic process
scaffold3111|size53018|quiver_41572_42771_ID=g17689	74.0428	2.28711	0.0356698	0	scaffold3111|size53018|quiver_41572_42771_ID=g17689	XP_003615142.2	Medtr5g064340.1	phosphate-responsive1familyprotein[Medicagotruncatula]
scaffold3112|size173738|quiver_126426_132230_ID=g14714	130.486	5.79762	1.14015e-13	0	scaffold3112|size173738|quiver_126426_132230_ID=g14714	XP_003606369.2	Medtr4g058760.1	glycosyltransferasefamily2protein[Medicagotruncatula]	C:GO:0016021; F:GO:0016740	C:integral component of membrane; F:transferase activity
scaffold315|size928941|quiver_666601_669920_ID=g130734	137.409	3.19487	3.4941e-07	0	scaffold315|size928941|quiver_666601_669920_ID=g130734	XP_013452304.1	Medtr6g452990.1	heatshockprotein81-2[Medicagotruncatula]	F:GO:0005524; F:GO:0051082; P:GO:0006457; P:GO:0006950	F:ATP binding; F:unfolded protein binding; P:protein folding; P:response to stress
scaffold316|size575345|quiver_431271_434368_ID=g128367	126.619	2.00507	0.00207103	1e-158	scaffold316|size575345|quiver_431271_434368_ID=g128367	XP_003627248.2	Medtr8g020300.1	diseaseresistanceprotein(TIR-NBS-LRRclass)[Medicagotruncatula]	C:GO:0016020; F:GO:0043531; P:GO:0050896	C:membrane; F:ADP binding; P:response to stimulus
scaffold317|size1308508|quiver_597727_601252_ID=g125949	75.8607	4.47488	2.23739e-08	1e-174	scaffold317|size1308508|quiver_597727_601252_ID=g125949	XP_003623719.1	Medtr7g074880.1	dihydroflavonol4-reductase-likeprotein[Medicagotruncatula]	F:GO:0050662; F:GO:0016491; P:GO:0050896	F:coenzyme binding; F:oxidoreductase activity; P:response to stimulus
scaffold317|size1308508|quiver_984028_987523_ID=g126000	341.369	2.96365	0.0019176	2e-49	scaffold317|size1308508|quiver_984028_987523_ID=g126000	XP_003620609.2	Medtr6g087720.1	cathepsinpropeptideinhibitordomainprotein[Medicagotruncatula]	F:GO:0003677; C:GO:0005634; P:GO:0006351; P:GO:0006355	F:DNA binding; C:nucleus; P:transcription, DNA-templated; P:regulation of transcription, DNA-templated
scaffold3170|size71220|quiver_45496_47088_ID=g30123	3114.35	3.16381	2.45332e-09	0	scaffold3170|size71220|quiver_45496_47088_ID=g30123	XP_003629628.1	Medtr8g083290.1	flavonoidglucosyltransferase[Medicagotruncatula]	P:GO:0052696; F:GO:0080043; C:GO:0043231; F:GO:0080044; P:GO:0009813	P:flavonoid glucuronidation; F:quercetin 3-O-glucosyltransferase activity; C:intracellular membrane-bounded organelle; F:quercetin 7-O-glucosyltransferase activity; P:flavonoid biosynthetic process
scaffold3179|size49015|quiver_9896_15620_ID=g7399	63.7776	2.64983	0.00207161	0	scaffold3179|size49015|quiver_9896_15620_ID=g7399	XP_013466312.1	Medtr1g027690.1	receptor-likekinase[Medicagotruncatula]	F:GO:0005524; C:GO:0016021; F:GO:0004672; P:GO:0006468; F:GO:0030247	F:ATP binding; C:integral component of membrane; F:protein kinase activity; P:protein phosphorylation; F:polysaccharide binding
scaffold318|size575186|quiver_71045_73511_ID=g123418	52.5235	2.94274	0.0012762	2.6	scaffold318|size575186|quiver_71045_73511_ID=g123418	XP_013455170.1	Medtr7g094220.1	transmembraneprotein,putative[Medicagotruncatula]
scaffold3181|size48965|quiver_18136_20248_ID=g2623	99.3972	3.57893	6.49373e-05	0	scaffold3181|size48965|quiver_18136_20248_ID=g2623	XP_003606598.2	Medtr4g062330.1	exocystsubunitexo70familyprotein[Medicagotruncatula]	P:GO:0006887; C:GO:0000145	P:exocytosis; C:exocyst
scaffold32|size1816173|quiver_1322216_1324205_ID=g32821	192.551	2.43673	5.50011e-05	0	scaffold32|size1816173|quiver_1322216_1324205_ID=g32821	XP_013458553.1	Medtr4g129650.1	nodulinMtN21/EamA-liketransporterfamilyprotein[Medicagotruncatula]	P:GO:0055085; F:GO:0022857; C:GO:0016021; C:GO:0005886	P:transmembrane transport; F:transmembrane transporter activity; C:integral component of membrane; C:plasma membrane
scaffold32|size1816173|quiver_357976_362371_ID=g32704	52.5823	4.88211	2.40418e-07	2e-23	scaffold32|size1816173|quiver_357976_362371_ID=g32704	XP_013455318.1	Medtr4g035745.1	hypotheticalproteinMTR_4g035745[Medicagotruncatula]
scaffold321|size1251694|quiver_1026579_1030386_ID=g116005	990.107	4.24907	5.83684e-11	0	scaffold321|size1251694|quiver_1026579_1030386_ID=g116005	XP_003599287.1	Medtr3g031220.1	WRKYtranscriptionfactor[Medicagotruncatula]	F:GO:0003700; P:GO:0006355; F:GO:0043565	F:transcription factor activity, sequence-specific DNA binding; P:regulation of transcription, DNA-templated; F:sequence-specific DNA binding
scaffold321|size1251694|quiver_730408_733074_ID=g115970	317.259	2.28339	0.00104669	0	scaffold321|size1251694|quiver_730408_733074_ID=g115970	XP_003599310.1	Medtr3g031470.1	Serine/Threoninekinase,plant-typeprotein[Medicagotruncatula]	F:GO:0005524; P:GO:0048544; C:GO:0016021; F:GO:0004674; P:GO:0006468; C:GO:0005886	F:ATP binding; P:recognition of pollen; C:integral component of membrane; F:protein serine/threonine kinase activity; P:protein phosphorylation; C:plasma membrane
scaffold324|size571946|quiver_414640_420987_ID=g107732	58.8983	5.07936	6.31026e-10	0	scaffold324|size571946|quiver_414640_420987_ID=g107732	XP_003625219.2	Medtr7g092750.1	BZIPfamilytranscriptionfactor[Medicagotruncatula]	F:GO:0003700; P:GO:0006351; P:GO:0006355; F:GO:0043565	F:transcription factor activity, sequence-specific DNA binding; P:transcription, DNA-templated; P:regulation of transcription, DNA-templated; F:sequence-specific DNA binding
scaffold3245|size45929|quiver_31270_31841_ID=g2633	111.795	6.37718	4.79203e-14	3e-76	scaffold3245|size45929|quiver_31270_31841_ID=g2633	XP_003621428.2	Medtr7g013240.1	UDP-glucosyltransferasefamilyprotein[Medicagotruncatula]	P:GO:0052696; F:GO:0080043; C:GO:0043231; F:GO:0005509; F:GO:0080044; F:GO:0047215; P:GO:0009813	P:flavonoid glucuronidation; F:quercetin 3-O-glucosyltransferase activity; C:intracellular membrane-bounded organelle; F:calcium ion binding; F:quercetin 7-O-glucosyltransferase activity; F:indole-3-acetate beta-glucosyltransferase activity; P:flavonoid biosynthetic process
scaffold3245|size45929|quiver_7110_9781_ID=g2629	415.136	4.73206	0.000107412	0	scaffold3245|size45929|quiver_7110_9781_ID=g2629	XP_003621428.2	Medtr7g013240.1	UDP-glucosyltransferasefamilyprotein[Medicagotruncatula]	P:GO:0052696; F:GO:0080043; C:GO:0043231; F:GO:0005509; F:GO:0080044; F:GO:0047215; P:GO:0009813	P:flavonoid glucuronidation; F:quercetin 3-O-glucosyltransferase activity; C:intracellular membrane-bounded organelle; F:calcium ion binding; F:quercetin 7-O-glucosyltransferase activity; F:indole-3-acetate beta-glucosyltransferase activity; P:flavonoid biosynthetic process
scaffold3260|size120953|quiver_12177_15311_ID=g130010	985.937	3.16973	8.82124e-08	0	scaffold3260|size120953|quiver_12177_15311_ID=g130010	XP_013455748.1	Medtr4g051622.1	pyridinenucleotide-disulfideoxidoreductasefamilyprotein[Medicagotruncatula]	F:GO:0016491; P:GO:0055114	F:oxidoreductase activity; P:oxidation-reduction process
scaffold327|size567524|quiver_564353_566879_ID=g99365	71.2901	2.48572	0.000422353	0	scaffold327|size567524|quiver_564353_566879_ID=g99365	XP_003593922.1	Medtr2g019370.1	plantgibberellin2-oxidase[Medicagotruncatula]	F:GO:0005506; P:GO:0009686; P:GO:0045487; P:GO:0055114; P:GO:0009416; F:GO:0052634	F:iron ion binding; P:gibberellin biosynthetic process; P:gibberellin catabolic process; P:oxidation-reduction process; P:response to light stimulus; F:C-19 gibberellin 2-beta-dioxygenase activity
scaffold331|size1105193|quiver_661491_663281_ID=g88340	148.648	2.88902	4.58526e-05	0	scaffold331|size1105193|quiver_661491_663281_ID=g88340	XP_013466098.1	Medtr1g022245.1	P-loopnucleosidetriphosphatehydrolasesuperfamilyprotein[Medicagotruncatula]
scaffold333|size577727|quiver_297716_299817_ID=g83139	161.335	2.82734	7.31613e-08	6e-133	scaffold333|size577727|quiver_297716_299817_ID=g83139	XP_003628763.1	Medtr8g066470.1	hypotheticalproteinMTR_8g066470[Medicagotruncatula]
scaffold3338|size41895|quiver_26946_30611_ID=g92866	127.985	5.15941	7.19575e-10	0	scaffold3338|size41895|quiver_26946_30611_ID=g92866	XP_003612695.1	Medtr5g027900.1	diseaseresistanceprotein(CC-NBS-LRRclass)familyprotein[Medicagotruncatula]	F:GO:0043531; P:GO:0006952	F:ADP binding; P:defense response
scaffold338|size1018420|quiver_375793_378493_ID=g69819	52.4518	2.60511	0.00405385	0	scaffold338|size1018420|quiver_375793_378493_ID=g69819	XP_003610463.1	Medtr4g132430.1	WRKY1btranscriptionfactor[Medicagotruncatula]	F:GO:0003700; P:GO:0006355; F:GO:0043565	F:transcription factor activity, sequence-specific DNA binding; P:regulation of transcription, DNA-templated; F:sequence-specific DNA binding
scaffold342|size977270|quiver_958956_961019_ID=g59162	282.541	6.9662	8.71096e-17	0	scaffold342|size977270|quiver_958956_961019_ID=g59162	XP_003598643.2	Medtr3g018740.1	serpin-likeprotein[Medicagotruncatula]	C:GO:0005615; F:GO:0004867; P:GO:0010951; F:GO:0016740	C:extracellular space; F:serine-type endopeptidase inhibitor activity; P:negative regulation of endopeptidase activity; F:transferase activity
scaffold343|size687585|quiver_198401_201723_ID=g56417	92.5829	4.04944	2.33673e-06	0	scaffold343|size687585|quiver_198401_201723_ID=g56417	XP_013451153.1	Medtr6g016260.1	WNKkinase[Medicagotruncatula]	F:GO:0005524; C:GO:0005829; F:GO:0004674; P:GO:0006468; P:GO:0035556	F:ATP binding; C:cytosol; F:protein serine/threonine kinase activity; P:protein phosphorylation; P:intracellular signal transduction
scaffold343|size687585|quiver_48366_51490_ID=g56401	101.193	3.25909	6.1949e-05	0	scaffold343|size687585|quiver_48366_51490_ID=g56401	XP_013451136.1	Medtr6g016125.1	LRRreceptor-likekinasefamilyprotein[Medicagotruncatula]	C:GO:0016020; P:GO:0016310; F:GO:0016301	C:membrane; P:phosphorylation; F:kinase activity
scaffold3436|size37231|quiver_9538_10721_ID=g5043	370.63	3.3963	6.02236e-10	0	scaffold3436|size37231|quiver_9538_10721_ID=g5043	XP_003591056.1	Medtr1g082360.1	phosphoglycerate/bisphosphoglyceratemutasefamilyprotein[Medicagotruncatula]	F:GO:0050278; C:GO:0005829; P:GO:0016311	F:sedoheptulose-bisphosphatase activity; C:cytosol; P:dephosphorylation
scaffold344|size556166|quiver_282916_284095_ID=g53794	63.3488	2.02317	0.00589146	0	scaffold344|size556166|quiver_282916_284095_ID=g53794	XP_013466340.1	Medtr1g028100.1	stress-inducedreceptor-likekinase[Medicagotruncatula]	F:GO:0005524; C:GO:0016021; F:GO:0004674; P:GO:0006468; F:GO:0030247	F:ATP binding; C:integral component of membrane; F:protein serine/threonine kinase activity; P:protein phosphorylation; F:polysaccharide binding
scaffold346|size2037323|quiver_849711_852242_ID=g49001	1286.24	2.18954	3.32194e-05	0	scaffold346|size2037323|quiver_849711_852242_ID=g49001	XP_013465074.1	Medtr2g090245.1	epoxidehydrolase-likeprotein[Medicagotruncatula]	F:GO:0033961; F:GO:0004301	F:cis-stilbene-oxide hydrolase activity; F:epoxide hydrolase activity
scaffold348|size698767|quiver_187669_188443_ID=g43929	75.9849	2.01816	0.0116917	4e-37	scaffold348|size698767|quiver_187669_188443_ID=g43929	XP_003591239.1	Medtr1g084780.1	hypotheticalproteinMTR_1g084780[Medicagotruncatula]
scaffold35|size1256591|quiver_871317_872999_ID=g25094	820.018	3.30541	1.87776e-18	1e-70	scaffold35|size1256591|quiver_871317_872999_ID=g25094	XP_013454932.1	Medtr4g019780.1	glutathioneS-transferase,amino-terminaldomainprotein[Medicagotruncatula]	F:GO:0016740; P:GO:0044237	F:transferase activity; P:cellular metabolic process
scaffold3501|size34475|quiver_25606_33091_ID=g2658	71.6256	6.16191	2.218e-12	0	scaffold3501|size34475|quiver_25606_33091_ID=g2658	XP_003615335.1	Medtr5g066710.1	E3ubiquitin-proteinligaseUPL1-likeprotein[Medicagotruncatula]	C:GO:0005634; F:GO:0004842; C:GO:0005737; P:GO:0042787	C:nucleus; F:ubiquitin-protein transferase activity; C:cytoplasm; P:protein ubiquitination involved in ubiquitin-dependent protein catabolic process
scaffold3524|size58142|quiver_14106_16710_ID=g109349	79.7667	2.36227	0.00671702	0	scaffold3524|size58142|quiver_14106_16710_ID=g109349	XP_003599318.1	Medtr3g031580.1	Serine/Threoninekinase,plant-typeprotein[Medicagotruncatula]	F:GO:0005524; P:GO:0048544; C:GO:0016021; F:GO:0004674; P:GO:0006468; C:GO:0005886	F:ATP binding; P:recognition of pollen; C:integral component of membrane; F:protein serine/threonine kinase activity; P:protein phosphorylation; C:plasma membrane
scaffold355|size961543|quiver_294862_300818_ID=g25694	130.883	2.97695	9.16476e-07	0	scaffold355|size961543|quiver_294862_300818_ID=g25694	XP_013455940.1	Medtr4g057635.1	mybtranscriptionfactor[Medicagotruncatula]	F:GO:0003677	F:DNA binding
scaffold355|size961543|quiver_887432_889485_ID=g25766	57.8785	2.49153	0.0013444	0	scaffold355|size961543|quiver_887432_889485_ID=g25766	XP_003611914.1	Medtr5g019350.1	PPRcontainingplant-likeprotein[Medicagotruncatula]	C:GO:0016020; F:GO:0015292	C:membrane; F:uniporter activity
scaffold3580|size35371|quiver_29374_30961_ID=g130045	50.3616	2.02438	0.0455724	0	scaffold3580|size35371|quiver_29374_30961_ID=g130045	XP_003594938.1	Medtr2g036460.1	receptor-likekinase[Medicagotruncatula]	F:GO:0005524; C:GO:0016021; F:GO:0004674; P:GO:0006468	F:ATP binding; C:integral component of membrane; F:protein serine/threonine kinase activity; P:protein phosphorylation
scaffold3589|size31324|quiver_15329_16231_ID=g106518	355.143	4.70551	6.69185e-11	4e-92	scaffold3589|size31324|quiver_15329_16231_ID=g106518	XP_013465196.1	Medtr2g090950.1	anaphase-promotingcomplexsubunit11RING-H2fingerprotein[Medicagotruncatula]	F:GO:0008270; C:GO:0016021; P:GO:0044267	F:zinc ion binding; C:integral component of membrane; P:cellular protein metabolic process
scaffold364|size1011532|quiver_866104_870371_ID=g3391	53.8272	2.24372	0.00516866	0	scaffold364|size1011532|quiver_866104_870371_ID=g3391	XP_003631017.1	Medtr8g106170.3	SWAP(suppressor-of-white-APricot)/surpdomainprotein[Medicagotruncatula]	F:GO:0003723; P:GO:0006396	F:RNA binding; P:RNA processing
scaffold365|size543147|quiver_323248_331852_ID=g721	151.086	5.79527	2.48726e-12	0	scaffold365|size543147|quiver_323248_331852_ID=g721	XP_003612691.1	Medtr5g027860.1	diseaseresistanceprotein(CC-NBS-LRRclass)familyprotein[Medicagotruncatula]	F:GO:0043531; P:GO:0006952	F:ADP binding; P:defense response
scaffold365|size543147|quiver_350858_354136_ID=g725	123.709	4.70498	1.23616e-08	0	scaffold365|size543147|quiver_350858_354136_ID=g725	XP_003612695.1	Medtr5g027900.1	diseaseresistanceprotein(CC-NBS-LRRclass)familyprotein[Medicagotruncatula]	F:GO:0043531; P:GO:0006952	F:ADP binding; P:defense response
scaffold365|size543147|quiver_360148_364689_ID=g726	50.3206	2.48203	0.00414882	0	scaffold365|size543147|quiver_360148_364689_ID=g726	XP_003612696.2	Medtr5g027910.1	diseaseresistanceprotein(CC-NBS-LRRclass)familyprotein[Medicagotruncatula]	F:GO:0043531; P:GO:0006952	F:ADP binding; P:defense response
scaffold367|size597157|quiver_400665_402254_ID=g160907	540.165	2.073	0.00197914	9e-144	scaffold367|size597157|quiver_400665_402254_ID=g160907	XP_013464350.1	Medtr2g070180.1	glutathioneS-transferase,amino-terminaldomainprotein[Medicagotruncatula]	P:GO:0009407; C:GO:0005737; P:GO:0006749; F:GO:0004364	P:toxin catabolic process; C:cytoplasm; P:glutathione metabolic process; F:glutathione transferase activity
scaffold37|size1072051|quiver_351025_352726_ID=g20335	97.5655	2.45315	7.02344e-05	0	scaffold37|size1072051|quiver_351025_352726_ID=g20335	XP_003609255.1	Medtr4g113710.1	receptor-likekinase[Medicagotruncatula]	F:GO:0005524; P:GO:0018108; F:GO:0004714; C:GO:0016021; F:GO:0004674; C:GO:0005886	F:ATP binding; P:peptidyl-tyrosine phosphorylation; F:transmembrane receptor protein tyrosine kinase activity; C:integral component of membrane; F:protein serine/threonine kinase activity; C:plasma membrane
scaffold371|size665305|quiver_319147_324604_ID=g150897	75.0392	6.15091	1.66183e-09	1e-39	scaffold371|size665305|quiver_319147_324604_ID=g150897	XP_013452697.1	Medtr6g472230.1	diseaseresistanceprotein(TIR-NBS-LRRclass),putative[Medicagotruncatula]	F:GO:0003676; F:GO:0008270; P:GO:0015074	F:nucleic acid binding; F:zinc ion binding; P:DNA integration
scaffold372|size607909|quiver_450855_457379_ID=g148580	55.2101	3.26001	0.00132615	5e-149	scaffold372|size607909|quiver_450855_457379_ID=g148580	XP_013449081.1	Medtr7g066590.1	LRRreceptor-likekinase[Medicagotruncatula]	C:GO:0016020; C:GO:0016021; P:GO:0016310; F:GO:0016740; F:GO:0016301	C:membrane; C:integral component of membrane; P:phosphorylation; F:transferase activity; F:kinase activity
scaffold374|size865301|quiver_500302_503306_ID=g143606	83.1791	2.06883	0.00600354	0	scaffold374|size865301|quiver_500302_503306_ID=g143606	XP_013456585.1	Medtr4g075750.1	transmembraneaminoacidtransporterfamilyprotein[Medicagotruncatula]	C:GO:0016021; F:GO:0015171; P:GO:0003333	C:integral component of membrane; F:amino acid transmembrane transporter activity; P:amino acid transmembrane transport
scaffold376|size621723|quiver_95953_107041_ID=g138320	1000.66	3.28242	4.85864e-19	2e-166	scaffold376|size621723|quiver_95953_107041_ID=g138320	XP_003625028.1	Medtr7g090180.1	S-adenosylmethionine-dependentmethyltransferase[Medicagotruncatula]	C:GO:0005802; C:GO:0005768; C:GO:0005774; F:GO:0008757; P:GO:0032259	C:trans-Golgi network; C:endosome; C:vacuolar membrane; F:S-adenosylmethionine-dependent methyltransferase activity; P:methylation
scaffold379|size1139743|quiver_971330_973620_ID=g130921	53.6296	3.49656	0.000149633	7e-160	scaffold379|size1139743|quiver_971330_973620_ID=g130921	XP_013443999.1	Medtr8g010030.1	NADP-dependentalkenaldoublebondreductase[Medicagotruncatula]	F:GO:0008270; F:GO:0016491; P:GO:0055114	F:zinc ion binding; F:oxidoreductase activity; P:oxidation-reduction process
scaffold382|size545710|quiver_52693_54651_ID=g123491	848.522	4.8859	4.09066e-17	0	scaffold382|size545710|quiver_52693_54651_ID=g123491	XP_003610759.1	Medtr5g006710.1	12-oxophytodienoatereductase-likeprotein[Medicagotruncatula]	F:GO:0010181; F:GO:0016629; F:GO:0003959; P:GO:0055114; C:GO:0005622	F:FMN binding; F:12-oxophytodienoate reductase activity; F:NADPH dehydrogenase activity; P:oxidation-reduction process; C:intracellular
scaffold382|size545710|quiver_62180_64211_ID=g123494	232.58	2.45522	0.00016479	0	scaffold382|size545710|quiver_62180_64211_ID=g123494	XP_003610758.1	Medtr5g006670.1	12-oxophytodienoatereductase-likeprotein[Medicagotruncatula]	F:GO:0010181; F:GO:0016629; F:GO:0003959; P:GO:0055114; C:GO:0005622	F:FMN binding; F:12-oxophytodienoate reductase activity; F:NADPH dehydrogenase activity; P:oxidation-reduction process; C:intracellular
scaffold3842|size40167|quiver_7186_8990_ID=g114889	424.961	3.07729	2.5462e-06	0	scaffold3842|size40167|quiver_7186_8990_ID=g114889	XP_013453132.1	Medtr0428s0010.1	UDP-glucosyltransferasefamilyprotein[Medicagotruncatula]	F:GO:0016758; P:GO:0008152; C:GO:0016021	F:transferase activity, transferring hexosyl groups; P:metabolic process; C:integral component of membrane
scaffold385|size897040|quiver_155520_158461_ID=g116060	185.893	3.346	1.94313e-11	6e-173	scaffold385|size897040|quiver_155520_158461_ID=g116060	XP_013448929.1	Medtr7g062700.1	L-typelectin-domainreceptorkinaseIV.2-likeprotein[Medicagotruncatula]	F:GO:0005524; C:GO:0016021; F:GO:0004674; F:GO:0030246; P:GO:0006468	F:ATP binding; C:integral component of membrane; F:protein serine/threonine kinase activity; F:carbohydrate binding; P:protein phosphorylation
scaffold385|size897040|quiver_173244_175440_ID=g116062	120.258	2.1615	0.000138557	0	scaffold385|size897040|quiver_173244_175440_ID=g116062	XP_013448929.1	Medtr7g062890.1	L-typelectin-domainreceptorkinaseIV.2-likeprotein[Medicagotruncatula]	F:GO:0005524; P:GO:0018108; F:GO:0004714; C:GO:0016021; F:GO:0004674; F:GO:0030246	F:ATP binding; P:peptidyl-tyrosine phosphorylation; F:transmembrane receptor protein tyrosine kinase activity; C:integral component of membrane; F:protein serine/threonine kinase activity; F:carbohydrate binding
scaffold385|size897040|quiver_190112_194030_ID=g116065	137.478	2.47003	5.61657e-05	0	scaffold385|size897040|quiver_190112_194030_ID=g116065	XP_013448933.1	Medtr7g062990.1	L-typelectin-domainreceptorkinaseIV.2-likeprotein[Medicagotruncatula]	F:GO:0005524; P:GO:0018108; F:GO:0004714; C:GO:0016021; F:GO:0004674; F:GO:0030246	F:ATP binding; P:peptidyl-tyrosine phosphorylation; F:transmembrane receptor protein tyrosine kinase activity; C:integral component of membrane; F:protein serine/threonine kinase activity; F:carbohydrate binding
scaffold385|size897040|quiver_81958_84081_ID=g116050	87.4879	2.28956	0.00255804	0	scaffold385|size897040|quiver_81958_84081_ID=g116050	XP_013448918.1	Medtr7g062680.1	L-typelectin-domainreceptorkinaseIV.2-likeprotein[Medicagotruncatula]	F:GO:0005524; P:GO:0018108; F:GO:0004714; C:GO:0016021; F:GO:0004674; F:GO:0030246	F:ATP binding; P:peptidyl-tyrosine phosphorylation; F:transmembrane receptor protein tyrosine kinase activity; C:integral component of membrane; F:protein serine/threonine kinase activity; F:carbohydrate binding
scaffold388|size907207|quiver_14641_23651_ID=g107763	62.9506	6.92839	4.37358e-10	2e-28	scaffold388|size907207|quiver_14641_23651_ID=g107763	XP_013444825.1	Medtr8g030733.1	hypotheticalproteinMTR_8g030733[Medicagotruncatula]	F:GO:0003676; F:GO:0008270; F:GO:0046872; P:GO:0015074	F:nucleic acid binding; F:zinc ion binding; F:metal ion binding; P:DNA integration
scaffold388|size907207|quiver_376042_380033_ID=g107805	146.678	2.13512	0.00192825	0	scaffold388|size907207|quiver_376042_380033_ID=g107805	XP_013464443.1	Medtr2g072400.1	cytochromeP450family72protein[Medicagotruncatula]	F:GO:0003997; F:GO:0005506; F:GO:0016705; C:GO:0016021; P:GO:0055114; F:GO:0004497; F:GO:0020037	F:acyl-CoA oxidase activity; F:iron ion binding; F:oxidoreductase activity, acting on paired donors, with incorporation or reduction of molecular oxygen; C:integral component of membrane; P:oxidation-reduction process; F:monooxygenase activity; F:heme binding
scaffold388|size907207|quiver_383602_386173_ID=g107806	605.607	2.13878	7.41857e-06	0	scaffold388|size907207|quiver_383602_386173_ID=g107806	XP_013464441.1	Medtr2g072380.1	cytochromeP450family72protein[Medicagotruncatula]	F:GO:0003997; F:GO:0005506; F:GO:0016705; C:GO:0016021; P:GO:0055114; F:GO:0004497; F:GO:0020037	F:acyl-CoA oxidase activity; F:iron ion binding; F:oxidoreductase activity, acting on paired donors, with incorporation or reduction of molecular oxygen; C:integral component of membrane; P:oxidation-reduction process; F:monooxygenase activity; F:heme binding
scaffold389|size1419034|quiver_770670_772068_ID=g104808	73.7671	6.86173	1.72336e-09	5e-125	scaffold389|size1419034|quiver_770670_772068_ID=g104808	XP_003599268.1	Medtr3g031000.1	zincfinger,C3HC4type(RINGfinger)familyprotein[Medicagotruncatula]	F:GO:0008270; F:GO:0061630; P:GO:0043161; P:GO:0000209; P:GO:0042787	F:zinc ion binding; F:ubiquitin protein ligase activity; P:proteasome-mediated ubiquitin-dependent protein catabolic process; P:protein polyubiquitination; P:protein ubiquitination involved in ubiquitin-dependent protein catabolic process
scaffold39|size1855183|quiver_1302884_1304309_ID=g15012	343.614	2.75745	3.9743e-08	0	scaffold39|size1855183|quiver_1302884_1304309_ID=g15012	XP_003629211.1	Medtr8g074610.1	F-boxprotein[Medicagotruncatula]	C:GO:0005634; F:GO:0003677; P:GO:0006284; C:GO:0005737; F:GO:0043140; P:GO:0006260; P:GO:0032508; P:GO:0006310; F:GO:0009378; C:GO:0005694; P:GO:0006302	C:nucleus; F:DNA binding; P:base-excision repair; C:cytoplasm; F:ATP-dependent 3'-5' DNA helicase activity; P:DNA replication; P:DNA duplex unwinding; P:DNA recombination; F:four-way junction helicase activity; C:chromosome; P:double-strand break repair
scaffold391|size763157|quiver_236778_239458_ID=g99396	312.756	2.17383	0.00605698	0	scaffold391|size763157|quiver_236778_239458_ID=g99396	XP_003616403.1	Medtr5g079840.1	kinase1B[Medicagotruncatula]	F:GO:0005524; C:GO:0016021; F:GO:0004674; P:GO:0006468	F:ATP binding; C:integral component of membrane; F:protein serine/threonine kinase activity; P:protein phosphorylation
scaffold392|size522713|quiver_356925_364072_ID=g96947	70.8224	2.45262	0.000834196	0	scaffold392|size522713|quiver_356925_364072_ID=g96947	XP_013459170.1	Medtr3g028630.1	stress-inducedreceptor-likekinase[Medicagotruncatula]	F:GO:0005524; C:GO:0016021; F:GO:0004674; P:GO:0006468; F:GO:0030247	F:ATP binding; C:integral component of membrane; F:protein serine/threonine kinase activity; P:protein phosphorylation; F:polysaccharide binding
scaffold392|size522713|quiver_370399_371582_ID=g96948	55.1097	2.83205	2.21736e-06	6e-104	scaffold392|size522713|quiver_370399_371582_ID=g96948	XP_013466321.1	Medtr1g027830.1	stress-inducedreceptor-likekinase[Medicagotruncatula]	F:GO:0000166; F:GO:0004672; P:GO:0016310	F:nucleotide binding; F:protein kinase activity; P:phosphorylation
scaffold3923|size23097|quiver_9656_11948_ID=g68960	52.9986	3.65431	0.00107631	0	scaffold3923|size23097|quiver_9656_11948_ID=g68960	XP_013445409.1	Medtr8g059170.1	NACtranscriptionfactor-likeprotein[Medicagotruncatula]	C:GO:0005634; F:GO:0003677; P:GO:0006351; P:GO:0006355	C:nucleus; F:DNA binding; P:transcription, DNA-templated; P:regulation of transcription, DNA-templated
scaffold394|size594675|quiver_460739_462100_ID=g91151	103.429	2.02662	0.0071446	9e-64	scaffold394|size594675|quiver_460739_462100_ID=g91151	XP_003604705.1	Medtr4g015930.1	receptor-likeprotein,putative[Medicagotruncatula]	C:GO:0016021; P:GO:0016310; F:GO:0016301	C:integral component of membrane; P:phosphorylation; F:kinase activity
scaffold395|size635575|quiver_417276_420642_ID=g88464	401.847	2.99533	7.98431e-06	2e-156	scaffold395|size635575|quiver_417276_420642_ID=g88464	XP_013465199.1	Medtr2g090980.1	frigida-likeprotein[Medicagotruncatula]
scaffold395|size635575|quiver_460277_461526_ID=g88471	201.113	4.73879	8.07169e-10	6e-99	scaffold395|size635575|quiver_460277_461526_ID=g88471	XP_013465196.1	Medtr2g090950.1	anaphase-promotingcomplexsubunit11RING-H2fingerprotein[Medicagotruncatula]
scaffold395|size635575|quiver_548098_552529_ID=g88483	608.3	2.14118	6.92166e-06	0	scaffold395|size635575|quiver_548098_552529_ID=g88483	XP_013465165.1	Medtr2g090760.1	prohibitincomplexprotein[Medicagotruncatula]
scaffold395|size635575|quiver_569118_569731_ID=g88485	102.528	2.2856	0.00022804	4e-92	scaffold395|size635575|quiver_569118_569731_ID=g88485	XP_013465164.1	Medtr2g090755.1	glutaredoxin-C1protein[Medicagotruncatula]
scaffold396|size541457|quiver_426903_428078_ID=g85793	63.342	5.35589	1.54678e-12	3e-79	scaffold396|size541457|quiver_426903_428078_ID=g85793	XP_013469722.1	Medtr1g102510.1	hydroxyproline-richglycoproteinfamilyprotein[Medicagotruncatula]
scaffold397|size569455|quiver_36868_37821_ID=g83187	388.093	3.89086	2.23101e-19	1e-141	scaffold397|size569455|quiver_36868_37821_ID=g83187	XP_003621811.1	Medtr7g023690.1	polygalacturonaseinhibitorprotein[Medicagotruncatula]
scaffold399|size1034464|quiver_269538_273888_ID=g77850	221.767	2.71305	1.68833e-07	0	scaffold399|size1034464|quiver_269538_273888_ID=g77850	XP_003601744.2	Medtr3g084930.1	MACPFdomainprotein[Medicagotruncatula]
scaffold4|size4032595|quiver_1302456_1307726_ID=g106767	105.779	2.24365	0.000422483	0	scaffold4|size4032595|quiver_1302456_1307726_ID=g106767	XP_013450947.1	Medtr6g011530.1	2-aminoethanethioldioxygenase-likeprotein[Medicagotruncatula]	P:GO:0009061; P:GO:0018171; P:GO:0070483; F:GO:0047800	P:anaerobic respiration; P:peptidyl-cysteine oxidation; P:detection of hypoxia; F:cysteamine dioxygenase activity
scaffold401|size516346|quiver_6856_12353_ID=g72571	106.58	7.56431	1.32846e-12	0	scaffold401|size516346|quiver_6856_12353_ID=g72571	XP_003609962.2	Medtr4g124800.1	flavincontainingmonooxygenasefamilyprotein[Medicagotruncatula]	F:GO:0050661; F:GO:0050660; C:GO:0016021; P:GO:0055114; F:GO:0004499	F:NADP binding; F:flavin adenine dinucleotide binding; C:integral component of membrane; P:oxidation-reduction process; F:N,N-dimethylaniline monooxygenase activity
scaffold406|size747826|quiver_725595_726534_ID=g59253	381.202	4.15652	4.29156e-27	1e-141	scaffold406|size747826|quiver_725595_726534_ID=g59253	XP_003621811.1	Medtr7g023690.1	polygalacturonaseinhibitorprotein[Medicagotruncatula]
scaffold407|size710573|quiver_652356_656770_ID=g56575	115.36	3.23663	1.89795e-08	8e-137	scaffold407|size710573|quiver_652356_656770_ID=g56575	XP_013447314.1	Medtr8g102755.1	transmembraneprotein,putative[Medicagotruncatula]	C:GO:0016021	C:integral component of membrane
scaffold409|size512375|quiver_173149_175678_ID=g51548	62.4911	2.09915	0.000107874	0	scaffold409|size512375|quiver_173149_175678_ID=g51548	XP_003592621.2	Medtr1g110220.1	tyrosinekinasefamilyprotein[Medicagotruncatula]	F:GO:0005524; C:GO:0016020; F:GO:0004672; P:GO:0006468	F:ATP binding; C:membrane; F:protein kinase activity; P:protein phosphorylation
scaffold409|size512375|quiver_37190_37961_ID=g51530	104.878	3.28697	2.40645e-05	1e-121	scaffold409|size512375|quiver_37190_37961_ID=g51530	XP_003592570.1	Medtr1g108640.1	DUF4228domainprotein[Medicagotruncatula]
scaffold41|size1714948|quiver_482152_483758_ID=g9860	55.7924	4.11243	0.0071446	2e-174	scaffold41|size1714948|quiver_482152_483758_ID=g9860	XP_013462852.1	Medtr2g023710.1	F-boxplant-likeprotein,putative[Medicagotruncatula]	C:GO:0016021	C:integral component of membrane
scaffold41|size1714948|quiver_663907_664833_ID=g9888	89.8275	7.75538	1.53691e-14	2e-61	scaffold41|size1714948|quiver_663907_664833_ID=g9888	XP_013462877.1	Medtr2g024030.1	STIG1-likeprotein[Medicagotruncatula]
scaffold413|size1257539|quiver_1212211_1216713_ID=g41148	63.4312	2.28262	0.00268677	0	scaffold413|size1257539|quiver_1212211_1216713_ID=g41148	XP_003598881.2	Medtr3g022930.1	diseaseresistanceprotein(TIR-NBS-LRRclass)[Medicagotruncatula]	P:GO:0007165; F:GO:0043531; P:GO:0006952	P:signal transduction; F:ADP binding; P:defense response
scaffold418|size827092|quiver_70506_74630_ID=g28502	109.232	3.07933	0.000433442	1e-68	scaffold418|size827092|quiver_70506_74630_ID=g28502	XP_013443840.1	Medtr8g007020.1	plastocyanin-likedomainprotein[Medicagotruncatula]	F:GO:0009055; C:GO:0016021	F:electron carrier activity; C:integral component of membrane
scaffold42|size1309929|quiver_197668_205767_ID=g7529	1643.65	3.10856	1.95248e-16	0	scaffold42|size1309929|quiver_197668_205767_ID=g7529	XP_013450072.1	Medtr7g103420.1	pyruvatekinasefamilyprotein[Medicagotruncatula]	F:GO:0000287; F:GO:0004743; F:GO:0030955; P:GO:0006096; F:GO:0016301	F:magnesium ion binding; F:pyruvate kinase activity; F:potassium ion binding; P:glycolytic process; F:kinase activity
scaffold424|size1175769|quiver_217339_219120_ID=g13008	86.2718	2.2903	5.91595e-05	1e-151	scaffold424|size1175769|quiver_217339_219120_ID=g13008	XP_003620444.1	Medtr6g083980.1	Serine/Threoninekinasefamilyprotein[Medicagotruncatula]	F:GO:0005524; C:GO:0009506; F:GO:0004674; F:GO:0030246; P:GO:0006468; P:GO:0006952; C:GO:0005886	F:ATP binding; C:plasmodesma; F:protein serine/threonine kinase activity; F:carbohydrate binding; P:protein phosphorylation; P:defense response; C:plasma membrane
scaffold424|size1175769|quiver_69346_74061_ID=g12992	96.295	3.07625	0.000733946	0	scaffold424|size1175769|quiver_69346_74061_ID=g12992	XP_003620428.1	Medtr6g083780.1	receptor-likekinase[Medicagotruncatula]	F:GO:0005524; P:GO:0018108; F:GO:0004714; C:GO:0016021; F:GO:0004674; F:GO:0030247	F:ATP binding; P:peptidyl-tyrosine phosphorylation; F:transmembrane receptor protein tyrosine kinase activity; C:integral component of membrane; F:protein serine/threonine kinase activity; F:polysaccharide binding
scaffold428|size531203|quiver_463293_464774_ID=g3477	2687.96	4.37842	1.82165e-21	1e-159	scaffold428|size531203|quiver_463293_464774_ID=g3477	XP_003592761.1	Medtr1g115820.1	chalcone-flavanoneisomerasefamilyprotein[Medicagotruncatula]	F:GO:0045430; P:GO:0009813	F:chalcone isomerase activity; P:flavonoid biosynthetic process
scaffold43|size1039328|quiver_148036_150775_ID=g5168	78.628	2.06967	0.000182469	1e-128	scaffold43|size1039328|quiver_148036_150775_ID=g5168	XP_003599184.2	Medtr3g029920.1	F-boxprotein[Medicagotruncatula]	P:GO:0007165	P:signal transduction
scaffold430|size507561|quiver_18396_19961_ID=g163340	4136.6	5.55049	1.34198e-20	3e-154	scaffold430|size507561|quiver_18396_19961_ID=g163340	XP_013468100.1	Medtr1g062590.1	allergenPruprotein,putative[Medicagotruncatula]	F:GO:0003848; F:GO:0004150	F:2-amino-4-hydroxy-6-hydroxymethyldihydropteridine diphosphokinase activity; F:dihydroneopterin aldolase activity
scaffold432|size545652|quiver_161666_165540_ID=g158405	167.543	2.0005	0.00124236	0	scaffold432|size545652|quiver_161666_165540_ID=g158405	XP_013451971.1	Medtr6g039180.1	receptor-likeprotein[Medicagotruncatula]	C:GO:0016021	C:integral component of membrane
scaffold432|size545652|quiver_316494_327130_ID=g158424	69.976	2.14977	9.678e-05	0	scaffold432|size545652|quiver_316494_327130_ID=g158424	XP_013451964.1	Medtr6g038940.1	receptor-likeprotein[Medicagotruncatula]	C:GO:0016020	C:membrane
scaffold434|size605476|quiver_214805_215621_ID=g153382	93.8554	3.79208	0.0139615	3e-150	scaffold434|size605476|quiver_214805_215621_ID=g153382	XP_003620188.1	Medtr6g078290.1	Lipidtransferprotein[Medicagotruncatula]	F:GO:0004866; P:GO:0010951	F:endopeptidase inhibitor activity; P:negative regulation of endopeptidase activity
scaffold436|size683302|quiver_328013_332604_ID=g148648	586.148	2.08419	3.96413e-06	0	scaffold436|size683302|quiver_328013_332604_ID=g148648	XP_013453164.1	Medtr6g088665.1	2OG-Fe(II)oxygenasefamilyoxidoreductase[Medicagotruncatula]	F:GO:0051213; F:GO:0005506; P:GO:0055114	F:dioxygenase activity; F:iron ion binding; P:oxidation-reduction process
scaffold44|size1039181|quiver_676780_677310_ID=g2815	184.473	4.13131	1.82817e-09	7e-33	scaffold44|size1039181|quiver_676780_677310_ID=g2815	XP_013466980.1	Medtr1g040735.1	cysteine-richTMmodulestresstoleranceprotein[Medicagotruncatula]
scaffold44|size1039181|quiver_715605_719563_ID=g2820	2591.21	2.79879	7.66511e-09	0	scaffold44|size1039181|quiver_715605_719563_ID=g2820	XP_003613904.2	Medtr5g042440.1	LysM-domainreceptor-likekinase[Medicagotruncatula]	F:GO:0005524; C:GO:0016021; F:GO:0004672; P:GO:0006468	F:ATP binding; C:integral component of membrane; F:protein kinase activity; P:protein phosphorylation
scaffold441|size1097549|quiver_559804_560756_ID=g135853	52.8279	2.04584	0.00741081	5e-82	scaffold441|size1097549|quiver_559804_560756_ID=g135853	XP_013452136.1	Medtr8g038580.1	siliconeffluxtransporter[Medicagotruncatula]	P:GO:0055085; C:GO:0016020	P:transmembrane transport; C:membrane
scaffold441|size1097549|quiver_741021_741601_ID=g135872	58.9154	2.85987	8.87996e-05	5e-17	scaffold441|size1097549|quiver_741021_741601_ID=g135872	XP_013452152.1	Medtr6g045633.1	leguminosinproline-richgroup669secretedpeptide[Medicagotruncatula]	C:GO:0016020; C:GO:0016021	C:membrane; C:integral component of membrane
scaffold442|size686366|quiver_645277_650615_ID=g133375	130.41	2.98823	0.000157821	0	scaffold442|size686366|quiver_645277_650615_ID=g133375	XP_013453132.1	Medtr0428s0010.1	UDP-glucosyltransferasefamilyprotein[Medicagotruncatula]	F:GO:0016758; P:GO:0008152; C:GO:0016021	F:transferase activity, transferring hexosyl groups; P:metabolic process; C:integral component of membrane
scaffold448|size916566|quiver_804068_806414_ID=g118618	507.091	5.27639	1.67048e-14	1.1	scaffold448|size916566|quiver_804068_806414_ID=g118618	XP_013446314.1	Medtr0171s0030.1	hypotheticalproteinMTR_8g073195[Medicagotruncatula]
scaffold4496|size16435|quiver_12296_13218_ID=g76889	75.7228	3.2484	1.86287e-05	8e-42	scaffold4496|size16435|quiver_12296_13218_ID=g76889	XP_013454931.1	Medtr4g019780.1	glutathioneS-transferase,amino-terminaldomainprotein[Medicagotruncatula]	P:GO:0009407; C:GO:0005737; P:GO:0006749; F:GO:0004364	P:toxin catabolic process; C:cytoplasm; P:glutathione metabolic process; F:glutathione transferase activity
scaffold45|size1037999|quiver_211161_215398_ID=g35	157.946	2.23995	0.0072176	1e-35	scaffold45|size1037999|quiver_211161_215398_ID=g35	XP_003602418.2	Medtr6g472230.1	SPFHdomain/band7familyprotein[Medicagotruncatula]	P:GO:0090304; F:GO:0005488; F:GO:0016740; F:GO:0016787	P:nucleic acid metabolic process; F:binding; F:transferase activity; F:hydrolase activity
scaffold455|size1346536|quiver_1115939_1121130_ID=g99604	141.965	5.69283	5.99204e-13	3e-28	scaffold455|size1346536|quiver_1115939_1121130_ID=g99604	XP_013444825.1	Medtr8g030733.1	hypotheticalproteinMTR_8g030733[Medicagotruncatula]	F:GO:0003676; F:GO:0008270; F:GO:0046872; P:GO:0015074	F:nucleic acid binding; F:zinc ion binding; F:metal ion binding; P:DNA integration
scaffold457|size1232482|quiver_894323_895918_ID=g94184	125.81	2.36939	0.000663402	0	scaffold457|size1232482|quiver_894323_895918_ID=g94184	XP_003600684.1	Medtr3g065080.1	Avr9/Cf-9rapidlyelicitedprotein[Medicagotruncatula]	F:GO:0004842; F:GO:0016874; P:GO:0016567	F:ubiquitin-protein transferase activity; F:ligase activity; P:protein ubiquitination
scaffold462|size819625|quiver_520169_525806_ID=g80668	84.2655	2.12703	3.60142e-05	0	scaffold462|size819625|quiver_520169_525806_ID=g80668	XP_003619685.2	Medtr6g061690.1	65-kDamicrotubule-associated-likeprotein[Medicagotruncatula]	P:GO:0000910; P:GO:0000226; F:GO:0008017	P:cytokinesis; P:microtubule cytoskeleton organization; F:microtubule binding
scaffold463|size542153|quiver_237763_241064_ID=g78001	88.5963	7.63928	1.06628e-13	2e-109	scaffold463|size542153|quiver_237763_241064_ID=g78001	XP_013459169.1	Medtr3g028620.1	hypotheticalproteinMTR_3g028620[Medicagotruncatula]
scaffold464|size811550|quiver_661927_663674_ID=g75168	313.441	2.36627	0.000227583	2e-138	scaffold464|size811550|quiver_661927_663674_ID=g75168	XP_013456859.1	Medtr4g085100.1	plastidmovementimpairedprotein[Medicagotruncatula]
scaffold464|size811550|quiver_9984_13511_ID=g75079	128.174	4.0974	1.15082e-06	1e-28	scaffold464|size811550|quiver_9984_13511_ID=g75079	XP_013444825.1	Medtr8g030733.1	hypotheticalproteinMTR_8g030733[Medicagotruncatula]	F:GO:0003676; F:GO:0008270	F:nucleic acid binding; F:zinc ion binding
scaffold466|size806206|quiver_326033_328168_ID=g70011	50.2184	4.19356	1.76901e-05	0	scaffold466|size806206|quiver_326033_328168_ID=g70011	XP_003621462.1	Medtr7g014200.1	anthocyanin5-aromaticacyltransferase[Medicagotruncatula]	F:GO:0016420	F:malonyltransferase activity
scaffold466|size806206|quiver_379868_382296_ID=g70021	577.166	2.06429	0.000309096	0	scaffold466|size806206|quiver_379868_382296_ID=g70021	XP_003621488.2	Medtr7g014570.1	isoflavone-7-O-methyltransferase[Medicagotruncatula]	P:GO:0009717; F:GO:0030746; F:GO:0046983; F:GO:0033800; P:GO:0032259	P:isoflavonoid biosynthetic process; F:isoflavone 4'-O-methyltransferase activity; F:protein dimerization activity; F:isoflavone 7-O-methyltransferase activity; P:methylation
scaffold466|size806206|quiver_392269_401343_ID=g70022	190.829	6.62575	2.2363e-19	0	scaffold466|size806206|quiver_392269_401343_ID=g70022	XP_003621484.1	Medtr7g014510.1	isoflavone-7-O-methyltransferase[Medicagotruncatula]	P:GO:0009717; F:GO:0030746; F:GO:0046983; F:GO:0033800; P:GO:0032259	P:isoflavonoid biosynthetic process; F:isoflavone 4'-O-methyltransferase activity; F:protein dimerization activity; F:isoflavone 7-O-methyltransferase activity; P:methylation
scaffold466|size806206|quiver_421193_422823_ID=g70025	457.42	2.36537	0.000277107	0	scaffold466|size806206|quiver_421193_422823_ID=g70025	XP_013447578.1	Medtr7g013850.1	anthocyanin5-aromaticacyltransferase[Medicagotruncatula]	F:GO:0016420	F:malonyltransferase activity
scaffold466|size806206|quiver_430849_432403_ID=g70026	63.3032	4.76801	4.55044e-07	2e-48	scaffold466|size806206|quiver_430849_432403_ID=g70026	XP_013447578.1	Medtr7g013850.1	anthocyanin5-aromaticacyltransferase[Medicagotruncatula]	F:GO:0016420; F:GO:0047172	F:malonyltransferase activity; F:shikimate O-hydroxycinnamoyltransferase activity
scaffold467|size483387|quiver_295878_298842_ID=g67384	96.5481	2.91127	2.59685e-07	0	scaffold467|size483387|quiver_295878_298842_ID=g67384	XP_003606667.1	Medtr4g064120.1	GRASfamilytranscriptionfactor[Medicagotruncatula]	C:GO:0005634; F:GO:0003700; P:GO:0006351; P:GO:0006355; F:GO:0043565	C:nucleus; F:transcription factor activity, sequence-specific DNA binding; P:transcription, DNA-templated; P:regulation of transcription, DNA-templated; F:sequence-specific DNA binding
scaffold469|size1007991|quiver_63739_65951_ID=g61997	190.431	3.74405	1.54424e-08	5e-152	scaffold469|size1007991|quiver_63739_65951_ID=g61997	XP_003625136.1	Medtr7g091370.1	heatshocktranscriptionfactor[Medicagotruncatula]	C:GO:0005634; F:GO:0003700; P:GO:0006355; F:GO:0043565	C:nucleus; F:transcription factor activity, sequence-specific DNA binding; P:regulation of transcription, DNA-templated; F:sequence-specific DNA binding
scaffold469|size1007991|quiver_724574_730551_ID=g62079	53.6354	2.75164	3.64683e-05	1e-180	scaffold469|size1007991|quiver_724574_730551_ID=g62079	XP_003600598.1	Medtr3g064090.1	cysteine-richRLK(receptor-likekinase)protein[Medicagotruncatula]	F:GO:0005524; C:GO:0016021; F:GO:0004674; P:GO:0006468; C:GO:0005886	F:ATP binding; C:integral component of membrane; F:protein serine/threonine kinase activity; P:protein phosphorylation; C:plasma membrane
scaffold471|size872719|quiver_547642_548826_ID=g56656	198.681	3.04469	8.3816e-07	0	scaffold471|size872719|quiver_547642_548826_ID=g56656	XP_003591056.1	Medtr1g082360.1	phosphoglycerate/bisphosphoglyceratemutasefamilyprotein[Medicagotruncatula]	F:GO:0050278; C:GO:0005829; P:GO:0016311	F:sedoheptulose-bisphosphatase activity; C:cytosol; P:dephosphorylation
scaffold472|size530966|quiver_259007_267966_ID=g53940	109.171	2.6228	0.000300821	0	scaffold472|size530966|quiver_259007_267966_ID=g53940	XP_013467265.1	Medtr1g048160.1	calcium-dependentphospholipid-bindingcopinefamilyprotein[Medicagotruncatula]	P:GO:0060548; F:GO:0005544	P:negative regulation of cell death; F:calcium-dependent phospholipid binding
scaffold473|size956512|quiver_253659_255669_ID=g51625	180.404	4.57238	5.96664e-20	0	scaffold473|size956512|quiver_253659_255669_ID=g51625	XP_003626559.1	Medtr7g117200.1	WRKYfamilytranscriptionfactor[Medicagotruncatula]	F:GO:0003700; P:GO:0006355; F:GO:0043565	F:transcription factor activity, sequence-specific DNA binding; P:regulation of transcription, DNA-templated; F:sequence-specific DNA binding
scaffold475|size480274|quiver_325183_329041_ID=g46524	110.534	3.00787	6.04894e-05	0	scaffold475|size480274|quiver_325183_329041_ID=g46524	XP_013458177.1	Medtr4g117370.1	ribonucleoside-diphosphatereductasesmallchain[Medicagotruncatula]	F:GO:0004748; P:GO:0007275; P:GO:0009186; P:GO:0009263; P:GO:0055114; P:GO:0051726; C:GO:0005971	F:ribonucleoside-diphosphate reductase activity, thioredoxin disulfide as acceptor; P:multicellular organism development; P:deoxyribonucleoside diphosphate metabolic process; P:deoxyribonucleotide biosynthetic process; P:oxidation-reduction process; P:regulation of cell cycle; C:ribonucleoside-diphosphate reductase complex
scaffold479|size585740|quiver_25606_26458_ID=g36108	616.918	2.9685	1.77438e-06	4e-118	scaffold479|size585740|quiver_25606_26458_ID=g36108	XP_013461770.1	Medtr3g102980.1	C2H2-typezincfingerprotein[Medicagotruncatula]	C:GO:0005634; F:GO:0003700; F:GO:0046872; F:GO:0044212; F:GO:0043565; P:GO:0010200	C:nucleus; F:transcription factor activity, sequence-specific DNA binding; F:metal ion binding; F:transcription regulatory region DNA binding; F:sequence-specific DNA binding; P:response to chitin
scaffold48|size1345018|quiver_216538_217297_ID=g157528	53.5746	2.1228	0.0332767	2e-22	scaffold48|size1345018|quiver_216538_217297_ID=g157528	XP_003624672.2	Medtr7g086240.1	cathepsinpropeptideinhibitordomainprotein[Medicagotruncatula]	F:GO:0008233	F:peptidase activity
scaffold48|size1345018|quiver_448085_449828_ID=g157567	75.9314	2.95857	0.000171797	4e-159	scaffold48|size1345018|quiver_448085_449828_ID=g157567	XP_013464289.1	Medtr2g067980.1	lectinkinasefamilyprotein[Medicagotruncatula]	F:GO:0005524; C:GO:0016021; F:GO:0004672; P:GO:0006468	F:ATP binding; C:integral component of membrane; F:protein kinase activity; P:protein phosphorylation
scaffold48|size1345018|quiver_454045_457035_ID=g157569	247.199	3.55119	1.32143e-08	0	scaffold48|size1345018|quiver_454045_457035_ID=g157569	XP_013464289.1	Medtr2g067980.1	lectinkinasefamilyprotein[Medicagotruncatula]	F:GO:0005524; C:GO:0016021; F:GO:0004674; P:GO:0006468; C:GO:0005886	F:ATP binding; C:integral component of membrane; F:protein serine/threonine kinase activity; P:protein phosphorylation; C:plasma membrane
scaffold48|size1345018|quiver_661299_663637_ID=g157593	72.7966	6.45298	9.8804e-13	0	scaffold48|size1345018|quiver_661299_663637_ID=g157593	XP_003596151.2	Medtr2g068880.1	transcriptionfactorjungbrunnen-likeprotein[Medicagotruncatula]	C:GO:0005634; F:GO:0003677; P:GO:0006351; P:GO:0006355	C:nucleus; F:DNA binding; P:transcription, DNA-templated; P:regulation of transcription, DNA-templated
scaffold48|size1345018|quiver_993468_994075_ID=g157636	98.347	7.32796	2.20889e-11	3e-32	scaffold48|size1345018|quiver_993468_994075_ID=g157636	XP_003596197.1	Medtr2g069420.1	cysteine-richTMmodulestresstoleranceprotein[Medicagotruncatula]
scaffold4849|size13131|quiver_3611_11241_ID=g157474	138.771	4.48571	1.05797e-07	0	scaffold4849|size13131|quiver_3611_11241_ID=g157474	XP_003609799.2	Medtr4g122580.1	methionine-tRNAligase,putative[Medicagotruncatula]	F:GO:0005524; F:GO:0004825; C:GO:0005737; P:GO:0006431; F:GO:0000049	F:ATP binding; F:methionine-tRNA ligase activity; C:cytoplasm; P:methionyl-tRNA aminoacylation; F:tRNA binding
scaffold486|size821207|quiver_399914_403968_ID=g18779	415.912	4.81566	1.13752e-14	0	scaffold486|size821207|quiver_399914_403968_ID=g18779	XP_013457947.1	Medtr4g109170.1	LRRreceptor-likekinasefamilyprotein[Medicagotruncatula]	F:GO:0005524; P:GO:0000165; P:GO:0018108; P:GO:0000186; F:GO:0004714; C:GO:0016021; F:GO:0004709; C:GO:0005622	F:ATP binding; P:MAPK cascade; P:peptidyl-tyrosine phosphorylation; P:activation of MAPKK activity; F:transmembrane receptor protein tyrosine kinase activity; C:integral component of membrane; F:MAP kinase kinase kinase activity; C:intracellular
scaffold489|size475577|quiver_375304_378397_ID=g10568	293.086	2.62539	5.80172e-07	7e-83	scaffold489|size475577|quiver_375304_378397_ID=g10568	XP_003590400.1	Medtr1g061670.1	60SribosomalproteinL24-2[Medicagotruncatula]	F:GO:0003735; C:GO:0022625; P:GO:0000027; P:GO:1902626; P:GO:0006412	F:structural constituent of ribosome; C:cytosolic large ribosomal subunit; P:ribosomal large subunit assembly; P:assembly of large subunit precursor of preribosome; P:translation
scaffold492|size921545|quiver_682229_684837_ID=g3583	137.71	3.03075	3.853e-05	0	scaffold492|size921545|quiver_682229_684837_ID=g3583	XP_003624448.2	Medtr7g083410.1	glycerophosphoryldiesterphosphodiesterasefamilyprotein[Medicagotruncatula]	F:GO:0000287; F:GO:0047395; P:GO:0046475; F:GO:0008889; C:GO:0009536; P:GO:0030643	F:magnesium ion binding; F:glycerophosphoinositol glycerophosphodiesterase activity; P:glycerophospholipid catabolic process; F:glycerophosphodiester phosphodiesterase activity; C:plastid; P:cellular phosphate ion homeostasis
scaffold493|size1337387|quiver_409497_418306_ID=g925	89.1219	4.92904	5.81893e-12	3e-55	scaffold493|size1337387|quiver_409497_418306_ID=g925	XP_003593358.1	Medtr2g010600.1	CAP,cysteine-richsecretoryprotein,antigen5[Medicagotruncatula]	C:GO:0005576	C:extracellular region
scaffold493|size1337387|quiver_625842_630630_ID=g959	314.938	4.15891	8.1275e-15	0	scaffold493|size1337387|quiver_625842_630630_ID=g959	XP_013462476.1	Medtr2g011730.1	NAD(P)HdehydrogenaseB2[Medicagotruncatula]	F:GO:0003954; F:GO:0005509; P:GO:0055114	F:NADH dehydrogenase activity; F:calcium ion binding; P:oxidation-reduction process
scaffold495|size638927|quiver_142506_143621_ID=g161043	116.284	2.12342	0.00344632	3e-82	scaffold495|size638927|quiver_142506_143621_ID=g161043	XP_003605293.2	Medtr4g028180.1	Lipidtransferprotein[Medicagotruncatula]	P:GO:0006869; F:GO:0008289	P:lipid transport; F:lipid binding
scaffold495|size638927|quiver_520365_524442_ID=g161094	98.2996	2.99878	1.54913e-06	0	scaffold495|size638927|quiver_520365_524442_ID=g161094	XP_013445633.1	Medtr8g465990.1	S-locuslectinkinasefamilyprotein[Medicagotruncatula]	F:GO:0005524; C:GO:0009506; P:GO:0048544; C:GO:0016021; F:GO:0004674; F:GO:0030246; P:GO:0006468; P:GO:0006952; C:GO:0005886	F:ATP binding; C:plasmodesma; P:recognition of pollen; C:integral component of membrane; F:protein serine/threonine kinase activity; F:carbohydrate binding; P:protein phosphorylation; P:defense response; C:plasma membrane
scaffold497|size917795|quiver_381300_389958_ID=g155887	165.569	2.43043	0.00530752	0	scaffold497|size917795|quiver_381300_389958_ID=g155887	XP_003616753.1	Medtr5g083910.1	LRRreceptor-likekinase[Medicagotruncatula]	F:GO:0005524; C:GO:0016021; F:GO:0004674; P:GO:0006468; C:GO:0005886	F:ATP binding; C:integral component of membrane; F:protein serine/threonine kinase activity; P:protein phosphorylation; C:plasma membrane
scaffold5|size2322722|quiver_660904_663148_ID=g103847	937.361	3.94616	4.62853e-22	0	scaffold5|size2322722|quiver_660904_663148_ID=g103847	XP_003623704.1	Medtr7g074710.1	dihydroflavonol4-reductase-likeprotein[Medicagotruncatula]	F:GO:0050662; F:GO:0045552; P:GO:0055114; P:GO:0006952; P:GO:0009813	F:coenzyme binding; F:dihydrokaempferol 4-reductase activity; P:oxidation-reduction process; P:defense response; P:flavonoid biosynthetic process
scaffold5|size2322722|quiver_710661_715361_ID=g103851	237.571	4.09379	5.45885e-09	2e-152	scaffold5|size2322722|quiver_710661_715361_ID=g103851	XP_003623719.1	Medtr7g074880.1	dihydroflavonol4-reductase-likeprotein[Medicagotruncatula]	P:GO:0006979; F:GO:0004602; F:GO:0050662; F:GO:0045552; P:GO:0098869; P:GO:0055114	P:response to oxidative stress; F:glutathione peroxidase activity; F:coenzyme binding; F:dihydrokaempferol 4-reductase activity; P:cellular oxidant detoxification; P:oxidation-reduction process
scaffold50|size1066901|quiver_293551_298397_ID=g152711	398.445	2.5293	2.04305e-05	0	scaffold50|size1066901|quiver_293551_298397_ID=g152711	XP_003595124.1	Medtr2g038510.1	diseaseresistanceprotein(CC-NBS-LRRclass)familyprotein[Medicagotruncatula]	F:GO:0043531; P:GO:0006952; F:GO:0016787	F:ADP binding; P:defense response; F:hydrolase activity
scaffold502|size882097|quiver_682337_684798_ID=g143825	58.3433	4.55377	2.33612e-08	0	scaffold502|size882097|quiver_682337_684798_ID=g143825	XP_003589857.1	Medtr1g040500.1	glycerol-3-phosphateacyltransferase[Medicagotruncatula]	F:GO:0090447; P:GO:0010143; C:GO:0016021; F:GO:0016791; P:GO:0016311	F:glycerol-3-phosphate 2-O-acyltransferase activity; P:cutin biosynthetic process; C:integral component of membrane; F:phosphatase activity; P:dephosphorylation
scaffold504|size952574|quiver_649300_650358_ID=g138538	145.107	6.35639	2.93735e-14	2e-73	scaffold504|size952574|quiver_649300_650358_ID=g138538	XP_013456775.1	Medtr4g082360.1	transmembraneprotein,putative[Medicagotruncatula]	C:GO:0016021	C:integral component of membrane
scaffold508|size934001|quiver_400279_401136_ID=g128582	120.536	5.2301	6.20064e-10	1e-44	scaffold508|size934001|quiver_400279_401136_ID=g128582	XP_013454532.1	Medtr4g007580.1	putativeGRPfamily[Medicagotruncatula]	C:GO:0016020; C:GO:0016021	C:membrane; C:integral component of membrane
scaffold508|size934001|quiver_402978_403636_ID=g128583	75.3077	3.87888	3.3105e-06	2e-40	scaffold508|size934001|quiver_402978_403636_ID=g128583	XP_013454534.1	Medtr4g007580.1	hypotheticalproteinMTR_4g007580[Medicagotruncatula]	C:GO:0016020; C:GO:0016021	C:membrane; C:integral component of membrane
scaffold51|size1195182|quiver_413472_415284_ID=g150417	156.704	2.8167	5.9892e-05	0	scaffold51|size1195182|quiver_413472_415284_ID=g150417	XP_003602311.2	Medtr3g092060.1	P-loopnucleosidetriphosphatehydrolasesuperfamilyprotein[Medicagotruncatula]	F:GO:0005524; C:GO:0016021; F:GO:0016787	F:ATP binding; C:integral component of membrane; F:hydrolase activity
scaffold512|size1020227|quiver_599168_601733_ID=g118695	593.924	2.24285	0.000526852	0	scaffold512|size1020227|quiver_599168_601733_ID=g118695	XP_013457384.1	Medtr4g094730.1	LysMdomainGPI-anchoredprotein[Medicagotruncatula]	F:GO:0008061; C:GO:0009506; C:GO:0016021; C:GO:0046658	F:chitin binding; C:plasmodesma; C:integral component of membrane; C:anchored component of plasma membrane
scaffold512|size1020227|quiver_741423_742434_ID=g118710	56.3808	4.7534	4.14677e-08	1e-86	scaffold512|size1020227|quiver_741423_742434_ID=g118710	XP_013457375.1	Medtr4g094698.1	VQmotifprotein[Medicagotruncatula]
scaffold513|size465068|quiver_448881_449679_ID=g116290	74.7163	4.0563	1.23703e-07	3e-90	scaffold513|size465068|quiver_448881_449679_ID=g116290	XP_013445805.1	Medtr8g469140.1	diseaseresistanceprotein(TIR-NBS-LRRclass)[Medicagotruncatula]	P:GO:0007165	P:signal transduction
scaffold515|size782917|quiver_25160_33981_ID=g110586	634.541	2.81748	5.31605e-09	0	scaffold515|size782917|quiver_25160_33981_ID=g110586	XP_013455356.1	Medtr4g036080.1	diseaseresistanceprotein(TIR-NBS-LRRclass),putative[Medicagotruncatula]	P:GO:0007165; F:GO:0043531	P:signal transduction; F:ADP binding
scaffold52|size1016195|quiver_51811_53141_ID=g148056	99.0683	5.95097	1.50538e-09	4e-131	scaffold52|size1016195|quiver_51811_53141_ID=g148056	XP_003588870.1	Medtr1g014180.1	tubbyC2protein[Medicagotruncatula]	P:GO:0006952	P:defense response
scaffold52|size1016195|quiver_699179_703810_ID=g148133	53.8541	4.44187	1.18113e-08	1e-96	scaffold52|size1016195|quiver_699179_703810_ID=g148133	XP_013465963.1	Medtr1g017500.1	hypotheticalproteinMTR_1g017500[Medicagotruncatula]
scaffold521|size780651|quiver_499962_503456_ID=g94302	82.0508	2.65956	0.000279645	3e-50	scaffold521|size780651|quiver_499962_503456_ID=g94302	XP_003610094.1	Medtr4g127860.1	DUF1777familyprotein[Medicagotruncatula]	C:GO:0071011; C:GO:0005829	C:precatalytic spliceosome; C:cytosol
scaffold523|size604166|quiver_478653_481426_ID=g88616	152.493	2.2356	0.00206292	0	scaffold523|size604166|quiver_478653_481426_ID=g88616	XP_013458471.1	Medtr4g126020.1	calmodulin-bindingfamilyprotein[Medicagotruncatula]
scaffold524|size674838|quiver_418832_428745_ID=g85944	78.7307	5.1977	0.000166416	0	scaffold524|size674838|quiver_418832_428745_ID=g85944	XP_013462857.1	Medtr2g023820.1	F-boxplant-likeprotein,putative[Medicagotruncatula]	C:GO:0016021	C:integral component of membrane
scaffold528|size1026657|quiver_404845_408030_ID=g75258	71.7653	6.08437	1.0996e-09	0	scaffold528|size1026657|quiver_404845_408030_ID=g75258	XP_003600653.1	Medtr3g064740.1	glutamatedecarboxylase[Medicagotruncatula]	F:GO:0030170; P:GO:0006536; F:GO:0004351	F:pyridoxal phosphate binding; P:glutamate metabolic process; F:glutamate decarboxylase activity
scaffold529|size457529|quiver_214397_215247_ID=g72720	62.4908	2.58734	1.04459e-05	1e-64	scaffold529|size457529|quiver_214397_215247_ID=g72720	XP_003602727.1	Medtr3g098390.1	hypotheticalproteinMTR_3g098390[Medicagotruncatula]
scaffold53|size2093410|quiver_1085151_1093473_ID=g145498	333.927	3.2863	8.18345e-09	0	scaffold53|size2093410|quiver_1085151_1093473_ID=g145498	XP_003601744.2	Medtr3g084930.1	MACPFdomainprotein[Medicagotruncatula]
scaffold53|size2093410|quiver_1711529_1713063_ID=g145586	675.766	2.62421	6.73446e-08	2e-61	scaffold53|size2093410|quiver_1711529_1713063_ID=g145586	XP_003601829.1	Medtr3g085890.1	NADH-ubiquinonereductasecomplex1MLRQsubunit[Medicagotruncatula]	C:GO:0016021	C:integral component of membrane
scaffold53|size2093410|quiver_41656_46111_ID=g145355	406.423	2.02832	0.000602688	0	scaffold53|size2093410|quiver_41656_46111_ID=g145355	XP_003629128.2	Medtr8g073560.1	Serine/Threonine-kinaseCx32,relatedprotein[Medicagotruncatula]	F:GO:0005524; P:GO:0018108; F:GO:0004715; F:GO:0004674	F:ATP binding; P:peptidyl-tyrosine phosphorylation; F:non-membrane spanning protein tyrosine kinase activity; F:protein serine/threonine kinase activity
scaffold53|size2093410|quiver_495782_497160_ID=g145408	86.9536	5.9861	1.02984e-10	1e-113	scaffold53|size2093410|quiver_495782_497160_ID=g145408	XP_013456344.1	Medtr4g068860.1	Non-symbiotichemoglobin[Medicagotruncatula]	F:GO:0019825; C:GO:0005737; F:GO:0046872; P:GO:0015671; C:GO:0016363; P:GO:0009399; F:GO:0005344; F:GO:0020037	F:oxygen binding; C:cytoplasm; F:metal ion binding; P:oxygen transport; C:nuclear matrix; P:nitrogen fixation; F:oxygen transporter activity; F:heme binding
scaffold53|size2093410|quiver_820564_822211_ID=g145456	1230.66	2.48973	0.00399825	0	scaffold53|size2093410|quiver_820564_822211_ID=g145456	XP_003601705.1	Medtr3g084520.1	flavonoidglucosyltransferase[Medicagotruncatula]	P:GO:0052696; F:GO:0080043; C:GO:0043231; F:GO:0080044; P:GO:0009813	P:flavonoid glucuronidation; F:quercetin 3-O-glucosyltransferase activity; C:intracellular membrane-bounded organelle; F:quercetin 7-O-glucosyltransferase activity; P:flavonoid biosynthetic process
scaffold530|size827052|quiver_375040_379278_ID=g70149	56.7088	2.52458	0.00621015	1e-139	scaffold530|size827052|quiver_375040_379278_ID=g70149	XP_013452892.1	Medtr6g079410.1	M48familypeptidase[Medicagotruncatula]	F:GO:0008237	F:metallopeptidase activity
scaffold533|size601244|quiver_195389_198385_ID=g62143	70.8489	3.12449	0.00116804	0	scaffold533|size601244|quiver_195389_198385_ID=g62143	XP_013450805.1	Medtr6g007170.1	D-glyceratedehydrogenase/hydroxypyruvatereductase[Medicagotruncatula]	P:GO:0042183; F:GO:0051287; C:GO:0005739; F:GO:0004617; F:GO:0008863; P:GO:0055114; P:GO:0009070	P:formate catabolic process; F:NAD binding; C:mitochondrion; F:phosphoglycerate dehydrogenase activity; F:formate dehydrogenase (NAD+) activity; P:oxidation-reduction process; P:serine family amino acid biosynthetic process
scaffold535|size455007|quiver_129006_134664_ID=g56714	233.996	4.58521	9.79654e-12	0	scaffold535|size455007|quiver_129006_134664_ID=g56714	XP_013457577.1	Medtr4g099260.1	high-affinitypotassiumtransporter[Medicagotruncatula]	F:GO:0015079; P:GO:0071805; C:GO:0016021	F:potassium ion transmembrane transporter activity; P:potassium ion transmembrane transport; C:integral component of membrane
scaffold538|size454118|quiver_1_2810_ID=g49278	51.5359	2.2072	0.000977905	3e-130	scaffold538|size454118|quiver_1_2810_ID=g49278	XP_003602535.2	Medtr3g095420.1	nodulinMtN21/EamA-liketransporterfamilyprotein[Medicagotruncatula]	P:GO:0055085; F:GO:0022857; C:GO:0016020; C:GO:0016021	P:transmembrane transport; F:transmembrane transporter activity; C:membrane; C:integral component of membrane
scaffold538|size454118|quiver_416101_421019_ID=g49337	175.303	2.27103	5.19614e-08	0	scaffold538|size454118|quiver_416101_421019_ID=g49337	XP_003602603.1	Medtr3g096140.1	NACdomainclasstranscriptionfactor[Medicagotruncatula]	C:GO:0005634; F:GO:0003677; P:GO:0006351; P:GO:0006355	C:nucleus; F:DNA binding; P:transcription, DNA-templated; P:regulation of transcription, DNA-templated
scaffold54|size1381280|quiver_1166998_1168483_ID=g143043	337.168	5.69288	1.46507e-06	2e-157	scaffold54|size1381280|quiver_1166998_1168483_ID=g143043	XP_003588831.1	Medtr1g013790.1	WRKYfamilytranscriptionfactor[Medicagotruncatula]	F:GO:0003700; P:GO:0006355; F:GO:0043565	F:transcription factor activity, sequence-specific DNA binding; P:regulation of transcription, DNA-templated; F:sequence-specific DNA binding
scaffold54|size1381280|quiver_1185366_1187553_ID=g143045	157.81	4.38378	6.09733e-08	4e-179	scaffold54|size1381280|quiver_1185366_1187553_ID=g143045	XP_003588828.1	Medtr1g013760.1	WRKYfamilytranscriptionfactor[Medicagotruncatula]	F:GO:0003700; P:GO:0006355; F:GO:0043565	F:transcription factor activity, sequence-specific DNA binding; P:regulation of transcription, DNA-templated; F:sequence-specific DNA binding
scaffold54|size1381280|quiver_970798_971599_ID=g143015	58.4989	5.28421	9.80505e-08	2e-57	scaffold54|size1381280|quiver_970798_971599_ID=g143015	XP_003588870.1	Medtr1g014180.1	tubbyC2protein[Medicagotruncatula]
scaffold543|size941702|quiver_242163_246359_ID=g36218	75.8746	4.40955	5.68985e-05	3e-10	scaffold543|size941702|quiver_242163_246359_ID=g36218	XP_013469639.1	Medtr1g100145.1	transmembraneprotein,putative[Medicagotruncatula]	F:GO:0030598; P:GO:0006952; P:GO:0017148; F:GO:0016787	F:rRNA N-glycosylase activity; P:defense response; P:negative regulation of translation; F:hydrolase activity
scaffold544|size452970|quiver_217563_228469_ID=g33616	102.412	2.04815	1.68957e-05	0	scaffold544|size452970|quiver_217563_228469_ID=g33616	XP_003628875.1	Medtr8g068110.1	rhamnogalacturonatelyaseB-likeprotein[Medicagotruncatula]	P:GO:0005975; C:GO:0016021; F:GO:0016829; F:GO:0030246	P:carbohydrate metabolic process; C:integral component of membrane; F:lyase activity; F:carbohydrate binding
scaffold546|size1408613|quiver_977810_980066_ID=g28794	56.6823	2.93386	0.000668745	0	scaffold546|size1408613|quiver_977810_980066_ID=g28794	XP_003615884.1	Medtr5g073460.1	exocystsubunitexo70familyprotein[Medicagotruncatula]	F:GO:0003700; C:GO:0016020; C:GO:0016021; P:GO:0006355; F:GO:0043565; P:GO:0006887; C:GO:0000145	F:transcription factor activity, sequence-specific DNA binding; C:membrane; C:integral component of membrane; P:regulation of transcription, DNA-templated; F:sequence-specific DNA binding; P:exocytosis; C:exocyst
scaffold55|size1169985|quiver_433731_434946_ID=g140244	5015.76	4.22823	7.75123e-14	0	scaffold55|size1169985|quiver_433731_434946_ID=g140244	XP_003604092.2	Medtr3g118390.1	Chitinase(ClassI)/Hevein[Medicagotruncatula]	F:GO:0004568; P:GO:0016998; F:GO:0008061; P:GO:0000272; P:GO:0006032; C:GO:0016021; P:GO:0006952; C:GO:0005773	F:chitinase activity; P:cell wall macromolecule catabolic process; F:chitin binding; P:polysaccharide catabolic process; P:chitin catabolic process; C:integral component of membrane; P:defense response; C:vacuole
scaffold550|size465049|quiver_224136_226753_ID=g18864	139.79	6.08617	1.00688e-17	0	scaffold550|size465049|quiver_224136_226753_ID=g18864	XP_003596151.2	Medtr2g068880.1	transcriptionfactorjungbrunnen-likeprotein[Medicagotruncatula]	C:GO:0005634; F:GO:0003677; P:GO:0006351; P:GO:0006355	C:nucleus; F:DNA binding; P:transcription, DNA-templated; P:regulation of transcription, DNA-templated
scaffold550|size465049|quiver_249978_253222_ID=g18866	54.9727	5.41961	4.63344e-09	2e-134	scaffold550|size465049|quiver_249978_253222_ID=g18866	XP_003599867.2	Medtr0202s0040.1	hypotheticalproteinMTR_3g048220[Medicagotruncatula]	C:GO:0016020; C:GO:0016021	C:membrane; C:integral component of membrane
scaffold550|size465049|quiver_48064_51461_ID=g18837	3315.46	7.95801	2.08328e-48	0	scaffold550|size465049|quiver_48064_51461_ID=g18837	XP_003596187.1	Medtr2g069320.1	translationelongationfactorEF-2subunit[Medicagotruncatula]	F:GO:0005525; F:GO:0003746; F:GO:0003924; C:GO:0005840; P:GO:0006414	F:GTP binding; F:translation elongation factor activity; F:GTPase activity; C:ribosome; P:translational elongation
scaffold551|size971537|quiver_674002_675866_ID=g16193	243.428	4.66446	2.88021e-09	5e-131	scaffold551|size971537|quiver_674002_675866_ID=g16193	XP_003598677.2	Medtr3g019160.1	NADPH:quinoneoxidoreductase-likeprotein[Medicagotruncatula]	F:GO:0016491; P:GO:0055114	F:oxidoreductase activity; P:oxidation-reduction process
scaffold554|size644455|quiver_137216_145092_ID=g8402	2289.24	4.40554	7.05973e-18	0	scaffold554|size644455|quiver_137216_145092_ID=g8402	XP_003621701.1	Medtr7g021850.1	aldo/ketoreductasefamilyoxidoreductase[Medicagotruncatula]	F:GO:0016491; P:GO:0055114	F:oxidoreductase activity; P:oxidation-reduction process
scaffold556|size491661|quiver_233058_236810_ID=g3639	352.506	2.63451	1.56235e-06	0	scaffold556|size491661|quiver_233058_236810_ID=g3639	XP_003594312.1	Medtr2g027140.1	SEC14cytosolicfactor-likeprotein[Medicagotruncatula]
scaffold56|size1292990|quiver_16220_25721_ID=g137697	368.992	3.21249	9.21594e-07	0	scaffold56|size1292990|quiver_16220_25721_ID=g137697	XP_013453219.1	Medtr6g090615.1	LRRreceptor-likekinaseplant[Medicagotruncatula]	F:GO:0005524; C:GO:0016021; F:GO:0004674; P:GO:0006468	F:ATP binding; C:integral component of membrane; F:protein serine/threonine kinase activity; P:protein phosphorylation
scaffold56|size1292990|quiver_227566_235037_ID=g137725	1076.68	2.06094	8.31576e-06	0	scaffold56|size1292990|quiver_227566_235037_ID=g137725	XP_003620872.2	Medtr6g091690.1	regulatorofVps4activityintheMVBpathwayprotein[Medicagotruncatula]	P:GO:0015031	P:protein transport
scaffold562|size441824|quiver_108526_110529_ID=g153529	183.627	2.46507	0.00391335	0	scaffold562|size441824|quiver_108526_110529_ID=g153529	XP_013457542.1	Medtr4g098990.2	NYNdomainprotein[Medicagotruncatula]	C:GO:0005777; P:GO:0090305; F:GO:0004519; C:GO:0016020; P:GO:0010468	C:peroxisome; P:nucleic acid phosphodiester bond hydrolysis; F:endonuclease activity; C:membrane; P:regulation of gene expression
scaffold562|size441824|quiver_112916_115857_ID=g153530	125.568	3.1911	1.99544e-05	2e-106	scaffold562|size441824|quiver_112916_115857_ID=g153530	XP_013449336.1	Medtr7g077430.1	endonucleaseorglycosylhydrolase[Medicagotruncatula]	F:GO:0016787	F:hydrolase activity
scaffold562|size441824|quiver_403967_406959_ID=g153564	185.435	2.41946	2.02432e-05	0	scaffold562|size441824|quiver_403967_406959_ID=g153564	XP_013456488.1	Medtr4g073840.1	NBS-LRRtypediseaseresistanceprotein[Medicagotruncatula]	F:GO:0043531; P:GO:0006952	F:ADP binding; P:defense response
scaffold565|size455066|quiver_37576_44901_ID=g146423	225.794	3.84159	1.08661e-08	0	scaffold565|size455066|quiver_37576_44901_ID=g146423	XP_003592121.1	Medtr1g098970.1	translationinitiationfactorIF-2,putative[Medicagotruncatula]	F:GO:0005525; F:GO:0003743; F:GO:0003924; P:GO:0006413; C:GO:0005622	F:GTP binding; F:translation initiation factor activity; F:GTPase activity; P:translational initiation; C:intracellular
scaffold570|size437189|quiver_364598_368692_ID=g133478	319.725	3.63236	1.90905e-07	0	scaffold570|size437189|quiver_364598_368692_ID=g133478	XP_003606284.1	Medtr4g055610.1	transmembraneaminoacidtransporterfamilyprotein[Medicagotruncatula]	F:GO:0015185; C:GO:0016021; P:GO:0015812; C:GO:0005886; P:GO:0003333	F:gamma-aminobutyric acid transmembrane transporter activity; C:integral component of membrane; P:gamma-aminobutyric acid transport; C:plasma membrane; P:amino acid transmembrane transport
scaffold570|size437189|quiver_374228_379032_ID=g133480	136.994	3.25719	0.000819714	0	scaffold570|size437189|quiver_374228_379032_ID=g133480	XP_003606284.1	Medtr4g055610.1	transmembraneaminoacidtransporterfamilyprotein[Medicagotruncatula]	C:GO:0016021; F:GO:0015171; P:GO:0003333	C:integral component of membrane; F:amino acid transmembrane transporter activity; P:amino acid transmembrane transport
scaffold571|size823207|quiver_56582_59871_ID=g131081	86.6742	4.13733	5.09755e-06	7e-99	scaffold571|size823207|quiver_56582_59871_ID=g131081	XP_013467659.1	Medtr1g053900.1	DUF761domainprotein[Medicagotruncatula]
scaffold572|size845637|quiver_435560_442199_ID=g128699	483.038	4.71467	1.13982e-11	0	scaffold572|size845637|quiver_435560_442199_ID=g128699	XP_003617678.1	Medtr5g094250.1	pirin-likeplantprotein[Medicagotruncatula]
scaffold576|size1098158|quiver_699517_703777_ID=g118838	330.842	2.81701	8.3961e-06	9e-156	scaffold576|size1098158|quiver_699517_703777_ID=g118838	XP_003626652.1	Medtr8g006690.1	plantacidphosphatase[Medicagotruncatula]	P:GO:0016311; F:GO:0003993	P:dephosphorylation; F:acid phosphatase activity
scaffold579|size455405|quiver_39746_42785_ID=g110706	51.0614	7.0204	3.90525e-11	5e-149	scaffold579|size455405|quiver_39746_42785_ID=g110706	XP_003599217.1	Medtr3g030320.1	F-boxproteininteractiondomainprotein[Medicagotruncatula]
scaffold58|size1147909|quiver_1079071_1086161_ID=g132734	109.894	5.01332	2.17117e-09	0	scaffold58|size1147909|quiver_1079071_1086161_ID=g132734	XP_003620505.1	Medtr6g086170.1	sulfate/bicarbonate/oxalateexchangerandtransportersat-1[Medicagotruncatula]	F:GO:0008271; C:GO:0016021; P:GO:1902358	F:secondary active sulfate transmembrane transporter activity; C:integral component of membrane; P:sulfate transmembrane transport
scaffold58|size1147909|quiver_473115_478668_ID=g132649	50.9305	2.41562	0.00204734	0	scaffold58|size1147909|quiver_473115_478668_ID=g132649	XP_013456362.1	Medtr4g068990.1	DEAD-boxATP-dependentRNAhelicase-likeprotein[Medicagotruncatula]	F:GO:0005524; F:GO:0003723; P:GO:0010501; F:GO:0004004	F:ATP binding; F:RNA binding; P:RNA secondary structure unwinding; F:ATP-dependent RNA helicase activity
scaffold58|size1147909|quiver_952532_957826_ID=g132718	623.222	8.58959	3.01314e-26	0	scaffold58|size1147909|quiver_952532_957826_ID=g132718	XP_003620522.1	Medtr6g086340.1	cytosolicaldehydedehydrogenase[Medicagotruncatula]	F:GO:0004029; F:GO:0001758; P:GO:0055114; F:GO:0050269	F:aldehyde dehydrogenase (NAD) activity; F:retinal dehydrogenase activity; P:oxidation-reduction process; F:coniferyl-aldehyde dehydrogenase activity
scaffold585|size615523|quiver_261893_262573_ID=g94362	79.0869	4.80414	2.20914e-10	7e-69	scaffold585|size615523|quiver_261893_262573_ID=g94362	XP_013457577.1	Medtr4g099260.1	high-affinitypotassiumtransporter[Medicagotruncatula]	F:GO:0015079; P:GO:0071805; C:GO:0016021	F:potassium ion transmembrane transporter activity; P:potassium ion transmembrane transport; C:integral component of membrane
scaffold585|size615523|quiver_42336_44483_ID=g94332	77.3146	2.45823	0.00052871	0	scaffold585|size615523|quiver_42336_44483_ID=g94332	XP_013457604.1	Medtr4g099510.1	glycerolipaseA1[Medicagotruncatula]	P:GO:0006629; F:GO:0016787	P:lipid metabolic process; F:hydrolase activity
scaffold586|size431102|quiver_392462_396386_ID=g91465	113.221	2.31204	7.83995e-07	0	scaffold586|size431102|quiver_392462_396386_ID=g91465	XP_003627601.2	Medtr8g032000.1	NAD(P)-bindingrossmann-foldprotein[Medicagotruncatula]	F:GO:0016491; P:GO:0055114	F:oxidoreductase activity; P:oxidation-reduction process
scaffold587|size431040|quiver_340849_344999_ID=g88685	96.894	5.31342	8.35529e-10	0	scaffold587|size431040|quiver_340849_344999_ID=g88685	XP_003630068.1	Medtr8g091390.1	L-ascorbateoxidase[Medicagotruncatula]	F:GO:0016722; F:GO:0005507; P:GO:0055114; C:GO:0005576; F:GO:0008447	F:oxidoreductase activity, oxidizing metal ions; F:copper ion binding; P:oxidation-reduction process; C:extracellular region; F:L-ascorbate oxidase activity
scaffold587|size431040|quiver_41766_46607_ID=g88642	178.022	2.36926	0.00498139	0	scaffold587|size431040|quiver_41766_46607_ID=g88642	XP_013456585.1	Medtr4g075750.1	transmembraneaminoacidtransporterfamilyprotein[Medicagotruncatula]
scaffold588|size616860|quiver_340373_346128_ID=g86034	334.931	3.19151	1.61885e-09	0	scaffold588|size616860|quiver_340373_346128_ID=g86034	XP_013446716.1	Medtr8g089670.1	E3ubiquitin-proteinligaseRGLG2-likeprotein[Medicagotruncatula]
scaffold590|size545601|quiver_348293_350044_ID=g80836	995.246	2.0431	0.0038832	0	scaffold590|size545601|quiver_348293_350044_ID=g80836	XP_003598256.1	Medtr3g009050.1	LRRreceptor-likekinase[Medicagotruncatula]	F:GO:0032440; P:GO:0055114; P:GO:0016310; F:GO:0016301	F:2-alkenal reductase [NAD(P)] activity; P:oxidation-reduction process; P:phosphorylation; F:kinase activity
scaffold592|size956602|quiver_626525_628468_ID=g75417	220.68	5.80819	8.42908e-21	4e-123	scaffold592|size956602|quiver_626525_628468_ID=g75417	XP_013464525.1	Medtr2g073420.1	cytochromeP450familymonooxygenase[Medicagotruncatula]	F:GO:0005506; P:GO:0044550; C:GO:0016021; F:GO:0016709; P:GO:0055114; F:GO:0020037	F:iron ion binding; P:secondary metabolite biosynthetic process; C:integral component of membrane; F:oxidoreductase activity, acting on paired donors, with incorporation or reduction of molecular oxygen, NAD(P)H as one donor, and incorporation of one atom of oxygen; P:oxidation-reduction process; F:heme binding
scaffold597|size458350|quiver_9848_12421_ID=g62193	882.594	4.02676	1.05246e-12	0	scaffold597|size458350|quiver_9848_12421_ID=g62193	XP_003618076.1	Medtr5g098720.1	phenylalanineammonia-lyase-likeprotein[Medicagotruncatula]	P:GO:0006559; C:GO:0005737; F:GO:0045548; P:GO:0009800	P:L-phenylalanine catabolic process; C:cytoplasm; F:phenylalanine ammonia-lyase activity; P:cinnamic acid biosynthetic process
scaffold599|size1537873|quiver_930427_936394_ID=g56879	206.926	5.0873	7.46294e-05	9e-106	scaffold599|size1537873|quiver_930427_936394_ID=g56879	XP_013445638.1	Medtr8g466030.1	quinoneoxidoreductase[Medicagotruncatula]	F:GO:0010181; P:GO:0045892; F:GO:0016491; P:GO:0055114	F:FMN binding; P:negative regulation of transcription, DNA-templated; F:oxidoreductase activity; P:oxidation-reduction process
scaffold60|size1266933|quiver_712541_714210_ID=g127915	1707.75	2.19195	0.000124176	0	scaffold60|size1266933|quiver_712541_714210_ID=g127915	XP_003600866.1	Medtr3g070230.1	nematoderesistanceHSPRO2-likeprotein[Medicagotruncatula]	P:GO:0006952	P:defense response
scaffold600|size599352|quiver_302094_303410_ID=g54086	919.744	2.29637	4.03117e-07	0	scaffold600|size599352|quiver_302094_303410_ID=g54086	XP_003609436.1	Medtr4g115690.1	hypotheticalproteinMTR_4g115690[Medicagotruncatula]
scaffold602|size425271|quiver_329850_338856_ID=g49388	167.893	2.53002	0.00226278	0	scaffold602|size425271|quiver_329850_338856_ID=g49388	XP_003616753.1	Medtr5g083910.1	LRRreceptor-likekinase[Medicagotruncatula]	F:GO:0005524; C:GO:0016021; F:GO:0004674; P:GO:0006468; C:GO:0005886	F:ATP binding; C:integral component of membrane; F:protein serine/threonine kinase activity; P:protein phosphorylation; C:plasma membrane
scaffold611|size438647|quiver_211474_212949_ID=g26041	760.714	2.12095	4.39344e-05	0	scaffold611|size438647|quiver_211474_212949_ID=g26041	XP_003602564.1	Medtr3g095730.1	plantU-boxprotein[Medicagotruncatula]	F:GO:0004842; P:GO:0016567	F:ubiquitin-protein transferase activity; P:protein ubiquitination
scaffold62|size1103812|quiver_525268_525981_ID=g122996	82.9271	2.1835	0.0222405	3e-68	scaffold62|size1103812|quiver_525268_525981_ID=g122996	XP_013457845.1	Medtr4g107270.1	hypotheticalproteinMTR_4g107270[Medicagotruncatula]
scaffold62|size1103812|quiver_827615_831708_ID=g123029	145.642	2.07803	0.000987984	0	scaffold62|size1103812|quiver_827615_831708_ID=g123029	XP_003608979.2	Medtr4g107580.1	peptide/nitratetransporter[Medicagotruncatula]	C:GO:0016021; P:GO:0006810; F:GO:0005215	C:integral component of membrane; P:transport; F:transporter activity
scaffold62|size1103812|quiver_950554_955950_ID=g123040	67.4215	3.12522	0.000108237	0	scaffold62|size1103812|quiver_950554_955950_ID=g123040	XP_013464514.1	Medtr2g073250.1	G-typelectinS-receptor-likeSerine/Threonine-kinaseSD2-5[Medicagotruncatula]	P:GO:0018108; F:GO:0004674; C:GO:0005886; F:GO:0020037; F:GO:0004601; F:GO:0005524; P:GO:0006979; F:GO:0031625; F:GO:0004714; C:GO:0016021; P:GO:0098869; P:GO:0055114; F:GO:0030246	P:peptidyl-tyrosine phosphorylation; F:protein serine/threonine kinase activity; C:plasma membrane; F:heme binding; F:peroxidase activity; F:ATP binding; P:response to oxidative stress; F:ubiquitin protein ligase binding; F:transmembrane receptor protein tyrosine kinase activity; C:integral component of membrane; P:cellular oxidant detoxification; P:oxidation-reduction process; F:carbohydrate bin…
scaffold626|size417092|quiver_359267_364628_ID=g153610	129.143	2.10148	0.0110376	0	scaffold626|size417092|quiver_359267_364628_ID=g153610	XP_003611806.1	Medtr5g018070.1	NBS-LRRdiseaseresistanceprotein[Medicagotruncatula]	F:GO:0043531; P:GO:0006952	F:ADP binding; P:defense response
scaffold63|size1482866|quiver_1071253_1075030_ID=g120446	72.6105	2.90717	9.66017e-05	0	scaffold63|size1482866|quiver_1071253_1075030_ID=g120446	XP_013444225.1	Medtr8g015220.1	myo-inositoloxygenase[Medicagotruncatula]	F:GO:0050113; C:GO:0005737; F:GO:0005506; P:GO:0019310; P:GO:0055114	F:inositol oxygenase activity; C:cytoplasm; F:iron ion binding; P:inositol catabolic process; P:oxidation-reduction process
scaffold632|size414443|quiver_315457_320116_ID=g138732	74.4029	4.9032	1.94348e-07	2e-133	scaffold632|size414443|quiver_315457_320116_ID=g138732	XP_003604663.1	Medtr4g015680.1	trihelixtranscriptionfactorGT-3a-likeprotein[Medicagotruncatula]	C:GO:0005634; F:GO:0003700; P:GO:0006351; P:GO:0006355; F:GO:0043565	C:nucleus; F:transcription factor activity, sequence-specific DNA binding; P:transcription, DNA-templated; P:regulation of transcription, DNA-templated; F:sequence-specific DNA binding
scaffold638|size829153|quiver_60256_62063_ID=g123893	452.061	4.95792	4.50916e-10	1.1	scaffold638|size829153|quiver_60256_62063_ID=g123893	XP_013446314.1	Medtr5g038045.1	hypotheticalproteinMTR_8g073195[Medicagotruncatula]
scaffold64|size1467285|quiver_194878_196440_ID=g117905	602.304	2.8716	8.06395e-09	4e-79	scaffold64|size1467285|quiver_194878_196440_ID=g117905	XP_013461345.1	Medtr3g088815.1	hypotheticalproteinMTR_3g088815[Medicagotruncatula]
scaffold64|size1467285|quiver_410049_412778_ID=g117931	63.8072	4.52723	1.13551e-10	2e-70	scaffold64|size1467285|quiver_410049_412778_ID=g117931	XP_013461361.1	Medtr3g088975.1	transmembraneprotein,putative[Medicagotruncatula]	C:GO:0016021	C:integral component of membrane
scaffold64|size1467285|quiver_440473_443107_ID=g117934	125.597	7.33473	4.67903e-20	0.76	scaffold64|size1467285|quiver_440473_443107_ID=g117934	XP_003612036.1	Medtr0602s0020.1	hypotheticalproteinMTR_5g020610[Medicagotruncatula]
scaffold640|size631839|quiver_595496_599125_ID=g118979	314.84	3.57727	1.55749e-08	0	scaffold640|size631839|quiver_595496_599125_ID=g118979	XP_013444877.1	Medtr8g031430.1	GDSL-likelipase/acylhydrolase[Medicagotruncatula]	F:GO:0052886; F:GO:0016298; P:GO:0055114; P:GO:0052889; F:GO:0052887	F:9,9'-dicis-carotene:quinone oxidoreductase activity; F:lipase activity; P:oxidation-reduction process; P:9,9'-di-cis-zeta-carotene desaturation to 7,9,7',9'-tetra-cis-lycopene; F:7,9,9'-tricis-neurosporene:quinone oxidoreductase activity
scaffold646|size636037|quiver_288517_297278_ID=g102473	236.911	4.33189	5.22928e-13	0	scaffold646|size636037|quiver_288517_297278_ID=g102473	XP_013459378.1	Medtr3g437870.1	ABCtransporterAfamilyprotein[Medicagotruncatula]	F:GO:0005524; P:GO:0006869; F:GO:0042626; P:GO:0055085; C:GO:0043231; C:GO:0016021	F:ATP binding; P:lipid transport; F:ATPase activity, coupled to transmembrane movement of substances; P:transmembrane transport; C:intracellular membrane-bounded organelle; C:integral component of membrane
scaffold649|size1060738|quiver_604782_606510_ID=g94503	61.8557	5.31993	2.51037e-08	2e-68	scaffold649|size1060738|quiver_604782_606510_ID=g94503	XP_003605682.1	Medtr4g036310.1	quinone-oxidoreductase-likeprotein[Medicagotruncatula]	F:GO:0008270; F:GO:0016491; C:GO:0016020; C:GO:0044434; P:GO:0055114	F:zinc ion binding; F:oxidoreductase activity; C:membrane; C:chloroplast part; P:oxidation-reduction process
scaffold65|size1380710|quiver_563259_565072_ID=g115414	185.721	4.40752	1.66313e-07	5e-145	scaffold65|size1380710|quiver_563259_565072_ID=g115414	XP_003612282.1	Medtr5g023260.1	transmembraneaminoacidtransporterfamilyprotein[Medicagotruncatula]	C:GO:0016021; F:GO:0015171; P:GO:0003333	C:integral component of membrane; F:amino acid transmembrane transporter activity; P:amino acid transmembrane transport
scaffold650|size996100|quiver_670892_674628_ID=g91572	52.3777	3.20836	2.62386e-05	0	scaffold650|size996100|quiver_670892_674628_ID=g91572	XP_003598415.1	Medtr3g011390.1	NBS-LRRdiseaseresistanceprotein[Medicagotruncatula]	F:GO:0043531; P:GO:0006952	F:ADP binding; P:defense response
scaffold654|size635596|quiver_187289_189027_ID=g80891	77.9662	2.05922	0.026847	0	scaffold654|size635596|quiver_187289_189027_ID=g80891	XP_003611938.1	Medtr5g019580.1	UDP-glucosyltransferasefamilyprotein[Medicagotruncatula]	P:GO:0052696; F:GO:0080043; C:GO:0043231; F:GO:0080044; C:GO:0016021; P:GO:0009813	P:flavonoid glucuronidation; F:quercetin 3-O-glucosyltransferase activity; C:intracellular membrane-bounded organelle; F:quercetin 7-O-glucosyltransferase activity; C:integral component of membrane; P:flavonoid biosynthetic process
scaffold654|size635596|quiver_39066_41121_ID=g80870	53.2583	2.61544	0.00122333	0	scaffold654|size635596|quiver_39066_41121_ID=g80870	XP_003611914.1	Medtr5g019350.1	PPRcontainingplant-likeprotein[Medicagotruncatula]	P:GO:0055085; C:GO:0016020; C:GO:0016021; F:GO:0015292	P:transmembrane transport; C:membrane; C:integral component of membrane; F:uniporter activity
scaffold656|size745446|quiver_130107_133651_ID=g75481	115.873	5.72303	4.20964e-21	0	scaffold656|size745446|quiver_130107_133651_ID=g75481	XP_013464171.1	Medtr2g063823.1	gamete-likeprotein[Medicagotruncatula]	C:GO:0016021	C:integral component of membrane
scaffold66|size986986|quiver_914297_920304_ID=g112660	79.9777	2.59953	0.000745454	6e-85	scaffold66|size986986|quiver_914297_920304_ID=g112660	XP_003616408.2	Medtr5g079890.1	elicitor-responsive-likeprotein[Medicagotruncatula]	F:GO:0046872	F:metal ion binding
scaffold660|size1443497|quiver_1065550_1068288_ID=g65100	77.3465	5.0838	0.000268401	0	scaffold660|size1443497|quiver_1065550_1068288_ID=g65100	XP_013455073.1	Medtr4g025690.1	pectinesterase/pectinesteraseinhibitor[Medicagotruncatula]	P:GO:0045490; P:GO:0043086; C:GO:0005618; F:GO:0045330; C:GO:0005576; F:GO:0046910; P:GO:0042545; F:GO:0030599	P:pectin catabolic process; P:negative regulation of catalytic activity; C:cell wall; F:aspartyl esterase activity; C:extracellular region; F:pectinesterase inhibitor activity; P:cell wall modification; F:pectinesterase activity
scaffold660|size1443497|quiver_1395070_1400717_ID=g65148	140.954	5.71768	3.29252e-14	0	scaffold660|size1443497|quiver_1395070_1400717_ID=g65148	XP_013455091.1	Medtr4g026200.1	cytochromeP450family71protein[Medicagotruncatula]	F:GO:0005506; F:GO:0016705; C:GO:0016021; P:GO:0055114; F:GO:0004497; F:GO:0020037	F:iron ion binding; F:oxidoreductase activity, acting on paired donors, with incorporation or reduction of molecular oxygen; C:integral component of membrane; P:oxidation-reduction process; F:monooxygenase activity; F:heme binding
scaffold660|size1443497|quiver_400186_406205_ID=g65023	123.591	4.60874	4.91595e-11	0	scaffold660|size1443497|quiver_400186_406205_ID=g65023	XP_003619888.1	Medtr5g048050.1	Avr9/Cf-9rapidlyelicitedprotein[Medicagotruncatula]	F:GO:0004842; F:GO:0016874; P:GO:0016567	F:ubiquitin-protein transferase activity; F:ligase activity; P:protein ubiquitination
scaffold662|size724909|quiver_525227_530541_ID=g59668	865.867	3.32196	3.69133e-10	0	scaffold662|size724909|quiver_525227_530541_ID=g59668	XP_013445183.1	Medtr8g042770.1	zincinducedfacilitator-likeprotein[Medicagotruncatula]	C:GO:0009705; P:GO:0071805; P:GO:0090333; C:GO:0016021; F:GO:0022821; C:GO:0005886	C:plant-type vacuole membrane; P:potassium ion transmembrane transport; P:regulation of stomatal closure; C:integral component of membrane; F:potassium ion antiporter activity; C:plasma membrane
scaffold663|size401134|quiver_103238_108001_ID=g56981	74.4876	3.44701	0.000179595	5e-28	scaffold663|size401134|quiver_103238_108001_ID=g56981	XP_013459399.1	Medtr3g036800.1	hypotheticalproteinMTR_3g036800[Medicagotruncatula]	F:GO:0046872; F:GO:0016740; P:GO:0006259; F:GO:0016787	F:metal ion binding; F:transferase activity; P:DNA metabolic process; F:hydrolase activity
scaffold67|size1482927|quiver_28506_33820_ID=g109771	594.116	2.0321	7.78134e-08	0	scaffold67|size1482927|quiver_28506_33820_ID=g109771	XP_013450598.1	Medtr7g117310.3	cyclicnucleotide-gatedionchannel-likeprotein[Medicagotruncatula]	C:GO:0005887; F:GO:0005249; P:GO:0042391; P:GO:0071805	C:integral component of plasma membrane; F:voltage-gated potassium channel activity; P:regulation of membrane potential; P:potassium ion transmembrane transport
scaffold672|size782200|quiver_84346_87852_ID=g33739	431.685	2.12551	1.06175e-05	3e-134	scaffold672|size782200|quiver_84346_87852_ID=g33739	XP_013444664.1	Medtr8g027860.1	WRKYfamilytranscriptionfactor[Medicagotruncatula]	F:GO:0003700; P:GO:0006355; F:GO:0043565	F:transcription factor activity, sequence-specific DNA binding; P:regulation of transcription, DNA-templated; F:sequence-specific DNA binding
scaffold673|size586486|quiver_75352_78781_ID=g31317	64.2489	3.8503	6.35577e-07	4e-139	scaffold673|size586486|quiver_75352_78781_ID=g31317	XP_003598604.2	Medtr1g059930.1	ankyrinrepeatprotein[Medicagotruncatula]	C:GO:0016021	C:integral component of membrane
scaffold68|size1563530|quiver_158309_168105_ID=g107148	61.8672	2.13442	5.53797e-05	0	scaffold68|size1563530|quiver_158309_168105_ID=g107148	XP_013455758.1	Medtr6g072320.1	NB-ARCdomainprotein[Medicagotruncatula]	F:GO:0005524; P:GO:0007165; C:GO:0016021; F:GO:0043531; F:GO:0016157; P:GO:0006952; P:GO:0005985	F:ATP binding; P:signal transduction; C:integral component of membrane; F:ADP binding; F:sucrose synthase activity; P:defense response; P:sucrose metabolic process
scaffold683|size420545|quiver_19460_23561_ID=g6137	243.792	2.19214	0.00404302	0	scaffold683|size420545|quiver_19460_23561_ID=g6137	XP_003619894.1	Medtr6g071430.2	diseaseresistanceprotein(TIR-NBS-LRRclass)[Medicagotruncatula]	F:GO:0005524; F:GO:0016757; P:GO:0007165; C:GO:0016020; F:GO:0043531; P:GO:0006952	F:ATP binding; F:transferase activity, transferring glycosyl groups; P:signal transduction; C:membrane; F:ADP binding; P:defense response
scaffold683|size420545|quiver_29688_39661_ID=g6138	180.269	2.37969	0.000204105	0	scaffold683|size420545|quiver_29688_39661_ID=g6138	XP_003619894.1	Medtr6g071430.2	diseaseresistanceprotein(TIR-NBS-LRRclass)[Medicagotruncatula]	F:GO:0005524; P:GO:0007165; F:GO:0043531; P:GO:0006952	F:ATP binding; P:signal transduction; F:ADP binding; P:defense response
scaffold69|size1090294|quiver_825604_829058_ID=g104184	51.9602	4.19719	1.19932e-07	1e-30	scaffold69|size1090294|quiver_825604_829058_ID=g104184	XP_013452519.1	Medtr0202s0040.1	transmembraneprotein,putative[Medicagotruncatula]	C:GO:0016020; C:GO:0016021	C:membrane; C:integral component of membrane
scaffold695|size391684|quiver_102316_103755_ID=g141487	50.994	6.75214	1.4371e-09	4e-121	scaffold695|size391684|quiver_102316_103755_ID=g141487	XP_003630911.1	Medtr8g104890.1	plantcadmiumresistanceprotein[Medicagotruncatula]	C:GO:0016021	C:integral component of membrane
scaffold695|size391684|quiver_97666_99360_ID=g141486	173.482	2.30071	0.00123517	9e-117	scaffold695|size391684|quiver_97666_99360_ID=g141486	XP_003630909.1	Medtr8g104870.1	plantcadmiumresistanceprotein[Medicagotruncatula]	C:GO:0016021	C:integral component of membrane
scaffold7|size1962894|quiver_1571492_1575713_ID=g98751	212.471	2.24419	0.00589333	2e-35	scaffold7|size1962894|quiver_1571492_1575713_ID=g98751	XP_003602418.2	Medtr6g472230.1	SPFHdomain/band7familyprotein[Medicagotruncatula]	F:GO:0046872; F:GO:0016740; P:GO:0006259; F:GO:0016787	F:metal ion binding; F:transferase activity; P:DNA metabolic process; F:hydrolase activity
scaffold7|size1962894|quiver_1795404_1797448_ID=g98786	65.9767	2.41792	0.0109332	0	scaffold7|size1962894|quiver_1795404_1797448_ID=g98786	XP_003608312.2	Medtr4g092530.1	LRRreceptor-likekinasefamilyprotein,putative[Medicagotruncatula]	F:GO:0005524; C:GO:0016021; F:GO:0004672; P:GO:0006468	F:ATP binding; C:integral component of membrane; F:protein kinase activity; P:protein phosphorylation
scaffold7|size1962894|quiver_1854143_1861222_ID=g98796	64.5249	3.51325	3.04804e-05	0	scaffold7|size1962894|quiver_1854143_1861222_ID=g98796	XP_003608318.1	Medtr4g092590.1	branched-chainaminoacidaminotransferase[Medicagotruncatula]	F:GO:0052654; F:GO:0052655; P:GO:0009081; F:GO:0052656	F:L-leucine transaminase activity; F:L-valine transaminase activity; P:branched-chain amino acid metabolic process; F:L-isoleucine transaminase activity
scaffold7|size1962894|quiver_729745_732255_ID=g98640	94.5116	6.94737	6.66322e-17	0	scaffold7|size1962894|quiver_729745_732255_ID=g98640	XP_013468293.1	Medtr1g067460.1	exocystsubunitexo70familyprotein[Medicagotruncatula]	P:GO:0006887; C:GO:0000145	P:exocytosis; C:exocyst
scaffold70|size1270722|quiver_1162684_1168007_ID=g101712	93.049	4.04834	2.37235e-11	0	scaffold70|size1270722|quiver_1162684_1168007_ID=g101712	XP_003627672.1	Medtr8g035810.1	cytochromeP450familyprotein[Medicagotruncatula]	F:GO:0005506; F:GO:0016705; C:GO:0016021; P:GO:0055114; F:GO:0004497; F:GO:0020037	F:iron ion binding; F:oxidoreductase activity, acting on paired donors, with incorporation or reduction of molecular oxygen; C:integral component of membrane; P:oxidation-reduction process; F:monooxygenase activity; F:heme binding
scaffold70|size1270722|quiver_1269373_1271169_ID=g101734	197.838	2.5747	9.86115e-06	3e-177	scaffold70|size1270722|quiver_1269373_1271169_ID=g101734	XP_003616926.2	Medtr5g085790.1	LysM-domainreceptor-likekinase[Medicagotruncatula]	F:GO:0005524; P:GO:0018108; F:GO:0004715; C:GO:0016021	F:ATP binding; P:peptidyl-tyrosine phosphorylation; F:non-membrane spanning protein tyrosine kinase activity; C:integral component of membrane
scaffold700|size998022|quiver_140305_145271_ID=g128823	1523.59	2.3676	1.99472e-05	0	scaffold700|size998022|quiver_140305_145271_ID=g128823	XP_013444583.1	Medtr8g027160.3	endoplasmicreticulum-typecalcium-transportingATPase[Medicagotruncatula]	C:GO:0005887; F:GO:0005524; F:GO:0046872; P:GO:0070588; C:GO:0005783; F:GO:0005388	C:integral component of plasma membrane; F:ATP binding; F:metal ion binding; P:calcium ion transmembrane transport; C:endoplasmic reticulum; F:calcium-transporting ATPase activity
scaffold700|size998022|quiver_253200_257123_ID=g128835	197.991	2.02478	0.00244198	0	scaffold700|size998022|quiver_253200_257123_ID=g128835	XP_013451894.1	Medtr6g037750.1	receptor-likeprotein[Medicagotruncatula]	C:GO:0016021	C:integral component of membrane
scaffold705|size760467|quiver_227862_228548_ID=g116510	61.5436	6.77365	2.33497e-09	9e-26	scaffold705|size760467|quiver_227862_228548_ID=g116510	XP_003593104.1	Medtr2g007860.1	hypotheticalproteinMTR_2g007860[Medicagotruncatula]
scaffold71|size1027562|quiver_789451_793732_ID=g98918	69.9555	2.1579	0.00264269	0	scaffold71|size1027562|quiver_789451_793732_ID=g98918	XP_003618833.1	Medtr6g023610.1	short-chainalcoholdehydrogenase[Medicagotruncatula]	F:GO:0016491; P:GO:0055114	F:oxidoreductase activity; P:oxidation-reduction process
scaffold711|size574499|quiver_211428_215047_ID=g99950	119.873	2.99411	0.0062641	7e-30	scaffold711|size574499|quiver_211428_215047_ID=g99950	XP_013459399.1	Medtr3g036800.1	hypotheticalproteinMTR_3g036800[Medicagotruncatula]	F:GO:0003676; P:GO:0043170; F:GO:0008270; P:GO:0044238; F:GO:0016787	F:nucleic acid binding; P:macromolecule metabolic process; F:zinc ion binding; P:primary metabolic process; F:hydrolase activity
scaffold711|size574499|quiver_384873_388722_ID=g99973	95.0196	3.09768	2.77447e-06	3e-176	scaffold711|size574499|quiver_384873_388722_ID=g99973	XP_013448183.1	Medtr7g034345.1	uroporphyrinogen-IIIC-methyltransferase[Medicagotruncatula]	P:GO:0019354; P:GO:0055114; F:GO:0004851; P:GO:0032259	P:siroheme biosynthetic process; P:oxidation-reduction process; F:uroporphyrin-III C-methyltransferase activity; P:methylation
scaffold715|size696516|quiver_578769_583009_ID=g88834	775.4	2.17822	0.00332797	3e-36	scaffold715|size696516|quiver_578769_583009_ID=g88834	XP_003602418.2	Medtr6g472230.1	SPFHdomain/band7familyprotein[Medicagotruncatula]	F:GO:0046872; F:GO:0016740; P:GO:0006259; F:GO:0016787	F:metal ion binding; F:transferase activity; P:DNA metabolic process; F:hydrolase activity
scaffold715|size696516|quiver_62836_63430_ID=g88771	256.122	2.16813	0.000839816	4e-23	scaffold715|size696516|quiver_62836_63430_ID=g88771	XP_003599398.1	Medtr3g032740.1	hypotheticalproteinMTR_3g032740[Medicagotruncatula]
scaffold717|size384519|quiver_204557_207977_ID=g83585	80.2433	6.03133	5.29713e-14	0	scaffold717|size384519|quiver_204557_207977_ID=g83585	XP_003607860.2	Medtr4g083660.1	polygalacturonase[Medicagotruncatula]	P:GO:0005975; F:GO:0004650; P:GO:0071555; C:GO:0005576; F:GO:0047911	P:carbohydrate metabolic process; F:polygalacturonase activity; P:cell wall organization; C:extracellular region; F:galacturan 1,4-alpha-galacturonidase activity
scaffold719|size485335|quiver_39656_41091_ID=g78249	633.634	2.57171	2.00199e-06	3e-140	scaffold719|size485335|quiver_39656_41091_ID=g78249	XP_013464350.1	Medtr2g070180.1	glutathioneS-transferase,amino-terminaldomainprotein[Medicagotruncatula]	P:GO:0009407; C:GO:0005737; P:GO:0006749; F:GO:0004364	P:toxin catabolic process; C:cytoplasm; P:glutathione metabolic process; F:glutathione transferase activity
scaffold720|size749810|quiver_529925_533941_ID=g75616	321.362	2.36811	2.59725e-06	0	scaffold720|size749810|quiver_529925_533941_ID=g75616	XP_003619220.2	Medtr6g044830.1	wallassociatedkinase-likeprotein[Medicagotruncatula]	F:GO:0005524; C:GO:0016021; F:GO:0004674; P:GO:0006468; F:GO:0030247	F:ATP binding; C:integral component of membrane; F:protein serine/threonine kinase activity; P:protein phosphorylation; F:polysaccharide binding
scaffold720|size749810|quiver_636634_638750_ID=g75627	230.383	2.5989	0.000129525	0	scaffold720|size749810|quiver_636634_638750_ID=g75627	XP_003604719.1	Medtr4g016910.1	LRRreceptor-likekinasefamilyprotein[Medicagotruncatula]	C:GO:0016021; P:GO:0016310; F:GO:0016301; C:GO:0005622	C:integral component of membrane; P:phosphorylation; F:kinase activity; C:intracellular
scaffold727|size471678|quiver_428846_431119_ID=g57089	435.673	2.77239	5.79302e-13	0	scaffold727|size471678|quiver_428846_431119_ID=g57089	XP_003628253.2	Medtr8g046300.1	prohibitincomplexprotein[Medicagotruncatula]	C:GO:0016020	C:membrane
scaffold732|size380453|quiver_116166_120787_ID=g44418	605.917	2.53186	7.20498e-06	2e-148	scaffold732|size380453|quiver_116166_120787_ID=g44418	XP_013465199.1	Medtr2g090980.1	frigida-likeprotein[Medicagotruncatula]
scaffold735|size390201|quiver_55804_56601_ID=g36439	50.5386	7.001	4.95709e-11	1e-71	scaffold735|size390201|quiver_55804_56601_ID=g36439	XP_003618780.1	Medtr6g021870.1	hypotheticalproteinMTR_6g021870[Medicagotruncatula]
scaffold735|size390201|quiver_67021_67911_ID=g36443	96.7726	6.46745	3.18843e-11	6e-58	scaffold735|size390201|quiver_67021_67911_ID=g36443	XP_003618779.1	Medtr6g021860.1	hypotheticalproteinMTR_6g021860[Medicagotruncatula]
scaffold736|size566869|quiver_94932_96471_ID=g33835	258.14	3.20044	6.60099e-12	2e-140	scaffold736|size566869|quiver_94932_96471_ID=g33835	XP_003621780.1	Medtr7g022790.1	BAGdomainprotein[Medicagotruncatula]	F:GO:0051087	F:chaperone binding
scaffold737|size1076089|quiver_155980_162481_ID=g31411	68.0053	3.31262	2.51807e-05	0	scaffold737|size1076089|quiver_155980_162481_ID=g31411	XP_003630016.2	Medtr8g089340.1	cationicaminoacidtransporter[Medicagotruncatula]	P:GO:0089711; C:GO:0005887; F:GO:0015189; F:GO:0015297; P:GO:0051938; P:GO:1903401; P:GO:0043091; F:GO:0005313	P:L-glutamate transmembrane transport; C:integral component of plasma membrane; F:L-lysine transmembrane transporter activity; F:antiporter activity; P:L-glutamate import; P:L-lysine transmembrane transport; P:L-arginine import; F:L-glutamate transmembrane transporter activity
scaffold737|size1076089|quiver_982863_984415_ID=g31521	492.528	2.63497	0.000570854	3e-61	scaffold737|size1076089|quiver_982863_984415_ID=g31521	XP_003601829.1	Medtr3g085890.1	NADH-ubiquinonereductasecomplex1MLRQsubunit[Medicagotruncatula]	C:GO:0016021	C:integral component of membrane
scaffold739|size378412|quiver_367870_371886_ID=g26204	996.038	3.12035	7.35567e-07	0	scaffold739|size378412|quiver_367870_371886_ID=g26204	XP_013447578.1	Medtr7g013850.1	anthocyanin5-aromaticacyltransferase[Medicagotruncatula]	F:GO:0016420	F:malonyltransferase activity
scaffold74|size1258999|quiver_24186_27560_ID=g90468	56.7068	2.49935	0.00117091	0	scaffold74|size1258999|quiver_24186_27560_ID=g90468	XP_013470305.1	Medtr1g112370.1	myb-likeDNA-bindingdomain,shaqkyfclassprotein[Medicagotruncatula]	C:GO:0005634; F:GO:0003677; P:GO:0006351; P:GO:0006355	C:nucleus; F:DNA binding; P:transcription, DNA-templated; P:regulation of transcription, DNA-templated
scaffold74|size1258999|quiver_347113_349053_ID=g90516	237.209	2.02608	0.00126505	4e-148	scaffold74|size1258999|quiver_347113_349053_ID=g90516	XP_013470249.1	Medtr1g111830.1	MYB-liketranscriptionfactorfamilyprotein[Medicagotruncatula]	C:GO:0005634; F:GO:0003677; P:GO:0006351; P:GO:0006355	C:nucleus; F:DNA binding; P:transcription, DNA-templated; P:regulation of transcription, DNA-templated
scaffold74|size1258999|quiver_698327_702075_ID=g90565	349.955	3.33389	1.09534e-08	0	scaffold74|size1258999|quiver_698327_702075_ID=g90565	XP_013470208.1	Medtr1g111210.1	regulatorofVps4activityintheMVBpathwayprotein[Medicagotruncatula]	P:GO:0006979; P:GO:0015031	P:response to oxidative stress; P:protein transport
scaffold74|size1258999|quiver_763608_766246_ID=g90574	268.353	2.40283	1.91785e-06	1e-148	scaffold74|size1258999|quiver_763608_766246_ID=g90574	XP_013470196.1	Medtr1g111100.1	glycolipidtransferprotein[Medicagotruncatula]	C:GO:0005634; F:GO:0051861; C:GO:0005737; F:GO:0017089; P:GO:0046836	C:nucleus; F:glycolipid binding; C:cytoplasm; F:glycolipid transporter activity; P:glycolipid transport
scaffold740|size377427|quiver_178226_181022_ID=g23714	50.4024	2.19417	0.0181592	0	scaffold740|size377427|quiver_178226_181022_ID=g23714	XP_003598741.1	Medtr3g020320.1	S-locuslectinkinasefamilyprotein[Medicagotruncatula]	F:GO:0005524; P:GO:0048544; C:GO:0016021; F:GO:0004674; F:GO:0030246; P:GO:0006468	F:ATP binding; P:recognition of pollen; C:integral component of membrane; F:protein serine/threonine kinase activity; F:carbohydrate binding; P:protein phosphorylation
scaffold742|size375768|quiver_326215_335108_ID=g19080	1848.22	3.53742	1.00119e-12	0	scaffold742|size375768|quiver_326215_335108_ID=g19080	XP_003609142.1	Medtr4g112430.1	phospholipid-transportingATPase-likeprotein[Medicagotruncatula]	F:GO:0000287; F:GO:0005524; C:GO:0005802; P:GO:0045332; C:GO:0016021; C:GO:0000139; F:GO:0004012; P:GO:0048194; C:GO:0005886	F:magnesium ion binding; F:ATP binding; C:trans-Golgi network; P:phospholipid translocation; C:integral component of membrane; C:Golgi membrane; F:phospholipid-translocating ATPase activity; P:Golgi vesicle budding; C:plasma membrane
scaffold744|size375282|quiver_275151_277123_ID=g13518	55.9954	3.62135	0.000516429	4e-72	scaffold744|size375282|quiver_275151_277123_ID=g13518	XP_013452104.1	Medtr6g045237.1	DUF4283domainprotein[Medicagotruncatula]	P:GO:0008152; F:GO:0016740	P:metabolic process; F:transferase activity
scaffold746|size638310|quiver_431180_435680_ID=g8661	69.1975	5.2974	5.9169e-09	1e-51	scaffold746|size638310|quiver_431180_435680_ID=g8661	XP_013452697.1	Medtr6g472230.1	diseaseresistanceprotein(TIR-NBS-LRRclass),putative[Medicagotruncatula]	F:GO:0005488	F:binding
scaffold746|size638310|quiver_53396_56209_ID=g8596	134.251	2.30833	0.000968333	0	scaffold746|size638310|quiver_53396_56209_ID=g8596	XP_013465460.1	Medtr2g099140.2	transmembraneprotein,putative[Medicagotruncatula]	P:GO:0016192; C:GO:0016021	P:vesicle-mediated transport; C:integral component of membrane
scaffold751|size471560|quiver_114016_115863_ID=g161310	396.284	5.71437	1.50968e-19	1e-157	scaffold751|size471560|quiver_114016_115863_ID=g161310	XP_003600557.1	Medtr3g062600.1	60SribosomalproteinL10-2[Medicagotruncatula]	F:GO:0003735; C:GO:0022625; P:GO:0000027; P:GO:0006412	F:structural constituent of ribosome; C:cytosolic large ribosomal subunit; P:ribosomal large subunit assembly; P:translation
scaffold752|size586979|quiver_295604_300258_ID=g158760	98.0267	2.80174	2.77787e-06	0	scaffold752|size586979|quiver_295604_300258_ID=g158760	XP_013467041.1	Medtr1g041475.1	phosphatase2Cfamilyprotein[Medicagotruncatula]	F:GO:0004722; P:GO:0006470	F:protein serine/threonine phosphatase activity; P:protein dephosphorylation
scaffold759|size372014|quiver_150169_151411_ID=g141542	200.614	2.0455	0.0417002	3e-19	scaffold759|size372014|quiver_150169_151411_ID=g141542	XP_013451861.1	Medtr6g037220.1	ABA/WDSinducedprotein[Medicagotruncatula]	C:GO:0016021; P:GO:0006950	C:integral component of membrane; P:response to stress
scaffold767|size927084|quiver_446571_450947_ID=g121550	120.138	3.47929	3.60878e-08	3e-66	scaffold767|size927084|quiver_446571_450947_ID=g121550	XP_003592544.1	Medtr1g108330.1	transmembraneprotein,putative[Medicagotruncatula]	F:GO:0008270; P:GO:0016192; P:GO:0035542; C:GO:0033263; F:GO:0051020; C:GO:0005770; C:GO:0016021; P:GO:0042144; P:GO:0009630; P:GO:0006623; C:GO:0030897	F:zinc ion binding; P:vesicle-mediated transport; P:regulation of SNARE complex assembly; C:CORVET complex; F:GTPase binding; C:late endosome; C:integral component of membrane; P:vacuole fusion, non-autophagic; P:gravitropism; P:protein targeting to vacuole; C:HOPS complex
scaffold771|size764659|quiver_404911_409691_ID=g110969	156.326	3.10589	1.27294e-12	0	scaffold771|size764659|quiver_404911_409691_ID=g110969	XP_003612583.1	Medtr5g026640.1	sodium:solutesymporterfamilyprotein[Medicagotruncatula]	C:GO:0005887; P:GO:0071918; F:GO:0015293; F:GO:0015204	C:integral component of plasma membrane; P:urea transmembrane transport; F:symporter activity; F:urea transmembrane transporter activity
scaffold774|size501809|quiver_206184_208609_ID=g102611	1636.65	5.63885	2.44061e-15	0	scaffold774|size501809|quiver_206184_208609_ID=g102611	XP_003624245.1	Medtr7g080900.1	UDP-glucosyltransferasefamilyprotein[Medicagotruncatula]	P:GO:0052696; F:GO:0080043; C:GO:0043231; F:GO:0080044; P:GO:0009813	P:flavonoid glucuronidation; F:quercetin 3-O-glucosyltransferase activity; C:intracellular membrane-bounded organelle; F:quercetin 7-O-glucosyltransferase activity; P:flavonoid biosynthetic process
scaffold775|size776940|quiver_413275_415480_ID=g100043	56.2991	2.58482	2.6624e-05	1e-147	scaffold775|size776940|quiver_413275_415480_ID=g100043	XP_003618745.1	Medtr6g018400.1	F-boxSKIP23-likeprotein[Medicagotruncatula]	P:GO:0007165	P:signal transduction
scaffold78|size1699896|quiver_1228873_1234315_ID=g79942	71.3567	4.97108	3.67676e-08	2e-58	scaffold78|size1699896|quiver_1228873_1234315_ID=g79942	XP_013452697.1	Medtr6g472230.1	diseaseresistanceprotein(TIR-NBS-LRRclass),putative[Medicagotruncatula]	F:GO:0003676; F:GO:0008270; P:GO:0015074	F:nucleic acid binding; F:zinc ion binding; P:DNA integration
scaffold78|size1699896|quiver_196115_198911_ID=g79817	59.6025	4.71273	1.32198e-07	1e-145	scaffold78|size1699896|quiver_196115_198911_ID=g79817	XP_013458808.1	Medtr3g008100.3	phenylcoumaranbenzylicetherreductase-likeprotein[Medicagotruncatula]	F:GO:0016491; P:GO:0055114	F:oxidoreductase activity; P:oxidation-reduction process
scaffold78|size1699896|quiver_476698_481617_ID=g79849	448.174	2.3671	0.000459788	0	scaffold78|size1699896|quiver_476698_481617_ID=g79849	XP_003598212.1	Medtr3g008500.3	trehalose-phosphatephosphatase[Medicagotruncatula]	F:GO:0004805; P:GO:0005992; P:GO:0016311	F:trehalose-phosphatase activity; P:trehalose biosynthetic process; P:dephosphorylation
scaffold78|size1699896|quiver_8736_10168_ID=g79790	119.316	7.0289	4.87357e-15	0	scaffold78|size1699896|quiver_8736_10168_ID=g79790	XP_003598134.2	Medtr3g007650.1	S-locuslectinkinasefamilyprotein[Medicagotruncatula]	F:GO:0005524; C:GO:0009506; P:GO:0048544; C:GO:0016021; F:GO:0004674; F:GO:0030246; P:GO:0006468; P:GO:0006952; C:GO:0005886	F:ATP binding; C:plasmodesma; P:recognition of pollen; C:integral component of membrane; F:protein serine/threonine kinase activity; F:carbohydrate binding; P:protein phosphorylation; P:defense response; C:plasma membrane
scaffold782|size925056|quiver_296275_304171_ID=g81027	90.7946	2.46363	0.00225406	0	scaffold782|size925056|quiver_296275_304171_ID=g81027	XP_003621675.2	Medtr7g074010.1	LRRreceptor-likekinase[Medicagotruncatula]	F:GO:0005524; C:GO:0016021; F:GO:0004674; P:GO:0006468	F:ATP binding; C:integral component of membrane; F:protein serine/threonine kinase activity; P:protein phosphorylation
scaffold786|size802017|quiver_309653_317833_ID=g70451	53.5294	2.92301	0.00139555	1e-102	scaffold786|size802017|quiver_309653_317833_ID=g70451	XP_013467508.1	Medtr1g052140.1	DNA/RNApolymerasesuperfamilyprotein,putative[Medicagotruncatula]	F:GO:0003676; P:GO:0015074	F:nucleic acid binding; P:DNA integration
scaffold790|size519753|quiver_379549_384856_ID=g59801	52.6657	2.46918	0.00157596	2e-39	scaffold790|size519753|quiver_379549_384856_ID=g59801	XP_003602418.2	Medtr6g472230.1	SPFHdomain/band7familyprotein[Medicagotruncatula]	F:GO:0046872	F:metal ion binding
scaffold794|size855520|quiver_249641_253212_ID=g49539	516.396	2.27749	0.000331578	0	scaffold794|size855520|quiver_249641_253212_ID=g49539	XP_013469370.1	Medtr1g492640.1	transmembraneaminoacidtransporterfamilyprotein[Medicagotruncatula]	C:GO:0016021; F:GO:0015171; P:GO:0003333	C:integral component of membrane; F:amino acid transmembrane transporter activity; P:amino acid transmembrane transport
scaffold794|size855520|quiver_671780_673963_ID=g49592	100.762	2.12204	0.00226609	0	scaffold794|size855520|quiver_671780_673963_ID=g49592	XP_003615727.2	Medtr5g071560.1	MAPkinasekinasekinase[Medicagotruncatula]	F:GO:0005524; F:GO:0004702; C:GO:0005737; C:GO:0016020; P:GO:0006468	F:ATP binding; F:signal transducer, downstream of receptor, with serine/threonine kinase activity; C:cytoplasm; C:membrane; P:protein phosphorylation
scaffold796|size680966|quiver_542541_553278_ID=g44506	616.022	2.48207	2.77799e-07	0	scaffold796|size680966|quiver_542541_553278_ID=g44506	XP_003612847.1	Medtr5g029700.1	NDR1/HIN1-likeprotein[Medicagotruncatula]
scaffold8|size1901199|quiver_1365955_1369247_ID=g96233	11195.8	3.22786	5.20482e-11	0	scaffold8|size1901199|quiver_1365955_1369247_ID=g96233	XP_003604587.1	Medtr4g014810.1	GTP-bindingelongationfactorTufamilyprotein[Medicagotruncatula]	F:GO:0005525; F:GO:0003746; C:GO:0005737; F:GO:0003924; P:GO:0006414	F:GTP binding; F:translation elongation factor activity; C:cytoplasm; F:GTPase activity; P:translational elongation
scaffold8|size1901199|quiver_611370_613953_ID=g96136	120.5	6.7295	1.10112e-14	0	scaffold8|size1901199|quiver_611370_613953_ID=g96136	XP_003603300.1	Medtr3g106060.1	WRKYfamilytranscriptionfactor[Medicagotruncatula]	F:GO:0003700; P:GO:0006355; F:GO:0043565	F:transcription factor activity, sequence-specific DNA binding; P:regulation of transcription, DNA-templated; F:sequence-specific DNA binding
scaffold80|size1496537|quiver_1409259_1416988_ID=g74558	51.3424	3.49679	0.000958491	0	scaffold80|size1496537|quiver_1409259_1416988_ID=g74558	XP_003624366.1	Medtr7g082460.1	receptor-likekinase[Medicagotruncatula]	F:GO:0005524; C:GO:0016021; F:GO:0004674; P:GO:0006468	F:ATP binding; C:integral component of membrane; F:protein serine/threonine kinase activity; P:protein phosphorylation
scaffold800|size868309|quiver_388539_393427_ID=g33943	488.953	3.47891	8.89016e-07	0	scaffold800|size868309|quiver_388539_393427_ID=g33943	XP_013460286.1	Medtr3g464580.1	asparaginesynthetase[glutamine-hydrolyzing]protein[Medicagotruncatula]	F:GO:0005524; F:GO:0042803; P:GO:0070981; P:GO:0006541; C:GO:0005829; F:GO:0004066; P:GO:0009646	F:ATP binding; F:protein homodimerization activity; P:L-asparagine biosynthetic process; P:glutamine metabolic process; C:cytosol; F:asparagine synthase (glutamine-hydrolyzing) activity; P:response to absence of light
scaffold807|size525786|quiver_173372_174318_ID=g16436	172.346	4.77275	2.23711e-10	8e-161	scaffold807|size525786|quiver_173372_174318_ID=g16436	XP_003611239.1	Medtr5g011800.1	DUF1442familyprotein[Medicagotruncatula]
scaffold807|size525786|quiver_7586_13319_ID=g16417	206.666	2.06043	0.000486023	0	scaffold807|size525786|quiver_7586_13319_ID=g16417	XP_003603769.1	Medtr3g114010.1	DUF668familyprotein[Medicagotruncatula]
scaffold810|size428824|quiver_315418_324328_ID=g8717	54.4231	3.82474	0.0150545	0	scaffold810|size428824|quiver_315418_324328_ID=g8717	XP_013452933.1	Medtr6g081240.1	MATEeffluxfamilyprotein[Medicagotruncatula]	P:GO:0006855; F:GO:0015297; C:GO:0016021; F:GO:0015238	P:drug transmembrane transport; F:antiporter activity; C:integral component of membrane; F:drug transmembrane transporter activity
scaffold812|size796655|quiver_521691_527257_ID=g3888	104.117	7.41477	9.51059e-12	0	scaffold812|size796655|quiver_521691_527257_ID=g3888	XP_003609962.2	Medtr4g124800.1	flavincontainingmonooxygenasefamilyprotein[Medicagotruncatula]	F:GO:0050661; F:GO:0050660; C:GO:0016021; P:GO:0055114; F:GO:0004499	F:NADP binding; F:flavin adenine dinucleotide binding; C:integral component of membrane; P:oxidation-reduction process; F:N,N-dimethylaniline monooxygenase activity
scaffold812|size796655|quiver_649923_651687_ID=g3902	62.6944	3.32931	0.000152072	3e-125	scaffold812|size796655|quiver_649923_651687_ID=g3902	XP_003609979.1	Medtr4g124960.1	jasmonatezim-domainprotein[Medicagotruncatula]	P:GO:0050789	P:regulation of biological process
scaffold814|size513299|quiver_43488_44401_ID=g163849	136.235	5.4508	2.05962e-05	2e-107	scaffold814|size513299|quiver_43488_44401_ID=g163849	XP_013444919.1	Medtr8g432480.1	C2domainprotein[Medicagotruncatula]	C:GO:0016021	C:integral component of membrane
scaffold818|size353359|quiver_248957_250128_ID=g153745	583.39	2.04727	0.00318323	8e-102	scaffold818|size353359|quiver_248957_250128_ID=g153745	XP_003624879.1	Medtr7g088620.1	calmodulin(CAM)-bindingproteinof25kDaprotein[Medicagotruncatula]
scaffold82|size1448041|quiver_245866_246628_ID=g69320	70.4623	5.06661	5.34861e-09	5e-94	scaffold82|size1448041|quiver_245866_246628_ID=g69320	XP_013446972.1	Medtr8g096500.1	SAUR-likeauxin-responsivefamilyprotein[Medicagotruncatula]	P:GO:0009733	P:response to auxin
scaffold822|size482727|quiver_436076_437274_ID=g144143	52.4573	2.49272	4.95927e-05	2e-75	scaffold822|size482727|quiver_436076_437274_ID=g144143	XP_003625676.2	Medtr7g101870.1	ATPase,AAA-type,CDC48protein[Medicagotruncatula]	F:GO:0000166; F:GO:0016787	F:nucleotide binding; F:hydrolase activity
scaffold822|size482727|quiver_456446_457654_ID=g144147	56.5827	2.62404	0.00100667	8e-72	scaffold822|size482727|quiver_456446_457654_ID=g144147	XP_003625676.2	Medtr7g101870.1	ATPase,AAA-type,CDC48protein[Medicagotruncatula]	F:GO:0000166; F:GO:0016787	F:nucleotide binding; F:hydrolase activity
scaffold824|size580782|quiver_249506_252954_ID=g138924	129.68	3.83133	5.91752e-05	0	scaffold824|size580782|quiver_249506_252954_ID=g138924	XP_003608363.1	Medtr4g093070.1	L-typelectin-domainreceptorkinase[Medicagotruncatula]	F:GO:0005524; C:GO:0016021; F:GO:0004674; F:GO:0030246; P:GO:0006468	F:ATP binding; C:integral component of membrane; F:protein serine/threonine kinase activity; F:carbohydrate binding; P:protein phosphorylation
scaffold84|size1025453|quiver_1017099_1021542_ID=g64122	329.066	3.4587	2.58277e-11	0	scaffold84|size1025453|quiver_1017099_1021542_ID=g64122	XP_003600771.1	Medtr3g069190.1	2-nitropropanedioxygenase-likeprotein[Medicagotruncatula]	F:GO:0051213; F:GO:0018580; C:GO:0005829; P:GO:0055114	F:dioxygenase activity; F:nitronate monooxygenase activity; C:cytosol; P:oxidation-reduction process
scaffold84|size1025453|quiver_961719_965742_ID=g64117	1172.24	3.08373	6.82136e-07	0	scaffold84|size1025453|quiver_961719_965742_ID=g64117	XP_003600760.1	Medtr3g069050.1	wall-associatedreceptorkinase-likeprotein[Medicagotruncatula]	F:GO:0005524; C:GO:0016021; P:GO:0007166; F:GO:0004674; P:GO:0006468; C:GO:0005886; F:GO:0030247	F:ATP binding; C:integral component of membrane; P:cell surface receptor signaling pathway; F:protein serine/threonine kinase activity; P:protein phosphorylation; C:plasma membrane; F:polysaccharide binding
scaffold845|size509291|quiver_186374_187844_ID=g83681	52.0024	2.91437	0.0139465	2e-180	scaffold845|size509291|quiver_186374_187844_ID=g83681	XP_003608311.1	Medtr4g092520.1	LRRreceptor-likekinasefamilyprotein[Medicagotruncatula]	F:GO:0004672; P:GO:0006468	F:protein kinase activity; P:protein phosphorylation
scaffold845|size509291|quiver_188066_190574_ID=g83682	164.602	2.20298	0.00383069	1e-125	scaffold845|size509291|quiver_188066_190574_ID=g83682	XP_003608315.2	Medtr4g092560.1	tyrosinekinasefamilyprotein[Medicagotruncatula]	F:GO:0005524; P:GO:0018108; F:GO:0004714; C:GO:0016021	F:ATP binding; P:peptidyl-tyrosine phosphorylation; F:transmembrane receptor protein tyrosine kinase activity; C:integral component of membrane
scaffold845|size509291|quiver_219656_222304_ID=g83689	50.8395	3.14666	0.000659645	0	scaffold845|size509291|quiver_219656_222304_ID=g83689	XP_003608312.2	Medtr4g092530.1	LRRreceptor-likekinasefamilyprotein,putative[Medicagotruncatula]	F:GO:0005524; P:GO:0000165; P:GO:0018108; P:GO:0000186; F:GO:0004714; C:GO:0016021; F:GO:0004709; C:GO:0005622	F:ATP binding; P:MAPK cascade; P:peptidyl-tyrosine phosphorylation; P:activation of MAPKK activity; F:transmembrane receptor protein tyrosine kinase activity; C:integral component of membrane; F:MAP kinase kinase kinase activity; C:intracellular
scaffold845|size509291|quiver_279459_286655_ID=g83698	97.7085	3.19409	7.27687e-07	0	scaffold845|size509291|quiver_279459_286655_ID=g83698	XP_003608318.1	Medtr4g092590.1	branched-chainaminoacidaminotransferase[Medicagotruncatula]	F:GO:0052654; F:GO:0052655; P:GO:0009081; F:GO:0052656	F:L-leucine transaminase activity; F:L-valine transaminase activity; P:branched-chain amino acid metabolic process; F:L-isoleucine transaminase activity
scaffold846|size344402|quiver_57516_60418_ID=g81108	153.198	5.12768	1.48122e-12	0	scaffold846|size344402|quiver_57516_60418_ID=g81108	XP_003614127.2	Medtr5g045160.1	plant/T31B5-30protein[Medicagotruncatula]
scaffold847|size344255|quiver_112866_118543_ID=g78375	52.0182	4.50939	1.31298e-05	2e-28	scaffold847|size344255|quiver_112866_118543_ID=g78375	XP_013444825.1	Medtr8g030733.1	hypotheticalproteinMTR_8g030733[Medicagotruncatula]	F:GO:0003676; F:GO:0008270; F:GO:0046872; P:GO:0015074	F:nucleic acid binding; F:zinc ion binding; F:metal ion binding; P:DNA integration
scaffold847|size344255|quiver_4376_6332_ID=g78363	2727.24	2.56001	7.61968e-10	0	scaffold847|size344255|quiver_4376_6332_ID=g78363	XP_003616884.1	Medtr5g085330.1	1-aminocyclopropane-1-carboxylateoxidase[Medicagotruncatula]	F:GO:0009815; F:GO:0045486; F:GO:0046872; P:GO:0009693; P:GO:0055114	F:1-aminocyclopropane-1-carboxylate oxidase activity; F:naringenin 3-dioxygenase activity; F:metal ion binding; P:ethylene biosynthetic process; P:oxidation-reduction process
scaffold85|size1447964|quiver_535676_537716_ID=g61312	391.896	2.83509	5.76103e-06	5e-144	scaffold85|size1447964|quiver_535676_537716_ID=g61312	XP_003600075.1	Medtr3g051460.1	peptidemethioninesulfoxidereductasefamilyprotein[Medicagotruncatula]	P:GO:0030091; P:GO:0006979; F:GO:0008113; P:GO:0055114	P:protein repair; P:response to oxidative stress; F:peptide-methionine (S)-S-oxide reductase activity; P:oxidation-reduction process
scaffold856|size573578|quiver_314918_318340_ID=g54409	165.148	2.07359	0.00635293	0	scaffold856|size573578|quiver_314918_318340_ID=g54409	XP_013447932.1	Medtr7g028432.1	LRRreceptor-likekinasefamilyprotein[Medicagotruncatula]	F:GO:0005524; C:GO:0016021; F:GO:0004672; P:GO:0006468	F:ATP binding; C:integral component of membrane; F:protein kinase activity; P:protein phosphorylation
scaffold857|size425591|quiver_207703_209914_ID=g52075	66.6652	4.31014	2.34143e-07	0	scaffold857|size425591|quiver_207703_209914_ID=g52075	XP_003619380.2	Medtr6g051800.1	leucine-richreceptor-likekinasefamilyprotein[Medicagotruncatula]	C:GO:0016021; P:GO:0016310; F:GO:0016301	C:integral component of membrane; P:phosphorylation; F:kinase activity
scaffold858|size341222|quiver_71847_73621_ID=g49616	85.6469	4.1282	3.17492e-10	3e-126	scaffold858|size341222|quiver_71847_73621_ID=g49616	XP_003609979.1	Medtr4g124960.1	jasmonatezim-domainprotein[Medicagotruncatula]	P:GO:0050789	P:regulation of biological process
scaffold859|size579464|quiver_386433_387574_ID=g46939	236.981	2.14667	0.00122787	1e-167	scaffold859|size579464|quiver_386433_387574_ID=g46939	XP_003629203.1	Medtr8g074530.1	DUF241domainprotein[Medicagotruncatula]
scaffold86|size898134|quiver_22164_30351_ID=g58642	71.9561	2.07454	0.0110567	0	scaffold86|size898134|quiver_22164_30351_ID=g58642	XP_013449081.1	Medtr7g066590.1	LRRreceptor-likekinase[Medicagotruncatula]	C:GO:0016020; F:GO:0016740	C:membrane; F:transferase activity
scaffold860|size500421|quiver_425172_429458_ID=g44586	56.8108	2.3178	0.00537771	4e-71	scaffold860|size500421|quiver_425172_429458_ID=g44586	XP_013460003.1	Medtr3g058520.1	RNApolymeraseRpb5,amino-terminaldomainprotein[Medicagotruncatula]
scaffold87|size960049|quiver_232284_236728_ID=g55976	135.534	8.11078	8.02278e-16	5e-59	scaffold87|size960049|quiver_232284_236728_ID=g55976	XP_013452697.1	Medtr6g472230.1	diseaseresistanceprotein(TIR-NBS-LRRclass),putative[Medicagotruncatula]	F:GO:0005488	F:binding
scaffold87|size960049|quiver_268623_282078_ID=g55981	57.5776	3.3866	0.00090977	0	scaffold87|size960049|quiver_268623_282078_ID=g55981	XP_003594413.2	Medtr2g028360.1	elongationfactorTuGTP-bindingdomainprotein[Medicagotruncatula]	F:GO:0005525; F:GO:0003746; F:GO:0003924; P:GO:0006414	F:GTP binding; F:translation elongation factor activity; F:GTPase activity; P:translational elongation
scaffold876|size506427|quiver_74580_76151_ID=g3931	70.044	2.47598	0.0189576	2e-170	scaffold876|size506427|quiver_74580_76151_ID=g3931	XP_003610929.1	Medtr5g008620.1	nonsense-mediatedmRNAdecayprotein[Medicagotruncatula]
scaffold877|size725451|quiver_294443_296464_ID=g1513	107.785	2.60981	1.39459e-05	0	scaffold877|size725451|quiver_294443_296464_ID=g1513	XP_013459521.1	Medtr3g046300.1	eukaryoticaspartylproteasefamilyprotein[Medicagotruncatula]	F:GO:0004190; P:GO:0030163; P:GO:0006508	F:aspartic-type endopeptidase activity; P:protein catabolic process; P:proteolysis
scaffold877|size725451|quiver_377323_381113_ID=g1521	115.587	4.373	3.26947e-12	0	scaffold877|size725451|quiver_377323_381113_ID=g1521	XP_013445632.1	Medtr0090s0020.1	S-locuslectinkinasefamilyprotein[Medicagotruncatula]	F:GO:0005524; C:GO:0009506; P:GO:0048544; C:GO:0016021; F:GO:0004674; F:GO:0030246; P:GO:0006468; P:GO:0006952; C:GO:0005886	F:ATP binding; C:plasmodesma; P:recognition of pollen; C:integral component of membrane; F:protein serine/threonine kinase activity; F:carbohydrate binding; P:protein phosphorylation; P:defense response; C:plasma membrane
scaffold880|size605071|quiver_408998_414360_ID=g158941	57.454	2.8903	0.000107412	0	scaffold880|size605071|quiver_408998_414360_ID=g158941	XP_013466312.1	Medtr1g027690.1	receptor-likekinase[Medicagotruncatula]	F:GO:0005524; P:GO:0018108; F:GO:0004714; C:GO:0016021; F:GO:0030247	F:ATP binding; P:peptidyl-tyrosine phosphorylation; F:transmembrane receptor protein tyrosine kinase activity; C:integral component of membrane; F:polysaccharide binding
scaffold881|size486690|quiver_129136_129869_ID=g156284	240.58	2.32995	2.28594e-06	3e-76	scaffold881|size486690|quiver_129136_129869_ID=g156284	XP_003607287.1	Medtr4g075980.1	NACtranscriptionfactor-likeprotein[Medicagotruncatula]	C:GO:0005634; F:GO:0003677; P:GO:0006351; P:GO:0045792; P:GO:0006355; P:GO:0009965; P:GO:0048281	C:nucleus; F:DNA binding; P:transcription, DNA-templated; P:negative regulation of cell size; P:regulation of transcription, DNA-templated; P:leaf morphogenesis; P:inflorescence morphogenesis
scaffold881|size486690|quiver_351981_355387_ID=g156308	59.3233	4.23134	1.65666e-07	0	scaffold881|size486690|quiver_351981_355387_ID=g156308	XP_003607316.1	Medtr4g076440.1	glucanendo-1,3-beta-glucosidase[Medicagotruncatula]	P:GO:0005975; F:GO:0004338; F:GO:0042973; C:GO:0046658; F:GO:0030247	P:carbohydrate metabolic process; F:glucan exo-1,3-beta-glucosidase activity; F:glucan endo-1,3-beta-D-glucosidase activity; C:anchored component of plasma membrane; F:polysaccharide binding
scaffold881|size486690|quiver_360831_362042_ID=g156309	568.388	3.49634	1.47084e-05	0	scaffold881|size486690|quiver_360831_362042_ID=g156309	XP_003607319.1	Medtr4g076470.1	glucanendo-1,3-beta-glucosidase[Medicagotruncatula]	P:GO:0005975; F:GO:0004338; C:GO:0046658; F:GO:0030247	P:carbohydrate metabolic process; F:glucan exo-1,3-beta-glucosidase activity; C:anchored component of plasma membrane; F:polysaccharide binding
scaffold882|size335675|quiver_301952_305361_ID=g153793	51.1351	4.9359	1.6538e-06	0	scaffold882|size335675|quiver_301952_305361_ID=g153793	XP_003623372.1	Medtr7g070100.1	F-boxprotein[Medicagotruncatula]	C:GO:0016020; C:GO:0016021; P:GO:0006355	C:membrane; C:integral component of membrane; P:regulation of transcription, DNA-templated
scaffold883|size606422|quiver_267128_274066_ID=g151581	133.227	3.05895	9.86731e-08	7e-119	scaffold883|size606422|quiver_267128_274066_ID=g151581	XP_003601496.2	Medtr3g082330.1	transmembraneprotein,putative[Medicagotruncatula]	C:GO:0016021	C:integral component of membrane
scaffold889|size731061|quiver_649416_653398_ID=g136515	75.1521	2.48381	0.0193475	0	scaffold889|size731061|quiver_649416_653398_ID=g136515	XP_003604803.1	Medtr4g018940.1	diseaseresistancefamilyprotein/LRRprotein[Medicagotruncatula]	C:GO:0016021	C:integral component of membrane
scaffold889|size731061|quiver_722978_728375_ID=g136529	87.801	2.49969	2.07676e-05	0	scaffold889|size731061|quiver_722978_728375_ID=g136529	XP_003604826.2	Medtr4g019210.1	GDP-fucoseO-fucosyltransferase-likeprotein[Medicagotruncatula]	F:GO:0016757; C:GO:0005737; C:GO:0016021	F:transferase activity, transferring glycosyl groups; C:cytoplasm; C:integral component of membrane
scaffold89|size895260|quiver_403256_404146_ID=g50909	659.778	6.38508	1.41449e-20	6e-113	scaffold89|size895260|quiver_403256_404146_ID=g50909	XP_013470438.1	Medtr1g115345.1	C2H2-typezincfingerprotein[Medicagotruncatula]	F:GO:0003677; F:GO:0046872	F:DNA binding; F:metal ion binding
scaffold890|size387344|quiver_175032_179533_ID=g133801	897.915	3.16159	4.70958e-07	0	scaffold890|size387344|quiver_175032_179533_ID=g133801	XP_003602683.1	Medtr3g096920.1	NAC-liketranscriptionfactor[Medicagotruncatula]	C:GO:0005634; F:GO:0003677; P:GO:0006351; P:GO:0006355	C:nucleus; F:DNA binding; P:transcription, DNA-templated; P:regulation of transcription, DNA-templated
scaffold891|size595818|quiver_553605_555192_ID=g131536	653.756	2.85867	3.97388e-10	0	scaffold891|size595818|quiver_553605_555192_ID=g131536	XP_003622634.2	Medtr0078s0010.1	UDP-glucosyltransferasefamilyprotein[Medicagotruncatula]	P:GO:0052696; F:GO:0080043; C:GO:0043231; F:GO:0080044; P:GO:0009813	P:flavonoid glucuronidation; F:quercetin 3-O-glucosyltransferase activity; C:intracellular membrane-bounded organelle; F:quercetin 7-O-glucosyltransferase activity; P:flavonoid biosynthetic process
scaffold897|size888252|quiver_455615_458086_ID=g116747	51.0737	4.5978	4.29592e-09	0	scaffold897|size888252|quiver_455615_458086_ID=g116747	XP_013449670.1	Medtr7g094190.1	indole-3-aceticacid-amidosynthetase[Medicagotruncatula]
scaffold897|size888252|quiver_481754_483486_ID=g116752	109.57	2.00657	0.0215404	2e-104	scaffold897|size888252|quiver_481754_483486_ID=g116752	XP_013449676.1	Medtr7g094260.1	hypotheticalproteinMTR_7g094260[Medicagotruncatula]
scaffold897|size888252|quiver_586326_587348_ID=g116769	394.227	2.0921	0.0034817	4e-175	scaffold897|size888252|quiver_586326_587348_ID=g116769	XP_013449699.1	Medtr7g094520.1	short-chaindehydrogenase/reductase[Medicagotruncatula]	F:GO:0016491; P:GO:0055114	F:oxidoreductase activity; P:oxidation-reduction process
scaffold898|size389606|quiver_209006_218041_ID=g113816	422.624	3.14698	3.53416e-08	0	scaffold898|size389606|quiver_209006_218041_ID=g113816	XP_003630390.1	Medtr8g095080.1	DUF668familyprotein[Medicagotruncatula]
scaffold9|size1435383|quiver_320890_324205_ID=g93008	247.052	3.36917	2.58868e-11	0	scaffold9|size1435383|quiver_320890_324205_ID=g93008	XP_013451204.1	Medtr6g016665.1	tryptophansynthasebetachain[Medicagotruncatula]	F:GO:0004834; F:GO:0030170; P:GO:0000162; C:GO:0005737; F:GO:0052684	F:tryptophan synthase activity; F:pyridoxal phosphate binding; P:tryptophan biosynthetic process; C:cytoplasm; F:L-serine hydro-lyase (adding indole, L-tryptophan-forming) activity
scaffold900|size477234|quiver_79743_81521_ID=g108278	363.401	2.21278	0.00224594	0	scaffold900|size477234|quiver_79743_81521_ID=g108278	XP_003617345.1	Medtr5g090580.1	UDP-glucoseflavonoid3-O-glucosyltransferase[Medicagotruncatula]	F:GO:0016758; P:GO:0008152; C:GO:0016021	F:transferase activity, transferring hexosyl groups; P:metabolic process; C:integral component of membrane
scaffold902|size329680|quiver_159857_163451_ID=g102725	151.401	6.15098	4.65007e-15	0	scaffold902|size329680|quiver_159857_163451_ID=g102725	XP_013455091.1	Medtr4g026200.1	cytochromeP450family71protein[Medicagotruncatula]	F:GO:0005506; F:GO:0016705; C:GO:0016020; P:GO:0055114; F:GO:0004497; F:GO:0020037	F:iron ion binding; F:oxidoreductase activity, acting on paired donors, with incorporation or reduction of molecular oxygen; C:membrane; P:oxidation-reduction process; F:monooxygenase activity; F:heme binding
scaffold906|size328402|quiver_75040_80231_ID=g91820	259.694	7.14727	6.77999e-22	1e-59	scaffold906|size328402|quiver_75040_80231_ID=g91820	XP_013452697.1	Medtr6g472230.1	diseaseresistanceprotein(TIR-NBS-LRRclass),putative[Medicagotruncatula]	F:GO:0005488	F:binding
scaffold91|size894874|quiver_473421_484734_ID=g45961	245.804	2.62091	6.17067e-08	5e-153	scaffold91|size894874|quiver_473421_484734_ID=g45961	XP_013461478.1	Medtr3g093660.1	RINGzincfingerprotein,putative[Medicagotruncatula]	C:GO:0016021	C:integral component of membrane
scaffold918|size469810|quiver_103286_105306_ID=g59905	141.449	4.54348	3.2895e-11	1e-126	scaffold918|size469810|quiver_103286_105306_ID=g59905	XP_003598677.2	Medtr3g019160.1	NADPH:quinoneoxidoreductase-likeprotein[Medicagotruncatula]	F:GO:0016491; P:GO:0055114	F:oxidoreductase activity; P:oxidation-reduction process
scaffold918|size469810|quiver_271884_275915_ID=g59928	86.8041	4.32447	4.27997e-08	0	scaffold918|size469810|quiver_271884_275915_ID=g59928	XP_013459015.1	Medtr3g019530.2	S-locuslectinkinasefamilyprotein[Medicagotruncatula]	F:GO:0005524; C:GO:0009506; P:GO:0048544; C:GO:0016021; F:GO:0004674; F:GO:0030246; P:GO:0006468; P:GO:0006952; C:GO:0005886	F:ATP binding; C:plasmodesma; P:recognition of pollen; C:integral component of membrane; F:protein serine/threonine kinase activity; F:carbohydrate binding; P:protein phosphorylation; P:defense response; C:plasma membrane
scaffold92|size894027|quiver_154636_160452_ID=g43519	248.182	2.04868	0.000171206	0	scaffold92|size894027|quiver_154636_160452_ID=g43519	XP_013456962.1	Medtr4g088400.1	cytochromeP450familyprotein[Medicagotruncatula]
scaffold93|size2103958|quiver_1920165_1920914_ID=g40490	50.7185	4.55428	1.34725e-06	3e-42	scaffold93|size2103958|quiver_1920165_1920914_ID=g40490	XP_003630173.1	Medtr8g092580.1	hypotheticalproteinMTR_8g092580[Medicagotruncatula]	C:GO:0016020; C:GO:0016021	C:membrane; C:integral component of membrane
scaffold934|size594221|quiver_191432_195683_ID=g19191	70.7154	4.83889	1.8729e-09	0	scaffold934|size594221|quiver_191432_195683_ID=g19191	XP_003599234.1	Medtr3g030540.1	polygalacturonase[Medicagotruncatula]	P:GO:0005975; F:GO:0004650; P:GO:0071555; C:GO:0005576	P:carbohydrate metabolic process; F:polygalacturonase activity; P:cell wall organization; C:extracellular region
scaffold942|size529054|quiver_427676_428878_ID=g164019	74.0455	2.39619	0.0393349	0	scaffold942|size529054|quiver_427676_428878_ID=g164019	XP_003615142.2	Medtr5g064340.1	phosphate-responsive1familyprotein[Medicagotruncatula]
scaffold946|size351131|quiver_100886_106164_ID=g153808	118.367	2.03008	0.00328932	0	scaffold946|size351131|quiver_100886_106164_ID=g153808	XP_003615142.2	Medtr5g064340.1	phosphate-responsive1familyprotein[Medicagotruncatula]
scaffold952|size460391|quiver_310969_315404_ID=g139068	259.141	2.73818	0.000297723	0	scaffold952|size460391|quiver_310969_315404_ID=g139068	XP_013451726.1	Medtr6g034030.2	C4-dicarboxylatetransporter/malicacidtransporter[Medicagotruncatula]	C:GO:0005623; F:GO:0008308; P:GO:1903959; P:GO:0055085; C:GO:0016021; P:GO:0006873	C:cell; F:voltage-gated anion channel activity; P:regulation of anion transmembrane transport; P:transmembrane transport; C:integral component of membrane; P:cellular ion homeostasis
scaffold952|size460391|quiver_458404_460556_ID=g139086	101.274	4.26572	2.61315e-07	0	scaffold952|size460391|quiver_458404_460556_ID=g139086	XP_013451697.1	Medtr6g033820.1	heatshockcognate70kDa-likeprotein[Medicagotruncatula]	F:GO:0005524; C:GO:0016020	F:ATP binding; C:membrane
scaffold96|size876971|quiver_451499_451972_ID=g32954	94.3027	3.05664	8.12421e-05	9e-43	scaffold96|size876971|quiver_451499_451972_ID=g32954	XP_013466722.1	Medtr1g034290.1	hypotheticalproteinMTR_1g034290[Medicagotruncatula]
scaffold96|size876971|quiver_454424_458554_ID=g32955	191.665	3.464	2.72078e-11	0	scaffold96|size876971|quiver_454424_458554_ID=g32955	XP_013466724.1	Medtr1g034300.2	extra-largeGTP-bindingprotein[Medicagotruncatula]	F:GO:0005525; C:GO:0005634; P:GO:0007186; F:GO:0003924; F:GO:0031683; F:GO:0004871; P:GO:0042742	F:GTP binding; C:nucleus; P:G-protein coupled receptor signaling pathway; F:GTPase activity; F:G-protein beta/gamma-subunit complex binding; F:signal transducer activity; P:defense response to bacterium
scaffold960|size700124|quiver_352109_352864_ID=g119295	391.77	2.19804	3.01567e-05	2e-94	scaffold960|size700124|quiver_352109_352864_ID=g119295	XP_003612178.1	Medtr5g022180.1	chaperoneproteinDnaJ11[Medicagotruncatula]
scaffold960|size700124|quiver_356799_361244_ID=g119296	77.6572	3.07299	0.00753786	2e-82	scaffold960|size700124|quiver_356799_361244_ID=g119296	XP_003612179.1	Medtr5g022210.1	chaperoneproteinDnaJ11[Medicagotruncatula]
scaffold962|size506216|quiver_36116_43041_ID=g113841	408.536	2.01518	0.000293388	0	scaffold962|size506216|quiver_36116_43041_ID=g113841	XP_013445577.1	Medtr8g464780.1	diacylglycerolkinasedomainprotein[Medicagotruncatula]	F:GO:0005524; F:GO:0004143; P:GO:0016310; P:GO:0007205	F:ATP binding; F:diacylglycerol kinase activity; P:phosphorylation; P:protein kinase C-activating G-protein coupled receptor signaling pathway
scaffold964|size323763|quiver_121561_127121_ID=g108349	50.425	2.96344	0.00090504	2e-149	scaffold964|size323763|quiver_121561_127121_ID=g108349	XP_013463869.1	Medtr2g450870.1	LRRreceptor-likekinasefamilyprotein[Medicagotruncatula]	C:GO:0016020; P:GO:0008152; F:GO:0016740	C:membrane; P:metabolic process; F:transferase activity
scaffold969|size786198|quiver_100155_102561_ID=g94893	587.771	2.05381	6.75863e-05	0	scaffold969|size786198|quiver_100155_102561_ID=g94893	XP_003604245.1	Medtr4g007060.1	WRKYtranscriptionfactor[Medicagotruncatula]	F:GO:0003700; P:GO:0006355; F:GO:0043565	F:transcription factor activity, sequence-specific DNA binding; P:regulation of transcription, DNA-templated; F:sequence-specific DNA binding
scaffold98|size2138525|quiver_2123054_2128623_ID=g28085	55.1427	2.32905	0.000162521	0	scaffold98|size2138525|quiver_2123054_2128623_ID=g28085	XP_013456362.1	Medtr4g068990.1	DEAD-boxATP-dependentRNAhelicase-likeprotein[Medicagotruncatula]	F:GO:0005524; F:GO:0003723; P:GO:0010501; F:GO:0004004	F:ATP binding; F:RNA binding; P:RNA secondary structure unwinding; F:ATP-dependent RNA helicase activity
scaffold981|size333793|quiver_330774_333380_ID=g62605	58.7487	3.51767	4.28914e-05	1e-111	scaffold981|size333793|quiver_330774_333380_ID=g62605	XP_003623546.1	Medtr7g072270.1	LURP-one-likeprotein[Medicagotruncatula]	P:GO:0006952	P:defense response
scaffold993|size308482|quiver_109718_113221_ID=g31691	70.5041	3.46904	4.06849e-05	5e-83	scaffold993|size308482|quiver_109718_113221_ID=g31691	XP_003627008.2	Medtr8g014010.1	Avr9/Cf-9rapidlyelicitedprotein[Medicagotruncatula]
scaffold999|size553293|quiver_466732_470957_ID=g16695	194.16	2.12029	0.0114557	2e-34	scaffold999|size553293|quiver_466732_470957_ID=g16695	XP_003602418.2	Medtr6g472230.1	SPFHdomain/band7familyprotein[Medicagotruncatula]	F:GO:0046872; F:GO:0016740; P:GO:0006259; F:GO:0016787	F:metal ion binding; F:transferase activity; P:DNA metabolic process; F:hydrolase activity
