# Supplementary material for: Resistant and susceptible responses in alfalfa (Medicago sativa) to bacterial stem blight caused by Pseudomonas syringae pv. syringae
Source: PLoS One. 2017 Dec 15;12(12):e0189781. doi: 10.1371/journal.pone.0189781 (PMC5731681; doi:10.1371/journal.pone.0189781)
Supplement: S5 Table — (XLSX) [file pone.0189781.s005.xlsx]

## Sheet: _557Unique_Mav_m_v_s_72hr_codin
Supplementary Table 5. Unique DEGs down-regulated in susceptible/mock interaction of cv. Maverick at 72 hai (577 DEGs).
Name	Base Mean	log2FoldChange	Padj	E-Value	Gene ID	Accession_No	Med IDs	Description	GO IDs	GO Names
scaffold1|size3002192|quiver_158998_160562_ID=g114966	247.323	-2.52557	6.47909e-10	3e-80	scaffold1|size3002192|quiver_158998_160562_ID=g114966	XP_003601570.1	Medtr0374s0050.1	aldo/ketoreductasefamilyoxidoreductase[Medicagotruncatula]	F:GO:0016491; P:GO:0055114	F:oxidoreductase activity; P:oxidation-reduction process
scaffold1|size3002192|quiver_2040003_2044820_ID=g115221	145.563	-2.07861	0.0026191	0	scaffold1|size3002192|quiver_2040003_2044820_ID=g115221	XP_013446078.1	Medtr8g068360.1	UDP-glucosyltransferasefamilyprotein[Medicagotruncatula]	P:GO:0052696; F:GO:0080043; C:GO:0043231; F:GO:0080044; P:GO:0009813; F:GO:0047209	P:flavonoid glucuronidation; F:quercetin 3-O-glucosyltransferase activity; C:intracellular membrane-bounded organelle; F:quercetin 7-O-glucosyltransferase activity; P:flavonoid biosynthetic process; F:coniferyl-alcohol glucosyltransferase activity
scaffold1|size3002192|quiver_2132218_2140190_ID=g115231	212.395	-2.08576	0.000599727	0	scaffold1|size3002192|quiver_2132218_2140190_ID=g115231	XP_013444693.1	Medtr8g028060.1	tyrosine/DOPAdecarboxylase[Medicagotruncatula]	F:GO:0030170; F:GO:0004837; P:GO:0006520	F:pyridoxal phosphate binding; F:tyrosine decarboxylase activity; P:cellular amino acid metabolic process
scaffold1|size3002192|quiver_2430743_2432950_ID=g115272	1840.5	-2.8517	2.61808e-07	0	scaffold1|size3002192|quiver_2430743_2432950_ID=g115272	XP_003621746.2	Medtr7g022360.1	WRKYtranscriptionfactor-likeprotein[Medicagotruncatula]	C:GO:0016021	C:integral component of membrane
scaffold1|size3002192|quiver_2651410_2654206_ID=g115296	577.598	-2.24115	1.47786e-05	0	scaffold1|size3002192|quiver_2651410_2654206_ID=g115296	XP_013460270.1	Medtr3g464370.1	mannose-bindinglectinsuperfamilyprotein[Medicagotruncatula]	F:GO:0030246	F:carbohydrate binding
scaffold1|size3002192|quiver_587533_588465_ID=g115015	145.082	-2.20351	3.20305e-05	0	scaffold1|size3002192|quiver_587533_588465_ID=g115015	XP_013460297.1	Medtr3g464730.1	GDSL-likelipase/acylhydrolase[Medicagotruncatula]	F:GO:0016788; F:GO:0052886; P:GO:0055114; P:GO:0052889; F:GO:0052887	F:hydrolase activity, acting on ester bonds; F:9,9'-dicis-carotene:quinone oxidoreductase activity; P:oxidation-reduction process; P:9,9'-di-cis-zeta-carotene desaturation to 7,9,7',9'-tetra-cis-lycopene; F:7,9,9'-tricis-neurosporene:quinone oxidoreductase activity
scaffold1001|size306472|quiver_73226_74584_ID=g11105	1663.31	-2.54398	9.52937e-09	0	scaffold1001|size306472|quiver_73226_74584_ID=g11105	XP_003605994.1	Medtr4g050590.1	FAF-likeprotein[Medicagotruncatula]
scaffold1004|size500097|quiver_479295_481226_ID=g4137	110.334	-2.26552	6.1742e-05	0	scaffold1004|size500097|quiver_479295_481226_ID=g4137	XP_013466020.1	Medtr1g020090.1	serinecarboxypeptidase-likeprotein[Medicagotruncatula]	F:GO:0004185; P:GO:0051603	F:serine-type carboxypeptidase activity; P:proteolysis involved in cellular protein catabolic process
scaffold1005|size430202|quiver_164620_166951_ID=g1639	697.405	-2.09999	3.26657e-06	0	scaffold1005|size430202|quiver_164620_166951_ID=g1639	XP_003611507.2	Medtr5g014700.1	LRRreceptor-likekinasefamilyprotein[Medicagotruncatula]	F:GO:0005524; C:GO:0016021; F:GO:0004672; P:GO:0006468	F:ATP binding; C:integral component of membrane; F:protein kinase activity; P:protein phosphorylation
scaffold1008|size795548|quiver_772629_773578_ID=g159160	344.93	-2.58559	1.30356e-08	0	scaffold1008|size795548|quiver_772629_773578_ID=g159160	XP_003622814.1	Medtr7g052820.1	actin-bindingcalponin-like(CH)domainprotein[Medicagotruncatula]	F:GO:0003779	F:actin binding
scaffold1017|size302218|quiver_21316_24886_ID=g136581	109.692	-2.13787	8.51746e-05	1e-80	scaffold1017|size302218|quiver_21316_24886_ID=g136581	XP_013462478.1	Medtr2g011760.1	transmembraneprotein,putative[Medicagotruncatula]	C:GO:0016021	C:integral component of membrane
scaffold1017|size302218|quiver_5790_8891_ID=g136578	68.2251	-3.49643	2.3545e-05	0	scaffold1017|size302218|quiver_5790_8891_ID=g136578	XP_013463756.1	Medtr2g047848.2	F-box/RNI/FBD-likedomainprotein[Medicagotruncatula]	C:GO:0016020; C:GO:0016021; F:GO:0016874	C:membrane; C:integral component of membrane; F:ligase activity
scaffold102|size1061135|quiver_829526_831532_ID=g18163	598.612	-2.27478	4.36957e-06	0	scaffold102|size1061135|quiver_829526_831532_ID=g18163	XP_013462073.1	Medtr3g110840.1	LRRreceptor-likekinasefamilyprotein[Medicagotruncatula]	F:GO:0005524; P:GO:1902025; P:GO:0010051; C:GO:0016021; F:GO:0017046; F:GO:0004674; P:GO:0006468	F:ATP binding; P:nitrate import; P:xylem and phloem pattern formation; C:integral component of membrane; F:peptide hormone binding; F:protein serine/threonine kinase activity; P:protein phosphorylation
scaffold102|size1061135|quiver_997058_999278_ID=g18189	354.95	-2.1896	0.000431582	0	scaffold102|size1061135|quiver_997058_999278_ID=g18189	XP_003606545.2	Medtr4g061610.1	nonphototropichypocotylprotein[Medicagotruncatula]	F:GO:0000155; C:GO:0005634; F:GO:0005524; F:GO:0005515; C:GO:0005737; P:GO:0000160; F:GO:0004674; P:GO:0023014; C:GO:0005886	F:phosphorelay sensor kinase activity; C:nucleus; F:ATP binding; F:protein binding; C:cytoplasm; P:phosphorelay signal transduction system; F:protein serine/threonine kinase activity; P:signal transduction by protein phosphorylation; C:plasma membrane
scaffold1027|size300054|quiver_22616_33051_ID=g111152	50.5501	-2.43442	5.54117e-05	0	scaffold1027|size300054|quiver_22616_33051_ID=g111152	XP_013446453.1	Medtr8g079050.1	GDSL-likelipase/acylhydrolase[Medicagotruncatula]	F:GO:0016788; F:GO:0052886; P:GO:0055114; P:GO:0052889; F:GO:0052887	F:hydrolase activity, acting on ester bonds; F:9,9'-dicis-carotene:quinone oxidoreductase activity; P:oxidation-reduction process; P:9,9'-di-cis-zeta-carotene desaturation to 7,9,7',9'-tetra-cis-lycopene; F:7,9,9'-tricis-neurosporene:quinone oxidoreductase activity
scaffold1029|size299315|quiver_229522_237702_ID=g105602	87.6584	-3.50374	1.02879e-06	0	scaffold1029|size299315|quiver_229522_237702_ID=g105602	XP_013452099.1	Medtr6g045183.1	frigida-LIKEprotein[Medicagotruncatula]
scaffold103|size1819031|quiver_301741_302305_ID=g15125	2075.36	-2.15667	4.55443e-05	0	scaffold103|size1819031|quiver_301741_302305_ID=g15125	XP_003603741.2	Medtr3g113720.1	glycosylhydrolasefamily9protein[Medicagotruncatula]	C:GO:0016021; P:GO:0030245; F:GO:0008810	C:integral component of membrane; P:cellulose catabolic process; F:cellulase activity
scaffold103|size1819031|quiver_482796_492314_ID=g15149	5151.93	-2.02971	0.000843615	0	scaffold103|size1819031|quiver_482796_492314_ID=g15149	XP_013452780.1	Medtr6g075210.1	glutamatedecarboxylase[Medicagotruncatula]	F:GO:0030170; P:GO:0006536; C:GO:0009506; F:GO:0004351	F:pyridoxal phosphate binding; P:glutamate metabolic process; C:plasmodesma; F:glutamate decarboxylase activity
scaffold1033|size564721|quiver_248886_253697_ID=g95019	113.981	-7.04432	1.50138e-16	7e-37	scaffold1033|size564721|quiver_248886_253697_ID=g95019	XP_013447162.1	Medtr8g099245.1	arabinogalactanpeptide-likeprotein[Medicagotruncatula]	C:GO:0016021	C:integral component of membrane
scaffold1033|size564721|quiver_279763_284551_ID=g95026	69.6291	-2.92474	7.62933e-05	0	scaffold1033|size564721|quiver_279763_284551_ID=g95026	XP_003606593.1	Medtr4g062270.1	3-ketoacyl-CoAsynthase-likeprotein[Medicagotruncatula]	F:GO:0016747; C:GO:0016021; P:GO:0006633	F:transferase activity, transferring acyl groups other than amino-acyl groups; C:integral component of membrane; P:fatty acid biosynthetic process
scaffold1037|size502114|quiver_421808_425574_ID=g83906	314.87	-2.27999	5.6143e-05	0	scaffold1037|size502114|quiver_421808_425574_ID=g83906	XP_003606593.1	Medtr4g062270.1	3-ketoacyl-CoAsynthase-likeprotein[Medicagotruncatula]	F:GO:0016747; C:GO:0016021; P:GO:0006633	F:transferase activity, transferring acyl groups other than amino-acyl groups; C:integral component of membrane; P:fatty acid biosynthetic process
scaffold1038|size536207|quiver_467450_470468_ID=g81339	555.766	-2.07781	0.000255949	0	scaffold1038|size536207|quiver_467450_470468_ID=g81339	XP_003607925.1	Medtr4g085570.1	filament-plant-likeprotein,putative[Medicagotruncatula]	C:GO:0005886	C:plasma membrane
scaffold104|size863875|quiver_791600_792342_ID=g12610	497.785	-2.28664	2.04308e-08	0	scaffold104|size863875|quiver_791600_792342_ID=g12610	XP_013456038.1	Medtr4g461060.1	interactorofconstitutiveactiveROPs-likeprotein[Medicagotruncatula]
scaffold1043|size327191|quiver_62054_64621_ID=g67941	116.178	-2.32882	4.10046e-05	0	scaffold1043|size327191|quiver_62054_64621_ID=g67941	XP_013446199.1	Medtr8g069955.1	phosphatetransporterPHO1-likeprotein[Medicagotruncatula]	C:GO:0005802; F:GO:0008934; P:GO:0006817; C:GO:0016021; P:GO:0016311; C:GO:0005886; F:GO:0052832; F:GO:0052833	C:trans-Golgi network; F:inositol monophosphate 1-phosphatase activity; P:phosphate ion transport; C:integral component of membrane; P:dephosphorylation; C:plasma membrane; F:inositol monophosphate 3-phosphatase activity; F:inositol monophosphate 4-phosphatase activity
scaffold1044|size928960|quiver_843469_846621_ID=g65500	416.494	-5.22415	0.000117514	8e-135	scaffold1044|size928960|quiver_843469_846621_ID=g65500	XP_003620537.1	Medtr6g086530.1	dehydration-responsiveRD22-likeprotein[Medicagotruncatula]	C:GO:0016020; P:GO:0048316; C:GO:0000326	C:membrane; P:seed development; C:protein storage vacuole
scaffold105|size862434|quiver_691918_696496_ID=g10099	87.5238	-2.09879	0.000187894	7e-85	scaffold105|size862434|quiver_691918_696496_ID=g10099	XP_003609911.1	Medtr4g124320.1	pectinacetylesterasefamilyprotein[Medicagotruncatula]	F:GO:0016787	F:hydrolase activity
scaffold1054|size325548|quiver_113006_118704_ID=g39124	119.633	-3.38013	0.000477832	0	scaffold1054|size325548|quiver_113006_118704_ID=g39124	XP_003627658.1	Medtr8g035630.1	zinc-bindingdehydrogenasefamilyoxidoreductase[Medicagotruncatula]	F:GO:0008270; P:GO:0055114; F:GO:0003960	F:zinc ion binding; P:oxidation-reduction process; F:NADPH:quinone reductase activity
scaffold106|size1377351|quiver_1242006_1244830_ID=g7846	160.715	-2.04797	0.00195548	0	scaffold106|size1377351|quiver_1242006_1244830_ID=g7846	XP_013444594.1	Medtr8g027375.1	laccase/diphenoloxidasefamilyprotein[Medicagotruncatula]	F:GO:0016722; P:GO:0046274; F:GO:0005507; P:GO:0009809; C:GO:0048046; P:GO:0055114; F:GO:0052716	F:oxidoreductase activity, oxidizing metal ions; P:lignin catabolic process; F:copper ion binding; P:lignin biosynthetic process; C:apoplast; P:oxidation-reduction process; F:hydroquinone:oxygen oxidoreductase activity
scaffold106|size1377351|quiver_428279_429074_ID=g7733	1559.78	-2.22983	5.78987e-05	8e-141	scaffold106|size1377351|quiver_428279_429074_ID=g7733	XP_003604394.1	Medtr4g010340.1	auxin-bindingproteinABP19a[Medicagotruncatula]	F:GO:0046564; P:GO:0033609; C:GO:0005618; F:GO:0030145; C:GO:0005576; F:GO:0045735	F:oxalate decarboxylase activity; P:oxalate metabolic process; C:cell wall; F:manganese ion binding; C:extracellular region; F:nutrient reservoir activity
scaffold106|size1377351|quiver_448929_451577_ID=g7735	120.545	-2.10246	0.000139082	2e-168	scaffold106|size1377351|quiver_448929_451577_ID=g7735	XP_013458237.1	Medtr4g118760.2	VAMP-associatedprotein[Medicagotruncatula]	C:GO:0005789; C:GO:0016021	C:endoplasmic reticulum membrane; C:integral component of membrane
scaffold1064|size291715|quiver_78816_82403_ID=g13813	1585.37	-2.04518	0.00199122	0	scaffold1064|size291715|quiver_78816_82403_ID=g13813	XP_013466045.1	Medtr1g021855.1	CAZyfamilyGT8glycosyltransferase[Medicagotruncatula]	F:GO:0016757; P:GO:0000271; C:GO:0005794	F:transferase activity, transferring glycosyl groups; P:polysaccharide biosynthetic process; C:Golgi apparatus
scaffold1065|size527649|quiver_368374_370604_ID=g11185	173.87	-2.52877	0.00011395	0	scaffold1065|size527649|quiver_368374_370604_ID=g11185	XP_013463143.1	Medtr2g426070.1	F-boxproteininteractiondomainprotein[Medicagotruncatula]
scaffold1069|size375776|quiver_362836_367510_ID=g1713	3990.27	-2.28271	7.01913e-06	0	scaffold1069|size375776|quiver_362836_367510_ID=g1713	XP_013462184.1	Medtr3g112480.1	auxin-induced5NG4-likeprotein[Medicagotruncatula]	P:GO:0055085; F:GO:0022857; C:GO:0016021; C:GO:0005886	P:transmembrane transport; F:transmembrane transporter activity; C:integral component of membrane; C:plasma membrane
scaffold107|size883650|quiver_256073_259483_ID=g5327	3708.44	-2.13426	1.23456e-08	0	scaffold107|size883650|quiver_256073_259483_ID=g5327	XP_003616180.1	Medtr5g077000.1	UTP-glucose-1-phosphateuridylyltransferase[Medicagotruncatula]	C:GO:0005737; P:GO:0006011; F:GO:0003983	C:cytoplasm; P:UDP-glucose metabolic process; F:UTP:glucose-1-phosphate uridylyltransferase activity
scaffold1073|size431094|quiver_177923_185276_ID=g156445	119.033	-2.72427	8.95931e-06	0	scaffold1073|size431094|quiver_177923_185276_ID=g156445	XP_003620428.1	Medtr6g083780.1	receptor-likekinase[Medicagotruncatula]	F:GO:0005524; P:GO:0018108; F:GO:0004714; C:GO:0016021; F:GO:0004674	F:ATP binding; P:peptidyl-tyrosine phosphorylation; F:transmembrane receptor protein tyrosine kinase activity; C:integral component of membrane; F:protein serine/threonine kinase activity
scaffold1076|size679866|quiver_173442_178671_ID=g149357	546.999	-2.58327	3.03258e-09	0	scaffold1076|size679866|quiver_173442_178671_ID=g149357	XP_013462073.1	Medtr3g110840.1	LRRreceptor-likekinasefamilyprotein[Medicagotruncatula]	F:GO:0005524; P:GO:1902025; P:GO:0010051; C:GO:0016021; F:GO:0017046; F:GO:0004674; P:GO:0006468	F:ATP binding; P:nitrate import; P:xylem and phloem pattern formation; C:integral component of membrane; F:peptide hormone binding; F:protein serine/threonine kinase activity; P:protein phosphorylation
scaffold108|size1250483|quiver_1177047_1183729_ID=g3031	324.706	-2.12483	2.47805e-05	7e-137	scaffold108|size1250483|quiver_1177047_1183729_ID=g3031	XP_003591419.1	Medtr1g087230.1	multidrugresistanceproteinABCtransporterfamilyprotein[Medicagotruncatula]
scaffold1087|size430410|quiver_127656_128838_ID=g121958	250.361	-2.60265	2.33285e-13	1e-129	scaffold1087|size430410|quiver_127656_128838_ID=g121958	XP_003591413.1	Medtr1g087150.1	RING/FYVE/PHDzincfingerprotein[Medicagotruncatula]	F:GO:0008270; C:GO:0016021; F:GO:0016874	F:zinc ion binding; C:integral component of membrane; F:ligase activity
scaffold109|size940365|quiver_708333_712475_ID=g230	1334.34	-2.0101	0.000265052	0	scaffold109|size940365|quiver_708333_712475_ID=g230	XP_013455997.1	Medtr4g058860.2	nucleotide/sugartransporterfamilyprotein[Medicagotruncatula]	C:GO:0016021; P:GO:0008643	C:integral component of membrane; P:carbohydrate transport
scaffold11|size1332136|quiver_850937_853303_ID=g87713	894.337	-3.17462	3.45196e-08	2e-112	scaffold11|size1332136|quiver_850937_853303_ID=g87713	XP_003623402.1	Medtr7g070390.1	diseaseresistanceresponseprotein[Medicagotruncatula]	F:GO:0042349; P:GO:0050790; P:GO:0009699	F:guiding stereospecific synthesis activity; P:regulation of catalytic activity; P:phenylpropanoid biosynthetic process
scaffold11|size1332136|quiver_865087_869225_ID=g87714	192.804	-2.57111	2.23e-05	0	scaffold11|size1332136|quiver_865087_869225_ID=g87714	XP_013461832.1	Medtr3g103610.2	endo-1,4-beta-xylanaseA-likeprotein[Medicagotruncatula]	P:GO:0045493; F:GO:0031176	P:xylan catabolic process; F:endo-1,4-beta-xylanase activity
scaffold1101|size297783|quiver_245620_251297_ID=g83949	76.1176	-2.18317	5.04713e-05	0	scaffold1101|size297783|quiver_245620_251297_ID=g83949	XP_003590677.1	Medtr1g072540.1	adenylateisopentenyltransferase[Medicagotruncatula]	P:GO:0009691; C:GO:0005634; C:GO:0005739; F:GO:0052381; F:GO:0009824; C:GO:0009536; P:GO:0006400	P:cytokinin biosynthetic process; C:nucleus; C:mitochondrion; F:tRNA dimethylallyltransferase activity; F:AMP dimethylallyltransferase activity; C:plastid; P:tRNA modification
scaffold1105|size283053|quiver_65836_67951_ID=g73191	74.5682	-2.43268	0.00021456	0	scaffold1105|size283053|quiver_65836_67951_ID=g73191	XP_013469430.1	Medtr1g094085.1	BHLHtranscriptionfactor-likeprotein[Medicagotruncatula]	F:GO:0001046; C:GO:0005634; P:GO:0006366; F:GO:0001228; F:GO:0046983; P:GO:0045944	F:core promoter sequence-specific DNA binding; C:nucleus; P:transcription from RNA polymerase II promoter; F:transcriptional activator activity, RNA polymerase II transcription regulatory region sequence-specific binding; F:protein dimerization activity; P:positive regulation of transcription from RNA polymerase II promoter
scaffold1114|size692704|quiver_399428_404441_ID=g49854	586.695	-2.21878	6.76144e-05	0	scaffold1114|size692704|quiver_399428_404441_ID=g49854	XP_003590443.2	Medtr1g062200.1	myosinheavychain-likeprotein,putative[Medicagotruncatula]
scaffold1121|size564772|quiver_288767_294127_ID=g31796	2256.09	-2.30889	7.38059e-06	0	scaffold1121|size564772|quiver_288767_294127_ID=g31796	XP_003590391.1	Medtr1g061590.1	LRRreceptor-likekinase[Medicagotruncatula]	F:GO:0005524; P:GO:0000165; P:GO:0018108; P:GO:0000186; F:GO:0004714; C:GO:0016021; F:GO:0004709; C:GO:0005622; C:GO:0005886	F:ATP binding; P:MAPK cascade; P:peptidyl-tyrosine phosphorylation; P:activation of MAPKK activity; F:transmembrane receptor protein tyrosine kinase activity; C:integral component of membrane; F:MAP kinase kinase kinase activity; C:intracellular; C:plasma membrane
scaffold1127|size571566|quiver_361992_363476_ID=g16855	957.346	-2.35155	0.000302184	0	scaffold1127|size571566|quiver_361992_363476_ID=g16855	XP_013444353.1	Medtr8g016975.1	beta-amyrinsynthase[Medicagotruncatula]	F:GO:0042561; F:GO:0042300; P:GO:0019745	F:alpha-amyrin synthase activity; F:beta-amyrin synthase activity; P:pentacyclic triterpenoid biosynthetic process
scaffold1131|size568266|quiver_536196_540352_ID=g6551	129.963	-2.23376	0.0093932	5e-113	scaffold1131|size568266|quiver_536196_540352_ID=g6551	XP_013444380.1	Medtr8g017630.1	nonclathrincoatproteinzeta1-COP[Medicagotruncatula]	P:GO:0015031; C:GO:0016021; C:GO:0019028	P:protein transport; C:integral component of membrane; C:viral capsid
scaffold1140|size276388|quiver_135108_139261_ID=g149450	471.348	-2.03156	8.63767e-06	0	scaffold1140|size276388|quiver_135108_139261_ID=g149450	XP_013467790.1	Medtr1g055085.1	TPX2(targetingproteinforXklp2)familyprotein[Medicagotruncatula]
scaffold1145|size275364|quiver_28696_31014_ID=g136694	176.693	-2.03381	1.30465e-05	0	scaffold1145|size275364|quiver_28696_31014_ID=g136694	XP_013446237.1	Medtr8g070840.1	WEAKmovementUNDERBLUELIGHT-likeprotein[Medicagotruncatula]	P:GO:0009904; P:GO:0009903; C:GO:0005829	P:chloroplast accumulation movement; P:chloroplast avoidance movement; C:cytosol
scaffold1145|size275364|quiver_65394_69861_ID=g136701	4332.39	-2.89215	6.18839e-07	4e-114	scaffold1145|size275364|quiver_65394_69861_ID=g136701	XP_003629840.2	Medtr8g087460.1	fasciclindomainprotein[Medicagotruncatula]	C:GO:0016021	C:integral component of membrane
scaffold1149|size431769|quiver_108634_115231_ID=g126930	1477.17	-2.73047	4.35001e-06	1e-114	scaffold1149|size431769|quiver_108634_115231_ID=g126930	XP_003594792.1	Medtr2g034680.1	Chitinase[Medicagotruncatula]	F:GO:0004568; P:GO:0005975; P:GO:0016998; P:GO:0006032	F:chitinase activity; P:carbohydrate metabolic process; P:cell wall macromolecule catabolic process; P:chitin catabolic process
scaffold1154|size298494|quiver_164439_170501_ID=g114033	71.0147	-2.07469	0.000455958	0	scaffold1154|size298494|quiver_164439_170501_ID=g114033	XP_013465598.1	Medtr2g104990.3	NRAMPmetaliontransporter6[Medicagotruncatula]	C:GO:0016021; P:GO:0006810; F:GO:0005215	C:integral component of membrane; P:transport; F:transporter activity
scaffold1159|size505594|quiver_491746_497484_ID=g100456	52.9529	-2.29985	0.0011355	2e-121	scaffold1159|size505594|quiver_491746_497484_ID=g100456	XP_013470015.1	Medtr1g107055.1	zincfinger-likeprotein[Medicagotruncatula]	F:GO:0046872	F:metal ion binding
scaffold116|size847404|quiver_403382_405203_ID=g148224	188.41	-2.39742	0.000119574	4e-36	scaffold116|size847404|quiver_403382_405203_ID=g148224	XP_003601572.2	Medtr3g083150.1	hypotheticalproteinMTR_3g083150[Medicagotruncatula]	F:GO:0004869; P:GO:0010951	F:cysteine-type endopeptidase inhibitor activity; P:negative regulation of endopeptidase activity
scaffold1160|size733236|quiver_449956_451841_ID=g97693	116.261	-2.63092	5.03015e-09	3e-127	scaffold1160|size733236|quiver_449956_451841_ID=g97693	XP_003611720.1	Medtr0154s0040.1	MAP3K-likekinase[Medicagotruncatula]	F:GO:0005524; F:GO:0004702; C:GO:0005737; P:GO:0006468	F:ATP binding; F:signal transducer, downstream of receptor, with serine/threonine kinase activity; C:cytoplasm; P:protein phosphorylation
scaffold1164|size270696|quiver_175588_181446_ID=g86591	83.597	-2.35615	0.00033688	2e-12	scaffold1164|size270696|quiver_175588_181446_ID=g86591	XP_013453018.1	Medtr6g084640.1	dehydrin[Medicagotruncatula]	P:GO:0050896	P:response to stimulus
scaffold1181|size360813|quiver_98645_99831_ID=g42207	54.3929	-2.1592	0.0121635	3e-90	scaffold1181|size360813|quiver_98645_99831_ID=g42207	XP_003604849.1	Medtr4g020470.1	eukaryotictranslationinitiationfactor6-likeprotein[Medicagotruncatula]	P:GO:0009793; F:GO:0043023; P:GO:0042256; C:GO:0005730; P:GO:0006413; P:GO:1902626; F:GO:0003743; P:GO:0000054; P:GO:0000460; P:GO:0000470; F:GO:0043022; P:GO:0071215; C:GO:0005829; C:GO:0030687	P:embryo development ending in seed dormancy; F:ribosomal large subunit binding; P:mature ribosome assembly; C:nucleolus; P:translational initiation; P:assembly of large subunit precursor of preribosome; F:translation initiation factor activity; P:ribosomal subunit export from nucleus; P:maturation of 5.8S rRNA; P:maturation of LSU-rRNA; F:ribosome binding; P:cellular response to abscisic acid st…
scaffold1184|size267261|quiver_221566_226228_ID=g34329	74.6399	-2.31367	3.17965e-06	5e-10	scaffold1184|size267261|quiver_221566_226228_ID=g34329	XP_003594276.1	Medtr0693s0030.1	CASPPOPTRDRAFT-likeprotein[Medicagotruncatula]	C:GO:0016021; C:GO:0005886	C:integral component of membrane; C:plasma membrane
scaffold1187|size467622|quiver_411785_414486_ID=g26666	205.195	-2.11055	1.9567e-07	0	scaffold1187|size467622|quiver_411785_414486_ID=g26666	XP_003595592.1	Medtr2g049770.1	chaperoneDnaJ-domainprotein,putative[Medicagotruncatula]
scaffold1188|size328753|quiver_161446_167999_ID=g24085	271.973	-2.55217	3.00088e-07	0	scaffold1188|size328753|quiver_161446_167999_ID=g24085	XP_003629353.2	Medtr8g076190.1	ATP-bindingmicrotubulemotorfamilyprotein[Medicagotruncatula]	F:GO:0016887; F:GO:0005524; F:GO:0003777; C:GO:0005871; P:GO:0007018; C:GO:0005874; F:GO:0008017	F:ATPase activity; F:ATP binding; F:microtubule motor activity; C:kinesin complex; P:microtubule-based movement; C:microtubule; F:microtubule binding
scaffold1188|size328753|quiver_33766_41910_ID=g24075	338.293	-2.12123	1.89687e-06	0	scaffold1188|size328753|quiver_33766_41910_ID=g24075	XP_003629256.2	Medtr8g075090.1	eukaryoticaspartylproteasefamilyprotein[Medicagotruncatula]	F:GO:0004190; P:GO:0030163; P:GO:0006508; C:GO:0016021; F:GO:0016740	F:aspartic-type endopeptidase activity; P:protein catabolic process; P:proteolysis; C:integral component of membrane; F:transferase activity
scaffold119|size1284894|quiver_595865_599002_ID=g140439	162.514	-2.24513	7.46352e-07	0	scaffold119|size1284894|quiver_595865_599002_ID=g140439	XP_013465776.1	Medtr1g010270.1	sulfatetransporter-likeprotein[Medicagotruncatula]	F:GO:0015098; C:GO:0016021; P:GO:0015689	F:molybdate ion transmembrane transporter activity; C:integral component of membrane; P:molybdate ion transport
scaffold119|size1284894|quiver_779553_780266_ID=g140473	78.5161	-2.29299	0.000347303	1e-103	scaffold119|size1284894|quiver_779553_780266_ID=g140473	XP_003629600.1	Medtr8g081480.1	HXXXD-typeacyl-transferasefamilyprotein[Medicagotruncatula]	F:GO:0047172	F:shikimate O-hydroxycinnamoyltransferase activity
scaffold12|size1529572|quiver_222270_225581_ID=g84891	87.542	-2.76496	2.25203e-05	5e-109	scaffold12|size1529572|quiver_222270_225581_ID=g84891	XP_003629680.1	Medtr8g085390.1	carbohydrate-bindingX8domainprotein[Medicagotruncatula]	C:GO:0016021; F:GO:0004553; F:GO:0004673; C:GO:0046658; F:GO:0030247; P:GO:0018106	C:integral component of membrane; F:hydrolase activity, hydrolyzing O-glycosyl compounds; F:protein histidine kinase activity; C:anchored component of plasma membrane; F:polysaccharide binding; P:peptidyl-histidine phosphorylation
scaffold121|size1128865|quiver_1020420_1022799_ID=g135291	132.38	-2.08196	5.11279e-06	0	scaffold121|size1128865|quiver_1020420_1022799_ID=g135291	XP_003602336.1	Medtr3g092310.1	CAZyfamilyGT8glycosyltransferase[Medicagotruncatula]	F:GO:0016757; P:GO:0000271; C:GO:0016021; C:GO:0005794	F:transferase activity, transferring glycosyl groups; P:polysaccharide biosynthetic process; C:integral component of membrane; C:Golgi apparatus
scaffold1210|size698119|quiver_372807_375845_ID=g134035	71.8477	-2.4146	0.0013126	4e-159	scaffold1210|size698119|quiver_372807_375845_ID=g134035	XP_003631143.1	Medtr8g107620.1	purpleacidphosphatasefamilyprotein[Medicagotruncatula]	P:GO:0016311; F:GO:0003993	P:dephosphorylation; F:acid phosphatase activity
scaffold1210|size698119|quiver_400386_404435_ID=g134039	148.093	-2.28766	3.91654e-07	2e-91	scaffold1210|size698119|quiver_400386_404435_ID=g134039	XP_013455187.1	Medtr4g029130.1	hypotheticalproteinMTR_4g029130[Medicagotruncatula]
scaffold1218|size373312|quiver_197522_198497_ID=g114069	108.455	-2.2114	0.00589522	0	scaffold1218|size373312|quiver_197522_198497_ID=g114069	XP_013448055.1	Medtr7g029650.1	LysMtypereceptorkinase[Medicagotruncatula]	F:GO:0005524; C:GO:0016021; F:GO:0004672; P:GO:0006468	F:ATP binding; C:integral component of membrane; F:protein kinase activity; P:protein phosphorylation
scaffold1218|size373312|quiver_212121_215317_ID=g114071	52.8898	-2.42844	0.00546597	2e-54	scaffold1218|size373312|quiver_212121_215317_ID=g114071	XP_003607153.1	Medtr4g072820.1	SAUR-likeauxin-responsivefamilyprotein[Medicagotruncatula]	P:GO:0009733	P:response to auxin
scaffold1224|size374656|quiver_33506_34464_ID=g97737	53.7989	-3.7931	7.4629e-05	8e-49	scaffold1224|size374656|quiver_33506_34464_ID=g97737	XP_003607158.1	Medtr4g072870.1	SAUR-likeauxin-responsivefamilyprotein[Medicagotruncatula]	P:GO:0009733	P:response to auxin
scaffold1224|size374656|quiver_39346_40466_ID=g97738	114.186	-2.43295	6.08237e-06	9e-178	scaffold1224|size374656|quiver_39346_40466_ID=g97738	XP_003620059.2	Medtr6g074860.1	mybtranscriptionfactor[Medicagotruncatula]	F:GO:0003677	F:DNA binding
scaffold123|size834866|quiver_134485_134921_ID=g130367	65.6236	-2.6604	2.35087e-05	0	scaffold123|size834866|quiver_134485_134921_ID=g130367	XP_003597629.1	Medtr2g100350.1	inorganicpyrophosphatase[Medicagotruncatula]	F:GO:0033883; P:GO:0016311	F:pyridoxal phosphatase activity; P:dephosphorylation
scaffold1233|size257834|quiver_128844_141871_ID=g73258	80.4511	-2.3246	0.000851143	0	scaffold1233|size257834|quiver_128844_141871_ID=g73258	XP_013466123.1	Medtr1g022370.1	tubby-F-box-likeprotein[Medicagotruncatula]	C:GO:0005929; F:GO:0035091; P:GO:0061512	C:cilium; F:phosphatidylinositol binding; P:protein localization to cilium
scaffold1238|size354561|quiver_259635_260238_ID=g60184	192.352	-2.18365	0.00118121	0	scaffold1238|size354561|quiver_259635_260238_ID=g60184	XP_003604007.1	Medtr3g117500.1	glycosylhydrolasefamily9protein[Medicagotruncatula]	P:GO:0030245; F:GO:0008810	P:cellulose catabolic process; F:cellulase activity
scaffold124|size1097502|quiver_318971_321560_ID=g128042	211.522	-2.00539	0.000432463	0	scaffold124|size1097502|quiver_318971_321560_ID=g128042	XP_013449620.1	Medtr7g091680.1	LRRreceptor-likekinasefamilyprotein[Medicagotruncatula]	F:GO:0005524; C:GO:0016021; F:GO:0004672; P:GO:0006468	F:ATP binding; C:integral component of membrane; F:protein kinase activity; P:protein phosphorylation
scaffold124|size1097502|quiver_5318_8751_ID=g127992	414.609	-2.00008	0.000271859	4e-99	scaffold124|size1097502|quiver_5318_8751_ID=g127992	XP_013457933.1	Medtr4g109020.1	transmembraneprotein,putative[Medicagotruncatula]	C:GO:0016021	C:integral component of membrane
scaffold1242|size256755|quiver_58667_62241_ID=g49916	94.0628	-2.05114	0.00175871	0	scaffold1242|size256755|quiver_58667_62241_ID=g49916	XP_003600643.1	Medtr3g064610.1	sucrosesynthase[Medicagotruncatula]	F:GO:0016157; P:GO:0005985	F:sucrose synthase activity; P:sucrose metabolic process
scaffold1242|size256755|quiver_64087_64821_ID=g49917	97.9014	-2.75871	5.70471e-07	6e-76	scaffold1242|size256755|quiver_64087_64821_ID=g49917	XP_003613549.1	Medtr5g037950.1	thioredoxin[Medicagotruncatula]	F:GO:0015035; P:GO:0006662; C:GO:0005829; F:GO:0016671; P:GO:0034599; P:GO:0045454; P:GO:0055114; P:GO:0006457; P:GO:0000103; C:GO:0005886	F:protein disulfide oxidoreductase activity; P:glycerol ether metabolic process; C:cytosol; F:oxidoreductase activity, acting on a sulfur group of donors, disulfide as acceptor; P:cellular response to oxidative stress; P:cell redox homeostasis; P:oxidation-reduction process; P:protein folding; P:sulfate assimilation; C:plasma membrane
scaffold1250|size319177|quiver_126867_130481_ID=g29395	99.7104	-2.08815	0.000120717	0	scaffold1250|size319177|quiver_126867_130481_ID=g29395	XP_003609262.1	Medtr4g113790.1	Serine/Threoninekinasefamilyprotein[Medicagotruncatula]	C:GO:0005634; F:GO:0005524; C:GO:0005737; F:GO:0004674; P:GO:0006468; C:GO:0005886; P:GO:0035556; P:GO:0048825	C:nucleus; F:ATP binding; C:cytoplasm; F:protein serine/threonine kinase activity; P:protein phosphorylation; C:plasma membrane; P:intracellular signal transduction; P:cotyledon development
scaffold1257|size549708|quiver_130196_134605_ID=g11385	2491.9	-2.97136	7.38599e-06	1e-134	scaffold1257|size549708|quiver_130196_134605_ID=g11385	XP_003593818.2	Medtr2g017970.1	fasciclindomainprotein[Medicagotruncatula]	C:GO:0016021	C:integral component of membrane
scaffold1259|size511936|quiver_40946_48768_ID=g6599	2198.03	-2.90213	1.89593e-05	6e-137	scaffold1259|size511936|quiver_40946_48768_ID=g6599	XP_003593817.1	Medtr2g017960.1	fasciclindomainprotein[Medicagotruncatula]	C:GO:0016021	C:integral component of membrane
scaffold126|size1173562|quiver_171011_172551_ID=g123084	278.026	-2.09105	4.12716e-06	0	scaffold126|size1173562|quiver_171011_172551_ID=g123084	XP_003613916.1	Medtr5g042590.1	eukaryotictranslationinitiationfactor2c[Medicagotruncatula]	F:GO:0003743; P:GO:0060145; P:GO:0040034; C:GO:0005737; P:GO:0010050; P:GO:0010599; P:GO:0006413; P:GO:0010267	F:translation initiation factor activity; P:viral gene silencing in virus induced gene silencing; P:regulation of development, heterochronic; C:cytoplasm; P:vegetative phase change; P:production of lsiRNA involved in RNA interference; P:translational initiation; P:production of ta-siRNAs involved in RNA interference
scaffold126|size1173562|quiver_296399_298316_ID=g123101	119.682	-2.23806	6.98897e-06	0	scaffold126|size1173562|quiver_296399_298316_ID=g123101	XP_003612313.1	Medtr5g023680.1	cytochromeP450family71protein[Medicagotruncatula]	F:GO:0005506; P:GO:0044550; C:GO:0016021; F:GO:0016709; P:GO:0055114; F:GO:0020037	F:iron ion binding; P:secondary metabolite biosynthetic process; C:integral component of membrane; F:oxidoreductase activity, acting on paired donors, with incorporation or reduction of molecular oxygen, NAD(P)H as one donor, and incorporation of one atom of oxygen; P:oxidation-reduction process; F:heme binding
scaffold126|size1173562|quiver_720438_725624_ID=g123157	68.8644	-2.40027	0.0015835	0	scaffold126|size1173562|quiver_720438_725624_ID=g123157	XP_003606987.1	Medtr4g070970.1	LRRreceptor-likekinase[Medicagotruncatula]	F:GO:0005524; C:GO:0016021; F:GO:0004672; P:GO:0006468	F:ATP binding; C:integral component of membrane; F:protein kinase activity; P:protein phosphorylation
scaffold1260|size473175|quiver_281748_284689_ID=g4326	11406	-2.42981	6.09009e-05	0	scaffold1260|size473175|quiver_281748_284689_ID=g4326	XP_013451552.1	Medtr6g027920.2	cobalamin-independentmethioninesynthase[Medicagotruncatula]	P:GO:0009086; F:GO:0008705; F:GO:0008270; C:GO:0005829; C:GO:0005576; P:GO:0050667; F:GO:0003871; P:GO:0032259	P:methionine biosynthetic process; F:methionine synthase activity; F:zinc ion binding; C:cytosol; C:extracellular region; P:homocysteine metabolic process; F:5-methyltetrahydropteroyltriglutamate-homocysteine S-methyltransferase activity; P:methylation
scaffold1261|size492356|quiver_472393_476314_ID=g1901	545.723	-2.04762	0.0062384	0	scaffold1261|size492356|quiver_472393_476314_ID=g1901	XP_013445980.1	Medtr8g064560.1	polygalacturonasenon-catalyticprotein[Medicagotruncatula]	C:GO:0016021	C:integral component of membrane
scaffold1269|size657767|quiver_194552_197203_ID=g147243	3979.98	-2.60165	5.15319e-05	0	scaffold1269|size657767|quiver_194552_197203_ID=g147243	XP_013445980.1	Medtr8g064560.1	polygalacturonasenon-catalyticprotein[Medicagotruncatula]	C:GO:0016020	C:membrane
scaffold1281|size385212|quiver_197578_203148_ID=g117051	1061.44	-2.86168	6.43861e-09	0	scaffold1281|size385212|quiver_197578_203148_ID=g117051	XP_003590594.1	Medtr1g071530.1	sulfate/bicarbonate/oxalateexchangerandtransportersat-1[Medicagotruncatula]	C:GO:0005887; F:GO:0008271; C:GO:0009507; P:GO:1902358	C:integral component of plasma membrane; F:secondary active sulfate transmembrane transporter activity; C:chloroplast; P:sulfate transmembrane transport
scaffold1281|size385212|quiver_238397_240918_ID=g117057	555.202	-2.06994	0.000515507	0	scaffold1281|size385212|quiver_238397_240918_ID=g117057	XP_013455985.1	Medtr4g058015.1	electrontransporter,putative[Medicagotruncatula]	C:GO:0009507	C:chloroplast
scaffold1282|size628329|quiver_625279_626504_ID=g114158	105.839	-3.3802	9.63131e-07	3e-143	scaffold1282|size628329|quiver_625279_626504_ID=g114158	XP_003592125.1	Medtr1g099010.1	vacuolarirontransporter-likeprotein[Medicagotruncatula]	C:GO:0005623; F:GO:0005381; P:GO:0071421; C:GO:0016021; F:GO:0005384; P:GO:0006880; P:GO:0030026; P:GO:0071281; P:GO:0034755	C:cell; F:iron ion transmembrane transporter activity; P:manganese ion transmembrane transport; C:integral component of membrane; F:manganese ion transmembrane transporter activity; P:intracellular sequestering of iron ion; P:cellular manganese ion homeostasis; P:cellular response to iron ion; P:iron ion transmembrane transport
scaffold1297|size248667|quiver_191227_192662_ID=g73300	1089.8	-2.76818	9.48261e-09	0	scaffold1297|size248667|quiver_191227_192662_ID=g73300	XP_003590594.1	Medtr1g071530.1	sulfate/bicarbonate/oxalateexchangerandtransportersat-1[Medicagotruncatula]	C:GO:0005887; F:GO:0008271; C:GO:0009507; P:GO:1902358	C:integral component of plasma membrane; F:secondary active sulfate transmembrane transporter activity; C:chloroplast; P:sulfate transmembrane transport
scaffold13|size1308877|quiver_796960_800652_ID=g82462	123.719	-2.62071	5.49861e-06	0	scaffold13|size1308877|quiver_796960_800652_ID=g82462	XP_013464193.1	Medtr2g064310.1	ZIPzinc/irontransportfamilyprotein[Medicagotruncatula]	C:GO:0016021; F:GO:0005385; P:GO:0071577; C:GO:0005886	C:integral component of membrane; F:zinc ion transmembrane transporter activity; P:zinc II ion transmembrane transport; C:plasma membrane
scaffold130|size1134878|quiver_1040237_1044833_ID=g112817	483.895	-2.76216	9.61715e-08	5e-11	scaffold130|size1134878|quiver_1040237_1044833_ID=g112817	XP_003628799.1	Medtr8g066860.1	transmembraneprotein,putative[Medicagotruncatula]
scaffold1317|size473690|quiver_164341_166761_ID=g21850	402.566	-2.02336	0.00117138	4e-99	scaffold1317|size473690|quiver_164341_166761_ID=g21850	XP_013457933.1	Medtr4g109020.1	transmembraneprotein,putative[Medicagotruncatula]	C:GO:0016021	C:integral component of membrane
scaffold1317|size473690|quiver_203101_205411_ID=g21857	130.819	-2.2059	0.00305627	0	scaffold1317|size473690|quiver_203101_205411_ID=g21857	XP_013447911.1	Medtr7g027175.1	omega-hydroxypalmitateO-feruloyltransferase[Medicagotruncatula]	F:GO:0047672	F:anthranilate N-benzoyltransferase activity
scaffold1324|size581018|quiver_499664_513609_ID=g4417	66.7415	-2.04585	0.00111786	5e-104	scaffold1324|size581018|quiver_499664_513609_ID=g4417	XP_003629600.1	Medtr8g081480.1	HXXXD-typeacyl-transferasefamilyprotein[Medicagotruncatula]	F:GO:0047172	F:shikimate O-hydroxycinnamoyltransferase activity
scaffold133|size827179|quiver_779502_784146_ID=g104326	123.213	-2.72884	5.64546e-05	3e-149	scaffold133|size827179|quiver_779502_784146_ID=g104326	XP_003628011.1	Medtr8g041390.1	nodulinMtN21/EamA-liketransporterfamilyprotein[Medicagotruncatula]	P:GO:0055085; F:GO:0022857; C:GO:0016021	P:transmembrane transport; F:transmembrane transporter activity; C:integral component of membrane
scaffold1330|size243499|quiver_82467_83561_ID=g154159	347.175	-2.37503	8.61698e-07	2e-149	scaffold1330|size243499|quiver_82467_83561_ID=g154159	XP_003628011.1	Medtr8g041390.1	nodulinMtN21/EamA-liketransporterfamilyprotein[Medicagotruncatula]	P:GO:0055085; F:GO:0022857; C:GO:0016021; C:GO:0005886	P:transmembrane transport; F:transmembrane transporter activity; C:integral component of membrane; C:plasma membrane
scaffold1331|size695856|quiver_464802_467824_ID=g151996	59.4957	-2.28893	0.00317204	1e-85	scaffold1331|size695856|quiver_464802_467824_ID=g151996	XP_003603428.2	Medtr3g107610.1	zincfinger(Ran-binding)familyprotein[Medicagotruncatula]	F:GO:0008270	F:zinc ion binding
scaffold1336|size788603|quiver_34976_39121_ID=g139322	268.539	-2.0149	9.40588e-05	0	scaffold1336|size788603|quiver_34976_39121_ID=g139322	XP_003606816.1	Medtr4g068050.1	DUF936familyprotein[Medicagotruncatula]
scaffold1337|size452820|quiver_144183_145921_ID=g136865	87.0338	-3.11531	1.61154e-05	0	scaffold1337|size452820|quiver_144183_145921_ID=g136865	XP_013455842.1	Medtr4g053785.1	gland-specificfattyacyl-CoAreductase[Medicagotruncatula]	C:GO:0043231; P:GO:0055114; F:GO:0080019; P:GO:0010345; P:GO:0035336	C:intracellular membrane-bounded organelle; P:oxidation-reduction process; F:fatty-acyl-CoA reductase (alcohol-forming) activity; P:suberin biosynthetic process; P:long-chain fatty-acyl-CoA metabolic process
scaffold134|size941539|quiver_361857_367175_ID=g101788	109.054	-2.13424	6.91095e-05	0	scaffold134|size941539|quiver_361857_367175_ID=g101788	XP_013451678.1	Medtr6g033660.1	UDP-glucosyltransferase88A1[Medicagotruncatula]	F:GO:0016758; P:GO:0008152	F:transferase activity, transferring hexosyl groups; P:metabolic process
scaffold134|size941539|quiver_922320_924903_ID=g101871	435.356	-2.08703	2.78353e-09	0	scaffold134|size941539|quiver_922320_924903_ID=g101871	XP_013463805.1	Medtr2g449790.1	LRRreceptor-likekinasefamilyprotein[Medicagotruncatula]	F:GO:0005524; P:GO:0018108; F:GO:0004713; P:GO:2000604; C:GO:0016021; C:GO:0005886	F:ATP binding; P:peptidyl-tyrosine phosphorylation; F:protein tyrosine kinase activity; P:negative regulation of secondary growth; C:integral component of membrane; C:plasma membrane
scaffold1341|size311233|quiver_127813_131431_ID=g127089	936.794	-2.1212	5.9927e-05	0	scaffold1341|size311233|quiver_127813_131431_ID=g127089	XP_003595165.1	Medtr2g039160.1	amineoxidase[Medicagotruncatula]	C:GO:0005737; F:GO:1990534; P:GO:0048510; P:GO:0055114	C:cytoplasm; F:thermospermine oxidase activity; P:regulation of timing of transition from vegetative to reproductive phase; P:oxidation-reduction process
scaffold1346|size413044|quiver_46696_50196_ID=g114164	63.6348	-2.09571	0.00336418	0	scaffold1346|size413044|quiver_46696_50196_ID=g114164	XP_013457964.1	Medtr4g109340.1	C2H2-typezincfingerprotein[Medicagotruncatula]	F:GO:0046872	F:metal ion binding
scaffold1353|size815788|quiver_423106_427494_ID=g95280	1777.23	-2.92592	9.18137e-06	9e-115	scaffold1353|size815788|quiver_423106_427494_ID=g95280	XP_003629841.1	Medtr8g087470.1	fasciclindomainprotein[Medicagotruncatula]	C:GO:0016021	C:integral component of membrane
scaffold1353|size815788|quiver_652133_657923_ID=g95315	114.439	-2.9334	8.05241e-09	0	scaffold1353|size815788|quiver_652133_657923_ID=g95315	XP_003629779.2	Medtr8g086460.1	DUF688familyprotein[Medicagotruncatula]
scaffold1355|size408533|quiver_319672_323006_ID=g89473	86.8465	-2.0147	0.0186627	0	scaffold1355|size408533|quiver_319672_323006_ID=g89473	XP_003625526.1	Medtr7g100120.1	white-brown-complexABCtransporterfamilyprotein[Medicagotruncatula]	F:GO:0005524; F:GO:0042626; P:GO:0055085; C:GO:0016021; C:GO:0005886	F:ATP binding; F:ATPase activity, coupled to transmembrane movement of substances; P:transmembrane transport; C:integral component of membrane; C:plasma membrane
scaffold136|size1126979|quiver_22936_26508_ID=g96483	98.0477	-2.66759	0.000472472	3e-28	scaffold136|size1126979|quiver_22936_26508_ID=g96483	XP_003591858.1	Medtr1g094040.1	hypotheticalproteinMTR_1g094040[Medicagotruncatula]	F:GO:0043531; P:GO:0006952	F:ADP binding; P:defense response
scaffold136|size1126979|quiver_509113_511235_ID=g96559	179.331	-2.20124	6.14793e-05	0	scaffold136|size1126979|quiver_509113_511235_ID=g96559	XP_003591788.2	Medtr1g093020.1	transmembraneaminoacidtransporterfamilyprotein[Medicagotruncatula]	C:GO:0016021; F:GO:0015171; C:GO:0005886; P:GO:0003333	C:integral component of membrane; F:amino acid transmembrane transporter activity; C:plasma membrane; P:amino acid transmembrane transport
scaffold136|size1126979|quiver_514192_516545_ID=g96560	53.0038	-2.13275	0.00683039	4e-108	scaffold136|size1126979|quiver_514192_516545_ID=g96560	XP_003590299.1	Medtr1g056180.1	EEIG1/EHBP1proteinamino-terminaldomainprotein[Medicagotruncatula]
scaffold1361|size262444|quiver_155696_165471_ID=g73328	1024.96	-2.76471	5.46487e-12	0.32	scaffold1361|size262444|quiver_155696_165471_ID=g73328	XP_013464387.1	Medtr2g070760.1	hypotheticalproteinMTR_2g070760[Medicagotruncatula]
scaffold1366|size305500|quiver_121586_123794_ID=g60248	71.7969	-2.43	4.37298e-05	0	scaffold1366|size305500|quiver_121586_123794_ID=g60248	XP_003601817.2	Medtr3g085710.1	WRKYtranscriptionfactor-likeprotein[Medicagotruncatula]
scaffold1366|size305500|quiver_22907_24731_ID=g60234	51.5067	-2.41263	0.000116133	2e-53	scaffold1366|size305500|quiver_22907_24731_ID=g60234	XP_003607131.1	Medtr4g072580.1	SAUR-likeauxin-responsivefamilyprotein[Medicagotruncatula]	P:GO:0009733	P:response to auxin
scaffold1368|size234667|quiver_96246_103865_ID=g54884	198.023	-2.02764	8.9953e-06	0	scaffold1368|size234667|quiver_96246_103865_ID=g54884	XP_003603920.1	Medtr3g116590.1	receptor-likekinaseplant[Medicagotruncatula]	F:GO:0005524; P:GO:0018108; F:GO:0004715; C:GO:0016021; F:GO:0004674	F:ATP binding; P:peptidyl-tyrosine phosphorylation; F:non-membrane spanning protein tyrosine kinase activity; C:integral component of membrane; F:protein serine/threonine kinase activity
scaffold138|size1041825|quiver_213197_216236_ID=g90662	558.185	-2.71929	5.93628e-11	0	scaffold138|size1041825|quiver_213197_216236_ID=g90662	XP_003610069.2	Medtr4g127580.1	heavymetaltransportingP-typeATPase,putative[Medicagotruncatula]	F:GO:0000166; C:GO:0005887; F:GO:0008551; F:GO:0046872; P:GO:0070574; C:GO:0043231; F:GO:0016463; P:GO:0071577	F:nucleotide binding; C:integral component of plasma membrane; F:cadmium-exporting ATPase activity; F:metal ion binding; P:cadmium ion transmembrane transport; C:intracellular membrane-bounded organelle; F:zinc-exporting ATPase activity; P:zinc II ion transmembrane transport
scaffold138|size1041825|quiver_331597_333179_ID=g90677	169.749	-2.95861	4.23687e-10	3e-131	scaffold138|size1041825|quiver_331597_333179_ID=g90677	XP_003627833.1	Medtr8g038880.1	peptide/nitratetransporterplant[Medicagotruncatula]	P:GO:0006857; C:GO:0016021; F:GO:0005215	P:oligopeptide transport; C:integral component of membrane; F:transporter activity
scaffold14|size1295318|quiver_333882_337013_ID=g79674	4318.23	-2.1069	0.00069553	0	scaffold14|size1295318|quiver_333882_337013_ID=g79674	XP_003610282.1	Medtr4g130510.1	cellulosesynthase-likeprotein[Medicagotruncatula]	C:GO:0009507; F:GO:0008270; C:GO:0016021; F:GO:0016760; P:GO:0030244; P:GO:0009834; C:GO:0005886; P:GO:0010400	C:chloroplast; F:zinc ion binding; C:integral component of membrane; F:cellulose synthase (UDP-forming) activity; P:cellulose biosynthetic process; P:plant-type secondary cell wall biogenesis; C:plasma membrane; P:rhamnogalacturonan I side chain metabolic process
scaffold140|size833411|quiver_108777_110361_ID=g85207	1215.31	-2.20276	9.79767e-10	0	scaffold140|size833411|quiver_108777_110361_ID=g85207	XP_003591266.1	Medtr1g085090.1	peptide/nitratetransporter[Medicagotruncatula]	C:GO:0016021; P:GO:0006810; F:GO:0005215	C:integral component of membrane; P:transport; F:transporter activity
scaffold140|size833411|quiver_321823_323048_ID=g85233	1131.46	-2.00532	0.000805056	4e-119	scaffold140|size833411|quiver_321823_323048_ID=g85233	XP_013452627.1	Medtr6g066190.1	Kunitztypetrypsininhibitor/Alpha-fucosidase[Medicagotruncatula]	F:GO:0004866; P:GO:0010951	F:endopeptidase inhibitor activity; P:negative regulation of endopeptidase activity
scaffold1403|size226955|quiver_45156_49982_ID=g131885	903.551	-2.2094	6.67127e-05	0	scaffold1403|size226955|quiver_45156_49982_ID=g131885	XP_003603196.1	Medtr3g104930.1	subtilisin-likeserineprotease[Medicagotruncatula]	C:GO:0005618; P:GO:0006508; F:GO:0004252	C:cell wall; P:proteolysis; F:serine-type endopeptidase activity
scaffold1408|size341960|quiver_130546_139380_ID=g119606	177.021	-2.02777	0.0175997	0	scaffold1408|size341960|quiver_130546_139380_ID=g119606	XP_013461832.1	Medtr3g103610.2	endo-1,4-beta-xylanaseA-likeprotein[Medicagotruncatula]	P:GO:0045493; F:GO:0031176	P:xylan catabolic process; F:endo-1,4-beta-xylanase activity
scaffold1414|size224120|quiver_79756_80451_ID=g103041	158.087	-2.67674	9.71033e-08	0	scaffold1414|size224120|quiver_79756_80451_ID=g103041	XP_003611786.1	Medtr5g017830.1	calmodulin-domainkinaseCDPKprotein[Medicagotruncatula]	C:GO:0005634; F:GO:0005524; F:GO:0005516; P:GO:0009738; C:GO:0005737; F:GO:0005509; P:GO:0046777; F:GO:0004683; P:GO:0018105; C:GO:0005886; P:GO:0035556; F:GO:0009931	C:nucleus; F:ATP binding; F:calmodulin binding; P:abscisic acid-activated signaling pathway; C:cytoplasm; F:calcium ion binding; P:protein autophosphorylation; F:calmodulin-dependent protein kinase activity; P:peptidyl-serine phosphorylation; C:plasma membrane; P:intracellular signal transduction; F:calcium-dependent protein serine/threonine kinase activity
scaffold142|size1573412|quiver_1476707_1487812_ID=g80187	378.326	-2.07012	0.00328893	0	scaffold142|size1573412|quiver_1476707_1487812_ID=g80187	XP_013462097.1	Medtr3g111600.1	CAZyfamilyGT8glycosyltransferase[Medicagotruncatula]	F:GO:0016757; P:GO:0000271; C:GO:0005794	F:transferase activity, transferring glycosyl groups; P:polysaccharide biosynthetic process; C:Golgi apparatus
scaffold142|size1573412|quiver_302260_304378_ID=g80034	74.8177	-2.13852	0.000360997	2e-94	scaffold142|size1573412|quiver_302260_304378_ID=g80034	XP_003597597.2	Medtr2g099990.1	C2H2-typezincfingerprotein[Medicagotruncatula]	F:GO:0003676; F:GO:0046872	F:nucleic acid binding; F:metal ion binding
scaffold143|size1056478|quiver_1028438_1029357_ID=g77326	83.7799	-2.836	0.00123624	5e-124	scaffold143|size1056478|quiver_1028438_1029357_ID=g77326	XP_003628568.2	Medtr8g062030.1	replicationfactor-Acarboxy-terminaldomainprotein[Medicagotruncatula]
scaffold143|size1056478|quiver_375064_378718_ID=g77239	773.795	-2.40175	0.00181771	3e-42	scaffold143|size1056478|quiver_375064_378718_ID=g77239	XP_003605725.1	Medtr4g037560.1	transmembraneprotein,putative[Medicagotruncatula]	C:GO:0016021	C:integral component of membrane
scaffold1446|size219140|quiver_13136_14275_ID=g19611	1601.04	-2.72689	6.07177e-07	0	scaffold1446|size219140|quiver_13136_14275_ID=g19611	XP_003616693.2	Medtr5g083260.1	trichomebirefringence-likeprotein[Medicagotruncatula]	C:GO:0016021; C:GO:0005794; P:GO:0071554; F:GO:0016413	C:integral component of membrane; C:Golgi apparatus; P:cell wall organization or biogenesis; F:O-acetyltransferase activity
scaffold1478|size443024|quiver_377639_381501_ID=g103109	428.268	-2.08706	6.02738e-07	0	scaffold1478|size443024|quiver_377639_381501_ID=g103109	XP_013463940.1	Medtr2g055250.1	F-boxprotein[Medicagotruncatula]
scaffold1483|size464028|quiver_437358_444957_ID=g89580	567.805	-2.43525	0.000248879	0	scaffold1483|size464028|quiver_437358_444957_ID=g89580	XP_013455159.1	Medtr4g415300.1	majorintrinsicprotein(MIP)familytransporter[Medicagotruncatula]	C:GO:0016021; P:GO:0006810; F:GO:0005215	C:integral component of membrane; P:transport; F:transporter activity
scaffold149|size822102|quiver_145966_149935_ID=g61453	550.822	-2.12465	9.96024e-07	0	scaffold149|size822102|quiver_145966_149935_ID=g61453	XP_013452074.1	Medtr6g445110.1	plant/T8K14-16protein[Medicagotruncatula]
scaffold1490|size356039|quiver_163878_168411_ID=g70999	50.555	-3.03357	6.59351e-06	0	scaffold1490|size356039|quiver_163878_168411_ID=g70999	XP_003589141.1	Medtr1g018910.1	Serine/Threoninekinase,plant-typeprotein,putative[Medicagotruncatula]	P:GO:0016310; F:GO:0016301	P:phosphorylation; F:kinase activity
scaffold15|size1377404|quiver_131166_133485_ID=g76926	191.02	-2.24942	0.000400971	0	scaffold15|size1377404|quiver_131166_133485_ID=g76926	XP_003613299.1	Medtr5g035030.1	Serine/Threoninekinasefamilyprotein[Medicagotruncatula]	F:GO:0005524; F:GO:0004674; P:GO:0006468	F:ATP binding; F:protein serine/threonine kinase activity; P:protein phosphorylation
scaffold1503|size286733|quiver_171926_172589_ID=g37054	496.34	-2.02991	0.000354053	2e-40	scaffold1503|size286733|quiver_171926_172589_ID=g37054	XP_003613297.1	Medtr5g035010.1	polyketidecyclase/dehydraseandlipidtransporter[Medicagotruncatula]	P:GO:0009607; C:GO:0016020; P:GO:0006952	P:response to biotic stimulus; C:membrane; P:defense response
scaffold1506|size352351|quiver_167610_170236_ID=g29586	10422	-2.09406	0.000945068	0	scaffold1506|size352351|quiver_167610_170236_ID=g29586	XP_013462596.1	Medtr2g016630.1	cellulosesynthase-likeprotein[Medicagotruncatula]	F:GO:0046872; C:GO:0016021; F:GO:0016760; P:GO:0030244; P:GO:0071555; C:GO:0005886	F:metal ion binding; C:integral component of membrane; F:cellulose synthase (UDP-forming) activity; P:cellulose biosynthetic process; P:cell wall organization; C:plasma membrane
scaffold1506|size352351|quiver_79186_81781_ID=g29570	203.237	-2.83576	7.03125e-12	0	scaffold1506|size352351|quiver_79186_81781_ID=g29570	XP_003610978.1	Medtr5g009150.1	dynamin-likeprotein1E[Medicagotruncatula]	F:GO:0005525; P:GO:0051301; F:GO:0003924; P:GO:0007049; C:GO:0005874; C:GO:0009524	F:GTP binding; P:cell division; F:GTPase activity; P:cell cycle; C:microtubule; C:phragmoplast
scaffold1507|size209966|quiver_1595_2161_ID=g26898	63.1676	-2.32785	2.46568e-05	2e-108	scaffold1507|size209966|quiver_1595_2161_ID=g26898	XP_013450572.1	Medtr7g115700.1	light-dependentshorthypocotylsprotein[Medicagotruncatula]
scaffold153|size1311931|quiver_786327_791877_ID=g51078	209.821	-3.19514	4.37791e-07	0	scaffold153|size1311931|quiver_786327_791877_ID=g51078	XP_003597353.1	Medtr2g096670.1	fusaricacidresistance-likeprotein[Medicagotruncatula]	C:GO:0016021	C:integral component of membrane
scaffold1532|size207302|quiver_154046_156511_ID=g129481	1557.47	-3.57603	2.41802e-08	0	scaffold1532|size207302|quiver_154046_156511_ID=g129481	XP_003630513.1	Medtr8g098360.1	tubulinbeta-1chain[Medicagotruncatula]	F:GO:0005525; C:GO:0005737; F:GO:0003924; F:GO:0005200; C:GO:0005874; P:GO:0007017	F:GTP binding; C:cytoplasm; F:GTPase activity; F:structural constituent of cytoskeleton; C:microtubule; P:microtubule-based process
scaffold1532|size207302|quiver_157911_158801_ID=g129482	269.636	-2.12219	1.19169e-07	0	scaffold1532|size207302|quiver_157911_158801_ID=g129482	XP_003628307.1	Medtr8g052120.1	cysteine-richRLK(receptor-likekinase)protein[Medicagotruncatula]	F:GO:0005524; C:GO:0016021; F:GO:0004672; P:GO:0006468	F:ATP binding; C:integral component of membrane; F:protein kinase activity; P:protein phosphorylation
scaffold1535|size305553|quiver_48561_50521_ID=g122246	59.5755	-2.11041	0.00937117	3e-109	scaffold1535|size305553|quiver_48561_50521_ID=g122246	XP_003618792.1	Medtr6g022020.1	BCL-2bindinganthanogene-1protein[Medicagotruncatula]
scaffold1540|size269294|quiver_57306_66314_ID=g108737	131.687	-2.18627	9.91981e-06	4e-75	scaffold1540|size269294|quiver_57306_66314_ID=g108737	XP_003624004.2	Medtr7g078150.1	anaphase-promotingcomplexsubunit11RING-H2fingerprotein[Medicagotruncatula]	F:GO:0008270; C:GO:0016021	F:zinc ion binding; C:integral component of membrane
scaffold1544|size205223|quiver_29194_32381_ID=g97964	826.157	-2.16546	6.0226e-07	0	scaffold1544|size205223|quiver_29194_32381_ID=g97964	XP_003624297.2	Medtr7g081380.1	subtilisin-likeserineprotease[Medicagotruncatula]	C:GO:0005618; P:GO:0006508; F:GO:0004252	C:cell wall; P:proteolysis; F:serine-type endopeptidase activity
scaffold1547|size205129|quiver_185720_191523_ID=g89612	219.678	-2.37389	7.87725e-06	0.021	scaffold1547|size205129|quiver_185720_191523_ID=g89612	XP_003591986.1	Medtr1g095950.1	hypotheticalproteinMTR_1g095950[Medicagotruncatula]
scaffold1549|size515573|quiver_81957_87481_ID=g84215	8560.37	-2.09356	0.000268684	5e-88	scaffold1549|size515573|quiver_81957_87481_ID=g84215	XP_013457023.1	Medtr4g088735.1	pollenOleeIfamilyallergen[Medicagotruncatula]	F:GO:0003899; P:GO:0032774; F:GO:0005199	F:DNA-directed 5'-3' RNA polymerase activity; P:RNA biosynthetic process; F:structural constituent of cell wall
scaffold158|size1345574|quiver_234969_238358_ID=g38041	65.3675	-3.10189	6.65983e-09	0	scaffold158|size1345574|quiver_234969_238358_ID=g38041	XP_013467882.1	Medtr1g057460.1	peptide/nitratetransporterplant[Medicagotruncatula]	P:GO:0006857; C:GO:0016021; F:GO:0005215	P:oligopeptide transport; C:integral component of membrane; F:transporter activity
scaffold1581|size371215|quiver_227770_235563_ID=g2110	2755.32	-2.00727	3.26427e-05	0	scaffold1581|size371215|quiver_227770_235563_ID=g2110	XP_003618047.1	Medtr5g098420.1	fasciclin-likearabinogalactanprotein[Medicagotruncatula]	C:GO:0016021; C:GO:0005886	C:integral component of membrane; C:plasma membrane
scaffold1599|size450227|quiver_169339_174011_ID=g122296	211.067	-2.56976	2.75812e-07	0	scaffold1599|size450227|quiver_169339_174011_ID=g122296	XP_003629779.2	Medtr8g086460.1	DUF688familyprotein[Medicagotruncatula]
scaffold16|size1518847|quiver_424187_426760_ID=g74243	58.5671	-2.01296	0.0218018	1e-88	scaffold16|size1518847|quiver_424187_426760_ID=g74243	XP_013458197.1	Medtr4g117600.1	ABAinducedplasmamembraneprotein[Medicagotruncatula]	C:GO:0016021	C:integral component of membrane
scaffold1605|size196197|quiver_98725_100431_ID=g105989	2018.25	-2.29855	4.52767e-07	0	scaffold1605|size196197|quiver_98725_100431_ID=g105989	XP_003591877.1	Medtr1g094780.1	phenylalanineammonia-lyase-likeprotein[Medicagotruncatula]	P:GO:0006559; C:GO:0005737; F:GO:0045548; P:GO:0009800	P:L-phenylalanine catabolic process; C:cytoplasm; F:phenylalanine ammonia-lyase activity; P:cinnamic acid biosynthetic process
scaffold1606|size286637|quiver_48520_49841_ID=g103152	68.895	-3.50295	3.21042e-07	3e-15	scaffold1606|size286637|quiver_48520_49841_ID=g103152	XP_003593392.1	Medtr2g010940.1	terpenesynthasefamily,metal-bindingdomainprotein[Medicagotruncatula]	C:GO:0016021	C:integral component of membrane
scaffold1606|size286637|quiver_77481_81331_ID=g103159	66.4103	-2.07359	0.00586501	3e-86	scaffold1606|size286637|quiver_77481_81331_ID=g103159	XP_003619997.1	Medtr6g069560.1	diseaseresistanceprotein(TIR-NBS-LRRclass),putative[Medicagotruncatula]	F:GO:0005524; P:GO:0007165; F:GO:0043531; P:GO:0006952	F:ATP binding; P:signal transduction; F:ADP binding; P:defense response
scaffold161|size863428|quiver_239940_241225_ID=g30503	76.3756	-2.93448	6.00443e-07	4e-162	scaffold161|size863428|quiver_239940_241225_ID=g30503	XP_003626242.2	Medtr7g113010.1	epoxidehydrolase[Medicagotruncatula]	C:GO:0016021; F:GO:0004301	C:integral component of membrane; F:epoxide hydrolase activity
scaffold161|size863428|quiver_578935_584281_ID=g30554	66.6243	-7.16843	1.20283e-10	1e-28	scaffold161|size863428|quiver_578935_584281_ID=g30554	XP_013446888.1	Medtr8g494210.2	auxilin-likeprotein[Medicagotruncatula]	F:GO:0016740	F:transferase activity
scaffold1627|size192924|quiver_93426_98243_ID=g47463	514.209	-2.43835	0.000405637	4e-172	scaffold1627|size192924|quiver_93426_98243_ID=g47463	XP_013465078.1	Medtr2g090265.1	expansin-likeproteinB1[Medicagotruncatula]	C:GO:0009506; P:GO:0006949; C:GO:0005576; P:GO:0019953; F:GO:0016787	C:plasmodesma; P:syncytium formation; C:extracellular region; P:sexual reproduction; F:hydrolase activity
scaffold1629|size192762|quiver_154832_155651_ID=g42585	107.453	-2.09187	0.000420484	9e-141	scaffold1629|size192762|quiver_154832_155651_ID=g42585	XP_013465054.1	Medtr2g090150.1	hypotheticalproteinMTR_2g090150[Medicagotruncatula]
scaffold165|size905235|quiver_48886_50060_ID=g20558	134.085	-3.37381	1.4836e-07	7e-116	scaffold165|size905235|quiver_48886_50060_ID=g20558	XP_003602549.1	Medtr3g095560.1	RING-H2zincfingerprotein[Medicagotruncatula]	F:GO:0008270; C:GO:0016021	F:zinc ion binding; C:integral component of membrane
scaffold165|size905235|quiver_51796_52957_ID=g20559	152.401	-2.33158	3.57254e-06	0	scaffold165|size905235|quiver_51796_52957_ID=g20559	XP_013452456.1	Medtr6g461910.1	DUF3475domainprotein[Medicagotruncatula]
scaffold167|size833753|quiver_231401_233658_ID=g15348	291.239	-2.41589	0.000343863	0	scaffold167|size833753|quiver_231401_233658_ID=g15348	XP_003606988.1	Medtr4g070970.1	LRRreceptor-likekinasefamilyprotein[Medicagotruncatula]	F:GO:0005524; C:GO:0016021; F:GO:0004672; P:GO:0006468	F:ATP binding; C:integral component of membrane; F:protein kinase activity; P:protein phosphorylation
scaffold1671|size329745|quiver_111486_112370_ID=g100806	112.024	-2.04393	1.44744e-05	5e-162	scaffold1671|size329745|quiver_111486_112370_ID=g100806	XP_003604961.1	Medtr4g022240.1	core-2/I-branchingenzyme[Medicagotruncatula]	F:GO:0008375; F:GO:0015020; P:GO:0008152; C:GO:0016021; F:GO:0030158	F:acetylglucosaminyltransferase activity; F:glucuronosyltransferase activity; P:metabolic process; C:integral component of membrane; F:protein xylosyltransferase activity
scaffold1674|size186024|quiver_51669_53201_ID=g92445	128.118	-2.19503	1.05071e-05	2e-64	scaffold1674|size186024|quiver_51669_53201_ID=g92445	XP_003604961.1	Medtr4g022240.1	core-2/I-branchingenzyme[Medicagotruncatula]	F:GO:0008375; F:GO:0015020; P:GO:0008152; C:GO:0016021	F:acetylglucosaminyltransferase activity; F:glucuronosyltransferase activity; P:metabolic process; C:integral component of membrane
scaffold1676|size185531|quiver_34370_40251_ID=g86993	4970.33	-2.16473	3.01764e-06	3e-111	scaffold1676|size185531|quiver_34370_40251_ID=g86993	XP_013464745.1	Medtr2g079830.1	fiberproteinFb34[Medicagotruncatula]	C:GO:0016021	C:integral component of membrane
scaffold1686|size183499|quiver_146366_152444_ID=g60437	117.665	-2.00701	0.000216134	0	scaffold1686|size183499|quiver_146366_152444_ID=g60437	XP_013470408.1	Medtr1g115210.1	asparticproteaseinGUARDCELL-likeprotein[Medicagotruncatula]	F:GO:0004190; P:GO:0030163; P:GO:0006508	F:aspartic-type endopeptidase activity; P:protein catabolic process; P:proteolysis
scaffold17|size1366999|quiver_207943_212364_ID=g71701	285.415	-2.19585	1.11046e-05	0	scaffold17|size1366999|quiver_207943_212364_ID=g71701	XP_003617418.1	Medtr5g091340.1	sucrose-phosphatesynthasefamilyprotein[Medicagotruncatula]	F:GO:0046524; F:GO:0016157; P:GO:0005985	F:sucrose-phosphate synthase activity; F:sucrose synthase activity; P:sucrose metabolic process
scaffold1716|size179000|quiver_28419_36181_ID=g149831	482.928	-2.68713	2.23594e-12	0	scaffold1716|size179000|quiver_28419_36181_ID=g149831	XP_003629527.2	Medtr8g078480.2	BEL1-relatedhomeoticprotein[Medicagotruncatula]	C:GO:0005634; F:GO:0003677; P:GO:0006355	C:nucleus; F:DNA binding; P:regulation of transcription, DNA-templated
scaffold1717|size192780|quiver_182568_185471_ID=g147540	2810.26	-3.3257	2.18529e-08	1e-109	scaffold1717|size192780|quiver_182568_185471_ID=g147540	XP_003593816.1	Medtr2g017950.1	fasciclindomainprotein[Medicagotruncatula]	C:GO:0016020; C:GO:0016021	C:membrane; C:integral component of membrane
scaffold172|size727454|quiver_512270_517307_ID=g3095	52.3762	-2.32567	7.75441e-05	0	scaffold172|size727454|quiver_512270_517307_ID=g3095	XP_013462603.1	Medtr2g016710.1	auxin-induced5NG4-likeprotein[Medicagotruncatula]	C:GO:0005634; F:GO:0003677; F:GO:0003700; P:GO:0055085; F:GO:0022857; P:GO:0006351; C:GO:0016021; P:GO:0006355; C:GO:0005886	C:nucleus; F:DNA binding; F:transcription factor activity, sequence-specific DNA binding; P:transmembrane transport; F:transmembrane transporter activity; P:transcription, DNA-templated; C:integral component of membrane; P:regulation of transcription, DNA-templated; C:plasma membrane
scaffold1720|size178716|quiver_20726_23538_ID=g139654	1282.26	-2.00133	0.000674096	0	scaffold1720|size178716|quiver_20726_23538_ID=g139654	XP_003608909.1	Medtr4g104320.1	pectatelyasefamilyprotein[Medicagotruncatula]	P:GO:0045490; F:GO:0046872; F:GO:0030570	P:pectin catabolic process; F:metal ion binding; F:pectate lyase activity
scaffold173|size833876|quiver_829678_838064_ID=g358	2473.77	-2.4255	0.000115764	0	scaffold173|size833876|quiver_829678_838064_ID=g358	XP_013447669.1	Medtr7g015960.1	COBRA-likeprotein2precursor[Medicagotruncatula]	C:GO:0016021; P:GO:0010215; P:GO:0016049; C:GO:0031225	C:integral component of membrane; P:cellulose microfibril organization; P:cell growth; C:anchored component of membrane
scaffold1742|size197033|quiver_119636_121161_ID=g81864	97.0479	-2.33052	2.1436e-05	2e-148	scaffold1742|size197033|quiver_119636_121161_ID=g81864	XP_003628011.1	Medtr8g041390.1	nodulinMtN21/EamA-liketransporterfamilyprotein[Medicagotruncatula]	P:GO:0055085; F:GO:0022857; C:GO:0016021	P:transmembrane transport; F:transmembrane transporter activity; C:integral component of membrane
scaffold1742|size197033|quiver_166746_172724_ID=g81868	584.457	-2.04622	1.53546e-07	0	scaffold1742|size197033|quiver_166746_172724_ID=g81868	XP_013444696.1	Medtr8g028075.1	dopaminebeta-monooxygenase[Medicagotruncatula]	C:GO:0016021; P:GO:0055114; F:GO:0004497	C:integral component of membrane; P:oxidation-reduction process; F:monooxygenase activity
scaffold175|size909054|quiver_299313_301569_ID=g160478	814.425	-2.26967	1.10227e-05	0	scaffold175|size909054|quiver_299313_301569_ID=g160478	XP_013459731.1	Medtr3g452360.1	CAZyfamilyGT8glycosyltransferase[Medicagotruncatula]	F:GO:0047262; C:GO:0016021; P:GO:0045489; C:GO:0000139; P:GO:0071555	F:polygalacturonate 4-alpha-galacturonosyltransferase activity; C:integral component of membrane; P:pectin biosynthetic process; C:Golgi membrane; P:cell wall organization
scaffold175|size909054|quiver_725041_729928_ID=g160531	167.221	-2.19988	0.00321266	1e-109	scaffold175|size909054|quiver_725041_729928_ID=g160531	XP_003603576.1	Medtr3g109280.1	plant/F12B17-70protein[Medicagotruncatula]	C:GO:0016021	C:integral component of membrane
scaffold175|size909054|quiver_778908_781516_ID=g160538	257.391	-2.07214	5.73169e-08	8e-161	scaffold175|size909054|quiver_778908_781516_ID=g160538	XP_003592303.1	Medtr0019s0120.2	methyltransferasePMT16,putative[Medicagotruncatula]	C:GO:0043231; C:GO:0016021; C:GO:0012505; F:GO:0008168; C:GO:0044444; C:GO:0044446; P:GO:0032259	C:intracellular membrane-bounded organelle; C:integral component of membrane; C:endomembrane system; F:methyltransferase activity; C:cytoplasmic part; C:intracellular organelle part; P:methylation
scaffold1750|size449699|quiver_350129_354432_ID=g60492	113.969	-4.33026	1.69805e-15	0	scaffold1750|size449699|quiver_350129_354432_ID=g60492	XP_013452112.1	Medtr6g045307.1	IPPtransferase[Medicagotruncatula]	F:GO:0046872	F:metal ion binding
scaffold1753|size348110|quiver_199086_202710_ID=g52665	66.2103	-3.46798	4.37099e-06	0	scaffold1753|size348110|quiver_199086_202710_ID=g52665	XP_013466499.1	Medtr1g030600.1	auxin-induced5NG4-likeprotein[Medicagotruncatula]	P:GO:0080144; C:GO:0016021; F:GO:0015171; C:GO:0005886; P:GO:0003333; P:GO:0032973; P:GO:0043090	P:amino acid homeostasis; C:integral component of membrane; F:amino acid transmembrane transporter activity; C:plasma membrane; P:amino acid transmembrane transport; P:amino acid export; P:amino acid import
scaffold1759|size174678|quiver_9165_12381_ID=g37169	824.935	-2.48069	7.12859e-06	0	scaffold1759|size174678|quiver_9165_12381_ID=g37169	XP_013466498.1	Medtr1g030580.1	nodulinMtN21/EamA-liketransporterfamilyprotein[Medicagotruncatula]	P:GO:0080144; C:GO:0016021; F:GO:0015171; C:GO:0005886; P:GO:0003333; P:GO:0032973; P:GO:0043090	P:amino acid homeostasis; C:integral component of membrane; F:amino acid transmembrane transporter activity; C:plasma membrane; P:amino acid transmembrane transport; P:amino acid export; P:amino acid import
scaffold176|size1365548|quiver_245053_246770_ID=g157814	592.618	-2.04175	1.49712e-06	4.5	scaffold176|size1365548|quiver_245053_246770_ID=g157814	XP_013457864.1	Medtr4g107440.1	zincion-bindingprotein[Medicagotruncatula]	F:GO:0003676	F:nucleic acid binding
scaffold177|size740660|quiver_571509_577800_ID=g155444	542.511	-4.17205	6.50992e-14	4e-109	scaffold177|size740660|quiver_571509_577800_ID=g155444	XP_013445246.1	Medtr8g045695.1	polyketidecyclase/dehydraseandlipidtransporter[Medicagotruncatula]	P:GO:0009607; P:GO:0006952	P:response to biotic stimulus; P:defense response
scaffold179|size720444|quiver_624635_634196_ID=g150693	1690.02	-2.64049	0.000369157	5e-102	scaffold179|size720444|quiver_624635_634196_ID=g150693	XP_013445246.1	Medtr8g045695.1	polyketidecyclase/dehydraseandlipidtransporter[Medicagotruncatula]	P:GO:0009607; P:GO:0006952	P:response to biotic stimulus; P:defense response
scaffold180|size738875|quiver_272383_276123_ID=g148319	79.3808	-2.14726	0.00554301	2e-104	scaffold180|size738875|quiver_272383_276123_ID=g148319	XP_013445249.1	Medtr8g045735.1	polyketidecyclase/dehydraseandlipidtransporter[Medicagotruncatula]	P:GO:0009607; P:GO:0006952	P:response to biotic stimulus; P:defense response
scaffold1809|size464784|quiver_333131_338907_ID=g73693	97.3104	-2.83536	0.000988801	2e-103	scaffold1809|size464784|quiver_333131_338907_ID=g73693	XP_003589655.1	Medtr1g031640.1	pathogenesis-relatedproteinbetVIfamilyprotein[Medicagotruncatula]	P:GO:0009607; P:GO:0006952	P:response to biotic stimulus; P:defense response
scaffold181|size718864|quiver_449584_460279_ID=g145882	600.146	-2.23576	2.82391e-05	0	scaffold181|size718864|quiver_449584_460279_ID=g145882	XP_003589468.1	Medtr1g024930.1	abscisicacid-responsive(TB2/DP1,HVA22)familyprotein[Medicagotruncatula]	F:GO:0016491; C:GO:0016020; P:GO:0055114	F:oxidoreductase activity; C:membrane; P:oxidation-reduction process
scaffold181|size718864|quiver_526214_528088_ID=g145890	68.6935	-2.6101	0.00119273	5e-31	scaffold181|size718864|quiver_526214_528088_ID=g145890	XP_013445180.1	Medtr8g042710.1	subtilisin-likeserineprotease[Medicagotruncatula]	P:GO:0006508; C:GO:0016021; F:GO:0004252	P:proteolysis; C:integral component of membrane; F:serine-type endopeptidase activity
scaffold182|size718459|quiver_356623_361626_ID=g143245	62.4162	-2.48485	0.00313981	6e-11	scaffold182|size718459|quiver_356623_361626_ID=g143245	XP_013463718.1	Medtr0624s0020.1	leguminosinproline-richgroup669secretedpeptide[Medicagotruncatula]	C:GO:0016020; C:GO:0016021	C:membrane; C:integral component of membrane
scaffold182|size718459|quiver_427916_430238_ID=g143253	582.789	-2.53494	3.79538e-06	0	scaffold182|size718459|quiver_427916_430238_ID=g143253	XP_003625275.1	Medtr7g093370.1	peroxidasefamilyprotein[Medicagotruncatula]	F:GO:0004601; P:GO:0006979; F:GO:0046872; P:GO:0098869; P:GO:0055114; C:GO:0005576; F:GO:0020037; P:GO:0042744	F:peroxidase activity; P:response to oxidative stress; F:metal ion binding; P:cellular oxidant detoxification; P:oxidation-reduction process; C:extracellular region; F:heme binding; P:hydrogen peroxide catabolic process
scaffold1823|size166755|quiver_57549_58991_ID=g37198	1784.46	-2.19232	3.4579e-08	0	scaffold1823|size166755|quiver_57549_58991_ID=g37198	XP_003625265.1	Medtr7g093260.1	actin-97[Medicagotruncatula]	F:GO:0005524; C:GO:0005856; C:GO:0005737	F:ATP binding; C:cytoskeleton; C:cytoplasm
scaffold186|size714162|quiver_89396_92646_ID=g132914	1750.23	-2.11151	0.000376954	0	scaffold186|size714162|quiver_89396_92646_ID=g132914	XP_013457425.1	Medtr4g094848.1	filament-likeplantprotein[Medicagotruncatula]
scaffold1875|size355367|quiver_342284_344526_ID=g68561	98.1536	-2.38891	0.000650512	0	scaffold1875|size355367|quiver_342284_344526_ID=g68561	XP_003597625.1	Medtr2g100290.1	adeninenucleotidealphahydrolase-likedomainkinase[Medicagotruncatula]	F:GO:0005524; F:GO:0004672; P:GO:0006468; F:GO:0016787	F:ATP binding; F:protein kinase activity; P:protein phosphorylation; F:hydrolase activity
scaffold1886|size159497|quiver_105255_112111_ID=g39566	224.596	-2.7961	0.000954476	0	scaffold1886|size159497|quiver_105255_112111_ID=g39566	XP_003608582.1	Medtr4g097830.1	tubulinbeta-1chain[Medicagotruncatula]	F:GO:0003676; P:GO:0090305; F:GO:0008270; F:GO:0004527; P:GO:0015074	F:nucleic acid binding; P:nucleic acid phosphodiester bond hydrolysis; F:zinc ion binding; F:exonuclease activity; P:DNA integration
scaffold1895|size157993|quiver_14788_17391_ID=g17300	1995.55	-2.20383	2.86017e-08	0	scaffold1895|size157993|quiver_14788_17391_ID=g17300	XP_003608566.1	Medtr4g097670.1	xyloglucanendotransglucosylase/hydrolasefamilyprotein[Medicagotruncatula]	C:GO:0005618; C:GO:0048046; C:GO:0016021; P:GO:0071555; F:GO:0004553; F:GO:0016762; P:GO:0010411; P:GO:0042546	C:cell wall; C:apoplast; C:integral component of membrane; P:cell wall organization; F:hydrolase activity, hydrolyzing O-glycosyl compounds; F:xyloglucan:xyloglucosyl transferase activity; P:xyloglucan metabolic process; P:cell wall biogenesis
scaffold1895|size157993|quiver_30516_31109_ID=g17305	5512.64	-2.18102	0.000120717	0	scaffold1895|size157993|quiver_30516_31109_ID=g17305	XP_003610282.1	Medtr4g130510.1	cellulosesynthase-likeprotein[Medicagotruncatula]	C:GO:0009507; F:GO:0008270; C:GO:0016021; F:GO:0016760; P:GO:0030244; P:GO:0009834; C:GO:0005886; P:GO:0010400	C:chloroplast; F:zinc ion binding; C:integral component of membrane; F:cellulose synthase (UDP-forming) activity; P:cellulose biosynthetic process; P:plant-type secondary cell wall biogenesis; C:plasma membrane; P:rhamnogalacturonan I side chain metabolic process
scaffold19|size1361376|quiver_36426_38627_ID=g66432	299.238	-2.22765	1.45035e-06	0	scaffold19|size1361376|quiver_36426_38627_ID=g66432	XP_003602860.2	Medtr3g099740.1	purinepermease-likeprotein[Medicagotruncatula]	C:GO:0016021; P:GO:0006810; F:GO:0005215	C:integral component of membrane; P:transport; F:transporter activity
scaffold1907|size299401|quiver_158564_169158_ID=g152282	1464.05	-2.11286	0.00156909	0	scaffold1907|size299401|quiver_158564_169158_ID=g152282	XP_013468709.1	Medtr1g075153.1	sieveelementocclusionprotein[Medicagotruncatula]
scaffold1922|size155393|quiver_117742_127691_ID=g114549	1085.6	-2.40156	2.76266e-08	0	scaffold1922|size155393|quiver_117742_127691_ID=g114549	XP_013455985.1	Medtr4g058015.1	electrontransporter,putative[Medicagotruncatula]	C:GO:0009507	C:chloroplast
scaffold1925|size155053|quiver_126426_140860_ID=g106120	1571.31	-2.1823	0.000138687	0	scaffold1925|size155053|quiver_126426_140860_ID=g106120	XP_013455997.1	Medtr4g058860.2	nucleotide/sugartransporterfamilyprotein[Medicagotruncatula]	C:GO:0016021; P:GO:0008643	C:integral component of membrane; P:carbohydrate transport
scaffold193|size984447|quiver_812273_818026_ID=g115747	4463.36	-2.84861	2.00343e-05	9e-153	scaffold193|size984447|quiver_812273_818026_ID=g115747	XP_003606412.1	Medtr4g059790.1	fasciclin-likearabinogalactanprotein[Medicagotruncatula]	P:GO:0005975; F:GO:0004565	P:carbohydrate metabolic process; F:beta-galactosidase activity
scaffold1934|size154112|quiver_97226_98335_ID=g81926	5020.53	-2.31073	1.84924e-05	3e-154	scaffold1934|size154112|quiver_97226_98335_ID=g81926	XP_003606412.1	Medtr4g059790.1	fasciclin-likearabinogalactanprotein[Medicagotruncatula]	P:GO:0005975; F:GO:0004565	P:carbohydrate metabolic process; F:beta-galactosidase activity
scaffold2|size3323527|quiver_2141414_2144925_ID=g112397	4341.59	-2.93996	1.18872e-05	8e-121	scaffold2|size3323527|quiver_2141414_2144925_ID=g112397	XP_003606411.2	Medtr4g059780.1	fasciclindomainprotein,partial[Medicagotruncatula]	C:GO:0016021	C:integral component of membrane
scaffold2|size3323527|quiver_941743_944408_ID=g112248	911.275	-2.06501	3.74119e-11	0	scaffold2|size3323527|quiver_941743_944408_ID=g112248	XP_013447805.1	Medtr7g406840.1	heparan-alpha-glucosaminideN-acetyltransferase-likeprotein[Medicagotruncatula]	C:GO:0016021; F:GO:0015019	C:integral component of membrane; F:heparan-alpha-glucosaminide N-acetyltransferase activity
scaffold2028|size227391|quiver_196768_201891_ID=g4784	103.47	-7.77633	2.48456e-13	3e-38	scaffold2028|size227391|quiver_196768_201891_ID=g4784	XP_013446888.1	Medtr8g494210.2	auxilin-likeprotein[Medicagotruncatula]	F:GO:0016740	F:transferase activity
scaffold2029|size412746|quiver_132736_134075_ID=g2325	70.8669	-7.10857	3.53717e-10	2e-25	scaffold2029|size412746|quiver_132736_134075_ID=g2325	XP_003630299.1	Medtr8g494210.2	hypotheticalproteinMTR_8g094000[Medicagotruncatula]	F:GO:0016740	F:transferase activity
scaffold203|size690435|quiver_350793_351304_ID=g88069	82.6562	-6.40132	1.79083e-11	2e-38	scaffold203|size690435|quiver_350793_351304_ID=g88069	XP_013446888.1	Medtr8g494210.2	auxilin-likeprotein[Medicagotruncatula]	F:GO:0016740	F:transferase activity
scaffold2030|size295233|quiver_179184_181785_ID=g164752	79.3869	-6.33129	4.46852e-11	2e-38	scaffold2030|size295233|quiver_179184_181785_ID=g164752	XP_013446888.1	Medtr8g494210.2	auxilin-likeprotein[Medicagotruncatula]	F:GO:0016740	F:transferase activity
scaffold2032|size142911|quiver_33320_43561_ID=g159795	244.457	-2.60489	8.47809e-05	0	scaffold2032|size142911|quiver_33320_43561_ID=g159795	XP_003612480.2	Medtr5g025470.1	white-brown-complexABCtransporterfamilyprotein[Medicagotruncatula]	F:GO:0005524; F:GO:0042626; P:GO:0055085; C:GO:0016021; P:GO:0010588; P:GO:0010222; C:GO:0005886	F:ATP binding; F:ATPase activity, coupled to transmembrane movement of substances; P:transmembrane transport; C:integral component of membrane; P:cotyledon vascular tissue pattern formation; P:stem vascular tissue pattern formation; C:plasma membrane
scaffold2041|size144880|quiver_119696_123351_ID=g137321	1728.05	-2.25901	5.20504e-06	0	scaffold2041|size144880|quiver_119696_123351_ID=g137321	XP_003612461.2	Medtr5g025270.1	carotenoidcleavagedioxygenase4a-6[Medicagotruncatula]	F:GO:0016702; P:GO:0055114; F:GO:0016740	F:oxidoreductase activity, acting on single donors with incorporation of molecular oxygen, incorporation of two atoms of oxygen; P:oxidation-reduction process; F:transferase activity
scaffold207|size1276015|quiver_1215939_1224091_ID=g77489	2174.28	-2.12983	0.000104747	0	scaffold207|size1276015|quiver_1215939_1224091_ID=g77489	XP_013457440.1	Medtr4g094895.1	polysaccharidebiosynthesisprotein[Medicagotruncatula]	P:GO:0045492; C:GO:0016021	P:xylan biosynthetic process; C:integral component of membrane
scaffold2090|size137322|quiver_130696_132247_ID=g9423	249.116	-2.02798	0.00102986	0	scaffold2090|size137322|quiver_130696_132247_ID=g9423	XP_013468131.1	Medtr1g063020.1	xyloglucanendotransglucosylase/hydrolasefamilyprotein[Medicagotruncatula]	C:GO:0005618; C:GO:0048046; P:GO:0071555; F:GO:0004553; F:GO:0016762; P:GO:0010411; P:GO:0042546	C:cell wall; C:apoplast; P:cell wall organization; F:hydrolase activity, hydrolyzing O-glycosyl compounds; F:xyloglucan:xyloglucosyl transferase activity; P:xyloglucan metabolic process; P:cell wall biogenesis
scaffold2099|size190825|quiver_89936_90924_ID=g152350	607.745	-2.18367	0.000293472	0	scaffold2099|size190825|quiver_89936_90924_ID=g152350	XP_013460490.1	Medtr3g062500.1	LRRreceptor-likekinase[Medicagotruncatula]	F:GO:0005524; C:GO:0016021; F:GO:0004672; P:GO:0006468	F:ATP binding; C:integral component of membrane; F:protein kinase activity; P:protein phosphorylation
scaffold21|size1494754|quiver_1341436_1346368_ID=g61218	58.1942	-2.73608	0.000220917	9e-115	scaffold21|size1494754|quiver_1341436_1346368_ID=g61218	XP_003602549.1	Medtr3g095560.1	RING-H2zincfingerprotein[Medicagotruncatula]	F:GO:0008270; C:GO:0016021	F:zinc ion binding; C:integral component of membrane
scaffold210|size791895|quiver_529920_535129_ID=g69669	946.988	-2.50236	0.000372856	6e-97	scaffold210|size791895|quiver_529920_535129_ID=g69669	XP_003606406.1	Medtr4g059720.1	fasciclin-likearabinogalactanprotein[Medicagotruncatula]	C:GO:0016021	C:integral component of membrane
scaffold2105|size136376|quiver_61676_64081_ID=g137331	967.6	-2.51489	0.000611524	4e-153	scaffold2105|size136376|quiver_61676_64081_ID=g137331	XP_003606412.1	Medtr4g059790.1	fasciclin-likearabinogalactanprotein[Medicagotruncatula]	P:GO:0005975; F:GO:0004565	P:carbohydrate metabolic process; F:beta-galactosidase activity
scaffold2105|size136376|quiver_71147_77901_ID=g137332	290.778	-2.30227	3.17354e-05	1e-71	scaffold2105|size136376|quiver_71147_77901_ID=g137332	XP_013444413.1	Medtr8g019450.2	ankyrinrepeatplant-likeprotein[Medicagotruncatula]	C:GO:0016021	C:integral component of membrane
scaffold211|size866022|quiver_360954_364109_ID=g66943	89.8218	-2.15441	0.0010725	2e-71	scaffold211|size866022|quiver_360954_364109_ID=g66943	XP_003626304.1	Medtr7g113680.1	nucleartranscriptionfactorYprotein[Medicagotruncatula]	C:GO:0005634; F:GO:0046982	C:nucleus; F:protein heterodimerization activity
scaffold2140|size199824|quiver_120326_121772_ID=g45379	245.502	-3.20705	0.0284575	1e-51	scaffold2140|size199824|quiver_120326_121772_ID=g45379	XP_013445246.1	Medtr8g045695.1	polyketidecyclase/dehydraseandlipidtransporter[Medicagotruncatula]	P:GO:0009607; P:GO:0006952	P:response to biotic stimulus; P:defense response
scaffold216|size676806|quiver_564024_566973_ID=g53649	890.199	-2.12787	8.23488e-08	0	scaffold216|size676806|quiver_564024_566973_ID=g53649	XP_003625265.1	Medtr7g093260.1	actin-97[Medicagotruncatula]	C:GO:0036156; F:GO:0005524; C:GO:0005737	C:inner dynein arm; F:ATP binding; C:cytoplasm
scaffold219|size675333|quiver_214186_215864_ID=g46202	297.872	-2.26849	3.69297e-05	1e-66	scaffold219|size675333|quiver_214186_215864_ID=g46202	XP_003597234.1	Medtr2g094210.1	transmembraneprotein,putative[Medicagotruncatula]	C:GO:0016021	C:integral component of membrane
scaffold2192|size139345|quiver_35726_43171_ID=g76555	169.104	-2.23842	0.0012005	4e-47	scaffold2192|size139345|quiver_35726_43171_ID=g76555	XP_013451646.1	Medtr6g033455.1	hypotheticalproteinMTR_6g033455[Medicagotruncatula]
scaffold221|size1348323|quiver_583549_588628_ID=g40731	351.815	-2.00908	1.01598e-06	0	scaffold221|size1348323|quiver_583549_588628_ID=g40731	XP_013465385.1	Medtr2g096760.1	E3ubiquitin-proteinligaseXBAT31,putative[Medicagotruncatula]	F:GO:0008270; F:GO:0016874	F:zinc ion binding; F:ligase activity
scaffold222|size670704|quiver_106766_110291_ID=g38182	484.324	-2.19062	0.000268284	0	scaffold222|size670704|quiver_106766_110291_ID=g38182	XP_013460270.1	Medtr3g464370.1	mannose-bindinglectinsuperfamilyprotein[Medicagotruncatula]	F:GO:0030246	F:carbohydrate binding
scaffold2231|size361557|quiver_192558_203070_ID=g142522	512.382	-2.81654	3.56582e-06	0	scaffold2231|size361557|quiver_192558_203070_ID=g142522	XP_003630905.1	Medtr8g104820.1	glycosylhydrolasefamily9protein[Medicagotruncatula]	P:GO:0030245; F:GO:0008810	P:cellulose catabolic process; F:cellulase activity
scaffold2236|size123075|quiver_98629_101421_ID=g129754	211.067	-2.07704	0.000351141	0	scaffold2236|size123075|quiver_98629_101421_ID=g129754	XP_013468131.1	Medtr1g063020.1	xyloglucanendotransglucosylase/hydrolasefamilyprotein[Medicagotruncatula]	C:GO:0005618; C:GO:0048046; P:GO:0071555; F:GO:0004553; F:GO:0016762; P:GO:0010411; P:GO:0042546	C:cell wall; C:apoplast; P:cell wall organization; F:hydrolase activity, hydrolyzing O-glycosyl compounds; F:xyloglucan:xyloglucosyl transferase activity; P:xyloglucan metabolic process; P:cell wall biogenesis
scaffold2243|size122634|quiver_54506_58257_ID=g111837	132.789	-2.36248	0.0041571	4e-15	scaffold2243|size122634|quiver_54506_58257_ID=g111837	XP_013445318.1	Medtr8g447360.1	hypotheticalproteinMTR_8g447360[Medicagotruncatula]
scaffold225|size668301|quiver_115661_118171_ID=g30605	78.8642	-2.86951	7.25755e-05	3e-11	scaffold225|size668301|quiver_115661_118171_ID=g30605	XP_013450967.1	Medtr6g011890.1	light-harvestingcomplexIchlorophyllA/B-bindingprotein[Medicagotruncatula]	F:GO:0046872; F:GO:0031409; C:GO:0009941; C:GO:0016021; C:GO:0009522; P:GO:0018298; F:GO:0016168; C:GO:0010287; P:GO:0009416; P:GO:0009768; C:GO:0009535	F:metal ion binding; F:pigment binding; C:chloroplast envelope; C:integral component of membrane; C:photosystem I; P:protein-chromophore linkage; F:chlorophyll binding; C:plastoglobule; P:response to light stimulus; P:photosynthesis, light harvesting in photosystem I; C:chloroplast thylakoid membrane
scaffold2288|size117284|quiver_86307_88111_ID=g159892	150.954	-2.57715	4.36359e-06	4e-112	scaffold2288|size117284|quiver_86307_88111_ID=g159892	XP_013458654.1	Medtr4g133932.1	pollenOleeIfamilyallergen[Medicagotruncatula]	C:GO:0016020; C:GO:0016021	C:membrane; C:integral component of membrane
scaffold23|size2167186|quiver_1006154_1011951_ID=g55792	4310.38	-2.57801	3.03089e-05	0	scaffold23|size2167186|quiver_1006154_1011951_ID=g55792	XP_003594792.1	Medtr2g034680.1	Chitinase[Medicagotruncatula]	F:GO:0004568; P:GO:0005975; P:GO:0016998; P:GO:0006032; C:GO:0016021	F:chitinase activity; P:carbohydrate metabolic process; P:cell wall macromolecule catabolic process; P:chitin catabolic process; C:integral component of membrane
scaffold23|size2167186|quiver_240468_251489_ID=g55699	210.389	-2.29388	8.08478e-09	1e-29	scaffold23|size2167186|quiver_240468_251489_ID=g55699	XP_013457331.1	Medtr4g094590.1	O-acetyltransferasefamilyprotein[Medicagotruncatula]	C:GO:0016021; F:GO:0016740	C:integral component of membrane; F:transferase activity
scaffold23|size2167186|quiver_372112_382791_ID=g55714	100.435	-2.08733	0.00399691	2e-173	scaffold23|size2167186|quiver_372112_382791_ID=g55714	XP_003619687.1	Medtr6g061710.5	trichomebirefringence-likeprotein[Medicagotruncatula]	C:GO:0016021; C:GO:0005794; P:GO:0071554; F:GO:0016413	C:integral component of membrane; C:Golgi apparatus; P:cell wall organization or biogenesis; F:O-acetyltransferase activity
scaffold23|size2167186|quiver_961244_966313_ID=g55788	208.942	-2.50021	2.43284e-05	0	scaffold23|size2167186|quiver_961244_966313_ID=g55788	XP_003610412.1	Medtr4g131920.1	sucrosetransporter2[Medicagotruncatula]	C:GO:0005887; P:GO:0015770; F:GO:0008515	C:integral component of plasma membrane; P:sucrose transport; F:sucrose transmembrane transporter activity
scaffold230|size663114|quiver_78036_83265_ID=g18363	186.449	-2.33531	4.20234e-05	1e-40	scaffold230|size663114|quiver_78036_83265_ID=g18363	XP_003610442.2	Medtr4g132230.1	hypotheticalproteinMTR_4g132230[Medicagotruncatula]
scaffold232|size658501|quiver_184603_186664_ID=g12747	103.561	-2.19388	0.0246202	1e-146	scaffold232|size658501|quiver_184603_186664_ID=g12747	XP_003607493.1	Medtr4g078660.1	zincfingerC-x8-C-x5-C-x3-Htypefamilyprotein[Medicagotruncatula]	F:GO:0046872	F:metal ion binding
scaffold2328|size112680|quiver_93073_99961_ID=g55365	2614.3	-2.16226	1.90085e-11	0	scaffold2328|size112680|quiver_93073_99961_ID=g55365	XP_013446300.1	Medtr8g072000.3	pectinacetylesterasefamilyprotein[Medicagotruncatula]	F:GO:0016787	F:hydrolase activity
scaffold234|size657334|quiver_256658_258824_ID=g7983	926.802	-2.53524	5.36786e-06	0	scaffold234|size657334|quiver_256658_258824_ID=g7983	XP_013461340.1	Medtr3g088790.1	methyltransferasePMT26-likeprotein,putative[Medicagotruncatula]	C:GO:0005802; C:GO:0005768; C:GO:0016021; C:GO:0005774; F:GO:0008757; P:GO:0032259	C:trans-Golgi network; C:endosome; C:integral component of membrane; C:vacuolar membrane; F:S-adenosylmethionine-dependent methyltransferase activity; P:methylation
scaffold239|size1410339|quiver_372998_378453_ID=g160599	506.254	-2.5208	0.000806632	0	scaffold239|size1410339|quiver_372998_378453_ID=g160599	XP_013465078.1	Medtr2g090265.1	expansin-likeproteinB1[Medicagotruncatula]	C:GO:0009506; P:GO:0006949; C:GO:0005576; P:GO:0019953	C:plasmodesma; P:syncytium formation; C:extracellular region; P:sexual reproduction
scaffold2397|size225691|quiver_47902_50571_ID=g42873	1446.61	-2.0603	4.16908e-06	0	scaffold2397|size225691|quiver_47902_50571_ID=g42873	XP_003608136.1	Medtr4g087980.1	pectinesterase/pectinesteraseinhibitor[Medicagotruncatula]	P:GO:0045490; P:GO:0043086; C:GO:0005618; F:GO:0045330; C:GO:0016021; C:GO:0005576; F:GO:0046910; P:GO:0042545; F:GO:0030599	P:pectin catabolic process; P:negative regulation of catalytic activity; C:cell wall; F:aspartyl esterase activity; C:integral component of membrane; C:extracellular region; F:pectinesterase inhibitor activity; P:cell wall modification; F:pectinesterase activity
scaffold241|size650275|quiver_352984_356791_ID=g155496	84.483	-2.41443	0.000149974	0	scaffold241|size650275|quiver_352984_356791_ID=g155496	XP_003616018.1	Medtr5g075210.1	ovatetranscriptionalrepressor[Medicagotruncatula]	F:GO:0003677	F:DNA binding
scaffold241|size650275|quiver_418118_419319_ID=g155504	76.1083	-3.81316	0.00666651	1e-75	scaffold241|size650275|quiver_418118_419319_ID=g155504	XP_013451871.1	Medtr6g037380.1	DUF4283domainprotein[Medicagotruncatula]	C:GO:0016021	C:integral component of membrane
scaffold2430|size117534|quiver_79796_80441_ID=g125138	4873.71	-2.11874	7.8247e-05	2e-73	scaffold2430|size117534|quiver_79796_80441_ID=g125138	XP_013464923.1	Medtr2g084985.1	stressresponsiveA/Bbarreldomainprotein[Medicagotruncatula]	C:GO:0009507	C:chloroplast
scaffold2454|size246073|quiver_141436_143959_ID=g60799	238.435	-2.21495	0.000966606	2e-64	scaffold2454|size246073|quiver_141436_143959_ID=g60799	XP_013455639.1	Medtr4g046870.1	hypotheticalproteinMTR_4g046870[Medicagotruncatula]
scaffold2454|size246073|quiver_27366_36224_ID=g60785	96.0256	-2.54038	0.00201775	0	scaffold2454|size246073|quiver_27366_36224_ID=g60785	XP_003601800.2	Medtr3g085530.1	PIF1-likehelicase[Medicagotruncatula]
scaffold248|size927038|quiver_474136_475136_ID=g138167	244.299	-2.2662	5.0211e-07	0	scaffold248|size927038|quiver_474136_475136_ID=g138167	XP_003614968.1	Medtr5g061880.1	highaffinitysulfatetransporter[Medicagotruncatula]	C:GO:0005887; F:GO:0008271; P:GO:1902358	C:integral component of plasma membrane; F:secondary active sulfate transmembrane transporter activity; P:sulfate transmembrane transport
scaffold248|size927038|quiver_527487_528556_ID=g138175	80.1123	-2.02805	0.000390633	1e-115	scaffold248|size927038|quiver_527487_528556_ID=g138175	XP_003609809.2	Medtr4g122710.1	transmembraneprotein,putative[Medicagotruncatula]	C:GO:0016021	C:integral component of membrane
scaffold2493|size98154|quiver_79296_89097_ID=g127604	294.307	-2.35417	5.41159e-06	1e-104	scaffold2493|size98154|quiver_79296_89097_ID=g127604	XP_003624160.1	Medtr7g079870.1	ROP-interactiveCRIBmotifprotein[Medicagotruncatula]	P:GO:0030833; P:GO:0009860; P:GO:0051650; P:GO:0010215; P:GO:0017157; C:GO:0016324	P:regulation of actin filament polymerization; P:pollen tube growth; P:establishment of vesicle localization; P:cellulose microfibril organization; P:regulation of exocytosis; C:apical plasma membrane
scaffold25|size1172716|quiver_427889_430300_ID=g50743	434.356	-2.36171	0.00788254	0	scaffold25|size1172716|quiver_427889_430300_ID=g50743	XP_013464530.1	Medtr2g073510.1	Pmr5/Cas1pGDSL/SGNH-likeacyl-esterasefamilyprotein[Medicagotruncatula]	C:GO:0005794; P:GO:0071554; F:GO:0016413	C:Golgi apparatus; P:cell wall organization or biogenesis; F:O-acetyltransferase activity
scaffold2500|size97605|quiver_36656_41281_ID=g109194	194.873	-2.31548	1.19949e-05	0	scaffold2500|size97605|quiver_36656_41281_ID=g109194	XP_013464193.1	Medtr2g064310.1	ZIPzinc/irontransportfamilyprotein[Medicagotruncatula]	C:GO:0016021; F:GO:0005385; P:GO:0071577; C:GO:0005886	C:integral component of membrane; F:zinc ion transmembrane transporter activity; P:zinc II ion transmembrane transport; C:plasma membrane
scaffold2503|size180740|quiver_91444_95331_ID=g101141	148.642	-2.15542	0.000153857	0	scaffold2503|size180740|quiver_91444_95331_ID=g101141	XP_013463469.1	Medtr2g040580.1	transmembraneprotein,putative[Medicagotruncatula]	C:GO:0016021	C:integral component of membrane
scaffold2528|size94820|quiver_55715_59211_ID=g34874	906.654	-2.32709	0.000343275	0	scaffold2528|size94820|quiver_55715_59211_ID=g34874	XP_013464605.1	Medtr2g078210.1	calmodulin-bindingprotein[Medicagotruncatula]
scaffold254|size689047|quiver_251776_259273_ID=g123352	370.808	-2.29904	0.000173556	0	scaffold254|size689047|quiver_251776_259273_ID=g123352	XP_003608469.2	Medtr4g095430.1	phototropic-responsiveNPH3familyprotein[Medicagotruncatula]
scaffold2540|size94142|quiver_5493_7121_ID=g4928	518.178	-2.09616	1.48909e-11	2e-63	scaffold2540|size94142|quiver_5493_7121_ID=g4928	XP_003588785.1	Medtr1g012710.1	proteaseinhibitor/seedstorage/LTPfamilyprotein[Medicagotruncatula]	P:GO:0006508; F:GO:0008233	P:proteolysis; F:peptidase activity
scaffold2566|size183888|quiver_35686_39427_ID=g103528	619.759	-2.65328	6.95356e-09	0	scaffold2566|size183888|quiver_35686_39427_ID=g103528	XP_013459731.1	Medtr3g452360.1	CAZyfamilyGT8glycosyltransferase[Medicagotruncatula]	F:GO:0047262; C:GO:0016021; P:GO:0045489; C:GO:0000139; P:GO:0071555	F:polygalacturonate 4-alpha-galacturonosyltransferase activity; C:integral component of membrane; P:pectin biosynthetic process; C:Golgi membrane; P:cell wall organization
scaffold26|size1174218|quiver_520314_524959_ID=g48224	2372.68	-2.21515	1.22013e-13	1e-54	scaffold26|size1174218|quiver_520314_524959_ID=g48224	XP_003588785.1	Medtr1g012710.1	proteaseinhibitor/seedstorage/LTPfamilyprotein[Medicagotruncatula]	P:GO:0006508; F:GO:0008233	P:proteolysis; F:peptidase activity
scaffold2608|size110184|quiver_55996_59308_ID=g159966	73.3672	-2.23722	0.00258722	1e-51	scaffold2608|size110184|quiver_55996_59308_ID=g159966	XP_003601676.1	Medtr3g084240.1	SAUR-likeauxin-responsivefamilyprotein[Medicagotruncatula]	P:GO:0009733	P:response to auxin
scaffold262|size624033|quiver_155406_157192_ID=g102017	83.1226	-2.3424	0.00118797	1e-60	scaffold262|size624033|quiver_155406_157192_ID=g102017	XP_003601667.1	Medtr3g084150.1	SAUR-likeauxin-responsivefamilyprotein[Medicagotruncatula]	P:GO:0009733	P:response to auxin
scaffold2623|size156838|quiver_70506_71816_ID=g122707	115.184	-2.16535	1.16735e-05	0	scaffold2623|size156838|quiver_70506_71816_ID=g122707	XP_003601638.2	Medtr3g083820.1	purpleacidphosphatasesuperfamilyprotein[Medicagotruncatula]	F:GO:0046872; P:GO:0016311; F:GO:0003993	F:metal ion binding; P:dephosphorylation; F:acid phosphatase activity
scaffold264|size629372|quiver_512675_518282_ID=g96804	366.26	-2.88388	2.32976e-08	6e-86	scaffold264|size629372|quiver_512675_518282_ID=g96804	XP_013455330.1	Medtr4g035870.1	plantinvertase/pectinmethylesteraseinhibitor[Medicagotruncatula]	P:GO:0043086; F:GO:0004857; F:GO:0030599	P:negative regulation of catalytic activity; F:enzyme inhibitor activity; F:pectinesterase activity
scaffold2644|size133292|quiver_67836_73960_ID=g66218	2124.74	-2.17436	0.00070681	0	scaffold2644|size133292|quiver_67836_73960_ID=g66218	XP_003616693.2	Medtr5g083260.1	trichomebirefringence-likeprotein[Medicagotruncatula]	C:GO:0016021; C:GO:0005794; P:GO:0071554; F:GO:0016413	C:integral component of membrane; C:Golgi apparatus; P:cell wall organization or biogenesis; F:O-acetyltransferase activity
scaffold2645|size130498|quiver_56202_57881_ID=g63550	123.911	-3.572	2.18921e-07	0	scaffold2645|size130498|quiver_56202_57881_ID=g63550	XP_013460178.1	Medtr3g463060.1	cytochromeP450family-dependentfattyacidhydroxylase[Medicagotruncatula]	F:GO:0005506; C:GO:0016021; P:GO:0055114; F:GO:0018685; C:GO:0005773; P:GO:0006631; P:GO:0010345; F:GO:0020037	F:iron ion binding; C:integral component of membrane; P:oxidation-reduction process; F:alkane 1-monooxygenase activity; C:vacuole; P:fatty acid metabolic process; P:suberin biosynthetic process; F:heme binding
scaffold265|size1244111|quiver_64746_65416_ID=g93555	161.561	-2.08667	8.75823e-05	0	scaffold265|size1244111|quiver_64746_65416_ID=g93555	XP_003597568.1	Medtr2g099690.1	phospholipid-transportingATPase-likeprotein[Medicagotruncatula]	F:GO:0000287; F:GO:0005524; C:GO:0005802; P:GO:0045332; C:GO:0016021; C:GO:0000139; F:GO:0004012; P:GO:0048194; C:GO:0005886	F:magnesium ion binding; F:ATP binding; C:trans-Golgi network; P:phospholipid translocation; C:integral component of membrane; C:Golgi membrane; F:phospholipid-translocating ATPase activity; P:Golgi vesicle budding; C:plasma membrane
scaffold267|size1260374|quiver_580057_581945_ID=g88189	182.674	-2.37785	0.000130868	0	scaffold267|size1260374|quiver_580057_581945_ID=g88189	XP_003596831.1	Medtr2g086580.1	PAK-box/P21-Rho-bindingdomainRhoGTPaseactivatingprotein[Medicagotruncatula]	P:GO:0007165	P:signal transduction
scaffold2686|size81922|quiver_34086_34936_ID=g125208	689.842	-2.51629	0.00285313	5e-06	scaffold2686|size81922|quiver_34086_34936_ID=g125208	XP_003596714.2	Medtr2g083950.1	transmembraneprotein,putative[Medicagotruncatula]
scaffold2739|size106795|quiver_61256_71063_ID=g152499	130.424	-2.89776	0.000506505	0	scaffold2739|size106795|quiver_61256_71063_ID=g152499	XP_013460178.1	Medtr3g463060.1	cytochromeP450family-dependentfattyacidhydroxylase[Medicagotruncatula]	F:GO:0005506; C:GO:0016021; P:GO:0055114; F:GO:0018685; C:GO:0005773; P:GO:0006631; P:GO:0010345; F:GO:0020037	F:iron ion binding; C:integral component of membrane; P:oxidation-reduction process; F:alkane 1-monooxygenase activity; C:vacuole; P:fatty acid metabolic process; P:suberin biosynthetic process; F:heme binding
scaffold274|size613073|quiver_251032_253097_ID=g69721	166.903	-2.11627	0.00011147	0	scaffold274|size613073|quiver_251032_253097_ID=g69721	XP_013457871.1	Medtr4g107510.1	peptide/nitratetransporter[Medicagotruncatula]	C:GO:0016021; P:GO:0006810; F:GO:0005215	C:integral component of membrane; P:transport; F:transporter activity
scaffold275|size1258834|quiver_570657_572750_ID=g67091	70.9365	-2.12313	9.8676e-05	0	scaffold275|size1258834|quiver_570657_572750_ID=g67091	XP_003590677.1	Medtr1g072540.1	adenylateisopentenyltransferase[Medicagotruncatula]	P:GO:0009691; C:GO:0005634; C:GO:0005739; F:GO:0052381; F:GO:0009824; C:GO:0009536; P:GO:0006400	P:cytokinin biosynthetic process; C:nucleus; C:mitochondrion; F:tRNA dimethylallyltransferase activity; F:AMP dimethylallyltransferase activity; C:plastid; P:tRNA modification
scaffold2762|size207552|quiver_69391_71871_ID=g92791	74.8487	-2.19177	0.000373036	0	scaffold2762|size207552|quiver_69391_71871_ID=g92791	XP_003590670.1	Medtr1g072470.1	phenazinebiosynthesisPhzC/PhzFfamilyprotein[Medicagotruncatula]	P:GO:0009058; F:GO:0016853	P:biosynthetic process; F:isomerase activity
scaffold277|size956582|quiver_387360_395756_ID=g61687	68.9283	-2.25391	0.00251765	3e-62	scaffold277|size956582|quiver_387360_395756_ID=g61687	XP_013469824.1	Medtr1g103550.1	DUF1677familyprotein[Medicagotruncatula]
scaffold277|size956582|quiver_736058_738547_ID=g61730	123.966	-2.15372	0.000852627	0	scaffold277|size956582|quiver_736058_738547_ID=g61730	XP_003603021.1	Medtr3g101480.1	plant/F17M5-140protein[Medicagotruncatula]	C:GO:0016021	C:integral component of membrane
scaffold2779|size267200|quiver_85393_89651_ID=g47959	313.71	-2.1181	0.000192655	0	scaffold2779|size267200|quiver_85393_89651_ID=g47959	XP_003605286.1	Medtr4g028090.1	leucine-richreceptor-likekinasefamilyprotein[Medicagotruncatula]	F:GO:0005524; F:GO:0016491; C:GO:0016021; F:GO:0004672; P:GO:0006468	F:ATP binding; F:oxidoreductase activity; C:integral component of membrane; F:protein kinase activity; P:protein phosphorylation
scaffold278|size607042|quiver_322323_325045_ID=g59015	2708.73	-2.1019	4.54125e-08	0	scaffold278|size607042|quiver_322323_325045_ID=g59015	XP_013468966.1	Medtr1g080690.1	TPX2(targetingproteinforXklp2)familyprotein[Medicagotruncatula]
scaffold279|size815233|quiver_716429_719782_ID=g56381	151.556	-2.09591	0.000241618	6e-79	scaffold279|size815233|quiver_716429_719782_ID=g56381	XP_013454569.1	Medtr4g008010.1	core-2/I-branchingenzyme[Medicagotruncatula]	F:GO:0008375; C:GO:0016021; F:GO:0030158	F:acetylglucosaminyltransferase activity; C:integral component of membrane; F:protein xylosyltransferase activity
scaffold2795|size131848|quiver_117326_121907_ID=g7351	371.908	-2.81373	2.91279e-08	4e-145	scaffold2795|size131848|quiver_117326_121907_ID=g7351	XP_003599941.1	Medtr3g049330.1	Pmr5/Cas1pGDSL/SGNH-likeacyl-esterasefamilyprotein[Medicagotruncatula]	C:GO:0005794; P:GO:0071554; F:GO:0016413	C:Golgi apparatus; P:cell wall organization or biogenesis; F:O-acetyltransferase activity
scaffold28|size2584658|quiver_256671_257603_ID=g43158	246.12	-2.4801	1.1539e-06	0	scaffold28|size2584658|quiver_256671_257603_ID=g43158	XP_003593500.1	Medtr2g012850.1	serinecarboxypeptidase-likeprotein[Medicagotruncatula]	F:GO:0004185; P:GO:0051603	F:serine-type carboxypeptidase activity; P:proteolysis involved in cellular protein catabolic process
scaffold280|size776349|quiver_393310_399807_ID=g53711	403.744	-2.25493	0.000199525	0	scaffold280|size776349|quiver_393310_399807_ID=g53711	XP_013467124.1	Medtr1g045065.1	actin-relatedprotein2/3complex,protein[Medicagotruncatula]	P:GO:0034314; C:GO:0005885	P:Arp2/3 complex-mediated actin nucleation; C:Arp2/3 protein complex
scaffold2805|size192904|quiver_89286_90598_ID=g147891	163.726	-2.51229	8.81983e-09	0	scaffold2805|size192904|quiver_89286_90598_ID=g147891	XP_003621962.2	Medtr7g025620.1	heatshock70kDaprotein[Medicagotruncatula]	F:GO:0005524	F:ATP binding
scaffold281|size1683876|quiver_1020033_1031208_ID=g51364	67.6852	-2.41033	0.000153959	0	scaffold281|size1683876|quiver_1020033_1031208_ID=g51364	XP_013446504.1	Medtr8g079840.2	transcriptionfactor[Medicagotruncatula]
scaffold281|size1683876|quiver_1543150_1544241_ID=g51432	79.5431	-2.59845	3.17354e-05	0	scaffold281|size1683876|quiver_1543150_1544241_ID=g51432	XP_013457766.1	Medtr4g105130.1	mybtranscriptionfactor[Medicagotruncatula]	F:GO:0003677	F:DNA binding
scaffold281|size1683876|quiver_1638488_1641579_ID=g51445	157.768	-3.41153	2.30716e-12	1e-128	scaffold281|size1683876|quiver_1638488_1641579_ID=g51445	XP_013457784.1	Medtr4g105470.1	SOULheme-bindingfamilyprotein[Medicagotruncatula]
scaffold2822|size72855|quiver_47253_48201_ID=g103608	530.573	-2.3856	4.29669e-05	0	scaffold2822|size72855|quiver_47253_48201_ID=g103608	XP_003611115.1	Medtr5g010520.1	myosinheavychain-likeprotein[Medicagotruncatula]
scaffold2864|size170546|quiver_11648_13851_ID=g160019	279.076	-2.37051	0.0100353	0	scaffold2864|size170546|quiver_11648_13851_ID=g160019	XP_003630015.1	Medtr8g089320.1	cationicaminoacidtransporter-likeprotein[Medicagotruncatula]	P:GO:0089711; C:GO:0005887; F:GO:0015189; F:GO:0015297; P:GO:0051938; P:GO:1903401; P:GO:0043091; F:GO:0005313	P:L-glutamate transmembrane transport; C:integral component of plasma membrane; F:L-lysine transmembrane transporter activity; F:antiporter activity; P:L-glutamate import; P:L-lysine transmembrane transport; P:L-arginine import; F:L-glutamate transmembrane transporter activity
scaffold2869|size105080|quiver_14768_20281_ID=g147906	53.6748	-2.41686	3.92336e-05	0	scaffold2869|size105080|quiver_14768_20281_ID=g147906	XP_013446728.1	Medtr8g089740.1	alpha-galactosidase[Medicagotruncatula]	P:GO:0005975; F:GO:0052692; F:GO:0030246	P:carbohydrate metabolic process; F:raffinose alpha-galactosidase activity; F:carbohydrate binding
scaffold287|size751564|quiver_582472_587569_ID=g35949	1161.24	-2.73025	1.25166e-06	0	scaffold287|size751564|quiver_582472_587569_ID=g35949	XP_003598362.1	Medtr3g010770.1	pectinesterase/pectinesteraseinhibitor[Medicagotruncatula]	P:GO:0045490; P:GO:0043086; C:GO:0005618; F:GO:0045330; F:GO:0046910; P:GO:0042545; F:GO:0030599	P:pectin catabolic process; P:negative regulation of catalytic activity; C:cell wall; F:aspartyl esterase activity; F:pectinesterase inhibitor activity; P:cell wall modification; F:pectinesterase activity
scaffold2873|size115589|quiver_30796_33206_ID=g137548	124.38	-4.77	2.39583e-17	0	scaffold2873|size115589|quiver_30796_33206_ID=g137548	XP_013452099.1	Medtr6g045183.1	frigida-LIKEprotein[Medicagotruncatula]
scaffold29|size1435556|quiver_576542_578425_ID=g40110	130.27	-3.33982	0.000159336	0	scaffold29|size1435556|quiver_576542_578425_ID=g40110	XP_013452099.1	Medtr6g045183.1	frigida-LIKEprotein[Medicagotruncatula]
scaffold290|size597824|quiver_554365_563947_ID=g28377	3528.48	-2.17652	1.99868e-06	0	scaffold290|size597824|quiver_554365_563947_ID=g28377	XP_003591877.1	Medtr1g094780.1	phenylalanineammonia-lyase-likeprotein[Medicagotruncatula]	P:GO:0006559; C:GO:0005737; F:GO:0045548; P:GO:0009800	P:L-phenylalanine catabolic process; C:cytoplasm; F:phenylalanine ammonia-lyase activity; P:cinnamic acid biosynthetic process
scaffold295|size1038847|quiver_152356_157913_ID=g15675	410.71	-2.16983	8.17867e-05	0	scaffold295|size1038847|quiver_152356_157913_ID=g15675	XP_003608787.1	Medtr4g101950.2	translationfactorEF-1alpha-likeprotein[Medicagotruncatula]	F:GO:0016779; P:GO:0008152; F:GO:0016597	F:nucleotidyltransferase activity; P:metabolic process; F:amino acid binding
scaffold2951|size84033|quiver_17556_24561_ID=g101236	95.9572	-2.65436	0.000269019	0	scaffold2951|size84033|quiver_17556_24561_ID=g101236	XP_013467885.1	Medtr1g057560.1	exocystsubunitexo70familyprotein[Medicagotruncatula]	P:GO:0006887; C:GO:0000145	P:exocytosis; C:exocyst
scaffold2956|size63287|quiver_23521_31801_ID=g87437	174.981	-3.40798	8.63767e-06	0	scaffold2956|size63287|quiver_23521_31801_ID=g87437	XP_003601057.1	Medtr3g072520.1	nodulinMtN21/EamA-liketransporterfamilyprotein[Medicagotruncatula]	P:GO:0080144; C:GO:0016021; F:GO:0015171; C:GO:0005886; P:GO:0003333; P:GO:0032973; P:GO:0043090	P:amino acid homeostasis; C:integral component of membrane; F:amino acid transmembrane transporter activity; C:plasma membrane; P:amino acid transmembrane transport; P:amino acid export; P:amino acid import
scaffold296|size616959|quiver_534756_536325_ID=g12905	1596.68	-2.39047	2.68073e-10	0	scaffold296|size616959|quiver_534756_536325_ID=g12905	XP_003601053.1	Medtr3g072500.1	nodulinMtN21/EamA-liketransporterfamilyprotein[Medicagotruncatula]	P:GO:0080144; C:GO:0016021; F:GO:0015171; C:GO:0005886; P:GO:0003333; P:GO:0032973; P:GO:0043090	P:amino acid homeostasis; C:integral component of membrane; F:amino acid transmembrane transporter activity; C:plasma membrane; P:amino acid transmembrane transport; P:amino acid export; P:amino acid import
scaffold298|size593801|quiver_172766_176771_ID=g8067	393.185	-2.58828	1.64372e-09	0	scaffold298|size593801|quiver_172766_176771_ID=g8067	XP_013465385.1	Medtr2g096760.1	E3ubiquitin-proteinligaseXBAT31,putative[Medicagotruncatula]	F:GO:0008270; F:GO:0016874	F:zinc ion binding; F:ligase activity
scaffold2987|size60198|quiver_24216_27826_ID=g7372	83.5166	-2.52607	0.000102621	3e-64	scaffold2987|size60198|quiver_24216_27826_ID=g7372	XP_003607145.1	Medtr4g072730.1	SAUR-likeauxin-responsivefamilyprotein[Medicagotruncatula]	P:GO:0009733	P:response to auxin
scaffold3|size2661360|quiver_2307431_2312299_ID=g109726	499.197	-2.01622	1.87075e-05	0	scaffold3|size2661360|quiver_2307431_2312299_ID=g109726	XP_003600693.1	Medtr3g065160.1	eukaryoticaspartylproteasefamilyprotein[Medicagotruncatula]	F:GO:0004190; P:GO:0030163; P:GO:0006508; F:GO:0016740	F:aspartic-type endopeptidase activity; P:protein catabolic process; P:proteolysis; F:transferase activity
scaffold3|size2661360|quiver_2597016_2601065_ID=g109757	1879.21	-2.26132	3.03256e-05	0	scaffold3|size2661360|quiver_2597016_2601065_ID=g109757	XP_013466045.1	Medtr1g021855.1	CAZyfamilyGT8glycosyltransferase[Medicagotruncatula]	F:GO:0016757; P:GO:0000271; C:GO:0005794	F:transferase activity, transferring glycosyl groups; P:polysaccharide biosynthetic process; C:Golgi apparatus
scaffold300|size592926|quiver_84656_91361_ID=g3218	250.501	-3.62318	6.7839e-07	4e-58	scaffold300|size592926|quiver_84656_91361_ID=g3218	XP_013445246.1	Medtr8g045695.1	polyketidecyclase/dehydraseandlipidtransporter[Medicagotruncatula]	P:GO:0009607; P:GO:0006952	P:response to biotic stimulus; P:defense response
scaffold3087|size54476|quiver_10447_11371_ID=g79513	160.419	-3.63362	9.5001e-07	2e-34	scaffold3087|size54476|quiver_10447_11371_ID=g79513	XP_003628206.2	Medtr8g045560.1	pathogenesis-relatedproteinbetVIfamilyprotein[Medicagotruncatula]	P:GO:0009607; P:GO:0006952	P:response to biotic stimulus; P:defense response
scaffold31|size2342495|quiver_1681109_1682083_ID=g35348	672.651	-2.16759	0.00012234	0	scaffold31|size2342495|quiver_1681109_1682083_ID=g35348	XP_013462928.1	Medtr2g026590.1	myosinIIheavychainfamilyprotein[Medicagotruncatula]	P:GO:0007010; F:GO:0008017	P:cytoskeleton organization; F:microtubule binding
scaffold310|size581507|quiver_516560_520647_ID=g143533	272.623	-2.02966	0.000168616	0	scaffold310|size581507|quiver_516560_520647_ID=g143533	XP_003594540.1	Medtr2g030380.2	LRRreceptor-likekinasefamilyprotein[Medicagotruncatula]	F:GO:0005524; P:GO:0000165; P:GO:0018108; P:GO:0000186; F:GO:0004714; C:GO:0016021; F:GO:0004709; C:GO:0005622	F:ATP binding; P:MAPK cascade; P:peptidyl-tyrosine phosphorylation; P:activation of MAPKK activity; F:transmembrane receptor protein tyrosine kinase activity; C:integral component of membrane; F:MAP kinase kinase kinase activity; C:intracellular
scaffold311|size589222|quiver_345887_352006_ID=g140940	355.403	-2.23191	0.00360283	0	scaffold311|size589222|quiver_345887_352006_ID=g140940	XP_003597625.1	Medtr2g100290.1	adeninenucleotidealphahydrolase-likedomainkinase[Medicagotruncatula]	F:GO:0005524; P:GO:0018108; F:GO:0004715; F:GO:0016787	F:ATP binding; P:peptidyl-tyrosine phosphorylation; F:non-membrane spanning protein tyrosine kinase activity; F:hydrolase activity
scaffold311|size589222|quiver_58896_63599_ID=g140903	1902.95	-2.1713	1.51311e-05	0	scaffold311|size589222|quiver_58896_63599_ID=g140903	XP_013468242.1	Medtr1g066850.1	interactorofconstitutiveactiveROPs-likeprotein[Medicagotruncatula]	P:GO:0000160; F:GO:0004871; C:GO:0005622	P:phosphorelay signal transduction system; F:signal transducer activity; C:intracellular
scaffold313|size1199067|quiver_774324_776403_ID=g135573	83.345	-3.04053	6.64475e-07	0	scaffold313|size1199067|quiver_774324_776403_ID=g135573	XP_013468231.1	Medtr1g066710.1	cationicperoxidase[Medicagotruncatula]	F:GO:0004601; P:GO:0006979; F:GO:0046872; P:GO:0098869; P:GO:0009664; P:GO:0055114; C:GO:0005576; C:GO:0009505; F:GO:0020037; P:GO:0042744	F:peroxidase activity; P:response to oxidative stress; F:metal ion binding; P:cellular oxidant detoxification; P:plant-type cell wall organization; P:oxidation-reduction process; C:extracellular region; C:plant-type cell wall; F:heme binding; P:hydrogen peroxide catabolic process
scaffold314|size727928|quiver_254071_255144_ID=g133105	88.1971	-2.05082	0.00335673	0	scaffold314|size727928|quiver_254071_255144_ID=g133105	XP_003615019.1	Medtr5g062650.1	glycosidehydrolasefamily3amino-terminaldomainprotein[Medicagotruncatula]	P:GO:0045493; F:GO:0009044; F:GO:0046556; P:GO:0031222; F:GO:0008422; C:GO:0009505; F:GO:0102483	P:xylan catabolic process; F:xylan 1,4-beta-xylosidase activity; F:alpha-L-arabinofuranosidase activity; P:arabinan catabolic process; F:beta-glucosidase activity; C:plant-type cell wall; F:scopolin beta-glucosidase activity
scaffold314|size727928|quiver_291541_292691_ID=g133112	88.711	-2.19284	0.000431352	0	scaffold314|size727928|quiver_291541_292691_ID=g133112	XP_013446950.1	Medtr8g100000.1	dualspecificityphosphatasefamilyprotein[Medicagotruncatula]	P:GO:0006470; P:GO:0016310; F:GO:0016301; F:GO:0008138	P:protein dephosphorylation; P:phosphorylation; F:kinase activity; F:protein tyrosine/serine/threonine phosphatase activity
scaffold314|size727928|quiver_421775_423021_ID=g133130	13760.1	-2.22057	0.000850583	0	scaffold314|size727928|quiver_421775_423021_ID=g133130	XP_003588551.1	Medtr1g008500.1	dehydration-responsiveproteinRD22[Medicagotruncatula]
scaffold316|size575345|quiver_192824_194460_ID=g128339	3552.57	-2.06751	0.00108914	2e-170	scaffold316|size575345|quiver_192824_194460_ID=g128339	XP_003588551.1	Medtr1g008500.1	dehydration-responsiveproteinRD22[Medicagotruncatula]
scaffold317|size1308508|quiver_1050358_1052566_ID=g126011	93.1305	-2.63126	1.87224e-06	0	scaffold317|size1308508|quiver_1050358_1052566_ID=g126011	XP_003598410.1	Medtr3g011300.1	NBS-LRRtypediseaseresistanceprotein[Medicagotruncatula]	F:GO:0043531; P:GO:0006952	F:ADP binding; P:defense response
scaffold3181|size48965|quiver_30496_32049_ID=g2626	67.509	-4.08945	3.2474e-11	0	scaffold3181|size48965|quiver_30496_32049_ID=g2626	XP_003591132.1	Medtr1g083170.1	hypotheticalproteinMTR_1g083170[Medicagotruncatula]
scaffold3181|size48965|quiver_38205_43971_ID=g2627	234.121	-2.17993	1.35059e-07	0	scaffold3181|size48965|quiver_38205_43971_ID=g2627	XP_013469044.1	Medtr1g083120.5	transcriptionfactorjumonjidomainprotein[Medicagotruncatula]	F:GO:0008270	F:zinc ion binding
scaffold319|size792139|quiver_347172_350183_ID=g120983	5191.04	-2.01175	2.48735e-07	0.16	scaffold319|size792139|quiver_347172_350183_ID=g120983	XP_003624683.1	Medtr7g086340.1	dehydrin[Medicagotruncatula]
scaffold3199|size47779|quiver_25818_28831_ID=g122790	260.914	-2.34798	7.54037e-07	0	scaffold3199|size47779|quiver_25818_28831_ID=g122790	XP_003614938.2	Medtr5g061520.1	glycerol-3-phosphateacyltransferase[Medicagotruncatula]	F:GO:0090447; P:GO:0010143; C:GO:0016021; F:GO:0016791; F:GO:0004366; P:GO:0016311	F:glycerol-3-phosphate 2-O-acyltransferase activity; P:cutin biosynthetic process; C:integral component of membrane; F:phosphatase activity; F:glycerol-3-phosphate O-acyltransferase activity; P:dephosphorylation
scaffold32|size1816173|quiver_781312_786297_ID=g32752	251.544	-2.15687	0.000749342	0	scaffold32|size1816173|quiver_781312_786297_ID=g32752	XP_013451221.1	Medtr6g016790.1	glycosidehydrolasefamily81protein[Medicagotruncatula]	F:GO:0052861; F:GO:0052862; P:GO:0006076; F:GO:0042973; C:GO:0009986	F:glucan endo-1,3-beta-glucanase activity, C-3 substituted reducing group; F:glucan endo-1,4-beta-glucanase activity, C-3 substituted reducing group; P:(1->3)-beta-D-glucan catabolic process; F:glucan endo-1,3-beta-D-glucosidase activity; C:cell surface
scaffold321|size1251694|quiver_985021_985715_ID=g115998	90.3451	-2.83795	3.15439e-06	7e-177	scaffold321|size1251694|quiver_985021_985715_ID=g115998	XP_013458282.1	Medtr4g120450.1	DnaJheatshockamino-terminaldomainprotein[Medicagotruncatula]	C:GO:0005829	C:cytosol
scaffold3221|size47078|quiver_4297_7051_ID=g63657	574.236	-2.37857	4.77297e-07	2e-36	scaffold3221|size47078|quiver_4297_7051_ID=g63657	XP_003608277.1	Medtr0027s0230.1	17.6kDaclassIheatshockprotein[Medicagotruncatula]
scaffold324|size571946|quiver_70500_72341_ID=g107683	167.417	-2.06866	0.0016953	999999	scaffold324|size571946|quiver_70500_72341_ID=g107683	genbank	Medtr4g133110.1	No_hits_found
scaffold325|size1323470|quiver_1141682_1148491_ID=g104680	140.778	-2.32742	0.000944152	3e-87	scaffold325|size1323470|quiver_1141682_1148491_ID=g104680	XP_003606099.1	Medtr4g052040.1	ovatetranscriptionalrepressor[Medicagotruncatula]
scaffold3260|size120953|quiver_117694_118311_ID=g130024	302.074	-2.17944	1.62166e-07	0	scaffold3260|size120953|quiver_117694_118311_ID=g130024	XP_003593145.1	Medtr2g008240.1	beta-xylosidase/alpha-L-arabinofuranosidase-likeprotein[Medicagotruncatula]	P:GO:0045493; F:GO:0009044; C:GO:0016021; F:GO:0046556; P:GO:0031222; C:GO:0009505; C:GO:0005578	P:xylan catabolic process; F:xylan 1,4-beta-xylosidase activity; C:integral component of membrane; F:alpha-L-arabinofuranosidase activity; P:arabinan catabolic process; C:plant-type cell wall; C:proteinaceous extracellular matrix
scaffold328|size684938|quiver_466304_469096_ID=g96878	583.129	-2.03108	4.43872e-07	0	scaffold328|size684938|quiver_466304_469096_ID=g96878	XP_003593145.1	Medtr2g008240.1	beta-xylosidase/alpha-L-arabinofuranosidase-likeprotein[Medicagotruncatula]	P:GO:0045493; F:GO:0009044; C:GO:0016021; F:GO:0046556; P:GO:0031222; C:GO:0009505; C:GO:0005578	P:xylan catabolic process; F:xylan 1,4-beta-xylosidase activity; C:integral component of membrane; F:alpha-L-arabinofuranosidase activity; P:arabinan catabolic process; C:plant-type cell wall; C:proteinaceous extracellular matrix
scaffold330|size1074699|quiver_527110_533649_ID=g91008	2119.87	-2.60799	4.44708e-15	0	scaffold330|size1074699|quiver_527110_533649_ID=g91008	XP_003609313.1	Medtr4g114340.1	peptide/nitratetransporter[Medicagotruncatula]	P:GO:0006857; C:GO:0016021; F:GO:0005215	P:oligopeptide transport; C:integral component of membrane; F:transporter activity
scaffold331|size1105193|quiver_1086837_1088427_ID=g88402	64.462	-2.78153	4.01215e-05	5e-126	scaffold331|size1105193|quiver_1086837_1088427_ID=g88402	XP_003601776.1	Medtr3g085270.1	polysaccharidebiosynthesisprotein[Medicagotruncatula]	C:GO:0016020	C:membrane
scaffold3315|size42744|quiver_13946_14601_ID=g152574	117.29	-7.91113	6.91597e-14	1e-37	scaffold3315|size42744|quiver_13946_14601_ID=g152574	XP_013446888.1	Medtr8g494210.2	auxilin-likeprotein[Medicagotruncatula]	F:GO:0016740	F:transferase activity
scaffold3315|size42744|quiver_19396_23473_ID=g152575	240.408	-2.11806	3.75551e-05	3e-41	scaffold3315|size42744|quiver_19396_23473_ID=g152575	XP_013454512.1	Medtr4g006730.1	majorintrinsicprotein(MIP)familytransporter[Medicagotruncatula]	C:GO:0005887; P:GO:0006833; F:GO:0015254; P:GO:0009992; P:GO:0015793; P:GO:0034220; F:GO:0015250	C:integral component of plasma membrane; P:water transport; F:glycerol channel activity; P:cellular water homeostasis; P:glycerol transport; P:ion transmembrane transport; F:water channel activity
scaffold332|size1695346|quiver_37861_47201_ID=g85497	836.453	-2.36674	1.30664e-05	2e-123	scaffold332|size1695346|quiver_37861_47201_ID=g85497	XP_003604218.1	Medtr4g006730.1	majorintrinsicprotein(MIP)familytransporter[Medicagotruncatula]	C:GO:0016021; P:GO:0006810; F:GO:0005215	C:integral component of membrane; P:transport; F:transporter activity
scaffold335|size562629|quiver_228170_228925_ID=g77771	11015	-2.59862	1.34564e-06	0	scaffold335|size562629|quiver_228170_228925_ID=g77771	XP_003594882.2	Medtr2g035780.1	cellulosesynthase-likeprotein[Medicagotruncatula]	F:GO:0046872; C:GO:0016021; F:GO:0016760; P:GO:0030244; P:GO:0071555; P:GO:0050832; P:GO:0009834; P:GO:0042742; C:GO:0005886	F:metal ion binding; C:integral component of membrane; F:cellulose synthase (UDP-forming) activity; P:cellulose biosynthetic process; P:cell wall organization; P:defense response to fungus; P:plant-type secondary cell wall biogenesis; P:defense response to bacterium; C:plasma membrane
scaffold338|size1018420|quiver_12116_21066_ID=g69771	120.29	-2.50778	6.77698e-06	8e-122	scaffold338|size1018420|quiver_12116_21066_ID=g69771	XP_003616539.1	Medtr5g081560.1	RING/FYVE/PHDzincfingerprotein[Medicagotruncatula]	F:GO:0008270; C:GO:0016021	F:zinc ion binding; C:integral component of membrane
scaffold338|size1018420|quiver_230001_230708_ID=g69795	2918.81	-2.06087	3.92865e-05	0	scaffold338|size1018420|quiver_230001_230708_ID=g69795	XP_003603871.1	Medtr3g116080.1	papainfamilycysteineprotease[Medicagotruncatula]	C:GO:0005615; F:GO:0004197; P:GO:0051603; C:GO:0005764	C:extracellular space; F:cysteine-type endopeptidase activity; P:proteolysis involved in cellular protein catabolic process; C:lysosome
scaffold34|size1736558|quiver_1641375_1644092_ID=g27794	108.04	-2.25565	0.0029224	6e-06	scaffold34|size1736558|quiver_1641375_1644092_ID=g27794	XP_013459112.1	Medtr3g026160.1	leguminosingroup485secretedpeptide[Medicagotruncatula]
scaffold34|size1736558|quiver_1662745_1665869_ID=g27795	113.938	-2.49184	0.00025629	3e-29	scaffold34|size1736558|quiver_1662745_1665869_ID=g27795	XP_013459118.1	Medtr3g026230.1	leguminosingroup485secretedpeptide[Medicagotruncatula]
scaffold345|size556146|quiver_214917_217387_ID=g51475	77.0072	-2.13582	0.00232884	1e-175	scaffold345|size556146|quiver_214917_217387_ID=g51475	XP_013444557.1	Medtr8g024520.1	RNA-binding(RRM/RBD/RNPmotif)familyprotein[Medicagotruncatula]	F:GO:0000166; F:GO:0003676	F:nucleotide binding; F:nucleic acid binding
scaffold346|size2037323|quiver_1067539_1068701_ID=g49022	3371.65	-2.11608	7.42462e-05	9e-172	scaffold346|size2037323|quiver_1067539_1068701_ID=g49022	XP_003590529.1	Medtr1g068810.1	solubleinorganicpyrophosphatase[Medicagotruncatula]	F:GO:0000287; F:GO:0004427; C:GO:0005737; P:GO:0006796	F:magnesium ion binding; F:inorganic diphosphatase activity; C:cytoplasm; P:phosphate-containing compound metabolic process
scaffold346|size2037323|quiver_38050_41381_ID=g48894	86.9196	-3.27533	2.70443e-06	0	scaffold346|size2037323|quiver_38050_41381_ID=g48894	XP_003618831.1	Medtr6g023590.1	short-chainalcoholdehydrogenase[Medicagotruncatula]	F:GO:0016491; P:GO:0055114	F:oxidoreductase activity; P:oxidation-reduction process
scaffold346|size2037323|quiver_770937_774125_ID=g48989	281.093	-2.00724	0.00195012	8e-109	scaffold346|size2037323|quiver_770937_774125_ID=g48989	XP_003625192.1	Medtr1g075790.1	nucleolargar2-likeprotein[Medicagotruncatula]	P:GO:0006999; F:GO:0017056; C:GO:0044611; P:GO:0000059; C:GO:0005886	P:nuclear pore organization; F:structural constituent of nuclear pore; C:nuclear pore inner ring; P:protein import into nucleus, docking; C:plasma membrane
scaffold347|size598427|quiver_430270_435187_ID=g46403	876.776	-2.18637	1.19589e-05	0	scaffold347|size598427|quiver_430270_435187_ID=g46403	XP_013451394.1	Medtr6g022830.1	ankyrinrepeatprotein[Medicagotruncatula]	F:GO:0016874	F:ligase activity
scaffold351|size552446|quiver_132338_133731_ID=g35982	1349.9	-2.63218	2.40739e-09	0	scaffold351|size552446|quiver_132338_133731_ID=g35982	XP_013457425.1	Medtr4g094848.1	filament-likeplantprotein[Medicagotruncatula]
scaffold351|size552446|quiver_246170_250601_ID=g35995	197.935	-2.28957	0.000921189	8e-120	scaffold351|size552446|quiver_246170_250601_ID=g35995	XP_013455336.1	Medtr4g035905.1	plantinvertase/pectinmethylesteraseinhibitor[Medicagotruncatula]	P:GO:0043086; F:GO:0004857; F:GO:0030599	P:negative regulation of catalytic activity; F:enzyme inhibitor activity; F:pectinesterase activity
scaffold352|size870284|quiver_44102_48431_ID=g33345	127.16	-2.97621	0.000414397	3e-134	scaffold352|size870284|quiver_44102_48431_ID=g33345	XP_003616287.1	Medtr5g078250.1	replicationfactor-Acarboxy-terminaldomainprotein[Medicagotruncatula]
scaffold364|size1011532|quiver_598828_602847_ID=g3365	1064.21	-2.10823	0.00102541	3e-138	scaffold364|size1011532|quiver_598828_602847_ID=g3365	XP_003591806.1	Medtr1g093240.2	auxin-responsiveAUX/IAAfamilyprotein[Medicagotruncatula]	C:GO:0005634; P:GO:0006351; P:GO:0006355; P:GO:0009734	C:nucleus; P:transcription, DNA-templated; P:regulation of transcription, DNA-templated; P:auxin-activated signaling pathway
scaffold368|size542245|quiver_79942_82941_ID=g158330	806.776	-2.13886	5.19481e-09	0	scaffold368|size542245|quiver_79942_82941_ID=g158330	XP_003626182.2	Medtr7g112420.1	P-loopnucleosidetriphosphatehydrolasesuperfamilyprotein[Medicagotruncatula]	F:GO:0005524; F:GO:0003777; P:GO:0007018; C:GO:0005874; F:GO:0008017	F:ATP binding; F:microtubule motor activity; P:microtubule-based movement; C:microtubule; F:microtubule binding
scaffold37|size1072051|quiver_392095_394702_ID=g20340	266.734	-3.41747	1.85955e-16	0	scaffold37|size1072051|quiver_392095_394702_ID=g20340	XP_003602860.2	Medtr3g099740.1	purinepermease-likeprotein[Medicagotruncatula]	C:GO:0016021; P:GO:0006810; F:GO:0005215	C:integral component of membrane; P:transport; F:transporter activity
scaffold374|size865301|quiver_573487_578711_ID=g143616	143.277	-2.51595	0.00021266	0	scaffold374|size865301|quiver_573487_578711_ID=g143616	XP_003602785.1	Medtr3g098980.1	omega-hydroxypalmitateO-feruloyltransferase[Medicagotruncatula]	P:GO:0052325; F:GO:0047672; F:GO:0047172; P:GO:0010345	P:cell wall pectin biosynthetic process; F:anthranilate N-benzoyltransferase activity; F:shikimate O-hydroxycinnamoyltransferase activity; P:suberin biosynthetic process
scaffold375|size1329316|quiver_929069_930841_ID=g141084	367.787	-2.55814	6.51183e-10	0	scaffold375|size1329316|quiver_929069_930841_ID=g141084	XP_013465533.1	Medtr2g102243.1	sulfate/bicarbonate/oxalateexchangerandtransportersat-1[Medicagotruncatula]	C:GO:0005887; F:GO:0008271; P:GO:1902358	C:integral component of plasma membrane; F:secondary active sulfate transmembrane transporter activity; P:sulfate transmembrane transport
scaffold3763|size26177|quiver_6233_7561_ID=g152617	2032.34	-2.20355	0.000127927	0	scaffold3763|size26177|quiver_6233_7561_ID=g152617	XP_003597715.1	Medtr2g101500.1	auxin-responsiveAUX/IAAfamilyprotein[Medicagotruncatula]	C:GO:0005634; P:GO:0006351; P:GO:0006355; P:GO:0009734	C:nucleus; P:transcription, DNA-templated; P:regulation of transcription, DNA-templated; P:auxin-activated signaling pathway
scaffold3777|size25795|quiver_14700_16881_ID=g117816	1604.58	-2.27092	2.59559e-08	0	scaffold3777|size25795|quiver_14700_16881_ID=g117816	XP_003591877.1	Medtr1g094780.1	phenylalanineammonia-lyase-likeprotein[Medicagotruncatula]	P:GO:0006559; C:GO:0005737; F:GO:0045548; P:GO:0009800	P:L-phenylalanine catabolic process; C:cytoplasm; F:phenylalanine ammonia-lyase activity; P:cinnamic acid biosynthetic process
scaffold379|size1139743|quiver_344712_345487_ID=g130834	1837.19	-2.42445	2.61874e-05	0	scaffold379|size1139743|quiver_344712_345487_ID=g130834	XP_013467363.1	Medtr1g050448.1	Pmr5/Cas1pGDSL/SGNH-likeacyl-esterasefamilyprotein[Medicagotruncatula]	C:GO:0016021; C:GO:0005794; P:GO:0071554; F:GO:0016413	C:integral component of membrane; C:Golgi apparatus; P:cell wall organization or biogenesis; F:O-acetyltransferase activity
scaffold38|size1596775|quiver_1465242_1469780_ID=g18035	193.891	-2.32946	0.00090062	1e-99	scaffold38|size1596775|quiver_1465242_1469780_ID=g18035	XP_003608560.1	Medtr4g097480.1	hypotheticalproteinMTR_4g097480[Medicagotruncatula]
scaffold3826|size40217|quiver_9339_10171_ID=g154947	457.53	-2.38763	0.000260625	0	scaffold3826|size40217|quiver_9339_10171_ID=g154947	XP_013452074.1	Medtr6g445110.1	plant/T8K14-16protein[Medicagotruncatula]
scaffold384|size637154|quiver_542607_543597_ID=g118502	89.7912	-4.22183	1.1419e-08	4e-56	scaffold384|size637154|quiver_542607_543597_ID=g118502	XP_003603747.2	Medtr3g113780.1	hypotheticalproteinMTR_3g113780[Medicagotruncatula]	C:GO:0016021	C:integral component of membrane
scaffold387|size526345|quiver_212539_218759_ID=g110478	66.4631	-2.12665	0.000231979	0	scaffold387|size526345|quiver_212539_218759_ID=g110478	XP_013462212.1	Medtr3g113840.2	hypotheticalproteinMTR_3g113840[Medicagotruncatula]
scaffold387|size526345|quiver_246944_249951_ID=g110481	277.567	-2.05311	0.000209151	0	scaffold387|size526345|quiver_246944_249951_ID=g110481	XP_003593500.1	Medtr2g012850.1	serinecarboxypeptidase-likeprotein[Medicagotruncatula]	F:GO:0004185; P:GO:0051603	F:serine-type carboxypeptidase activity; P:proteolysis involved in cellular protein catabolic process
scaffold39|size1855183|quiver_1073344_1081634_ID=g14983	1663.07	-2.58577	8.82197e-06	5e-130	scaffold39|size1855183|quiver_1073344_1081634_ID=g14983	XP_013444327.1	Medtr8g016370.1	chaperoninCPN60-likeprotein[Medicagotruncatula]	C:GO:0016021	C:integral component of membrane
scaffold39|size1855183|quiver_1820268_1822094_ID=g15077	101.434	-2.21131	0.00676494	7e-50	scaffold39|size1855183|quiver_1820268_1822094_ID=g15077	XP_003601904.1	Medtr3g086640.1	hypotheticalproteinMTR_3g086640[Medicagotruncatula]
scaffold39|size1855183|quiver_418332_427665_ID=g14898	642.907	-2.26215	0.000146894	3e-86	scaffold39|size1855183|quiver_418332_427665_ID=g14898	XP_013444870.1	Medtr8g031370.1	carboxy-terminalregionremorin[Medicagotruncatula]
scaffold393|size1340070|quiver_848401_849622_ID=g93999	229.174	-2.13982	0.000119643	0	scaffold393|size1340070|quiver_848401_849622_ID=g93999	XP_003604615.1	Medtr4g015080.1	proton-dependentoligopeptidetransportfamilyprotein[Medicagotruncatula]	P:GO:0006857; C:GO:0016021; F:GO:0005215	P:oligopeptide transport; C:integral component of membrane; F:transporter activity
scaffold394|size594675|quiver_39776_52790_ID=g91096	2690.96	-2.54068	6.88004e-05	0	scaffold394|size594675|quiver_39776_52790_ID=g91096	XP_013447669.1	Medtr7g015960.1	COBRA-likeprotein2precursor[Medicagotruncatula]	C:GO:0016021; P:GO:0010215; P:GO:0016049; C:GO:0031225	C:integral component of membrane; P:cellulose microfibril organization; P:cell growth; C:anchored component of membrane
scaffold399|size1034464|quiver_776163_776684_ID=g77926	1094.13	-2.31219	1.48509e-05	0	scaffold399|size1034464|quiver_776163_776684_ID=g77926	XP_003605994.1	Medtr4g050590.1	FAF-likeprotein[Medicagotruncatula]
scaffold399|size1034464|quiver_784413_784997_ID=g77929	660.707	-2.37242	2.65301e-06	0	scaffold399|size1034464|quiver_784413_784997_ID=g77929	XP_003590443.2	Medtr1g062200.1	myosinheavychain-likeprotein,putative[Medicagotruncatula]
scaffold4|size4032595|quiver_2330998_2334998_ID=g106911	379.546	-2.35379	0.00028507	1e-176	scaffold4|size4032595|quiver_2330998_2334998_ID=g106911	XP_003622856.1	Medtr7g055560.1	transmembraneprotein,putative[Medicagotruncatula]	C:GO:0016021	C:integral component of membrane
scaffold4|size4032595|quiver_2894570_2902842_ID=g106969	292.762	-2.0727	4.7027e-07	0	scaffold4|size4032595|quiver_2894570_2902842_ID=g106969	XP_003594102.2	Medtr2g021400.1	mediatorofRNApolymeraseIItranscriptionsubunit33A[Medicagotruncatula]	C:GO:0016021	C:integral component of membrane
scaffold4|size4032595|quiver_2930937_2936327_ID=g106971	429.067	-2.25835	1.83939e-06	0	scaffold4|size4032595|quiver_2930937_2936327_ID=g106971	XP_003618434.1	Medtr6g009480.1	pathogenesis-relatedthaumatinfamilyprotein[Medicagotruncatula]	C:GO:0016021	C:integral component of membrane
scaffold4|size4032595|quiver_3112480_3114639_ID=g106998	223.971	-2.22003	8.48046e-05	0	scaffold4|size4032595|quiver_3112480_3114639_ID=g106998	XP_003618377.1	Medtr6g008800.1	ABCtransporterBfamilyprotein[Medicagotruncatula]	F:GO:0005524; F:GO:0042626; P:GO:0055085; C:GO:0016021	F:ATP binding; F:ATPase activity, coupled to transmembrane movement of substances; P:transmembrane transport; C:integral component of membrane
scaffold401|size516346|quiver_334915_343563_ID=g72614	410.173	-2.68262	4.4345e-08	0	scaffold401|size516346|quiver_334915_343563_ID=g72614	XP_003618370.2	Medtr6g008690.1	peptide/nitratetransporterplant-likeprotein[Medicagotruncatula]	C:GO:0016021; P:GO:0006810; F:GO:0005215	C:integral component of membrane; P:transport; F:transporter activity
scaffold402|size515575|quiver_190816_192116_ID=g69918	138.558	-3.54659	4.36814e-08	0	scaffold402|size515575|quiver_190816_192116_ID=g69918	XP_003618349.1	Medtr6g008480.1	matrixmetalloproteinase[Medicagotruncatula]	F:GO:0008270; P:GO:0006508; C:GO:0031012; F:GO:0004222	F:zinc ion binding; P:proteolysis; C:extracellular matrix; F:metalloendopeptidase activity
scaffold405|size772964|quiver_389101_394136_ID=g61947	931.568	-2.43059	1.76687e-06	0	scaffold405|size772964|quiver_389101_394136_ID=g61947	XP_003625275.1	Medtr7g093370.1	peroxidasefamilyprotein[Medicagotruncatula]	F:GO:0004601; P:GO:0006979; F:GO:0046872; P:GO:0098869; P:GO:0055114; C:GO:0005576; F:GO:0020037; P:GO:0042744	F:peroxidase activity; P:response to oxidative stress; F:metal ion binding; P:cellular oxidant detoxification; P:oxidation-reduction process; C:extracellular region; F:heme binding; P:hydrogen peroxide catabolic process
scaffold405|size772964|quiver_400937_402216_ID=g61948	63.8808	-3.62982	6.14836e-06	0	scaffold405|size772964|quiver_400937_402216_ID=g61948	XP_013447551.1	Medtr7g011663.1	copalyldiphosphatesynthase[Medicagotruncatula]	F:GO:0000287; F:GO:0009905; C:GO:0009507; P:GO:0009686; F:GO:0010333	F:magnesium ion binding; F:ent-copalyl diphosphate synthase activity; C:chloroplast; P:gibberellin biosynthetic process; F:terpene synthase activity
scaffold405|size772964|quiver_404820_406066_ID=g61949	79.3773	-2.10458	0.000209151	0	scaffold405|size772964|quiver_404820_406066_ID=g61949	XP_003601693.1	Medtr3g084400.1	xyloglucangalactosyltransferaseKATAMARI-likeprotein[Medicagotruncatula]	F:GO:0016757; C:GO:0005618; C:GO:0016021	F:transferase activity, transferring glycosyl groups; C:cell wall; C:integral component of membrane
scaffold405|size772964|quiver_604193_610813_ID=g61973	341.243	-2.23824	0.0062519	0	scaffold405|size772964|quiver_604193_610813_ID=g61973	XP_003601776.1	Medtr3g085270.1	polysaccharidebiosynthesisprotein[Medicagotruncatula]	P:GO:0045492; C:GO:0016021	P:xylan biosynthetic process; C:integral component of membrane
scaffold417|size507969|quiver_385065_388806_ID=g30970	132.139	-2.58663	4.07515e-08	0	scaffold417|size507969|quiver_385065_388806_ID=g30970	XP_003601817.2	Medtr3g085710.1	WRKYtranscriptionfactor-likeprotein[Medicagotruncatula]
scaffold417|size507969|quiver_65656_66437_ID=g30922	1788.25	-2.05783	0.00011953	0	scaffold417|size507969|quiver_65656_66437_ID=g30922	XP_003612092.1	Medtr5g021190.1	beta-galactosidase[Medicagotruncatula]	P:GO:0005975; C:GO:0005618; F:GO:0030246; C:GO:0005773; F:GO:0004565	P:carbohydrate metabolic process; C:cell wall; F:carbohydrate binding; C:vacuole; F:beta-galactosidase activity
scaffold419|size596162|quiver_313601_316615_ID=g25823	368.532	-2.57411	5.35391e-08	0	scaffold419|size596162|quiver_313601_316615_ID=g25823	XP_003612103.1	Medtr5g021290.1	LRRreceptor-likekinasefamilyprotein[Medicagotruncatula]	P:GO:0016310; F:GO:0016301	P:phosphorylation; F:kinase activity
scaffold422|size596965|quiver_89146_91212_ID=g18657	65.2406	-2.74485	9.29258e-06	1e-143	scaffold422|size596965|quiver_89146_91212_ID=g18657	XP_003592125.1	Medtr1g099010.1	vacuolarirontransporter-likeprotein[Medicagotruncatula]	C:GO:0005623; F:GO:0005381; P:GO:0071421; C:GO:0016021; F:GO:0005384; P:GO:0006880; P:GO:0030026; P:GO:0071281; P:GO:0034755	C:cell; F:iron ion transmembrane transporter activity; P:manganese ion transmembrane transport; C:integral component of membrane; F:manganese ion transmembrane transporter activity; P:intracellular sequestering of iron ion; P:cellular manganese ion homeostasis; P:cellular response to iron ion; P:iron ion transmembrane transport
scaffold424|size1175769|quiver_888588_889357_ID=g13095	9378.58	-2.27285	1.28991e-07	2e-25	scaffold424|size1175769|quiver_888588_889357_ID=g13095	XP_003592098.1	Medtr1g098680.1	ABA/WDSinducedprotein[Medicagotruncatula]	P:GO:0006950	P:response to stress
scaffold431|size760299|quiver_722101_723245_ID=g161015	145.166	-2.39764	4.42804e-06	0	scaffold431|size760299|quiver_722101_723245_ID=g161015	XP_013450988.1	Medtr6g013440.1	UDP-glucosyltransferasefamilyprotein[Medicagotruncatula]	F:GO:0016758; P:GO:0008152	F:transferase activity, transferring hexosyl groups; P:metabolic process
scaffold439|size743662|quiver_63895_68181_ID=g141160	537.838	-2.17389	0.00731135	0.0001	scaffold439|size743662|quiver_63895_68181_ID=g141160	XP_013455935.1	Medtr4g051502.1	transmembraneprotein,putative[Medicagotruncatula]	C:GO:0016020; C:GO:0016021	C:membrane; C:integral component of membrane
scaffold442|size686366|quiver_487696_489944_ID=g133356	59.7375	-2.97833	5.99942e-05	2e-118	scaffold442|size686366|quiver_487696_489944_ID=g133356	XP_003621332.2	Medtr7g103990.1	albumin-2protein[Medicagotruncatula]	F:GO:0005509; C:GO:0005829; F:GO:0045735; F:GO:0020037	F:calcium ion binding; C:cytosol; F:nutrient reservoir activity; F:heme binding
scaffold443|size519571|quiver_140679_146361_ID=g130959	218.294	-3.04344	7.10864e-11	6e-120	scaffold443|size519571|quiver_140679_146361_ID=g130959	XP_003617202.1	Medtr5g088990.1	plastocyanin-likedomainprotein[Medicagotruncatula]	F:GO:0009055; C:GO:0016021; C:GO:0046658	F:electron carrier activity; C:integral component of membrane; C:anchored component of plasma membrane
scaffold4470|size16713|quiver_6586_7469_ID=g145317	813.841	-2.2869	5.05118e-05	0	scaffold4470|size16713|quiver_6586_7469_ID=g145317	XP_013469959.1	Medtr1g106005.1	tubulinbeta-1chain[Medicagotruncatula]	F:GO:0005525; C:GO:0005737; F:GO:0003924; F:GO:0005200; C:GO:0005874; P:GO:0007017	F:GTP binding; C:cytoplasm; F:GTPase activity; F:structural constituent of cytoskeleton; C:microtubule; P:microtubule-based process
scaffold4472|size16663|quiver_11716_15439_ID=g140139	333.116	-2.63136	4.2433e-08	1e-171	scaffold4472|size16663|quiver_11716_15439_ID=g140139	XP_003614232.1	Medtr5g046750.1	plant/F4N2-9protein,putative[Medicagotruncatula]	F:GO:0000287; F:GO:0004427; C:GO:0005737; P:GO:0006796	F:magnesium ion binding; F:inorganic diphosphatase activity; C:cytoplasm; P:phosphate-containing compound metabolic process
scaffold450|size517728|quiver_440677_445710_ID=g113418	107.506	-2.48407	8.4383e-05	0	scaffold450|size517728|quiver_440677_445710_ID=g113418	XP_003621316.2	Medtr7g011800.1	cyclin-dependentkinaseC[Medicagotruncatula]	F:GO:0005524; F:GO:0004693; P:GO:0051726; P:GO:0006468	F:ATP binding; F:cyclin-dependent protein serine/threonine kinase activity; P:regulation of cell cycle; P:protein phosphorylation
scaffold459|size485626|quiver_471325_475796_ID=g88556	629.104	-3.08986	1.25831e-13	7e-74	scaffold459|size485626|quiver_471325_475796_ID=g88556	XP_013467493.1	Medtr1g052045.1	hypotheticalproteinMTR_1g052045[Medicagotruncatula]	F:GO:0003676; F:GO:0003964; F:GO:0008270; P:GO:0015074; P:GO:0006278	F:nucleic acid binding; F:RNA-directed DNA polymerase activity; F:zinc ion binding; P:DNA integration; P:RNA-dependent DNA biosynthetic process
scaffold459|size485626|quiver_476269_477466_ID=g88557	87.323	-3.5928	0.0226898	0	scaffold459|size485626|quiver_476269_477466_ID=g88557	XP_013463822.1	Medtr2g450060.1	replicationfactor-Acarboxy-terminaldomainprotein[Medicagotruncatula]	P:GO:0016310; C:GO:0005840; F:GO:0016301	P:phosphorylation; C:ribosome; F:kinase activity
scaffold46|size1397834|quiver_762073_764276_ID=g162661	494.462	-4.23166	2.7638e-25	2e-104	scaffold46|size1397834|quiver_762073_764276_ID=g162661	XP_013445246.1	Medtr8g045695.1	polyketidecyclase/dehydraseandlipidtransporter[Medicagotruncatula]	P:GO:0009607; P:GO:0006952	P:response to biotic stimulus; P:defense response
scaffold464|size811550|quiver_369177_371217_ID=g75129	422.808	-2.4418	3.93882e-10	0	scaffold464|size811550|quiver_369177_371217_ID=g75129	XP_003625490.1	Medtr7g099710.1	fusaricacidresistancefamilyprotein[Medicagotruncatula]	C:GO:0016021	C:integral component of membrane
scaffold47|size1113868|quiver_305031_306978_ID=g160227	165.018	-3.30283	4.75183e-08	0	scaffold47|size1113868|quiver_305031_306978_ID=g160227	XP_003625520.1	Medtr7g100050.1	nodulinMtN21/EamA-liketransporterfamilyprotein[Medicagotruncatula]	P:GO:0055085; F:GO:0022857; C:GO:0016021; C:GO:0005886	P:transmembrane transport; F:transmembrane transporter activity; C:integral component of membrane; C:plasma membrane
scaffold475|size480274|quiver_434268_435762_ID=g46542	1331.58	-2.09943	0.00092483	0	scaffold475|size480274|quiver_434268_435762_ID=g46542	XP_003626601.1	Medtr7g118170.1	3-ketoacyl-CoAsynthase-likeprotein[Medicagotruncatula]	F:GO:0016747; C:GO:0016021; P:GO:0006633	F:transferase activity, transferring acyl groups other than amino-acyl groups; C:integral component of membrane; P:fatty acid biosynthetic process
scaffold477|size812812|quiver_494285_497611_ID=g41217	5292.89	-2.27194	1.14944e-07	0	scaffold477|size812812|quiver_494285_497611_ID=g41217	XP_013460591.1	Medtr3g065980.1	DELLAdomainGRASfamilytranscriptionfactorGAI[Medicagotruncatula]	P:GO:0010187; P:GO:0042538; P:GO:0006351; F:GO:0000989; P:GO:0006355; P:GO:0009863; F:GO:0043565; P:GO:0009867; P:GO:0009723; P:GO:0009938; C:GO:0005634; F:GO:0003700; P:GO:0009737; P:GO:2000377; P:GO:2000033	P:negative regulation of seed germination; P:hyperosmotic salinity response; P:transcription, DNA-templated; F:transcription factor activity, transcription factor binding; P:regulation of transcription, DNA-templated; P:salicylic acid mediated signaling pathway; F:sequence-specific DNA binding; P:jasmonic acid mediated signaling pathway; P:response to ethylene; P:negative regulation of gibberelli…
scaffold481|size1487553|quiver_300010_302032_ID=g31027	745.538	-2.23044	3.3527e-07	0	scaffold481|size1487553|quiver_300010_302032_ID=g31027	XP_003625183.2	Medtr7g092360.3	Serine/Threoninekinasefamilyprotein[Medicagotruncatula]	F:GO:0005524; F:GO:0004674; P:GO:0006468	F:ATP binding; F:protein serine/threonine kinase activity; P:protein phosphorylation
scaffold481|size1487553|quiver_794844_797226_ID=g31093	375.521	-2.19379	9.52851e-06	0	scaffold481|size1487553|quiver_794844_797226_ID=g31093	XP_003625189.1	Medtr7g092430.1	LRRreceptor-likekinasefamilyprotein[Medicagotruncatula]	F:GO:0005524; C:GO:0016021; F:GO:0004672; P:GO:0006468	F:ATP binding; C:integral component of membrane; F:protein kinase activity; P:protein phosphorylation
scaffold482|size490971|quiver_102263_103601_ID=g28613	290.136	-2.08772	9.60105e-05	0	scaffold482|size490971|quiver_102263_103601_ID=g28613	XP_003622814.1	Medtr7g052820.1	actin-bindingcalponin-like(CH)domainprotein[Medicagotruncatula]	F:GO:0003779	F:actin binding
scaffold483|size611929|quiver_434194_435344_ID=g25915	1014.4	-2.03091	0.00485573	2e-158	scaffold483|size611929|quiver_434194_435344_ID=g25915	XP_003621257.1	Medtr7g011060.1	expansinA10[Medicagotruncatula]	P:GO:0009826; P:GO:0080022; C:GO:0005618; C:GO:0016020; P:GO:0009664; C:GO:0005576	P:unidimensional cell growth; P:primary root development; C:cell wall; C:membrane; P:plant-type cell wall organization; C:extracellular region
scaffold486|size821207|quiver_500003_500968_ID=g18788	4416.59	-2.41286	5.97061e-07	0	scaffold486|size821207|quiver_500003_500968_ID=g18788	XP_013460591.1	Medtr3g065980.1	DELLAdomainGRASfamilytranscriptionfactorGAI[Medicagotruncatula]	P:GO:0010187; P:GO:0042538; P:GO:0006351; F:GO:0000989; P:GO:0006355; P:GO:0009863; F:GO:0043565; P:GO:0009867; P:GO:0009723; P:GO:0009938; C:GO:0005634; F:GO:0003700; P:GO:0009737; P:GO:2000377; P:GO:2000033	P:negative regulation of seed germination; P:hyperosmotic salinity response; P:transcription, DNA-templated; F:transcription factor activity, transcription factor binding; P:regulation of transcription, DNA-templated; P:salicylic acid mediated signaling pathway; F:sequence-specific DNA binding; P:jasmonic acid mediated signaling pathway; P:response to ethylene; P:negative regulation of gibberelli…
scaffold489|size475577|quiver_445386_448359_ID=g10576	73.0574	-2.12322	0.0208437	0	scaffold489|size475577|quiver_445386_448359_ID=g10576	XP_003630316.1	Medtr8g094290.1	transmembraneaminoacidtransporterfamilyprotein[Medicagotruncatula]	C:GO:0016021; F:GO:0015171; C:GO:0005886; P:GO:0003333	C:integral component of membrane; F:amino acid transmembrane transporter activity; C:plasma membrane; P:amino acid transmembrane transport
scaffold489|size475577|quiver_63195_75571_ID=g10527	363.586	-2.5791	3.57634e-06	0	scaffold489|size475577|quiver_63195_75571_ID=g10527	XP_003630136.1	Medtr8g092190.2	nucleotide/sugartransporterfamilyprotein[Medicagotruncatula]	F:GO:0005338; P:GO:0015780; C:GO:0016021; P:GO:0008643; P:GO:1901679	F:nucleotide-sugar transmembrane transporter activity; P:nucleotide-sugar transport; C:integral component of membrane; P:carbohydrate transport; P:nucleotide transmembrane transport
scaffold49|size1456268|quiver_1326589_1328841_ID=g155196	1164.11	-2.21256	1.00602e-06	2e-168	scaffold49|size1456268|quiver_1326589_1328841_ID=g155196	XP_013456138.1	Medtr4g063975.1	expansinA10[Medicagotruncatula]	C:GO:0005618; C:GO:0016020; P:GO:0009664; C:GO:0005576	C:cell wall; C:membrane; P:plant-type cell wall organization; C:extracellular region
scaffold493|size1337387|quiver_615832_623792_ID=g958	70.6481	-2.04616	0.00136157	0	scaffold493|size1337387|quiver_615832_623792_ID=g958	XP_013464515.1	Medtr0034s0170.1	trehalose-6-phosphatesynthase[Medicagotruncatula]	F:GO:0003825; P:GO:0005992	F:alpha,alpha-trehalose-phosphate synthase (UDP-forming) activity; P:trehalose biosynthetic process
scaffold50|size1066901|quiver_569385_572121_ID=g152738	552.029	-2.39704	0.000328265	0	scaffold50|size1066901|quiver_569385_572121_ID=g152738	XP_003589197.1	Medtr1g019540.1	UDP-glucuronate:xylanalpha-glucuronosyltransferase[Medicagotruncatula]	P:GO:0045492; F:GO:0015020; C:GO:0016021; C:GO:0005794; P:GO:0009834	P:xylan biosynthetic process; F:glucuronosyltransferase activity; C:integral component of membrane; C:Golgi apparatus; P:plant-type secondary cell wall biogenesis
scaffold504|size952574|quiver_509484_510074_ID=g138514	87.7063	-2.22512	0.00012146	7e-27	scaffold504|size952574|quiver_509484_510074_ID=g138514	XP_003628521.1	Medtr8g060850.1	metallothionein-likeproteintype3[Medicagotruncatula]	F:GO:0046872	F:metal ion binding
scaffold504|size952574|quiver_516549_517164_ID=g138516	76.9951	-2.22241	0.00267666	0	scaffold504|size952574|quiver_516549_517164_ID=g138516	XP_003622911.2	Medtr7g057170.1	LRRreceptor-likekinase[Medicagotruncatula]	F:GO:0005524; C:GO:0016021; F:GO:0004674; P:GO:0006468	F:ATP binding; C:integral component of membrane; F:protein serine/threonine kinase activity; P:protein phosphorylation
scaffold504|size952574|quiver_521976_522434_ID=g138518	145.296	-2.06795	0.000449895	5e-169	scaffold504|size952574|quiver_521976_522434_ID=g138518	XP_013455158.1	Medtr4g415290.1	glycerol-3-phosphateacyltransferase[Medicagotruncatula]	F:GO:0003841; P:GO:0008152; C:GO:0016021; F:GO:0004366	F:1-acylglycerol-3-phosphate O-acyltransferase activity; P:metabolic process; C:integral component of membrane; F:glycerol-3-phosphate O-acyltransferase activity
scaffold514|size543336|quiver_58824_62601_ID=g113440	304.794	-2.62615	6.62655e-06	0	scaffold514|size543336|quiver_58824_62601_ID=g113440	XP_013455159.1	Medtr4g415300.1	majorintrinsicprotein(MIP)familytransporter[Medicagotruncatula]	C:GO:0016021; P:GO:0006810; F:GO:0005215	C:integral component of membrane; P:transport; F:transporter activity
scaffold515|size782917|quiver_505696_516961_ID=g110654	120.35	-2.06115	0.011085	2e-114	scaffold515|size782917|quiver_505696_516961_ID=g110654	XP_013469751.1	Medtr1g102830.1	earlylight-induced-likeprotein[Medicagotruncatula]	C:GO:0031969; C:GO:0016021	C:chloroplast membrane; C:integral component of membrane
scaffold522|size925605|quiver_169421_172715_ID=g91297	151.654	-2.3442	0.000131031	0	scaffold522|size925605|quiver_169421_172715_ID=g91297	XP_003596831.1	Medtr2g086580.1	PAK-box/P21-Rho-bindingdomainRhoGTPaseactivatingprotein[Medicagotruncatula]	P:GO:0007165	P:signal transduction
scaffold522|size925605|quiver_183031_184257_ID=g91300	120.201	-2.09528	0.0013357	0	scaffold522|size925605|quiver_183031_184257_ID=g91300	XP_003606586.1	Medtr4g062170.1	3-ketoacyl-CoAsynthase-likeprotein[Medicagotruncatula]	F:GO:0016747; C:GO:0016021; P:GO:0006633	F:transferase activity, transferring acyl groups other than amino-acyl groups; C:integral component of membrane; P:fatty acid biosynthetic process
scaffold527|size458733|quiver_315749_321055_ID=g78094	1981.76	-2.45082	2.95389e-06	0	scaffold527|size458733|quiver_315749_321055_ID=g78094	XP_013450184.1	Medtr7g105850.1	eukaryoticaspartylproteasefamilyprotein[Medicagotruncatula]	F:GO:0004190; P:GO:0030163; C:GO:0016020; P:GO:0006508; C:GO:0009505	F:aspartic-type endopeptidase activity; P:protein catabolic process; C:membrane; P:proteolysis; C:plant-type cell wall
scaffold53|size2093410|quiver_1319618_1321129_ID=g145526	376.72	-2.16805	7.2938e-06	0	scaffold53|size2093410|quiver_1319618_1321129_ID=g145526	XP_013450230.1	Medtr7g106500.1	glutaredoxin(GRX)familyprotein[Medicagotruncatula]	C:GO:0005623; F:GO:0015035; F:GO:0009055; P:GO:0045454; P:GO:0055114	C:cell; F:protein disulfide oxidoreductase activity; F:electron carrier activity; P:cell redox homeostasis; P:oxidation-reduction process
scaffold53|size2093410|quiver_1614796_1617557_ID=g145567	2980.01	-2.01494	1.27541e-05	0	scaffold53|size2093410|quiver_1614796_1617557_ID=g145567	XP_013450376.1	Medtr7g108905.1	pectinesterase/pectinesteraseinhibitor[Medicagotruncatula]	P:GO:0045490; P:GO:0043086; C:GO:0005618; F:GO:0045330; F:GO:0046910; P:GO:0042545; F:GO:0030599	P:pectin catabolic process; P:negative regulation of catalytic activity; C:cell wall; F:aspartyl esterase activity; F:pectinesterase inhibitor activity; P:cell wall modification; F:pectinesterase activity
scaffold53|size2093410|quiver_733016_736426_ID=g145441	1176.61	-2.14726	0.000108244	0	scaffold53|size2093410|quiver_733016_736426_ID=g145441	XP_003625931.2	Medtr7g109130.1	P-loopnucleosidetriphosphatehydrolasesuperfamilyprotein[Medicagotruncatula]	F:GO:0016887; F:GO:0005524; F:GO:0003777; C:GO:0005871; P:GO:0007018; C:GO:0005874; F:GO:0008017	F:ATPase activity; F:ATP binding; F:microtubule motor activity; C:kinesin complex; P:microtubule-based movement; C:microtubule; F:microtubule binding
scaffold532|size730194|quiver_140722_147671_ID=g64815	258.047	-2.32025	1.2384e-10	5e-167	scaffold532|size730194|quiver_140722_147671_ID=g64815	XP_003625977.1	Medtr7g109600.1	WRKYfamilytranscriptionfactor[Medicagotruncatula]	F:GO:0003700; P:GO:0006355; F:GO:0043565	F:transcription factor activity, sequence-specific DNA binding; P:regulation of transcription, DNA-templated; F:sequence-specific DNA binding
scaffold532|size730194|quiver_290095_291067_ID=g64841	538.337	-2.36238	4.52767e-07	0	scaffold532|size730194|quiver_290095_291067_ID=g64841	XP_003626005.1	Medtr7g109920.1	galactinolsynthase[Medicagotruncatula]	P:GO:0009409; F:GO:0047216; P:GO:0006012	P:response to cold; F:inositol 3-alpha-galactosyltransferase activity; P:galactose metabolic process
scaffold533|size601244|quiver_115816_119418_ID=g62133	31775.1	-2.14812	2.8596e-09	0	scaffold533|size601244|quiver_115816_119418_ID=g62133	XP_013463622.1	Medtr2g044070.1	sucrosesynthase[Medicagotruncatula]	F:GO:0016157; P:GO:0005985	F:sucrose synthase activity; P:sucrose metabolic process
scaffold533|size601244|quiver_126096_129006_ID=g62135	82.5582	-2.51529	9.34592e-06	1e-95	scaffold533|size601244|quiver_126096_129006_ID=g62135	XP_003599280.1	Medtr3g031140.1	DUF4228domainprotein[Medicagotruncatula]
scaffold533|size601244|quiver_66036_69647_ID=g62127	296.459	-2.69936	9.46635e-10	0	scaffold533|size601244|quiver_66036_69647_ID=g62127	XP_003593114.1	Medtr2g007960.1	auxin-induced5NG4-likeprotein[Medicagotruncatula]	P:GO:0055085; F:GO:0022857; C:GO:0016021; C:GO:0005886	P:transmembrane transport; F:transmembrane transporter activity; C:integral component of membrane; C:plasma membrane
scaffold533|size601244|quiver_82636_85304_ID=g62130	375.464	-2.22605	0.000142929	0	scaffold533|size601244|quiver_82636_85304_ID=g62130	XP_003597625.1	Medtr2g100290.1	adeninenucleotidealphahydrolase-likedomainkinase[Medicagotruncatula]	F:GO:0005524; P:GO:0018108; F:GO:0004715; F:GO:0016787	F:ATP binding; P:peptidyl-tyrosine phosphorylation; F:non-membrane spanning protein tyrosine kinase activity; F:hydrolase activity
scaffold538|size454118|quiver_62233_63191_ID=g49285	85.6402	-3.9119	1.23311e-14	0	scaffold538|size454118|quiver_62233_63191_ID=g49285	XP_003597629.1	Medtr2g100350.1	inorganicpyrophosphatase[Medicagotruncatula]	F:GO:0033883; P:GO:0016311	F:pyridoxal phosphatase activity; P:dephosphorylation
scaffold543|size941702|quiver_246494_250381_ID=g36219	83.7079	-2.12166	0.0030972	9e-176	scaffold543|size941702|quiver_246494_250381_ID=g36219	XP_003614248.1	Medtr5g047050.1	adeninenucleotidealphahydrolasesuperfamilyprotein[Medicagotruncatula]	P:GO:0006950; F:GO:0016787	P:response to stress; F:hydrolase activity
scaffold544|size452970|quiver_369017_374342_ID=g33638	358.719	-2.14895	0.000651274	3e-78	scaffold544|size452970|quiver_369017_374342_ID=g33638	XP_003623161.2	Medtr7g065160.1	Lipidtransferprotein[Medicagotruncatula]	P:GO:0006508; F:GO:0008233	P:proteolysis; F:peptidase activity
scaffold547|size646221|quiver_622245_623697_ID=g26022	249.301	-2.1017	1.04201e-05	0	scaffold547|size646221|quiver_622245_623697_ID=g26022	XP_013445179.1	Medtr8g042710.1	subtilisin-likeserineprotease[Medicagotruncatula]	P:GO:0006508; F:GO:0004252	P:proteolysis; F:serine-type endopeptidase activity
scaffold549|size533130|quiver_261753_265394_ID=g21160	323.596	-2.18318	7.08164e-07	0	scaffold549|size533130|quiver_261753_265394_ID=g21160	XP_003612186.1	Medtr5g022310.1	pathogenesis-relatedthaumatinfamilyprotein[Medicagotruncatula]	C:GO:0016021	C:integral component of membrane
scaffold55|size1169985|quiver_712562_713420_ID=g140286	56.9179	-2.64258	0.00197216	0	scaffold55|size1169985|quiver_712562_713420_ID=g140286	XP_013447551.1	Medtr7g011663.1	copalyldiphosphatesynthase[Medicagotruncatula]	F:GO:0000287; F:GO:0009905; C:GO:0009507; P:GO:0009686; F:GO:0010333	F:magnesium ion binding; F:ent-copalyl diphosphate synthase activity; C:chloroplast; P:gibberellin biosynthetic process; F:terpene synthase activity
scaffold55|size1169985|quiver_871873_880154_ID=g140312	1665.79	-2.52256	6.72027e-06	5e-130	scaffold55|size1169985|quiver_871873_880154_ID=g140312	XP_013444327.1	Medtr8g016370.1	chaperoninCPN60-likeprotein[Medicagotruncatula]	C:GO:0016021	C:integral component of membrane
scaffold553|size824632|quiver_423937_427462_ID=g10637	274.62	-2.04152	1.57489e-07	0	scaffold553|size824632|quiver_423937_427462_ID=g10637	XP_013444323.1	Medtr8g016320.1	glucose-methanol-choline(GMC)oxidoreductasefamilyprotein[Medicagotruncatula]	F:GO:0046593; F:GO:0016614; F:GO:0050660; P:GO:0010430	F:mandelonitrile lyase activity; F:oxidoreductase activity, acting on CH-OH group of donors; F:flavin adenine dinucleotide binding; P:fatty acid omega-oxidation
scaffold553|size824632|quiver_87488_97451_ID=g10593	4878.17	-2.3144	1.75728e-07	0	scaffold553|size824632|quiver_87488_97451_ID=g10593	XP_013444317.1	Medtr8g016230.1	beta-galactosidase[Medicagotruncatula]	P:GO:0005975; C:GO:0005618; F:GO:0030246; C:GO:0005773; F:GO:0004565	P:carbohydrate metabolic process; C:cell wall; F:carbohydrate binding; C:vacuole; F:beta-galactosidase activity
scaffold56|size1292990|quiver_675545_676469_ID=g137788	185.756	-4.17378	1.43668e-14	4e-82	scaffold56|size1292990|quiver_675545_676469_ID=g137788	XP_013444307.1	Medtr8g016150.1	PRA1familyprotein[Medicagotruncatula]	C:GO:0016021	C:integral component of membrane
scaffold565|size455066|quiver_226873_229085_ID=g146439	4939.4	-2.22173	2.2284e-05	0	scaffold565|size455066|quiver_226873_229085_ID=g146439	XP_003627082.1	Medtr8g014910.1	GDSL-likelipase/acylhydrolase[Medicagotruncatula]	F:GO:0016788; F:GO:0052886; P:GO:0055114; P:GO:0052889; F:GO:0052887	F:hydrolase activity, acting on ester bonds; F:9,9'-dicis-carotene:quinone oxidoreductase activity; P:oxidation-reduction process; P:9,9'-di-cis-zeta-carotene desaturation to 7,9,7',9'-tetra-cis-lycopene; F:7,9,9'-tricis-neurosporene:quinone oxidoreductase activity
scaffold565|size455066|quiver_9936_10786_ID=g146419	68.6558	-4.87564	2.29667e-11	0	scaffold565|size455066|quiver_9936_10786_ID=g146419	XP_003627063.2	Medtr8g014700.1	LRRreceptor-likekinaseplant-likeprotein,putative[Medicagotruncatula]	F:GO:0005524; C:GO:0016021; F:GO:0004674; P:GO:0006468	F:ATP binding; C:integral component of membrane; F:protein serine/threonine kinase activity; P:protein phosphorylation
scaffold566|size440605|quiver_98807_106271_ID=g143866	474.177	-2.47982	8.14345e-06	0	scaffold566|size440605|quiver_98807_106271_ID=g143866	XP_003604722.2	Medtr4g016940.1	Pmr5/Cas1pGDSL/SGNH-likeacyl-esterasefamilyprotein[Medicagotruncatula]	C:GO:0016021; C:GO:0005794; P:GO:0071554; F:GO:0016413	C:integral component of membrane; C:Golgi apparatus; P:cell wall organization or biogenesis; F:O-acetyltransferase activity
scaffold568|size903652|quiver_843936_847999_ID=g138685	3019.45	-2.01208	0.000891609	2e-89	scaffold568|size903652|quiver_843936_847999_ID=g138685	XP_013465149.1	Medtr2g090660.1	hypotheticalproteinMTR_2g090660[Medicagotruncatula]
scaffold57|size1105938|quiver_244023_272436_ID=g135045	340.014	-2.03427	0.000173154	0	scaffold57|size1105938|quiver_244023_272436_ID=g135045	XP_003612103.1	Medtr5g021290.1	LRRreceptor-likekinasefamilyprotein[Medicagotruncatula]	P:GO:0016310; F:GO:0016301	P:phosphorylation; F:kinase activity
scaffold574|size642256|quiver_46382_51291_ID=g123811	50.3122	-3.1526	2.11067e-05	2e-33	scaffold574|size642256|quiver_46382_51291_ID=g123811	XP_003597901.1	Medtr2g103810.1	G-typelectinS-receptor-likeSerine/Threonine-kinaseSD2-5[Medicagotruncatula]	C:GO:0016020; F:GO:0005488; F:GO:0016301	C:membrane; F:binding; F:kinase activity
scaffold576|size1098158|quiver_574442_583408_ID=g118822	499.845	-2.36916	1.81394e-05	4e-171	scaffold576|size1098158|quiver_574442_583408_ID=g118822	XP_003614232.1	Medtr5g046750.1	plant/F4N2-9protein,putative[Medicagotruncatula]	F:GO:0000287; F:GO:0004427; C:GO:0005737; P:GO:0006796	F:magnesium ion binding; F:inorganic diphosphatase activity; C:cytoplasm; P:phosphate-containing compound metabolic process
scaffold588|size616860|quiver_421063_427927_ID=g86048	2869.29	-2.1052	3.73082e-06	0	scaffold588|size616860|quiver_421063_427927_ID=g86048	XP_003627424.1	Medtr8g022870.1	subtilisin-likeserineprotease[Medicagotruncatula]	C:GO:0005618; P:GO:0006508; F:GO:0004252	C:cell wall; P:proteolysis; F:serine-type endopeptidase activity
scaffold588|size616860|quiver_93157_95401_ID=g85995	272.03	-2.76206	1.06562e-11	0	scaffold588|size616860|quiver_93157_95401_ID=g85995	XP_013457871.1	Medtr4g107510.1	peptide/nitratetransporter[Medicagotruncatula]	C:GO:0016021; P:GO:0006810; F:GO:0005215	C:integral component of membrane; P:transport; F:transporter activity
scaffold589|size731393|quiver_619049_623648_ID=g83487	743.529	-2.8149	2.55149e-10	2e-154	scaffold589|size731393|quiver_619049_623648_ID=g83487	XP_013457650.1	Medtr4g102380.1	mybtranscriptionfactor[Medicagotruncatula]	F:GO:0003677	F:DNA binding
scaffold59|size1784637|quiver_1085153_1087276_ID=g130262	2073.14	-2.0957	1.28588e-06	0	scaffold59|size1784637|quiver_1085153_1087276_ID=g130262	XP_013457661.1	Medtr4g102550.1	3,5-epimerase/4-reductase[Medicagotruncatula]	P:GO:0010253; C:GO:0009506; C:GO:0048046; F:GO:0008830; C:GO:0005829; P:GO:0055114; C:GO:0005886; F:GO:0008831; P:GO:0019305	P:UDP-rhamnose biosynthetic process; C:plasmodesma; C:apoplast; F:dTDP-4-dehydrorhamnose 3,5-epimerase activity; C:cytosol; P:oxidation-reduction process; C:plasma membrane; F:dTDP-4-dehydrorhamnose reductase activity; P:dTDP-rhamnose biosynthetic process
scaffold59|size1784637|quiver_1414167_1415333_ID=g130299	103.907	-2.37177	0.000599847	0	scaffold59|size1784637|quiver_1414167_1415333_ID=g130299	XP_003608846.2	Medtr4g103620.1	uridinekinase/uracilphosphoribosyltransferase[Medicagotruncatula]	F:GO:0005524; C:GO:0009507; F:GO:0016757; P:GO:0006206; F:GO:0004849; C:GO:0005829; P:GO:0044211; P:GO:0016310; P:GO:0044206	F:ATP binding; C:chloroplast; F:transferase activity, transferring glycosyl groups; P:pyrimidine nucleobase metabolic process; F:uridine kinase activity; C:cytosol; P:CTP salvage; P:phosphorylation; P:UMP salvage
scaffold59|size1784637|quiver_909306_911857_ID=g130232	1817.61	-2.70023	6.43984e-11	0	scaffold59|size1784637|quiver_909306_911857_ID=g130232	XP_003627833.1	Medtr8g038880.1	peptide/nitratetransporterplant[Medicagotruncatula]	P:GO:0006857; C:GO:0016021; F:GO:0005215	P:oligopeptide transport; C:integral component of membrane; F:transporter activity
scaffold590|size545601|quiver_439815_443162_ID=g80848	147.25	-3.9186	2.00285e-10	1e-145	scaffold590|size545601|quiver_439815_443162_ID=g80848	XP_013466748.1	Medtr1g035360.1	peptidyl-prolylcis-transisomerase[Medicagotruncatula]	F:GO:0003755; C:GO:0016021; P:GO:0000413; P:GO:0006457	F:peptidyl-prolyl cis-trans isomerase activity; C:integral component of membrane; P:protein peptidyl-prolyl isomerization; P:protein folding
scaffold592|size956602|quiver_555033_560285_ID=g75408	66.4245	-2.00109	0.00168194	3e-69	scaffold592|size956602|quiver_555033_560285_ID=g75408	XP_003612639.1	Medtr5g027240.1	pinoresinol-lariciresinolreductase-likeprotein[Medicagotruncatula]	F:GO:0016491; P:GO:0055114	F:oxidoreductase activity; P:oxidation-reduction process
scaffold595|size1028006|quiver_745295_748184_ID=g67587	744.995	-2.47917	1.15831e-05	4e-103	scaffold595|size1028006|quiver_745295_748184_ID=g67587	XP_003596225.2	Medtr2g071790.1	hypotheticalproteinMTR_2g071790[Medicagotruncatula]	C:GO:0016020; C:GO:0016021	C:membrane; C:integral component of membrane
scaffold6|size1524280|quiver_205866_212703_ID=g101402	261.094	-2.69559	1.84328e-05	2e-105	scaffold6|size1524280|quiver_205866_212703_ID=g101402	XP_003595828.2	Medtr2g062280.1	hypotheticalproteinMTR_2g062280[Medicagotruncatula]
scaffold60|size1266933|quiver_957015_958905_ID=g127949	592.373	-2.12808	7.52842e-06	0	scaffold60|size1266933|quiver_957015_958905_ID=g127949	XP_003612480.2	Medtr5g025470.1	white-brown-complexABCtransporterfamilyprotein[Medicagotruncatula]	F:GO:0005524; F:GO:0042626; P:GO:0055085; C:GO:0016021; P:GO:0010588; P:GO:0010222; C:GO:0005886	F:ATP binding; F:ATPase activity, coupled to transmembrane movement of substances; P:transmembrane transport; C:integral component of membrane; P:cotyledon vascular tissue pattern formation; P:stem vascular tissue pattern formation; C:plasma membrane
scaffold61|size1137294|quiver_709647_712367_ID=g125512	71.3195	-2.2154	0.000109182	0	scaffold61|size1137294|quiver_709647_712367_ID=g125512	XP_003623656.2	Medtr7g074120.1	plant/F17O14-7protein[Medicagotruncatula]	C:GO:0016021; C:GO:0005886	C:integral component of membrane; C:plasma membrane
scaffold616|size736535|quiver_508353_515236_ID=g13379	208.963	-2.34294	0.000192357	2e-110	scaffold616|size736535|quiver_508353_515236_ID=g13379	XP_003625192.1	Medtr1g075790.1	nucleolargar2-likeprotein[Medicagotruncatula]	P:GO:0006999; F:GO:0017056; C:GO:0044611; P:GO:0000059; C:GO:0005886	P:nuclear pore organization; F:structural constituent of nuclear pore; C:nuclear pore inner ring; P:protein import into nucleus, docking; C:plasma membrane
scaffold62|size1103812|quiver_806731_811088_ID=g123027	107.846	-2.27743	1.28533e-05	0	scaffold62|size1103812|quiver_806731_811088_ID=g123027	XP_003602691.1	Medtr3g096990.1	filament-likeplantprotein[Medicagotruncatula]
scaffold622|size417930|quiver_322062_324702_ID=g163657	51.9882	-2.11121	0.000462295	0	scaffold622|size417930|quiver_322062_324702_ID=g163657	XP_003595343.1	Medtr2g042740.1	pectinlyasesuperfamilyprotein[Medicagotruncatula]	P:GO:0005975; C:GO:0016021; F:GO:0016829; F:GO:0004650; P:GO:0071555; C:GO:0005576	P:carbohydrate metabolic process; C:integral component of membrane; F:lyase activity; F:polygalacturonase activity; P:cell wall organization; C:extracellular region
scaffold63|size1482866|quiver_1_851_ID=g120319	166.365	-2.09446	0.000138558	0	scaffold63|size1482866|quiver_1_851_ID=g120319	XP_003600834.1	Medtr3g069910.1	legumelectinbetadomainprotein[Medicagotruncatula]	C:GO:0016021; F:GO:0030246	C:integral component of membrane; F:carbohydrate binding
scaffold63|size1482866|quiver_1264745_1267535_ID=g120473	142.952	-2.07436	1.5604e-05	0	scaffold63|size1482866|quiver_1264745_1267535_ID=g120473	XP_003609389.1	Medtr4g115120.1	receptor-likekinase[Medicagotruncatula]	F:GO:0005524; F:GO:0004674; P:GO:0006468	F:ATP binding; F:protein serine/threonine kinase activity; P:protein phosphorylation
scaffold63|size1482866|quiver_1360910_1368790_ID=g120487	60.7319	-2.08233	0.0096834	0	scaffold63|size1482866|quiver_1360910_1368790_ID=g120487	XP_003603021.1	Medtr3g101480.1	plant/F17M5-140protein[Medicagotruncatula]	C:GO:0016021	C:integral component of membrane
scaffold63|size1482866|quiver_166636_167375_ID=g120334	52.7719	-2.52747	3.41297e-06	0	scaffold63|size1482866|quiver_166636_167375_ID=g120334	XP_003627282.1	Medtr8g020690.1	salicylicacidcarboxylmethyltransferase[Medicagotruncatula]	F:GO:0030795; P:GO:0032259	F:jasmonate O-methyltransferase activity; P:methylation
scaffold63|size1482866|quiver_20230_22511_ID=g120321	233.684	-2.13578	0.00156175	0	scaffold63|size1482866|quiver_20230_22511_ID=g120321	XP_003595051.1	Medtr0011s0020.1	cellulosesynthase-likeproteinD3[Medicagotruncatula]	C:GO:0016021; F:GO:0016760; P:GO:0030244; P:GO:0071555	C:integral component of membrane; F:cellulose synthase (UDP-forming) activity; P:cellulose biosynthetic process; P:cell wall organization
scaffold63|size1482866|quiver_99126_105611_ID=g120330	247.851	-2.27451	8.61559e-05	9e-174	scaffold63|size1482866|quiver_99126_105611_ID=g120330	XP_013458237.1	Medtr4g118760.2	VAMP-associatedprotein[Medicagotruncatula]	C:GO:0005789; C:GO:0016021	C:endoplasmic reticulum membrane; C:integral component of membrane
scaffold631|size528798|quiver_366634_367644_ID=g141457	69.138	-2.32568	0.00492784	0	scaffold631|size528798|quiver_366634_367644_ID=g141457	XP_013444594.1	Medtr8g027375.1	laccase/diphenoloxidasefamilyprotein[Medicagotruncatula]	F:GO:0016722; P:GO:0046274; F:GO:0005507; P:GO:0009809; C:GO:0048046; P:GO:0055114; F:GO:0052716	F:oxidoreductase activity, oxidizing metal ions; P:lignin catabolic process; F:copper ion binding; P:lignin biosynthetic process; C:apoplast; P:oxidation-reduction process; F:hydroquinone:oxygen oxidoreductase activity
scaffold636|size444759|quiver_86377_94381_ID=g128753	352.28	-2.4079	1.33314e-08	0	scaffold636|size444759|quiver_86377_94381_ID=g128753	XP_003625189.1	Medtr7g092430.1	LRRreceptor-likekinasefamilyprotein[Medicagotruncatula]	F:GO:0005524; C:GO:0016021; F:GO:0004672; P:GO:0006468	F:ATP binding; C:integral component of membrane; F:protein kinase activity; P:protein phosphorylation
scaffold650|size996100|quiver_635972_642961_ID=g91568	677.76	-2.01984	6.51039e-06	0	scaffold650|size996100|quiver_635972_642961_ID=g91568	XP_003625183.2	Medtr7g092360.3	Serine/Threoninekinasefamilyprotein[Medicagotruncatula]	F:GO:0005524; F:GO:0004674; P:GO:0006468	F:ATP binding; F:protein serine/threonine kinase activity; P:protein phosphorylation
scaffold659|size403355|quiver_173209_173835_ID=g67656	1204.04	-2.2351	1.3366e-08	0	scaffold659|size403355|quiver_173209_173835_ID=g67656	XP_003594602.1	Medtr2g031390.1	FAD-bindingberberinefamilyprotein[Medicagotruncatula]	F:GO:0016614; F:GO:0050660; P:GO:0055114	F:oxidoreductase activity, acting on CH-OH group of donors; F:flavin adenine dinucleotide binding; P:oxidation-reduction process
scaffold662|size724909|quiver_105616_109581_ID=g59606	1611.64	-2.53367	3.07697e-06	0	scaffold662|size724909|quiver_105616_109581_ID=g59606	XP_003594596.1	Medtr2g031310.1	tubulinbeta-1chain[Medicagotruncatula]	F:GO:0005525; C:GO:0005737; F:GO:0003924; F:GO:0005200; C:GO:0005874; P:GO:0007017	F:GTP binding; C:cytoplasm; F:GTPase activity; F:structural constituent of cytoskeleton; C:microtubule; P:microtubule-based process
scaffold662|size724909|quiver_574857_575877_ID=g59672	5090.51	-2.42225	5.51385e-05	2e-133	scaffold662|size724909|quiver_574857_575877_ID=g59672	XP_003594792.1	Medtr2g034680.1	Chitinase[Medicagotruncatula]	F:GO:0004568; P:GO:0005975; P:GO:0016998; P:GO:0006032; C:GO:0016021	F:chitinase activity; P:carbohydrate metabolic process; P:cell wall macromolecule catabolic process; P:chitin catabolic process; C:integral component of membrane
scaffold67|size1482927|quiver_565701_567633_ID=g109848	1229.8	-2.81457	5.26127e-06	1e-86	scaffold67|size1482927|quiver_565701_567633_ID=g109848	XP_003594792.1	Medtr2g034680.1	Chitinase[Medicagotruncatula]	F:GO:0004568; P:GO:0005975; P:GO:0016998; P:GO:0006032	F:chitinase activity; P:carbohydrate metabolic process; P:cell wall macromolecule catabolic process; P:chitin catabolic process
scaffold67|size1482927|quiver_856820_860572_ID=g109889	5093.63	-2.01075	0.000513545	0	scaffold67|size1482927|quiver_856820_860572_ID=g109889	XP_003627082.1	Medtr8g014910.1	GDSL-likelipase/acylhydrolase[Medicagotruncatula]	F:GO:0016788; F:GO:0052886; P:GO:0055114; P:GO:0052889; F:GO:0052887	F:hydrolase activity, acting on ester bonds; F:9,9'-dicis-carotene:quinone oxidoreductase activity; P:oxidation-reduction process; P:9,9'-di-cis-zeta-carotene desaturation to 7,9,7',9'-tetra-cis-lycopene; F:7,9,9'-tricis-neurosporene:quinone oxidoreductase activity
scaffold670|size804350|quiver_240923_242235_ID=g38745	314.409	-2.45257	1.15413e-06	3e-35	scaffold670|size804350|quiver_240923_242235_ID=g38745	XP_003607784.1	Medtr4g082900.1	hypotheticalproteinMTR_4g082900[Medicagotruncatula]
scaffold672|size782200|quiver_384733_386548_ID=g33777	75.3861	-2.03011	2.93146e-05	0	scaffold672|size782200|quiver_384733_386548_ID=g33777	XP_003588620.2	Medtr1g009230.1	extracellularligand-gatedionchannelprotein[Medicagotruncatula]	C:GO:0016021; C:GO:0005773	C:integral component of membrane; C:vacuole
scaffold677|size473855|quiver_43456_51321_ID=g21272	658.814	-2.2543	4.43666e-08	6e-156	scaffold677|size473855|quiver_43456_51321_ID=g21272	XP_003588601.1	Medtr1g009030.1	plant/F12B17-70protein[Medicagotruncatula]	C:GO:0016021	C:integral component of membrane
scaffold680|size456241|quiver_319533_320923_ID=g13453	3296.11	-2.28933	0.000142241	2e-170	scaffold680|size456241|quiver_319533_320923_ID=g13453	XP_003588551.1	Medtr1g008500.1	dehydration-responsiveproteinRD22[Medicagotruncatula]
scaffold681|size547962|quiver_302533_307761_ID=g10821	82.4655	-2.4489	1.89126e-07	2e-52	scaffold681|size547962|quiver_302533_307761_ID=g10821	XP_003607359.1	Medtr4g076940.1	white-brown-complexABCtransporterfamilyprotein[Medicagotruncatula]	F:GO:0005524; F:GO:0042626; P:GO:0055085; C:GO:0016021; C:GO:0005886	F:ATP binding; F:ATPase activity, coupled to transmembrane movement of substances; P:transmembrane transport; C:integral component of membrane; C:plasma membrane
scaffold685|size437487|quiver_318222_321127_ID=g1305	745.54	-2.69153	3.57515e-07	6e-104	scaffold685|size437487|quiver_318222_321127_ID=g1305	XP_003596225.2	Medtr2g071790.1	hypotheticalproteinMTR_2g071790[Medicagotruncatula]	C:GO:0016020; C:GO:0016021	C:membrane; C:integral component of membrane
scaffold69|size1090294|quiver_567507_568698_ID=g104151	12070	-2.28054	5.04046e-05	0	scaffold69|size1090294|quiver_567507_568698_ID=g104151	XP_003594882.2	Medtr2g035780.1	cellulosesynthase-likeprotein[Medicagotruncatula]	F:GO:0046872; C:GO:0016021; F:GO:0016760; P:GO:0030244; P:GO:0071555; P:GO:0050832; P:GO:0009834; P:GO:0042742; C:GO:0005886	F:metal ion binding; C:integral component of membrane; F:cellulose synthase (UDP-forming) activity; P:cellulose biosynthetic process; P:cell wall organization; P:defense response to fungus; P:plant-type secondary cell wall biogenesis; P:defense response to bacterium; C:plasma membrane
scaffold695|size391684|quiver_23086_27845_ID=g141481	462.196	-2.08784	5.18742e-07	0	scaffold695|size391684|quiver_23086_27845_ID=g141481	XP_013447716.1	Medtr0049s0070.1	NSP-interactingkinase-likeprotein[Medicagotruncatula]	F:GO:0005524; P:GO:0018108; F:GO:0004714; C:GO:0016021; F:GO:0004674	F:ATP binding; P:peptidyl-tyrosine phosphorylation; F:transmembrane receptor protein tyrosine kinase activity; C:integral component of membrane; F:protein serine/threonine kinase activity
scaffold7|size1962894|quiver_1174230_1178478_ID=g98693	93.3383	-3.08027	3.69215e-08	4e-120	scaffold7|size1962894|quiver_1174230_1178478_ID=g98693	XP_003616539.1	Medtr5g081560.1	RING/FYVE/PHDzincfingerprotein[Medicagotruncatula]	F:GO:0008270; C:GO:0016021	F:zinc ion binding; C:integral component of membrane
scaffold70|size1270722|quiver_643545_648221_ID=g101647	207.43	-2.39313	0.000309479	2e-08	scaffold70|size1270722|quiver_643545_648221_ID=g101647	XP_013459118.1	Medtr3g026230.1	leguminosingroup485secretedpeptide[Medicagotruncatula]
scaffold70|size1270722|quiver_89030_90861_ID=g101579	98.3905	-2.52082	0.000347254	4e-12	scaffold70|size1270722|quiver_89030_90861_ID=g101579	XP_013459118.1	Medtr3g026230.1	leguminosingroup485secretedpeptide[Medicagotruncatula]
scaffold700|size998022|quiver_611524_614467_ID=g128885	131.876	-2.71844	0.000401728	4e-70	scaffold700|size998022|quiver_611524_614467_ID=g128885	XP_013459123.1	Medtr3g026290.1	leguminosinproline-richgroup669secretedpeptide[Medicagotruncatula]	P:GO:0007275	P:multicellular organism development
scaffold705|size760467|quiver_159276_161931_ID=g116502	2931.44	-2.24513	0.00274355	0	scaffold705|size760467|quiver_159276_161931_ID=g116502	XP_013445980.1	Medtr8g064560.1	polygalacturonasenon-catalyticprotein[Medicagotruncatula]	C:GO:0016021	C:integral component of membrane
scaffold71|size1027562|quiver_323787_325009_ID=g98860	473.292	-2.58395	0.000408196	1e-86	scaffold71|size1027562|quiver_323787_325009_ID=g98860	XP_003606406.1	Medtr4g059720.1	fasciclin-likearabinogalactanprotein[Medicagotruncatula]	C:GO:0016021	C:integral component of membrane
scaffold71|size1027562|quiver_388797_399444_ID=g98870	421.457	-2.07156	8.05612e-07	0	scaffold71|size1027562|quiver_388797_399444_ID=g98870	XP_013463805.1	Medtr2g449790.1	LRRreceptor-likekinasefamilyprotein[Medicagotruncatula]	F:GO:0005524; P:GO:0018108; F:GO:0004713; P:GO:2000604; C:GO:0016021; C:GO:0005886	F:ATP binding; P:peptidyl-tyrosine phosphorylation; F:protein tyrosine kinase activity; P:negative regulation of secondary growth; C:integral component of membrane; C:plasma membrane
scaffold71|size1027562|quiver_749447_753951_ID=g98913	71.2317	-2.22444	0.0266468	0	scaffold71|size1027562|quiver_749447_753951_ID=g98913	XP_013447352.1	Medtr8g104655.1	pectinesterase/pectinesteraseinhibitor[Medicagotruncatula]	P:GO:0045490; P:GO:0043086; C:GO:0005618; F:GO:0045330; C:GO:0005576; F:GO:0046910; P:GO:0042545; F:GO:0030599	P:pectin catabolic process; P:negative regulation of catalytic activity; C:cell wall; F:aspartyl esterase activity; C:extracellular region; F:pectinesterase inhibitor activity; P:cell wall modification; F:pectinesterase activity
scaffold710|size401101|quiver_334388_338025_ID=g102570	78.4198	-2.20934	0.000155929	2e-111	scaffold710|size401101|quiver_334388_338025_ID=g102570	XP_013460591.1	Medtr3g065980.1	DELLAdomainGRASfamilytranscriptionfactorGAI[Medicagotruncatula]	P:GO:0010187; P:GO:0042538; P:GO:0006351; P:GO:0006355; P:GO:0009863; F:GO:0043565; P:GO:0009867; P:GO:0009723; P:GO:0009938; C:GO:0005634; F:GO:0003700; P:GO:0009737; P:GO:2000377; P:GO:2000033	P:negative regulation of seed germination; P:hyperosmotic salinity response; P:transcription, DNA-templated; P:regulation of transcription, DNA-templated; P:salicylic acid mediated signaling pathway; F:sequence-specific DNA binding; P:jasmonic acid mediated signaling pathway; P:response to ethylene; P:negative regulation of gibberellic acid mediated signaling pathway; C:nucleus; F:transcription f…
scaffold714|size538741|quiver_21738_25971_ID=g91625	4886.54	-2.06643	0.000136528	2e-73	scaffold714|size538741|quiver_21738_25971_ID=g91625	XP_013464923.1	Medtr2g084985.1	stressresponsiveA/Bbarreldomainprotein[Medicagotruncatula]	C:GO:0009507	C:chloroplast
scaffold714|size538741|quiver_64246_71480_ID=g91633	65.5312	-2.01418	0.000245696	0	scaffold714|size538741|quiver_64246_71480_ID=g91633	XP_013466370.1	Medtr1g028460.1	bidirectionalsugartransporter[Medicagotruncatula]	C:GO:0016021; P:GO:0034219; F:GO:0051119	C:integral component of membrane; P:carbohydrate transmembrane transport; F:sugar transmembrane transporter activity
scaffold724|size424703|quiver_211281_212661_ID=g65186	107.529	-2.31362	0.00462994	6e-37	scaffold724|size424703|quiver_211281_212661_ID=g65186	XP_003601572.2	Medtr3g083150.1	hypotheticalproteinMTR_3g083150[Medicagotruncatula]	F:GO:0004869; P:GO:0010951	F:cysteine-type endopeptidase inhibitor activity; P:negative regulation of endopeptidase activity
scaffold724|size424703|quiver_314605_315896_ID=g65205	76.9569	-2.27799	0.0373619	4e-14	scaffold724|size424703|quiver_314605_315896_ID=g65205	XP_013447895.1	Medtr7g026095.1	DnaKfamilyprotein[Medicagotruncatula]	F:GO:0003676; P:GO:0015074; F:GO:0016787	F:nucleic acid binding; P:DNA integration; F:hydrolase activity
scaffold725|size382194|quiver_175698_177701_ID=g62347	737.117	-2.09182	2.94723e-11	3e-180	scaffold725|size382194|quiver_175698_177701_ID=g62347	XP_003604815.1	Medtr4g019080.1	legumelectinbetadomainprotein[Medicagotruncatula]	C:GO:0016021; F:GO:0030246	C:integral component of membrane; F:carbohydrate binding
scaffold725|size382194|quiver_60389_63131_ID=g62334	65.421	-2.1364	0.000332263	2e-68	scaffold725|size382194|quiver_60389_63131_ID=g62334	XP_003624306.1	Medtr7g081500.1	subtilisin-likeserineprotease[Medicagotruncatula]	C:GO:0005618; P:GO:0006508; F:GO:0004252	C:cell wall; P:proteolysis; F:serine-type endopeptidase activity
scaffold727|size471678|quiver_140312_147051_ID=g57048	94.981	-2.44818	0.00017023	0	scaffold727|size471678|quiver_140312_147051_ID=g57048	XP_003624299.2	Medtr7g081410.1	LRRreceptor-likekinasefamilyprotein[Medicagotruncatula]	F:GO:0005524; C:GO:0016021; F:GO:0004672; P:GO:0006468	F:ATP binding; C:integral component of membrane; F:protein kinase activity; P:protein phosphorylation
scaffold727|size471678|quiver_153982_156921_ID=g57049	209.152	-3.79739	9.06693e-11	0	scaffold727|size471678|quiver_153982_156921_ID=g57049	XP_013469029.1	Medtr1g082215.1	viralA-typeinclusionprotein,putative[Medicagotruncatula]	C:GO:0016020; C:GO:0016021	C:membrane; C:integral component of membrane
scaffold727|size471678|quiver_42133_46221_ID=g57037	187.596	-2.35273	5.31978e-08	0	scaffold727|size471678|quiver_42133_46221_ID=g57037	XP_013469026.1	Medtr1g081950.1	VAMP-associatedprotein[Medicagotruncatula]	C:GO:0005789; C:GO:0016021; C:GO:0005886	C:endoplasmic reticulum membrane; C:integral component of membrane; C:plasma membrane
scaffold73|size1194009|quiver_559487_561500_ID=g93229	200.952	-2.26263	0.00446355	5e-172	scaffold73|size1194009|quiver_559487_561500_ID=g93229	XP_013469931.1	Medtr1g105860.3	cysteine-richRLK(receptor-likekinase)protein[Medicagotruncatula]	F:GO:0000166; C:GO:0016020; F:GO:0004672; P:GO:0016310	F:nucleotide binding; C:membrane; F:protein kinase activity; P:phosphorylation
scaffold730|size453486|quiver_148638_151061_ID=g49464	69.5054	-2.03003	0.00635033	1e-92	scaffold730|size453486|quiver_148638_151061_ID=g49464	XP_013456642.1	Medtr4g478140.1	S-norcoclaurinesynthase-likeprotein[Medicagotruncatula]	C:GO:0005634; F:GO:0004864; P:GO:0009607; P:GO:0009738; P:GO:0043086; P:GO:0080163; C:GO:0005737; F:GO:0010427; F:GO:0004872; P:GO:0006952	C:nucleus; F:protein phosphatase inhibitor activity; P:response to biotic stimulus; P:abscisic acid-activated signaling pathway; P:negative regulation of catalytic activity; P:regulation of protein serine/threonine phosphatase activity; C:cytoplasm; F:abscisic acid binding; F:receptor activity; P:defense response
scaffold731|size667156|quiver_317744_319706_ID=g46800	2376.98	-2.32518	0.00074404	4e-113	scaffold731|size667156|quiver_317744_319706_ID=g46800	XP_013464745.1	Medtr2g079830.1	fiberproteinFb34[Medicagotruncatula]	C:GO:0016021	C:integral component of membrane
scaffold736|size566869|quiver_330042_335113_ID=g33866	3325.4	-2.12368	3.92286e-05	0	scaffold736|size566869|quiver_330042_335113_ID=g33866	XP_013464747.1	Medtr2g079850.1	COP1-interactingprotein,putative[Medicagotruncatula]
scaffold737|size1076089|quiver_1037520_1038110_ID=g31532	70.6352	-2.51624	1.83506e-06	0	scaffold737|size1076089|quiver_1037520_1038110_ID=g31532	XP_013466370.1	Medtr1g028460.1	bidirectionalsugartransporter[Medicagotruncatula]	C:GO:0016021; P:GO:0034219; F:GO:0051119	C:integral component of membrane; P:carbohydrate transmembrane transport; F:sugar transmembrane transporter activity
scaffold737|size1076089|quiver_904323_906899_ID=g31512	1403.7	-2.73761	1.55948e-07	2e-85	scaffold737|size1076089|quiver_904323_906899_ID=g31512	XP_013455330.1	Medtr4g035870.1	plantinvertase/pectinmethylesteraseinhibitor[Medicagotruncatula]	P:GO:0043086; F:GO:0004857; F:GO:0030599	P:negative regulation of catalytic activity; F:enzyme inhibitor activity; F:pectinesterase activity
scaffold75|size939415|quiver_688045_690952_ID=g87880	4524.37	-2.92861	3.61456e-06	2e-113	scaffold75|size939415|quiver_688045_690952_ID=g87880	XP_003597210.2	Medtr2g093970.1	fasciclindomainprotein[Medicagotruncatula]	C:GO:0016021	C:integral component of membrane
scaffold753|size373986|quiver_287166_290109_ID=g156213	3599.09	-2.52901	0.000388244	4e-112	scaffold753|size373986|quiver_287166_290109_ID=g156213	XP_003597212.2	Medtr2g093990.1	fasciclin-likearabinogalactanprotein[Medicagotruncatula]	C:GO:0016021	C:integral component of membrane
scaffold754|size373985|quiver_257625_258341_ID=g153701	777.128	-2.42771	1.23783e-06	3e-35	scaffold754|size373985|quiver_257625_258341_ID=g153701	XP_003607784.1	Medtr4g082900.1	hypotheticalproteinMTR_4g082900[Medicagotruncatula]
scaffold757|size636995|quiver_204214_206161_ID=g146665	135.715	-2.07079	7.40728e-05	4e-31	scaffold757|size636995|quiver_204214_206161_ID=g146665	XP_013456783.1	Medtr4g082883.1	hypotheticalproteinMTR_4g082883[Medicagotruncatula]
scaffold762|size474787|quiver_2008_3391_ID=g133633	331.048	-2.73842	3.08742e-10	2e-12	scaffold762|size474787|quiver_2008_3391_ID=g133633	XP_013456783.1	Medtr4g082883.1	hypotheticalproteinMTR_4g082883[Medicagotruncatula]
scaffold762|size474787|quiver_77366_80990_ID=g133645	217.951	-2.40173	1.21778e-07	0	scaffold762|size474787|quiver_77366_80990_ID=g133645	XP_003618663.1	Medtr6g014270.1	UDP-glucosyltransferasefamilyprotein[Medicagotruncatula]	F:GO:0016758; P:GO:0008152; C:GO:0016021	F:transferase activity, transferring hexosyl groups; P:metabolic process; C:integral component of membrane
scaffold764|size604416|quiver_312547_315483_ID=g128973	167.478	-2.25906	9.71353e-05	4e-151	scaffold764|size604416|quiver_312547_315483_ID=g128973	XP_003608377.2	Medtr4g093250.1	classIglutamineamidotransferase[Medicagotruncatula]	F:GO:0003922; P:GO:0019760; P:GO:0006508; P:GO:0006541; C:GO:0005829; F:GO:0008233; F:GO:0016740	F:GMP synthase (glutamine-hydrolyzing) activity; P:glucosinolate metabolic process; P:proteolysis; P:glutamine metabolic process; C:cytosol; F:peptidase activity; F:transferase activity
scaffold777|size501368|quiver_288681_289691_ID=g94672	1419.67	-2.18075	7.69078e-10	0	scaffold777|size501368|quiver_288681_289691_ID=g94672	XP_013467790.1	Medtr1g055085.1	TPX2(targetingproteinforXklp2)familyprotein[Medicagotruncatula]
scaffold787|size484454|quiver_80997_82581_ID=g67743	82.7166	-2.18161	0.00204657	0	scaffold787|size484454|quiver_80997_82581_ID=g67743	XP_003592129.2	Medtr1g099050.1	serinedecarboxylase[Medicagotruncatula]	F:GO:0030170; F:GO:0050174; C:GO:0016021; P:GO:0019752; F:GO:0004398	F:pyridoxal phosphate binding; F:phenylalanine decarboxylase activity; C:integral component of membrane; P:carboxylic acid metabolic process; F:histidine decarboxylase activity
scaffold788|size364402|quiver_125367_127581_ID=g65227	276.837	-2.54028	7.87184e-10	0	scaffold788|size364402|quiver_125367_127581_ID=g65227	XP_013462073.1	Medtr3g110840.1	LRRreceptor-likekinasefamilyprotein[Medicagotruncatula]	F:GO:0005524; P:GO:0050794; F:GO:0016491; P:GO:1902025; P:GO:0010051; C:GO:0016021; F:GO:0017046; F:GO:0004674; P:GO:0006468; P:GO:0044710	F:ATP binding; P:regulation of cellular process; F:oxidoreductase activity; P:nitrate import; P:xylem and phloem pattern formation; C:integral component of membrane; F:peptide hormone binding; F:protein serine/threonine kinase activity; P:protein phosphorylation; P:single-organism metabolic process
scaffold79|size934498|quiver_288666_293730_ID=g77109	401.914	-2.22658	3.81949e-05	1e-93	scaffold79|size934498|quiver_288666_293730_ID=g77109	XP_003604030.1	Medtr3g117750.1	peptidyl-prolylcis-transisomerase[Medicagotruncatula]	F:GO:0003755; P:GO:0000413; P:GO:0006457	F:peptidyl-prolyl cis-trans isomerase activity; P:protein peptidyl-prolyl isomerization; P:protein folding
scaffold800|size868309|quiver_212747_216165_ID=g33923	419.408	-2.24583	6.99721e-05	0	scaffold800|size868309|quiver_212747_216165_ID=g33923	XP_003604007.1	Medtr3g117500.1	glycosylhydrolasefamily9protein[Medicagotruncatula]	P:GO:0030245; F:GO:0008810	P:cellulose catabolic process; F:cellulase activity
scaffold800|size868309|quiver_480342_484253_ID=g33951	134.428	-2.28616	9.03585e-06	5e-147	scaffold800|size868309|quiver_480342_484253_ID=g33951	XP_003608377.2	Medtr4g093250.1	classIglutamineamidotransferase[Medicagotruncatula]	F:GO:0003922; P:GO:0019760; P:GO:0006508; P:GO:0006541; C:GO:0005829; F:GO:0008233; F:GO:0016740	F:GMP synthase (glutamine-hydrolyzing) activity; P:glucosinolate metabolic process; P:proteolysis; P:glutamine metabolic process; C:cytosol; F:peptidase activity; F:transferase activity
scaffold805|size358344|quiver_13406_15187_ID=g21398	81.2443	-2.451	0.00136855	6e-07	scaffold805|size358344|quiver_13406_15187_ID=g21398	XP_003608421.1	Medtr4g093910.1	leguminosingroup485secretedpeptide[Medicagotruncatula]
scaffold809|size760457|quiver_51459_57571_ID=g10915	71.5983	-2.58861	0.00130108	0	scaffold809|size760457|quiver_51459_57571_ID=g10915	XP_003610193.2	Medtr4g128990.1	receptor-likekinase[Medicagotruncatula]	F:GO:0005524; F:GO:0004674; P:GO:0006468; P:GO:0006950	F:ATP binding; F:protein serine/threonine kinase activity; P:protein phosphorylation; P:response to stress
scaffold81|size2053617|quiver_847961_850920_ID=g71965	65.8943	-2.1113	0.00170574	2e-09	scaffold81|size2053617|quiver_847961_850920_ID=g71965	XP_003594276.1	Medtr0693s0030.1	CASPPOPTRDRAFT-likeprotein[Medicagotruncatula]	C:GO:0016021; C:GO:0005886	C:integral component of membrane; C:plasma membrane
scaffold812|size796655|quiver_1_4031_ID=g3827	1692.97	-2.49833	2.049e-05	0	scaffold812|size796655|quiver_1_4031_ID=g3827	XP_013443985.1	Medtr8g009880.1	auxin-responsivefamilyprotein[Medicagotruncatula]	C:GO:0016021; P:GO:0055114	C:integral component of membrane; P:oxidation-reduction process
scaffold813|size725904|quiver_349421_353032_ID=g1419	281.989	-2.20675	2.44554e-09	1e-167	scaffold813|size725904|quiver_349421_353032_ID=g1419	XP_003589609.1	Medtr1g031060.1	core-2/I-branchingenzyme[Medicagotruncatula]	F:GO:0008375; C:GO:0016021	F:acetylglucosaminyltransferase activity; C:integral component of membrane
scaffold819|size463521|quiver_410287_411581_ID=g151544	159.6	-3.04479	1.75516e-10	7e-09	scaffold819|size463521|quiver_410287_411581_ID=g151544	XP_003596714.2	Medtr2g083950.1	transmembraneprotein,putative[Medicagotruncatula]	C:GO:0016020; C:GO:0016021	C:membrane; C:integral component of membrane
scaffold819|size463521|quiver_439845_442651_ID=g151546	991.338	-2.56042	2.91508e-05	0	scaffold819|size463521|quiver_439845_442651_ID=g151546	XP_003630905.1	Medtr8g104820.1	glycosylhydrolasefamily9protein[Medicagotruncatula]	P:GO:0030245; F:GO:0008810	P:cellulose catabolic process; F:cellulase activity
scaffold819|size463521|quiver_444775_446691_ID=g151547	1437.93	-3.12257	1.92446e-07	0	scaffold819|size463521|quiver_444775_446691_ID=g151547	XP_013450797.1	Medtr6g007110.1	kinesinlightchain[Medicagotruncatula]
scaffold824|size580782|quiver_145518_147711_ID=g138909	431.247	-2.34199	4.97019e-11	0	scaffold824|size580782|quiver_145518_147711_ID=g138909	XP_013460861.1	Medtr3g074070.2	transducin/WD40repeatprotein[Medicagotruncatula]	F:GO:0016757	F:transferase activity, transferring glycosyl groups
scaffold828|size350190|quiver_54542_57531_ID=g129011	111.256	-2.51458	8.0975e-07	0	scaffold828|size350190|quiver_54542_57531_ID=g129011	XP_013460869.1	Medtr3g074180.1	trehalose-6-phosphatephosphatase[Medicagotruncatula]	F:GO:0004805; C:GO:0016021; P:GO:0005992; P:GO:0016311	F:trehalose-phosphatase activity; C:integral component of membrane; P:trehalose biosynthetic process; P:dephosphorylation
scaffold828|size350190|quiver_81236_87468_ID=g129014	191.108	-2.18051	0.000301593	0	scaffold828|size350190|quiver_81236_87468_ID=g129014	XP_003606816.1	Medtr4g068050.1	DUF936familyprotein[Medicagotruncatula]
scaffold83|size1731409|quiver_1518830_1521722_ID=g66776	118.791	-2.20252	7.03993e-06	0	scaffold83|size1731409|quiver_1518830_1521722_ID=g66776	XP_003621782.1	Medtr7g022810.2	DUF4378domainprotein[Medicagotruncatula]	C:GO:0048046	C:apoplast
scaffold83|size1731409|quiver_220458_221833_ID=g66619	187.844	-2.9601	0.000223639	0	scaffold83|size1731409|quiver_220458_221833_ID=g66619	XP_003628876.2	Medtr8g068120.1	rhamnogalacturonatelyaseB-likeprotein[Medicagotruncatula]	P:GO:0005975; C:GO:0016021; F:GO:0016829; F:GO:0030246	P:carbohydrate metabolic process; C:integral component of membrane; F:lyase activity; F:carbohydrate binding
scaffold83|size1731409|quiver_69850_70461_ID=g66602	79.0034	-2.10722	0.000242917	1e-121	scaffold83|size1731409|quiver_69850_70461_ID=g66602	XP_013447142.1	Medtr8g099115.1	diseaseresistanceresponseprotein[Medicagotruncatula]	F:GO:0042349; P:GO:0050790; C:GO:0016021; P:GO:0009699	F:guiding stereospecific synthesis activity; P:regulation of catalytic activity; C:integral component of membrane; P:phenylpropanoid biosynthetic process
scaffold834|size632057|quiver_184603_185567_ID=g113754	81.0644	-2.10673	0.00177946	0	scaffold834|size632057|quiver_184603_185567_ID=g113754	XP_003608846.2	Medtr4g103620.1	uridinekinase/uracilphosphoribosyltransferase[Medicagotruncatula]	F:GO:0005524; C:GO:0009507; F:GO:0016757; P:GO:0006206; F:GO:0004849; C:GO:0005829; P:GO:0044211; P:GO:0016310; P:GO:0044206	F:ATP binding; C:chloroplast; F:transferase activity, transferring glycosyl groups; P:pyrimidine nucleobase metabolic process; F:uridine kinase activity; C:cytosol; P:CTP salvage; P:phosphorylation; P:UMP salvage
scaffold837|size686124|quiver_8596_12061_ID=g105376	4465.85	-2.48893	7.2235e-06	0	scaffold837|size686124|quiver_8596_12061_ID=g105376	XP_003611675.1	Medtr5g016600.1	beta-1,4-xylosyltransferase,putative[Medicagotruncatula]	P:GO:0010417; F:GO:0042285; C:GO:0016021; P:GO:0009834; F:GO:0015018	P:glucuronoxylan biosynthetic process; F:xylosyltransferase activity; C:integral component of membrane; P:plant-type secondary cell wall biogenesis; F:galactosylgalactosylxylosylprotein 3-beta-glucuronosyltransferase activity
scaffold849|size343789|quiver_56836_65085_ID=g72983	537.123	-2.30741	0.00225533	0.0001	scaffold849|size343789|quiver_56836_65085_ID=g72983	XP_013455935.1	Medtr4g051502.1	transmembraneprotein,putative[Medicagotruncatula]	C:GO:0016020; C:GO:0016021	C:membrane; C:integral component of membrane
scaffold85|size1447964|quiver_914108_915917_ID=g61358	898.505	-2.05021	0.0064152	0	scaffold85|size1447964|quiver_914108_915917_ID=g61358	XP_003603782.1	Medtr3g114120.1	GDSL-likelipase/acylhydrolase[Medicagotruncatula]	F:GO:0052886; F:GO:0016298; P:GO:0055114; P:GO:0052889; F:GO:0052887	F:9,9'-dicis-carotene:quinone oxidoreductase activity; F:lipase activity; P:oxidation-reduction process; P:9,9'-di-cis-zeta-carotene desaturation to 7,9,7',9'-tetra-cis-lycopene; F:7,9,9'-tricis-neurosporene:quinone oxidoreductase activity
scaffold862|size340201|quiver_205398_208289_ID=g38981	89.8382	-2.25929	0.000317327	3e-125	scaffold862|size340201|quiver_205398_208289_ID=g38981	XP_003604205.2	Medtr4g006600.1	zincfinger-likeprotein[Medicagotruncatula]	F:GO:0046872	F:metal ion binding
scaffold862|size340201|quiver_226284_228403_ID=g38984	191.667	-2.37672	3.66049e-05	3e-41	scaffold862|size340201|quiver_226284_228403_ID=g38984	XP_013454512.1	Medtr4g006730.1	majorintrinsicprotein(MIP)familytransporter[Medicagotruncatula]	C:GO:0005887; P:GO:0006833; F:GO:0015254; P:GO:0009992; P:GO:0015793; P:GO:0034220; F:GO:0015250	C:integral component of plasma membrane; P:water transport; F:glycerol channel activity; P:cellular water homeostasis; P:glycerol transport; P:ion transmembrane transport; F:water channel activity
scaffold864|size771433|quiver_610370_613482_ID=g34069	517.798	-2.63026	4.89511e-14	1e-124	scaffold864|size771433|quiver_610370_613482_ID=g34069	XP_003604218.1	Medtr4g006730.1	majorintrinsicprotein(MIP)familytransporter[Medicagotruncatula]	C:GO:0016021; P:GO:0006810; F:GO:0005215	C:integral component of membrane; P:transport; F:transporter activity
scaffold865|size385693|quiver_248035_251708_ID=g31613	427.558	-2.35663	1.1138e-05	3e-152	scaffold865|size385693|quiver_248035_251708_ID=g31613	XP_003603211.1	Medtr3g105080.1	ferredoxin-likeprotein[Medicagotruncatula]	C:GO:0016021	C:integral component of membrane
scaffold871|size665233|quiver_323360_324262_ID=g16519	588.083	-2.41504	2.19635e-05	0	scaffold871|size665233|quiver_323360_324262_ID=g16519	XP_003610069.2	Medtr4g127580.1	heavymetaltransportingP-typeATPase,putative[Medicagotruncatula]	F:GO:0000166; C:GO:0005887; F:GO:0008551; F:GO:0046872; P:GO:0070574; C:GO:0043231; F:GO:0016463; P:GO:0071577	F:nucleotide binding; C:integral component of plasma membrane; F:cadmium-exporting ATPase activity; F:metal ion binding; P:cadmium ion transmembrane transport; C:intracellular membrane-bounded organelle; F:zinc-exporting ATPase activity; P:zinc II ion transmembrane transport
scaffold885|size396987|quiver_378868_381921_ID=g146914	1768.27	-2.14385	4.75057e-06	0	scaffold885|size396987|quiver_378868_381921_ID=g146914	XP_003627424.1	Medtr8g022870.1	subtilisin-likeserineprotease[Medicagotruncatula]	C:GO:0005618; P:GO:0006508; F:GO:0004252	C:cell wall; P:proteolysis; F:serine-type endopeptidase activity
scaffold885|size396987|quiver_63146_64755_ID=g146878	479.813	-2.27729	2.80359e-06	0	scaffold885|size396987|quiver_63146_64755_ID=g146878	XP_003594311.2	Medtr2g027130.1	WEBfamilyplantprotein[Medicagotruncatula]	P:GO:0009904; P:GO:0009903; C:GO:0005829	P:chloroplast accumulation movement; P:chloroplast avoidance movement; C:cytosol
scaffold889|size731061|quiver_143972_148861_ID=g136438	1075.86	-2.1788	9.66813e-08	5e-28	scaffold889|size731061|quiver_143972_148861_ID=g136438	XP_003628521.1	Medtr8g060850.1	metallothionein-likeproteintype3[Medicagotruncatula]	F:GO:0046872	F:metal ion binding
scaffold889|size731061|quiver_677170_678568_ID=g136519	225.335	-2.55645	7.85985e-12	0	scaffold889|size731061|quiver_677170_678568_ID=g136519	XP_013452956.1	Medtr6g082800.1	RAB6-interactingprotein,putative[Medicagotruncatula]
scaffold89|size895260|quiver_694986_697310_ID=g50947	137.709	-2.17688	4.16651e-07	4e-31	scaffold89|size895260|quiver_694986_697310_ID=g50947	XP_013456783.1	Medtr4g082883.1	hypotheticalproteinMTR_4g082883[Medicagotruncatula]
scaffold892|size332418|quiver_152636_155987_ID=g129062	56.6021	-2.73413	0.00102738	1e-85	scaffold892|size332418|quiver_152636_155987_ID=g129062	XP_003616094.2	Medtr5g076070.1	FAR1DNA-bindingdomainprotein[Medicagotruncatula]
scaffold892|size332418|quiver_63196_65117_ID=g129052	97.7883	-3.82431	3.37392e-08	4e-56	scaffold892|size332418|quiver_63196_65117_ID=g129052	XP_003603747.2	Medtr3g113780.1	hypotheticalproteinMTR_3g113780[Medicagotruncatula]	C:GO:0016021	C:integral component of membrane
scaffold894|size666876|quiver_162236_162742_ID=g124187	1066.87	-2.02979	0.000173818	0	scaffold894|size666876|quiver_162236_162742_ID=g124187	XP_003595165.1	Medtr2g039160.1	amineoxidase[Medicagotruncatula]	C:GO:0005737; F:GO:1990534; P:GO:0048510; P:GO:0055114	C:cytoplasm; F:thermospermine oxidase activity; P:regulation of timing of transition from vegetative to reproductive phase; P:oxidation-reduction process
scaffold9|size1435383|quiver_452712_454845_ID=g93022	55.1333	-2.05762	9.42122e-05	3e-114	scaffold9|size1435383|quiver_452712_454845_ID=g93022	XP_003609812.1	Medtr4g122750.1	plantinvertase/pectinmethylesteraseinhibitor[Medicagotruncatula]	P:GO:0043086; F:GO:0004857	P:negative regulation of catalytic activity; F:enzyme inhibitor activity
scaffold901|size342316|quiver_154806_157929_ID=g105500	644.654	-2.03716	0.000257816	1e-122	scaffold901|size342316|quiver_154806_157929_ID=g105500	XP_013447455.1	Medtr7g007200.1	ribulosebisphosphatecarboxylasesmallchain[Medicagotruncatula]	C:GO:0009507; P:GO:0019253; P:GO:0009853; P:GO:0055114; F:GO:0004497; F:GO:0016984	C:chloroplast; P:reductive pentose-phosphate cycle; P:photorespiration; P:oxidation-reduction process; F:monooxygenase activity; F:ribulose-bisphosphate carboxylase activity
scaffold908|size393742|quiver_153606_159700_ID=g86400	83.3778	-2.07095	0.00159871	1e-121	scaffold908|size393742|quiver_153606_159700_ID=g86400	XP_013447142.1	Medtr8g099115.1	diseaseresistanceresponseprotein[Medicagotruncatula]	F:GO:0042349; P:GO:0050790; C:GO:0016021; P:GO:0009699	F:guiding stereospecific synthesis activity; P:regulation of catalytic activity; C:integral component of membrane; P:phenylpropanoid biosynthetic process
scaffold909|size348066|quiver_294053_297781_ID=g83763	188.126	-2.23275	0.000421044	0	scaffold909|size348066|quiver_294053_297781_ID=g83763	XP_003611535.1	Medtr5g015020.1	1-aminocyclopropane-1-carboxylatesynthase[Medicagotruncatula]	P:GO:0042218; F:GO:0030170; F:GO:0016847	P:1-aminocyclopropane-1-carboxylate biosynthetic process; F:pyridoxal phosphate binding; F:1-aminocyclopropane-1-carboxylate synthase activity
scaffold910|size649024|quiver_236688_237834_ID=g81176	284.665	-2.47486	5.09979e-05	0	scaffold910|size649024|quiver_236688_237834_ID=g81176	XP_003591937.1	Medtr1g095450.1	transferrin[Medicagotruncatula]
scaffold910|size649024|quiver_452268_454388_ID=g81198	222.947	-2.27867	0.000195983	0	scaffold910|size649024|quiver_452268_454388_ID=g81198	XP_013469070.1	Medtr1g084120.1	rab9effectorproteinwithkelchmotifprotein,putative[Medicagotruncatula]
scaffold92|size894027|quiver_589550_592453_ID=g43588	60.527	-2.47023	0.000187861	0	scaffold92|size894027|quiver_589550_592453_ID=g43588	XP_003591220.1	Medtr1g084050.1	nicotianaminesynthase-likeprotein[Medicagotruncatula]	P:GO:0030418; F:GO:0030410	P:nicotianamine biosynthetic process; F:nicotianamine synthase activity
scaffold929|size398341|quiver_86046_100007_ID=g31631	6302.25	-2.04368	6.51183e-10	0	scaffold929|size398341|quiver_86046_100007_ID=g31631	XP_003621403.1	Medtr7g012950.1	UDP-glucose6-dehydrogenasefamilyprotein[Medicagotruncatula]	C:GO:0005634; P:GO:0005975; F:GO:0051287; P:GO:0006065; F:GO:0003979; P:GO:0006024; C:GO:0005829; P:GO:0055114	C:nucleus; P:carbohydrate metabolic process; F:NAD binding; P:UDP-glucuronate biosynthetic process; F:UDP-glucose 6-dehydrogenase activity; P:glycosaminoglycan biosynthetic process; C:cytosol; P:oxidation-reduction process
scaffold933|size362233|quiver_222369_227105_ID=g21519	1760.82	-2.1131	3.14331e-05	0	scaffold933|size362233|quiver_222369_227105_ID=g21519	XP_013457212.1	Medtr4g094285.1	beta-xylosidase/alpha-L-arabinofuranosidase-likeprotein[Medicagotruncatula]	P:GO:0045493; F:GO:0009044; C:GO:0016021; F:GO:0046556; P:GO:0031222; C:GO:0009505; C:GO:0005578	P:xylan catabolic process; F:xylan 1,4-beta-xylosidase activity; C:integral component of membrane; F:alpha-L-arabinofuranosidase activity; P:arabinan catabolic process; C:plant-type cell wall; C:proteinaceous extracellular matrix
scaffold941|size354645|quiver_135006_144594_ID=g1594	184.464	-2.1235	0.000271582	0	scaffold941|size354645|quiver_135006_144594_ID=g1594	XP_003589110.2	Medtr1g018590.1	3-oxo-delta(4,5)-steroid5-beta-reductase-likeprotein[Medicagotruncatula]	F:GO:0050662; F:GO:0003824	F:coenzyme binding; F:catalytic activity
scaffold943|size572819|quiver_232888_237798_ID=g161495	1950.01	-2.04605	0.000292154	9e-151	scaffold943|size572819|quiver_232888_237798_ID=g161495	XP_003591806.1	Medtr1g093240.1	auxin-responsiveAUX/IAAfamilyprotein[Medicagotruncatula]	C:GO:0005634; P:GO:0006351; P:GO:0006355; P:GO:0009734	C:nucleus; P:transcription, DNA-templated; P:regulation of transcription, DNA-templated; P:auxin-activated signaling pathway
scaffold943|size572819|quiver_367691_369340_ID=g161511	1676.79	-2.50953	6.73943e-06	5e-130	scaffold943|size572819|quiver_367691_369340_ID=g161511	XP_013444327.1	Medtr8g016370.1	chaperoninCPN60-likeprotein[Medicagotruncatula]	C:GO:0016021	C:integral component of membrane
scaffold947|size423100|quiver_182742_187502_ID=g151649	702.549	-2.13854	6.37201e-05	0	scaffold947|size423100|quiver_182742_187502_ID=g151649	XP_013460490.1	Medtr3g062500.1	LRRreceptor-likekinase[Medicagotruncatula]	F:GO:0005524; C:GO:0016021; F:GO:0004672; P:GO:0006468	F:ATP binding; C:integral component of membrane; F:protein kinase activity; P:protein phosphorylation
scaffold947|size423100|quiver_372522_386262_ID=g151674	5659.53	-2.28873	5.50446e-06	2e-135	scaffold947|size423100|quiver_372522_386262_ID=g151674	XP_003626979.1	Medtr8g013680.1	majorintrinsicprotein(MIP)familytransporter[Medicagotruncatula]	F:GO:0015200; F:GO:0015254; P:GO:0009992; P:GO:0015793; C:GO:0042807; C:GO:0009941; F:GO:0015250; C:GO:0000326; C:GO:0005794; C:GO:0009505; C:GO:0005887; C:GO:0009705; P:GO:0006833; C:GO:0009506; P:GO:0072489	F:methylammonium transmembrane transporter activity; F:glycerol channel activity; P:cellular water homeostasis; P:glycerol transport; C:central vacuole; C:chloroplast envelope; F:water channel activity; C:protein storage vacuole; C:Golgi apparatus; C:plant-type cell wall; C:integral component of plasma membrane; C:plant-type vacuole membrane; P:water transport; C:plasmodesma; P:methylammonium tra…
scaffold95|size908657|quiver_107766_113601_ID=g35470	182.292	-2.57614	5.18146e-10	4e-170	scaffold95|size908657|quiver_107766_113601_ID=g35470	XP_003604688.1	Medtr4g016510.1	GDSL-likelipase/acylhydrolase[Medicagotruncatula]	F:GO:0016787	F:hydrolase activity
scaffold95|size908657|quiver_674577_678316_ID=g35558	136.659	-3.06424	0.0432402	4e-10	scaffold95|size908657|quiver_674577_678316_ID=g35558	XP_013464908.1	Medtr2g084815.1	histonedeacetylase2a,putative[Medicagotruncatula]	F:GO:0046872	F:metal ion binding
scaffold960|size700124|quiver_414489_416514_ID=g119302	558.958	-2.019	0.000802359	0	scaffold960|size700124|quiver_414489_416514_ID=g119302	XP_013444555.1	Medtr8g024480.1	NACtranscriptionfactor-likeprotein[Medicagotruncatula]	C:GO:0005634; F:GO:0003677; P:GO:0006351; P:GO:0006355	C:nucleus; F:DNA binding; P:transcription, DNA-templated; P:regulation of transcription, DNA-templated
scaffold972|size345104|quiver_109306_111915_ID=g86453	267.868	-2.19543	3.21955e-08	0	scaffold972|size345104|quiver_109306_111915_ID=g86453	XP_003593211.1	Medtr2g008970.1	ICE-likeprotease(caspase)p20domainprotein[Medicagotruncatula]	P:GO:0006508; F:GO:0008233	P:proteolysis; F:peptidase activity
scaffold972|size345104|quiver_98986_103850_ID=g86451	1014.38	-2.19128	2.00016e-07	0	scaffold972|size345104|quiver_98986_103850_ID=g86451	XP_003593145.1	Medtr2g008240.1	beta-xylosidase/alpha-L-arabinofuranosidase-likeprotein[Medicagotruncatula]	P:GO:0045493; F:GO:0009044; C:GO:0016021; F:GO:0046556; P:GO:0031222; C:GO:0009505; C:GO:0005578	P:xylan catabolic process; F:xylan 1,4-beta-xylosidase activity; C:integral component of membrane; F:alpha-L-arabinofuranosidase activity; P:arabinan catabolic process; C:plant-type cell wall; C:proteinaceous extracellular matrix
scaffold973|size672718|quiver_151936_154080_ID=g83789	92.2158	-2.02396	0.037291	0	scaffold973|size672718|quiver_151936_154080_ID=g83789	XP_003593141.1	Medtr2g008210.1	UDP-glucosyltransferasefamilyprotein[Medicagotruncatula]	P:GO:0052696; F:GO:0080043; C:GO:0043231; F:GO:0080044; P:GO:0009813	P:flavonoid glucuronidation; F:quercetin 3-O-glucosyltransferase activity; C:intracellular membrane-bounded organelle; F:quercetin 7-O-glucosyltransferase activity; P:flavonoid biosynthetic process
scaffold973|size672718|quiver_340531_343687_ID=g83816	86.224	-2.16762	0.00212064	0	scaffold973|size672718|quiver_340531_343687_ID=g83816	XP_003608110.1	Medtr4g087730.1	Pmr5/Cas1pGDSL/SGNH-likeacyl-esterasefamilyprotein[Medicagotruncatula]	C:GO:0005794; P:GO:0071554; F:GO:0016413	C:Golgi apparatus; P:cell wall organization or biogenesis; F:O-acetyltransferase activity
scaffold98|size2138525|quiver_1941662_1945740_ID=g28059	178.171	-2.1659	1.3384e-06	2e-54	scaffold98|size2138525|quiver_1941662_1945740_ID=g28059	XP_003601904.1	Medtr3g086640.1	hypotheticalproteinMTR_3g086640[Medicagotruncatula]
scaffold98|size2138525|quiver_658512_659974_ID=g27907	104.638	-2.1178	6.0751e-05	0	scaffold98|size2138525|quiver_658512_659974_ID=g27907	XP_003597045.2	Medtr2g089030.1	beta-amylase[Medicagotruncatula]	P:GO:0000272; F:GO:0016161; C:GO:0016021	P:polysaccharide catabolic process; F:beta-amylase activity; C:integral component of membrane
scaffold989|size688966|quiver_548845_555861_ID=g41997	548.493	-2.37107	3.82278e-07	0	scaffold989|size688966|quiver_548845_555861_ID=g41997	XP_003597023.2	Medtr2g088770.1	peroxidasefamilyprotein[Medicagotruncatula]	F:GO:0004601; P:GO:0006979; F:GO:0046872; P:GO:0098869; P:GO:0009664; P:GO:0055114; C:GO:0005576; C:GO:0009505; F:GO:0020037; P:GO:0042744	F:peroxidase activity; P:response to oxidative stress; F:metal ion binding; P:cellular oxidant detoxification; P:plant-type cell wall organization; P:oxidation-reduction process; C:extracellular region; C:plant-type cell wall; F:heme binding; P:hydrogen peroxide catabolic process
scaffold99|size1467966|quiver_219145_220156_ID=g25175	105.9	-2.21826	0.00338955	2e-156	scaffold99|size1467966|quiver_219145_220156_ID=g25175	XP_013446571.1	Medtr8g080570.1	rubberelongationfactorprotein[Medicagotruncatula]	F:GO:0003746; C:GO:0016021; P:GO:0006414	F:translation elongation factor activity; C:integral component of membrane; P:translational elongation
scaffold99|size1467966|quiver_635078_642099_ID=g25222	220.422	-2.42346	6.71496e-05	0	scaffold99|size1467966|quiver_635078_642099_ID=g25222	XP_003593114.1	Medtr2g007960.1	auxin-induced5NG4-likeprotein[Medicagotruncatula]	P:GO:0055085; F:GO:0022857; C:GO:0016021; C:GO:0005886	P:transmembrane transport; F:transmembrane transporter activity; C:integral component of membrane; C:plasma membrane
scaffold998|size313685|quiver_209642_214554_ID=g19279	185.39	-2.15494	0.000290209	0	scaffold998|size313685|quiver_209642_214554_ID=g19279	XP_003615451.2	Medtr5g068210.1	LRRreceptor-likekinase[Medicagotruncatula]	F:GO:0005524; C:GO:0016021; F:GO:0004672; P:GO:0006468	F:ATP binding; C:integral component of membrane; F:protein kinase activity; P:protein phosphorylation
