# Supplementary material for: Resistant and susceptible responses in alfalfa (Medicago sativa) to bacterial stem blight caused by Pseudomonas syringae pv. syringae
Source: PLoS One. 2017 Dec 15;12(12):e0189781. doi: 10.1371/journal.pone.0189781 (PMC5731681; doi:10.1371/journal.pone.0189781)
Supplement: S6 Table — [ZG9830-resistant 24 hrs: 3.561 DEGs; ZG9830-resistant 72 hrs: 1,500 DEGs; ZG9830-susceptible, 24 hrs. 2,628; ZG9830-susceptible, 72 hrs: 3,608]. (XLSX) [file pone.0189781.s006.xlsx]

## Sheet: Resistant 24hrs Total DEGs
		Supplementary Table 6. Total counts of differentially expressed genes (DEGs) in resistant and susceptible plants of cv. ZG9830 at each time point (24 and 72 hours after inoculation).
Name	Base Mean	log2FoldChange	FDR	E-Value	Gene ID	Description	Accession_No	Med ID
scaffold53|size2093410|quiver_910746_912354_ID=g145467	623.488	10.9506	1.61567e-28	0	scaffold53|size2093410|quiver_910746_912354_ID=g145467	hypotheticalproteinMTR_2g450270[Medicagotruncatula]	XP_013463839.1	Medtr2g450270.1
scaffold172|size727454|quiver_96346_97039_ID=g3050	2376.36	10.8029	5.84297e-57	4e-80	scaffold172|size727454|quiver_96346_97039_ID=g3050	Hop-interactingproteinTHI031,putative[Medicagotruncatula]	XP_013467425.1	Medtr1g051195.1
scaffold2711|size80342|quiver_30326_32249_ID=g58155	558.956	10.7616	6.65726e-27	0	scaffold2711|size80342|quiver_30326_32249_ID=g58155	P-loopnucleosidetriphosphatehydrolasesuperfamilyprotein[Medicagotruncatula]	XP_003596412.1	Medtr2g076970.1
scaffold4|size4032595|quiver_2231598_2233423_ID=g106891	637.415	10.2577	6.17808e-40	0	scaffold4|size4032595|quiver_2231598_2233423_ID=g106891	P-loopnucleosidetriphosphatehydrolasesuperfamilyprotein[Medicagotruncatula]	XP_003618454.1	Medtr6g009720.1
scaffold1375|size232515|quiver_171326_172829_ID=g36958	315.571	10.1834	5.48908e-24	6e-66	scaffold1375|size232515|quiver_171326_172829_ID=g36958	PB1-Joka2domainprotein[Medicagotruncatula]	XP_013457748.1	Medtr4g104940.1
scaffold524|size674838|quiver_433372_434845_ID=g85945	299.508	10.1526	5.39861e-24	2e-158	scaffold524|size674838|quiver_433372_434845_ID=g85945	F-boxplant-likeprotein,putative[Medicagotruncatula]	XP_013462849.1	Medtr2g023820.1
scaffold701|size411005|quiver_299300_300411_ID=g126571	295.723	10.1172	1.16507e-23	6e-83	scaffold701|size411005|quiver_299300_300411_ID=g126571	hsp20/alphacrystallinfamilyprotein[Medicagotruncatula]	XP_003613009.1	Medtr5g031610.1
scaffold998|size313685|quiver_159044_160611_ID=g19275	284.19	10.0625	2.68695e-23	2e-114	scaffold998|size313685|quiver_159044_160611_ID=g19275	BON1-associated-likeprotein[Medicagotruncatula]	XP_003600658.2	Medtr3g064780.1
scaffold1375|size232515|quiver_161456_162719_ID=g36956	853.422	10.0032	3.13694e-44	8e-78	scaffold1375|size232515|quiver_161456_162719_ID=g36956	PB1-Joka2domainprotein[Medicagotruncatula]	XP_013457748.1	Medtr4g104940.1
scaffold1087|size430410|quiver_342863_347668_ID=g121987	269.251	9.96719	1.43434e-22	2e-62	scaffold1087|size430410|quiver_342863_347668_ID=g121987	protonpumpinteractor,putative[Medicagotruncatula]	XP_013465119.1	Medtr0370s0010.2
scaffold111|size856835|quiver_561815_563849_ID=g160415	1377.34	9.93613	2.11732e-49	0	scaffold111|size856835|quiver_561815_563849_ID=g160415	cytoplasmicasparagine-tRNAligase[Medicagotruncatula]	XP_003630669.1	Medtr8g102050.1
scaffold81|size2053617|quiver_407173_412595_ID=g71912	523.991	9.82142	1.80727e-35	2e-137	scaffold81|size2053617|quiver_407173_412595_ID=g71912	protonpumpinteractor,putative[Medicagotruncatula]	XP_013465122.1	Medtr0370s0010.1
scaffold1091|size468214|quiver_428187_431441_ID=g111242	1354.4	9.79155	5.58371e-51	0	scaffold1091|size468214|quiver_428187_431441_ID=g111242	P-loopnucleosidetriphosphatehydrolasesuperfamilyprotein[Medicagotruncatula]	XP_003596412.1	Medtr2g076970.1
scaffold550|size465049|quiver_48064_51461_ID=g18837	7285.96	9.69676	3.40977e-19	0	scaffold550|size465049|quiver_48064_51461_ID=g18837	translationelongationfactorEF-2subunit[Medicagotruncatula]	XP_003596187.1	Medtr2g069320.1
scaffold2011|size144556|quiver_102896_104422_ID=g47735	3646.81	9.67944	1.65674e-87	0	scaffold2011|size144556|quiver_102896_104422_ID=g47735	L-lactatedehydrogenaseA-likeprotein[Medicagotruncatula]	XP_003611291.1	Medtr5g012390.1
scaffold524|size674838|quiver_418832_428745_ID=g85944	213.856	9.66339	1.07306e-20	0	scaffold524|size674838|quiver_418832_428745_ID=g85944	F-boxplant-likeprotein,putative[Medicagotruncatula]	XP_013462857.1	Medtr2g023820.1
scaffold2396|size107112|quiver_33746_34909_ID=g45455	213.68	9.58799	6.29063e-20	7e-07	scaffold2396|size107112|quiver_33746_34909_ID=g45455	transmembraneprotein,putative[Medicagotruncatula]	XP_003608640.1	Medtr4g098700.1
scaffold2864|size170546|quiver_11648_13851_ID=g160019	221.178	9.51078	5.31784e-19	4e-10	scaffold2864|size170546|quiver_11648_13851_ID=g160019	histonedeacetylase2a,putative[Medicagotruncatula]	XP_013464908.1	Medtr2g084815.1
scaffold4849|size13131|quiver_3611_11241_ID=g157474	363.145	9.47133	7.6259e-32	0	scaffold4849|size13131|quiver_3611_11241_ID=g157474	methionine-tRNAligase,putative[Medicagotruncatula]	XP_003609799.2	Medtr4g122580.1
scaffold1057|size449459|quiver_52192_52771_ID=g31720	173.36	9.46707	6.60314e-20	0.67	scaffold1057|size449459|quiver_52192_52771_ID=g31720	transmembraneprotein,putative[Medicagotruncatula]	XP_013448997.1	Medtr7g063950.1
scaffold814|size513299|quiver_47016_47792_ID=g163850	361.152	9.46346	9.17495e-32	1e-123	scaffold814|size513299|quiver_47016_47792_ID=g163850	BON1-associated-likeprotein[Medicagotruncatula]	XP_013444920.1	Medtr8g432490.1
scaffold516|size655217|quiver_219692_220754_ID=g107972	205.641	9.4574	7.13289e-19	3e-20	scaffold516|size655217|quiver_219692_220754_ID=g107972	FBDprotein[Medicagotruncatula]	XP_013453829.1	Medtr5g044790.1
scaffold75|size939415|quiver_397920_400328_ID=g87837	708.776	9.45388	1.51622e-40	0	scaffold75|size939415|quiver_397920_400328_ID=g87837	GRASfamilytranscriptionfactor[Medicagotruncatula]	XP_013465418.1	Medtr2g097473.1
scaffold1024|size300748|quiver_39517_43691_ID=g119352	195.553	9.44338	5.33937e-19	5e-164	scaffold1024|size300748|quiver_39517_43691_ID=g119352	F-boxplant-likeprotein,putative[Medicagotruncatula]	XP_013462852.1	Medtr2g023710.1
scaffold338|size1018420|quiver_331821_334093_ID=g69812	558.749	9.41922	4.88965e-38	0	scaffold338|size1018420|quiver_331821_334093_ID=g69812	F-boxplant-likeprotein,putative[Medicagotruncatula]	XP_003610458.1	Medtr4g132380.1
scaffold2652|size84274|quiver_36646_37185_ID=g45494	590.114	9.39736	5.64943e-40	0.0004	scaffold2652|size84274|quiver_36646_37185_ID=g45494	hypotheticalproteinMTR_5g061610[Medicagotruncatula]	XP_003614946.1	Medtr5g061610.1
scaffold11|size1332136|quiver_497216_497828_ID=g87670	569.435	9.36676	1.36082e-38	1.6	scaffold11|size1332136|quiver_497216_497828_ID=g87670	hypotheticalproteinMTR_5g094645[Medicagotruncatula]	XP_013454420.1	Medtr3g012490.1
scaffold41|size1714948|quiver_439850_441478_ID=g9851	345.184	9.32433	2.52575e-32	6e-172	scaffold41|size1714948|quiver_439850_441478_ID=g9851	F-boxplant-likeprotein,putative[Medicagotruncatula]	XP_013462849.1	Medtr2g023820.1
scaffold724|size424703|quiver_217701_218710_ID=g65187	1728.82	9.24274	5.38052e-67	7e-150	scaffold724|size424703|quiver_217701_218710_ID=g65187	glutathioneS-transferase,amino-terminaldomainprotein[Medicagotruncatula]	XP_003606407.1	Medtr4g059730.1
scaffold21|size1494754|quiver_189660_191187_ID=g61062	1837.78	9.22159	1.1784e-63	3e-180	scaffold21|size1494754|quiver_189660_191187_ID=g61062	F-boxplant-likeprotein,putative[Medicagotruncatula]	XP_003610458.1	Medtr4g132380.1
scaffold1092|size669985|quiver_66750_70961_ID=g108419	3712.25	9.21231	5.72399e-85	1e-25	scaffold1092|size669985|quiver_66750_70961_ID=g108419	hypotheticalproteinMTR_5g061550[Medicagotruncatula]	XP_003614940.1	Medtr5g061550.1
scaffold1375|size232515|quiver_192648_197222_ID=g36960	1358.46	9.19468	7.51172e-57	2e-63	scaffold1375|size232515|quiver_192648_197222_ID=g36960	PB1-Joka2domainprotein[Medicagotruncatula]	XP_013457746.1	Medtr4g104900.1
scaffold301|size1497479|quiver_8516_9393_ID=g458	943.692	9.17507	9.71642e-40	5e-72	scaffold301|size1497479|quiver_8516_9393_ID=g458	cathepsinpropeptideinhibitordomainprotein[Medicagotruncatula]	XP_003624672.2	Medtr7g086240.1
scaffold1595|size481521|quiver_459405_463725_ID=g132065	153.939	9.14285	2.01019e-17	8e-107	scaffold1595|size481521|quiver_459405_463725_ID=g132065	F-box/RNI/FBD-likedomainprotein[Medicagotruncatula]	XP_003615206.1	Medtr5g065100.1
scaffold100|size1259778|quiver_291353_292146_ID=g22778	324.614	9.13607	4.12084e-29	2e-101	scaffold100|size1259778|quiver_291353_292146_ID=g22778	transmembraneprotein,putative[Medicagotruncatula]	XP_003609549.1	Medtr4g118480.1
scaffold1616|size396478|quiver_243201_247020_ID=g76337	133.893	9.0872	1.31932e-17	0	scaffold1616|size396478|quiver_243201_247020_ID=g76337	aspartate-tRNAligase[Medicagotruncatula]	XP_003612738.1	Medtr5g028360.1
scaffold450|size517728|quiver_33166_36431_ID=g113357	155.295	9.06652	9.71949e-17	0	scaffold450|size517728|quiver_33166_36431_ID=g113357	serpin-likeprotein[Medicagotruncatula]	XP_013445455.1	Medtr8g461160.1
scaffold124|size1097502|quiver_387013_389234_ID=g128052	131.237	9.05608	2.01806e-17	0	scaffold124|size1097502|quiver_387013_389234_ID=g128052	patatin-likephospholipase[Medicagotruncatula]	XP_003603015.1	Medtr3g101410.1
scaffold477|size812812|quiver_520734_521510_ID=g41219	139.405	9.05319	4.19749e-17	9e-88	scaffold477|size812812|quiver_520734_521510_ID=g41219	cysteineproteinaseinhibitor,putative[Medicagotruncatula]	XP_003630516.1	Medtr8g098380.1
scaffold160|size867190|quiver_66670_72581_ID=g33022	149.197	9.04005	1.07916e-16	0	scaffold160|size867190|quiver_66670_72581_ID=g33022	serpin-likeprotein[Medicagotruncatula]	XP_013445455.1	Medtr8g461160.1
scaffold2495|size97913|quiver_12016_14918_ID=g122676	126.98	9.03131	2.32639e-17	0.12	scaffold2495|size97913|quiver_12016_14918_ID=g122676	hypotheticalproteinMTR_2g094970[Medicagotruncatula]	XP_013465319.1	Medtr2g094970.1
scaffold1437|size220231|quiver_198850_202180_ID=g42386	322.767	9.01633	1.13621e-26	2e-83	scaffold1437|size220231|quiver_198850_202180_ID=g42386	F-box/RNI/FBD-likedomainprotein[Medicagotruncatula]	XP_013447470.1	Medtr7g007340.1
scaffold2415|size163810|quiver_31754_44171_ID=g162268	1337.46	8.99518	4.90389e-61	0	scaffold2415|size163810|quiver_31754_44171_ID=g162268	glutamatereceptor2.7[Medicagotruncatula]	XP_003593708.2	Medtr2g015310.1
scaffold801|size359750|quiver_156606_157719_ID=g31563	258.473	8.97712	3.6969e-28	1e-97	scaffold801|size359750|quiver_156606_157719_ID=g31563	ethylene-responsivetranscriptionfactor1B[Medicagotruncatula]	XP_013468494.1	Medtr1g069940.1
scaffold912|size326394|quiver_55696_59454_ID=g75814	120.285	8.96937	4.54169e-17	0	scaffold912|size326394|quiver_55696_59454_ID=g75814	aspartate-tRNAligase[Medicagotruncatula]	XP_003612738.1	Medtr5g028360.1
scaffold41|size1714948|quiver_663907_664833_ID=g9888	444.398	8.95921	3.18188e-34	2e-61	scaffold41|size1714948|quiver_663907_664833_ID=g9888	STIG1-likeprotein[Medicagotruncatula]	XP_013462877.1	Medtr2g024030.1
scaffold1946|size152375|quiver_23971_26351_ID=g50270	130.364	8.95587	1.40452e-16	0	scaffold1946|size152375|quiver_23971_26351_ID=g50270	sesquiterpenesynthase[Medicagotruncatula]	XP_003615860.2	Medtr5g073200.1
scaffold649|size1060738|quiver_604782_606510_ID=g94503	113.346	8.93944	4.30196e-17	2e-68	scaffold649|size1060738|quiver_604782_606510_ID=g94503	quinone-oxidoreductase-likeprotein[Medicagotruncatula]	XP_003605682.1	Medtr4g036310.1
scaffold1038|size536207|quiver_116986_118964_ID=g81302	111.358	8.87646	1.25772e-16	1e-154	scaffold1038|size536207|quiver_116986_118964_ID=g81302	MADS-boxtranscriptionfactorfamilyprotein[Medicagotruncatula]	XP_013457839.1	Medtr4g107170.1
scaffold831|size963882|quiver_587503_588412_ID=g121697	265.926	8.87491	3.08684e-27	5e-109	scaffold831|size963882|quiver_587503_588412_ID=g121697	C2domainprotein[Medicagotruncatula]	XP_013444919.1	Medtr8g432480.1
scaffold302|size1124699|quiver_135684_137311_ID=g163126	119.082	8.84153	5.08944e-16	0	scaffold302|size1124699|quiver_135684_137311_ID=g163126	ethyleneresponsefactor[Medicagotruncatula]	XP_013444027.1	Medtr8g010340.1
scaffold16|size1518847|quiver_359540_366482_ID=g74234	239.624	8.8411	2.10582e-26	0	scaffold16|size1518847|quiver_359540_366482_ID=g74234	methionine-tRNAligase,putative[Medicagotruncatula]	XP_003609799.2	Medtr4g122580.1
scaffold882|size335675|quiver_301952_305361_ID=g153793	102.355	8.8082	1.97978e-16	0	scaffold882|size335675|quiver_301952_305361_ID=g153793	F-boxprotein[Medicagotruncatula]	XP_003623372.1	Medtr7g070100.1
scaffold1437|size220231|quiver_189122_191930_ID=g42384	123.757	8.77467	2.53598e-15	2e-92	scaffold1437|size220231|quiver_189122_191930_ID=g42384	F-box/RNI/FBD-likedomainprotein[Medicagotruncatula]	XP_013447470.1	Medtr7g007340.1
scaffold41|size1714948|quiver_482152_483758_ID=g9860	395.427	8.7322	1.98927e-12	2e-174	scaffold41|size1714948|quiver_482152_483758_ID=g9860	F-boxplant-likeprotein,putative[Medicagotruncatula]	XP_013462852.1	Medtr2g023710.1
scaffold405|size772964|quiver_427357_428476_ID=g61951	4793.27	8.64301	3.2938e-51	1e-151	scaffold405|size772964|quiver_427357_428476_ID=g61951	glutathioneS-transferase,amino-terminaldomainprotein[Medicagotruncatula]	XP_003606407.1	Medtr4g059730.1
scaffold1150|size325127|quiver_51186_54534_ID=g124502	92.1503	8.61995	2.65712e-15	0	scaffold1150|size325127|quiver_51186_54534_ID=g124502	S-locuslectinkinasefamilyprotein[Medicagotruncatula]	XP_013453943.1	Medtr0090s0020.1
scaffold1008|size795548|quiver_424250_425865_ID=g159118	232.667	8.61793	2.20685e-24	0	scaffold1008|size795548|quiver_424250_425865_ID=g159118	lignin-forminganionicperoxidase[Medicagotruncatula]	XP_003607863.2	Medtr4g083710.1
scaffold831|size963882|quiver_584292_585008_ID=g121696	491	8.5871	2.31576e-44	8e-126	scaffold831|size963882|quiver_584292_585008_ID=g121696	BON1-associated-likeprotein[Medicagotruncatula]	XP_013444920.1	Medtr8g432490.1
scaffold1062|size401880|quiver_216894_219262_ID=g19314	200.287	8.57367	1.01997e-22	8e-26	scaffold1062|size401880|quiver_216894_219262_ID=g19314	F-boxandassociatedinteractiondomainprotein[Medicagotruncatula]	XP_013458766.1	Medtr3g006300.1
scaffold99|size1467966|quiver_168951_175298_ID=g25169	9471.15	8.55608	7.00966e-80	0	scaffold99|size1467966|quiver_168951_175298_ID=g25169	translationinitiationfactorIF-2,putative[Medicagotruncatula]	XP_003592121.1	Medtr1g098970.1
scaffold229|size1220275|quiver_283196_290465_ID=g20720	8076.52	8.55355	4.65849e-88	0	scaffold229|size1220275|quiver_283196_290465_ID=g20720	ABCtransporterBfamilyprotein[Medicagotruncatula]	XP_003609885.1	Medtr4g124040.2
scaffold504|size952574|quiver_649300_650358_ID=g138538	193.034	8.53545	6.43367e-24	2e-73	scaffold504|size952574|quiver_649300_650358_ID=g138538	transmembraneprotein,putative[Medicagotruncatula]	XP_013456775.1	Medtr4g082360.1
scaffold846|size344402|quiver_57516_60418_ID=g81108	182.148	8.50363	2.03821e-23	0	scaffold846|size344402|quiver_57516_60418_ID=g81108	plant/T31B5-30protein[Medicagotruncatula]	XP_003614127.2	Medtr5g045160.1
scaffold719|size485335|quiver_273340_274387_ID=g78278	99.2707	8.49615	4.56269e-14	2e-96	scaffold719|size485335|quiver_273340_274387_ID=g78278	SCFubiquitinligase,SKP1component[Medicagotruncatula]	XP_003628375.1	Medtr8g056060.1
scaffold1024|size300748|quiver_170996_174391_ID=g119372	83.103	8.48818	1.1184e-14	1e-70	scaffold1024|size300748|quiver_170996_174391_ID=g119372	STIG1-likeprotein[Medicagotruncatula]	XP_013462876.1	Medtr2g024010.1
scaffold117|size1431526|quiver_166115_169121_ID=g145670	2849.21	8.48029	3.87731e-97	1e-169	scaffold117|size1431526|quiver_166115_169121_ID=g145670	sucrase/ferredoxinfamilyprotein[Medicagotruncatula]	XP_013450758.1	Medtr6g004780.1
scaffold357|size587954|quiver_241402_249014_ID=g20937	26319.3	8.44892	3.07282e-82	0	scaffold357|size587954|quiver_241402_249014_ID=g20937	ABCtransporterBfamilyprotein[Medicagotruncatula]	XP_003609885.1	Medtr4g124040.2
scaffold452|size489228|quiver_339053_343265_ID=g107918	82.7813	8.44234	2.46741e-14	0	scaffold452|size489228|quiver_339053_343265_ID=g107918	sesquiterpenesynthase[Medicagotruncatula]	XP_003615860.2	Medtr5g073200.1
scaffold267|size1260374|quiver_868522_869282_ID=g88216	829.467	8.43145	4.3378e-43	5e-120	scaffold267|size1260374|quiver_868522_869282_ID=g88216	BON1-associated-likeprotein[Medicagotruncatula]	XP_013444917.1	Medtr8g432460.1
scaffold198|size864892|quiver_821833_824522_ID=g101987	80.3088	8.42187	2.65526e-14	1e-162	scaffold198|size864892|quiver_821833_824522_ID=g101987	diseaseresistanceprotein[Medicagotruncatula]	XP_003613569.2	Medtr6g072760.1
scaffold229|size1220275|quiver_211206_222448_ID=g20713	1345.1	8.41181	1.54354e-57	0	scaffold229|size1220275|quiver_211206_222448_ID=g20713	ABCtransporterBfamilyprotein[Medicagotruncatula]	XP_003609881.1	Medtr4g123990.1
scaffold705|size760467|quiver_227862_228548_ID=g116510	180.478	8.40807	1.97874e-22	9e-26	scaffold705|size760467|quiver_227862_228548_ID=g116510	hypotheticalproteinMTR_2g007860[Medicagotruncatula]	XP_003593104.1	Medtr2g007860.1
scaffold41|size1714948|quiver_649907_653313_ID=g9887	78.3772	8.39822	3.22279e-14	1e-70	scaffold41|size1714948|quiver_649907_653313_ID=g9887	STIG1-likeprotein[Medicagotruncatula]	XP_013462876.1	Medtr2g024010.1
scaffold1548|size557744|quiver_381105_381681_ID=g86950	172.189	8.38603	5.38397e-25	7e-37	scaffold1548|size557744|quiver_381105_381681_ID=g86950	transmembraneprotein,putative[Medicagotruncatula]	XP_003590109.1	Medtr1g044470.1
scaffold41|size1714948|quiver_432192_435498_ID=g9850	82.1284	8.38315	6.28166e-14	3e-179	scaffold41|size1714948|quiver_432192_435498_ID=g9850	F-boxplant-likeprotein,putative[Medicagotruncatula]	XP_013462857.1	Medtr2g023820.1
scaffold391|size763157|quiver_261788_262801_ID=g99401	263.511	8.37527	3.89443e-26	5e-112	scaffold391|size763157|quiver_261788_262801_ID=g99401	elicitor-responsive-likeprotein[Medicagotruncatula]	XP_003616408.2	Medtr5g079890.1
scaffold322|size1180302|quiver_924591_934563_ID=g113246	165.132	8.37055	1.72823e-22	7e-12	scaffold322|size1180302|quiver_924591_934563_ID=g113246	transmembraneprotein,putative[Medicagotruncatula]	XP_003608640.1	Medtr4g098700.1
scaffold29|size1435556|quiver_797400_798012_ID=g40149	375.105	8.36572	1.21817e-33	3e-52	scaffold29|size1435556|quiver_797400_798012_ID=g40149	hypotheticalproteinMTR_7g115360[Medicagotruncatula]	XP_013450541.1	Medtr7g115360.1
scaffold399|size1034464|quiver_493442_495473_ID=g77889	79.481	8.33374	1.09055e-13	7e-111	scaffold399|size1034464|quiver_493442_495473_ID=g77889	hypotheticalproteinMTR_2g450270[Medicagotruncatula]	XP_013463839.1	Medtr2g450270.1
scaffold246|size1275669|quiver_700466_707383_ID=g143404	321.273	8.32836	1.38619e-36	0	scaffold246|size1275669|quiver_700466_707383_ID=g143404	hypotheticalproteinMTR_2g091330[Medicagotruncatula]	XP_013465255.1	Medtr2g091330.1
scaffold271|size1769276|quiver_439376_440663_ID=g77561	83.2347	8.32203	1.91771e-13	3e-95	scaffold271|size1769276|quiver_439376_440663_ID=g77561	SCFubiquitinligase,SKP1component[Medicagotruncatula]	XP_003628375.1	Medtr8g056060.1
scaffold41|size1714948|quiver_465149_468468_ID=g9856	84.2195	8.31832	2.23071e-13	5e-143	scaffold41|size1714948|quiver_465149_468468_ID=g9856	F-boxplant-likeprotein,putative[Medicagotruncatula]	XP_013462849.1	Medtr2g023710.1
scaffold1203|size356451|quiver_1186_3488_ID=g151871	154.043	8.30301	1.32943e-22	0	scaffold1203|size356451|quiver_1186_3488_ID=g151871	plant/T31B5-30protein[Medicagotruncatula]	XP_003614127.2	Medtr5g045160.1
scaffold81|size2053617|quiver_155686_164481_ID=g71883	1782.09	8.30237	6.74667e-61	0	scaffold81|size2053617|quiver_155686_164481_ID=g71883	lysine-tRNAligase-likeprotein[Medicagotruncatula]	XP_003610084.2	Medtr4g127770.1
scaffold136|size1126979|quiver_1057177_1059122_ID=g96625	177.748	8.29414	4.73906e-19	0.14	scaffold136|size1126979|quiver_1057177_1059122_ID=g96625	hypotheticalproteinMTR_2g094970[Medicagotruncatula]	XP_013465319.1	Medtr2g094970.1
scaffold521|size780651|quiver_561281_571419_ID=g94307	2740.7	8.28697	4.88312e-52	0	scaffold521|size780651|quiver_561281_571419_ID=g94307	lysine-tRNAligase-likeprotein[Medicagotruncatula]	XP_003610084.2	Medtr4g127770.1
scaffold48|size1345018|quiver_883388_886878_ID=g157625	7735.84	8.2868	2.40035e-79	0	scaffold48|size1345018|quiver_883388_886878_ID=g157625	translationelongationfactorEF-2subunit[Medicagotruncatula]	XP_003596187.1	Medtr2g069320.1
scaffold41|size1714948|quiver_487842_489368_ID=g9861	260.981	8.27034	6.07023e-28	0	scaffold41|size1714948|quiver_487842_489368_ID=g9861	F-boxplant-likeprotein,putative[Medicagotruncatula]	XP_013462849.1	Medtr2g023660.1
scaffold1441|size398167|quiver_267754_269945_ID=g32011	432.108	8.26044	3.59771e-37	2e-91	scaffold1441|size398167|quiver_267754_269945_ID=g32011	glutathioneS-transferase,amino-terminaldomainprotein[Medicagotruncatula]	XP_013460469.1	Medtr3g467430.1
scaffold2356|size268159|quiver_188708_191729_ID=g150063	76.744	8.24445	3.57042e-13	0	scaffold2356|size268159|quiver_188708_191729_ID=g150063	2OG-Fe(II)oxygenasefamilyoxidoreductase[Medicagotruncatula]	XP_013453855.1	Medtr5g048550.1
scaffold143|size1056478|quiver_8096_11122_ID=g77193	139.67	8.19665	1.88274e-22	0	scaffold143|size1056478|quiver_8096_11122_ID=g77193	plant/T31B5-30protein[Medicagotruncatula]	XP_013452086.1	Medtr6g445440.1
scaffold2675|size102687|quiver_1283_3321_ID=g152478	1322.56	8.18982	1.90572e-11	0	scaffold2675|size102687|quiver_1283_3321_ID=g152478	cytoplasmicasparagine-tRNAligase[Medicagotruncatula]	XP_003630669.1	Medtr8g102050.1
scaffold711|size574499|quiver_337753_338193_ID=g99968	968.741	8.17965	3.67723e-45	3e-34	scaffold711|size574499|quiver_337753_338193_ID=g99968	hypotheticalproteinMTR_3g026785[Medicagotruncatula]	XP_013459137.1	Medtr3g026785.1
scaffold1375|size232515|quiver_166336_168435_ID=g36957	1922.17	8.17751	6.03555e-58	3e-86	scaffold1375|size232515|quiver_166336_168435_ID=g36957	PB1-Joka2domainprotein[Medicagotruncatula]	XP_013457746.1	Medtr4g104900.1
scaffold222|size670704|quiver_282896_287090_ID=g38210	77.1824	8.17051	1.14901e-12	0	scaffold222|size670704|quiver_282896_287090_ID=g38210	gamete-likeprotein[Medicagotruncatula]	XP_013464171.1	Medtr2g063823.1
scaffold784|size571795|quiver_250397_251259_ID=g75679	247.483	8.16835	1.5742e-10	1e-41	scaffold784|size571795|quiver_250397_251259_ID=g75679	pairedamphipathichelixprotein[Medicagotruncatula]	XP_003592445.1	Medtr1g105010.1
scaffold35|size1256591|quiver_1256218_1258873_ID=g25154	67.0895	8.16648	4.29312e-13	0	scaffold35|size1256591|quiver_1256218_1258873_ID=g25154	laccase/diphenoloxidasefamilyprotein[Medicagotruncatula]	XP_013454903.1	Medtr4g019225.1
scaffold1354|size394473|quiver_52900_54351_ID=g92195	311.2	8.16412	4.18649e-36	2e-73	scaffold1354|size394473|quiver_52900_54351_ID=g92195	eukaryotictranslationinitiationfactor1A-likeprotein[Medicagotruncatula]	XP_003598034.1	Medtr3g005520.1
scaffold7|size1962894|quiver_749138_751625_ID=g98642	865.811	8.14889	4.73037e-45	0	scaffold7|size1962894|quiver_749138_751625_ID=g98642	exocystsubunitexo70familyprotein[Medicagotruncatula]	XP_013468294.1	Medtr1g067480.1
scaffold551|size971537|quiver_749878_755361_ID=g16205	164.231	8.14723	7.16938e-19	0	scaffold551|size971537|quiver_749878_755361_ID=g16205	diseaseresistanceprotein(CC-NBS-LRRclass)familyprotein[Medicagotruncatula]	XP_003598667.1	Medtr3g019040.1
scaffold3|size2661360|quiver_716088_716759_ID=g109503	61.2395	8.14345	2.97685e-13	2e-67	scaffold3|size2661360|quiver_716088_716759_ID=g109503	ethyleneresponsefactor[Medicagotruncatula]	XP_013449888.1	Medtr7g096810.1
scaffold2480|size99173|quiver_52875_59011_ID=g159933	587.064	8.13702	7.10172e-50	0	scaffold2480|size99173|quiver_52875_59011_ID=g159933	threonyl-tRNAsynthetase/threonine-tRNAligase,putative[Medicagotruncatula]	XP_003613276.1	Medtr5g034820.1
scaffold974|size452644|quiver_302058_306076_ID=g81273	233.625	8.13561	3.93227e-22	0	scaffold974|size452644|quiver_302058_306076_ID=g81273	leucyl-tRNAsynthetase[Medicagotruncatula]	XP_003621040.2	Medtr7g006450.1
scaffold719|size485335|quiver_240316_241157_ID=g78274	68.5445	8.11902	1.07108e-12	4e-96	scaffold719|size485335|quiver_240316_241157_ID=g78274	SCFubiquitinligase,SKP1component[Medicagotruncatula]	XP_003628375.1	Medtr8g056060.1
scaffold695|size391684|quiver_102316_103755_ID=g141487	70.7285	8.10396	1.67087e-12	4e-121	scaffold695|size391684|quiver_102316_103755_ID=g141487	plantcadmiumresistanceprotein[Medicagotruncatula]	XP_003630911.1	Medtr8g104890.1
scaffold911|size597093|quiver_150556_154105_ID=g78423	61.2125	8.09206	6.82056e-13	0	scaffold911|size597093|quiver_150556_154105_ID=g78423	glutamatereceptor3.4[Medicagotruncatula]	XP_013456901.1	Medtr4g087925.1
scaffold69|size1090294|quiver_1063647_1065300_ID=g104222	65.677	8.08076	1.39491e-12	5e-22	scaffold69|size1090294|quiver_1063647_1065300_ID=g104222	FBDprotein[Medicagotruncatula]	XP_013453829.1	Medtr5g044790.1
scaffold58|size1147909|quiver_952532_957826_ID=g132718	193.82	8.07275	3.30933e-25	0	scaffold58|size1147909|quiver_952532_957826_ID=g132718	cytosolicaldehydedehydrogenase[Medicagotruncatula]	XP_003620522.1	Medtr6g086340.1
scaffold1448|size570096|quiver_387207_392455_ID=g14123	62.8121	8.05325	1.53788e-12	2e-46	scaffold1448|size570096|quiver_387207_392455_ID=g14123	hypotheticalproteinMTR_8g074100[Medicagotruncatula]	XP_003629173.1	Medtr8g074100.1
scaffold1038|size536207|quiver_110976_112841_ID=g81301	59.7478	8.05035	1.10014e-12	5e-118	scaffold1038|size536207|quiver_110976_112841_ID=g81301	MADS-boxtranscriptionfactorfamilyprotein[Medicagotruncatula]	XP_013457839.1	Medtr4g107170.1
scaffold992|size308524|quiver_295312_296044_ID=g34218	266.518	8.03017	1.01071e-30	2e-70	scaffold992|size308524|quiver_295312_296044_ID=g34218	transmembraneprotein,putative[Medicagotruncatula]	XP_013457468.1	Medtr4g095002.1
scaffold941|size354645|quiver_146239_146931_ID=g1595	1085.28	8.02246	3.59771e-37	4e-81	scaffold941|size354645|quiver_146239_146931_ID=g1595	Hop-interactingproteinTHI031,putative[Medicagotruncatula]	XP_013467425.1	Medtr1g051195.1
scaffold1252|size255532|quiver_75306_76498_ID=g24114	56.5128	8.0217	1.12427e-12	2e-92	scaffold1252|size255532|quiver_75306_76498_ID=g24114	tubbyC2protein[Medicagotruncatula]	XP_003605353.1	Medtr4g029430.1
scaffold546|size1408613|quiver_1292276_1292962_ID=g28844	1500.42	7.98512	2.06223e-43	7e-82	scaffold546|size1408613|quiver_1292276_1292962_ID=g28844	Hop-interactingproteinTHI031,putative[Medicagotruncatula]	XP_013467425.1	Medtr1g051195.1
scaffold550|size465049|quiver_224136_226753_ID=g18864	134.423	7.98427	3.80174e-18	0	scaffold550|size465049|quiver_224136_226753_ID=g18864	transcriptionfactorjungbrunnen-likeprotein[Medicagotruncatula]	XP_003596151.2	Medtr2g068880.1
scaffold84|size1025453|quiver_167276_170998_ID=g64018	57.422	7.96407	3.07925e-12	2e-33	scaffold84|size1025453|quiver_167276_170998_ID=g64018	hypotheticalproteinMTR_1g069170[Medicagotruncatula]	XP_013468380.1	Medtr3g067715.1
scaffold195|size1356585|quiver_1319332_1320858_ID=g110258	2468.37	7.94335	3.50592e-13	0	scaffold195|size1356585|quiver_1319332_1320858_ID=g110258	L-lactatedehydrogenaseA-likeprotein[Medicagotruncatula]	XP_003611291.1	Medtr5g012390.1
scaffold270|size616230|quiver_405707_407413_ID=g80406	53.1809	7.94328	2.39363e-12	0	scaffold270|size616230|quiver_405707_407413_ID=g80406	F-boxproteininteractiondomainprotein[Medicagotruncatula]	XP_003623924.1	Medtr7g077070.1
scaffold399|size1034464|quiver_433026_434583_ID=g77880	128.153	7.94035	2.42687e-19	0	scaffold399|size1034464|quiver_433026_434583_ID=g77880	F-boxproteininteractiondomainprotein[Medicagotruncatula]	XP_003601720.2	Medtr3g084690.1
scaffold2091|size137248|quiver_37734_38321_ID=g7132	52.5254	7.93903	2.32826e-12	3e-71	scaffold2091|size137248|quiver_37734_38321_ID=g7132	hypotheticalproteinMTR_6g021870[Medicagotruncatula]	XP_003618780.1	Medtr6g021870.1
scaffold68|size1563530|quiver_734002_738985_ID=g107212	4376.76	7.92414	7.01919e-66	0	scaffold68|size1563530|quiver_734002_738985_ID=g107212	leucyl-tRNAsynthetase[Medicagotruncatula]	XP_003621040.2	Medtr7g006450.1
scaffold25|size1172716|quiver_454405_455912_ID=g50745	54.6304	7.90648	5.15458e-12	3e-138	scaffold25|size1172716|quiver_454405_455912_ID=g50745	toll-interleukin-resistance(TIR)domainprotein[Medicagotruncatula]	XP_013464749.1	Medtr2g079950.1
scaffold1906|size156803|quiver_91877_92571_ID=g154525	370.801	7.90285	2.49089e-41	1e-44	scaffold1906|size156803|quiver_91877_92571_ID=g154525	hypotheticalproteinMTR_1g106215[Medicagotruncatula]	XP_013469983.1	Medtr1g106215.1
scaffold82|size1448041|quiver_837456_838466_ID=g69404	57.0481	7.89565	8.2001e-12	2e-87	scaffold82|size1448041|quiver_837456_838466_ID=g69404	cysteineproteinaseinhibitor,putative[Medicagotruncatula]	XP_003630516.1	Medtr8g098380.1
scaffold1091|size468214|quiver_435038_439071_ID=g111244	6777.63	7.89483	1.1487e-59	0	scaffold1091|size468214|quiver_435038_439071_ID=g111244	P-loopnucleosidetriphosphatehydrolasesuperfamilyprotein[Medicagotruncatula]	XP_003596412.1	Medtr2g076970.1
scaffold134|size941539|quiver_773783_776947_ID=g101854	51.4847	7.89191	4.17527e-12	6e-112	scaffold134|size941539|quiver_773783_776947_ID=g101854	plantcadmiumresistanceprotein[Medicagotruncatula]	XP_003597730.1	Medtr2g101660.1
scaffold974|size452644|quiver_313716_318696_ID=g81274	4391.91	7.88437	5.63098e-70	0	scaffold974|size452644|quiver_313716_318696_ID=g81274	leucyl-tRNAsynthetase[Medicagotruncatula]	XP_003621040.2	Medtr7g006450.1
scaffold1290|size262013|quiver_41276_43009_ID=g92159	51.7758	7.86349	6.68279e-12	2e-136	scaffold1290|size262013|quiver_41276_43009_ID=g92159	prohibitincomplexprotein[Medicagotruncatula]	XP_003628253.2	Medtr8g046300.1
scaffold41|size1714948|quiver_415443_417011_ID=g9845	110.753	7.85409	1.48302e-19	4e-179	scaffold41|size1714948|quiver_415443_417011_ID=g9845	F-boxplant-likeprotein,putative[Medicagotruncatula]	XP_013462852.1	Medtr2g023710.1
scaffold2019|size190935|quiver_174054_180931_ID=g27168	709.886	7.84483	9.63393e-42	0	scaffold2019|size190935|quiver_174054_180931_ID=g27168	glutamatereceptor2.7[Medicagotruncatula]	XP_003593708.2	Medtr2g015310.1
scaffold2199|size372502|quiver_320899_324223_ID=g58040	173.917	7.8249	6.69306e-26	0	scaffold2199|size372502|quiver_320899_324223_ID=g58040	P-loopnucleosidetriphosphatehydrolasesuperfamilyprotein[Medicagotruncatula]	XP_003596387.1	Medtr2g076690.1
scaffold202|size693748|quiver_40510_41401_ID=g90777	64.4402	7.81658	5.08434e-11	5e-83	scaffold202|size693748|quiver_40510_41401_ID=g90777	plastocyanin-likedomainprotein[Medicagotruncatula]	XP_003624675.1	Medtr7g086280.1
scaffold524|size674838|quiver_398170_401758_ID=g85938	52.7892	7.76963	2.93393e-11	2e-175	scaffold524|size674838|quiver_398170_401758_ID=g85938	F-boxplant-likeprotein,putative[Medicagotruncatula]	XP_013462852.1	Medtr2g023710.1
scaffold2923|size138662|quiver_93155_95531_ID=g7363	62.4457	7.75605	9.23302e-11	0	scaffold2923|size138662|quiver_93155_95531_ID=g7363	F-boxprotein[Medicagotruncatula]	XP_003623372.1	Medtr7g070100.1
scaffold1646|size370954|quiver_77036_87311_ID=g164466	109.305	7.736	2.89829e-18	2e-142	scaffold1646|size370954|quiver_77036_87311_ID=g164466	cytochromeP450familymonooxygenase[Medicagotruncatula]	XP_013464525.1	Medtr2g073420.1
scaffold1691|size751294|quiver_444556_450350_ID=g47527	179.133	7.73585	1.09892e-24	0	scaffold1691|size751294|quiver_444556_450350_ID=g47527	adoMet-dependentrRNAmethyltransferaseSpb1[Medicagotruncatula]	XP_003607491.1	Medtr4g078640.1
scaffold1232|size538651|quiver_215743_216759_ID=g76070	164.148	7.72435	3.13104e-09	4e-92	scaffold1232|size538651|quiver_215743_216759_ID=g76070	60SribosomalL12-likeprotein[Medicagotruncatula]	XP_003606385.1	Medtr4g059400.1
scaffold168|size731392|quiver_501243_502899_ID=g12692	1115.61	7.70753	4.61174e-38	0	scaffold168|size731392|quiver_501243_502899_ID=g12692	Avr9/Cf-9rapidlyelicitedprotein[Medicagotruncatula]	XP_003616222.1	Medtr5g077510.1
scaffold1076|size679866|quiver_190085_191331_ID=g149361	99.3609	7.70072	1.76135e-19	9e-79	scaffold1076|size679866|quiver_190085_191331_ID=g149361	EFhandcalcium-bindingfamilyprotein[Medicagotruncatula]	XP_003608847.1	Medtr4g103630.1
scaffold1041|size579982|quiver_441050_454292_ID=g73166	159.605	7.69795	1.40779e-24	0	scaffold1041|size579982|quiver_441050_454292_ID=g73166	plant/T31B5-30protein[Medicagotruncatula]	XP_013452086.1	Medtr6g445440.1
scaffold243|size648349|quiver_36504_37531_ID=g150712	1274.32	7.69367	1.14932e-49	4e-111	scaffold243|size648349|quiver_36504_37531_ID=g150712	ethylene-responsivetranscriptionfactor1B[Medicagotruncatula]	XP_003590048.1	Medtr1g043350.1
scaffold279|size815233|quiver_326884_329450_ID=g56327	264.363	7.69232	5.74349e-37	0	scaffold279|size815233|quiver_326884_329450_ID=g56327	cytochromeP450familyflavonesynthase[Medicagotruncatula]	XP_003622129.1	Medtr7g028020.1
scaffold1708|size181053|quiver_29626_31468_ID=g4613	122.264	7.68523	6.59839e-18	0	scaffold1708|size181053|quiver_29626_31468_ID=g4613	P-loopnucleosidetriphosphatehydrolasesuperfamilyprotein[Medicagotruncatula]	XP_003596404.1	Medtr2g076900.1
scaffold1332|size472730|quiver_40706_41477_ID=g149545	192.349	7.68516	3.90892e-17	4e-92	scaffold1332|size472730|quiver_40706_41477_ID=g149545	60SribosomalL12-likeprotein[Medicagotruncatula]	XP_003606385.1	Medtr4g059400.1
scaffold1073|size431094|quiver_156236_156949_ID=g156441	163.862	7.67287	2.2604e-24	9e-97	scaffold1073|size431094|quiver_156236_156949_ID=g156441	chaperoneDnaJdomainprotein[Medicagotruncatula]	XP_013457209.1	Medtr4g094275.1
scaffold1458|size312127|quiver_83476_86180_ID=g154229	161.803	7.67121	9.38766e-25	0	scaffold1458|size312127|quiver_83476_86180_ID=g154229	cytochromeP450familyflavonesynthase[Medicagotruncatula]	XP_003622129.1	Medtr7g028020.1
scaffold2415|size163810|quiver_22669_29751_ID=g162267	625.014	7.66399	1.10311e-36	0	scaffold2415|size163810|quiver_22669_29751_ID=g162267	glutamatereceptor2.7[Medicagotruncatula]	XP_003593708.2	Medtr2g015310.1
scaffold2356|size268159|quiver_44929_46011_ID=g150045	487.48	7.66163	8.0389e-39	2e-133	scaffold2356|size268159|quiver_44929_46011_ID=g150045	lateembryogenesisabundantprotein[Medicagotruncatula]	XP_003619854.2	Medtr6g071410.1
scaffold279|size815233|quiver_65406_66849_ID=g56292	1413.72	7.65075	9.08744e-48	0	scaffold279|size815233|quiver_65406_66849_ID=g56292	F-boxproteininteractiondomainprotein[Medicagotruncatula]	XP_003614321.1	Medtr5g048160.1
scaffold279|size815233|quiver_307357_310030_ID=g56323	210.031	7.63623	4.20982e-30	0	scaffold279|size815233|quiver_307357_310030_ID=g56323	cytochromeP450familyflavonesynthase[Medicagotruncatula]	XP_003622129.1	Medtr7g028020.1
scaffold379|size1139743|quiver_865887_870570_ID=g130907	98.6816	7.62739	4.75774e-18	0	scaffold379|size1139743|quiver_865887_870570_ID=g130907	receptor-likeprotein[Medicagotruncatula]	XP_003617757.1	Medtr5g095120.1
scaffold127|size826302|quiver_477826_480681_ID=g120571	765.824	7.62608	1.17374e-53	0	scaffold127|size826302|quiver_477826_480681_ID=g120571	P-loopnucleosidetriphosphatehydrolasesuperfamilyprotein[Medicagotruncatula]	XP_003629399.1	Medtr8g076920.1
scaffold1661|size187752|quiver_98386_101900_ID=g127237	167.171	7.61652	2.72955e-23	0	scaffold1661|size187752|quiver_98386_101900_ID=g127237	P-loopnucleosidetriphosphatehydrolasesuperfamilyprotein[Medicagotruncatula]	XP_003596387.1	Medtr2g076690.1
scaffold461|size550590|quiver_171325_172718_ID=g83293	334.289	7.60294	1.44261e-39	2e-73	scaffold461|size550590|quiver_171325_172718_ID=g83293	eukaryotictranslationinitiationfactor1A-likeprotein[Medicagotruncatula]	XP_003598034.1	Medtr3g005520.1
scaffold1228|size728272|quiver_694830_701207_ID=g86700	53.9175	7.58576	3.48129e-10	0	scaffold1228|size728272|quiver_694830_701207_ID=g86700	gamete-likeprotein[Medicagotruncatula]	XP_013464171.1	Medtr2g063920.1
scaffold2664|size175631|quiver_44955_47211_ID=g14617	101.666	7.58329	1.28535e-15	5e-161	scaffold2664|size175631|quiver_44955_47211_ID=g14617	GDSL-likelipase/acylhydrolase[Medicagotruncatula]	XP_003627417.1	Medtr8g022790.1
scaffold271|size1769276|quiver_485556_491021_ID=g77569	99.5734	7.57569	7.96309e-16	9e-96	scaffold271|size1769276|quiver_485556_491021_ID=g77569	SCFubiquitinligase,SKP1component[Medicagotruncatula]	XP_003628375.1	Medtr8g056060.1
scaffold524|size674838|quiver_438138_439645_ID=g85946	188.664	7.56382	5.12744e-25	0	scaffold524|size674838|quiver_438138_439645_ID=g85946	F-boxplant-likeprotein,putative[Medicagotruncatula]	XP_013462849.1	Medtr2g023660.1
scaffold7|size1962894|quiver_883860_884683_ID=g98659	3384.61	7.55822	5.40648e-84	2e-117	scaffold7|size1962894|quiver_883860_884683_ID=g98659	C2H2typezincfingertranscriptionfactorfamilyprotein[Medicagotruncatula]	XP_013468306.1	Medtr1g067650.1
scaffold1806|size293506|quiver_13842_15671_ID=g81874	329.461	7.54458	7.17794e-33	2e-169	scaffold1806|size293506|quiver_13842_15671_ID=g81874	flavonoidO-methyltransferase-likeprotein[Medicagotruncatula]	XP_003615968.1	Medtr5g074610.1
scaffold70|size1270722|quiver_1162684_1168007_ID=g101712	149.257	7.53965	1.74959e-24	0	scaffold70|size1270722|quiver_1162684_1168007_ID=g101712	cytochromeP450familyprotein[Medicagotruncatula]	XP_003627672.1	Medtr8g035810.1
scaffold195|size1356585|quiver_1306951_1307467_ID=g110257	379.323	7.52638	3.07876e-27	1e-35	scaffold195|size1356585|quiver_1306951_1307467_ID=g110257	hypotheticalproteinMTR_5g012410[Medicagotruncatula]	XP_003611293.1	Medtr5g012410.1
scaffold806|size389370|quiver_293420_298444_ID=g19122	696	7.50255	3.48069e-38	2e-136	scaffold806|size389370|quiver_293420_298444_ID=g19122	threonyl-tRNAsynthetase/threonine-tRNAligase,putative[Medicagotruncatula]	XP_003613276.1	Medtr5g034820.1
scaffold2798|size156382|quiver_126374_128151_ID=g164986	88.1594	7.4957	1.44298e-16	3e-28	scaffold2798|size156382|quiver_126374_128151_ID=g164986	hypotheticalproteinMTR_2g075570[Medicagotruncatula]	XP_003596289.1	Medtr2g075570.1
scaffold1331|size695856|quiver_425013_427264_ID=g151993	96.0081	7.4568	2.02357e-14	0	scaffold1331|size695856|quiver_425013_427264_ID=g151993	GDSL-likelipase/acylhydrolase[Medicagotruncatula]	XP_003627417.1	Medtr8g022790.1
scaffold814|size513299|quiver_43488_44401_ID=g163849	184.94	7.44025	1.5218e-27	2e-107	scaffold814|size513299|quiver_43488_44401_ID=g163849	C2domainprotein[Medicagotruncatula]	XP_013444919.1	Medtr8g432480.1
scaffold64|size1467285|quiver_1073032_1074654_ID=g118012	1023.68	7.43546	8.28812e-42	0	scaffold64|size1467285|quiver_1073032_1074654_ID=g118012	WRKYfamilytranscriptionfactor[Medicagotruncatula]	XP_003602195.1	Medtr3g090860.1
scaffold1026|size326411|quiver_112038_113901_ID=g113925	2907.85	7.42742	5.74024e-47	3e-96	scaffold1026|size326411|quiver_112038_113901_ID=g113925	anaphase-promotingcomplexsubunit11RING-H2fingerprotein[Medicagotruncatula]	XP_013450635.1	Medtr7g117540.1
scaffold85|size1447964|quiver_1086857_1087562_ID=g61383	1528.83	7.40702	1.1487e-59	1e-48	scaffold85|size1447964|quiver_1086857_1087562_ID=g61383	hypotheticalproteinMTR_3g099490[Medicagotruncatula]	XP_003602837.1	Medtr3g099490.1
scaffold127|size826302|quiver_294878_295511_ID=g120546	323.241	7.39814	2.1757e-35	5e-75	scaffold127|size826302|quiver_294878_295511_ID=g120546	hypotheticalproteinMTR_8g077145[Medicagotruncatula]	XP_013446394.1	Medtr8g077145.1
scaffold16|size1518847|quiver_1157783_1166500_ID=g74335	83.9038	7.39308	1.82545e-15	0	scaffold16|size1518847|quiver_1157783_1166500_ID=g74335	Serine/Threoninekinase,plant-typeprotein[Medicagotruncatula]	XP_003599321.1	Medtr3g031610.1
scaffold1014|size573746|quiver_238673_245448_ID=g144261	794.63	7.35521	1.81236e-26	5e-144	scaffold1014|size573746|quiver_238673_245448_ID=g144261	WRKYfamilytranscriptionfactor[Medicagotruncatula]	XP_003602195.1	Medtr3g090860.1
scaffold139|size797752|quiver_223688_225337_ID=g87945	2093.89	7.35042	1.96224e-44	0	scaffold139|size797752|quiver_223688_225337_ID=g87945	Avr9/Cf-9rapidlyelicitedprotein[Medicagotruncatula]	XP_003616222.1	Medtr5g077510.1
scaffold126|size1173562|quiver_745088_745864_ID=g123161	206.368	7.34512	3.9611e-33	1e-77	scaffold126|size1173562|quiver_745088_745864_ID=g123161	EFhandcalcium-bindingfamilyprotein[Medicagotruncatula]	XP_003608847.1	Medtr4g103630.1
scaffold214|size862267|quiver_547064_548877_ID=g58920	121.321	7.34315	3.2891e-21	0	scaffold214|size862267|quiver_547064_548877_ID=g58920	reticulineoxidase-likeprotein[Medicagotruncatula]	XP_013457292.1	Medtr4g094495.1
scaffold1252|size255532|quiver_95986_97168_ID=g24116	73.8136	7.32477	1.0359e-16	7e-140	scaffold1252|size255532|quiver_95986_97168_ID=g24116	tubbyC2protein[Medicagotruncatula]	XP_003605353.1	Medtr4g029430.1
scaffold80|size1496537|quiver_30956_31637_ID=g74381	73.8453	7.32032	1.32388e-16	2e-86	scaffold80|size1496537|quiver_30956_31637_ID=g74381	hypotheticalproteinMTR_7g082700[Medicagotruncatula]	XP_003624392.1	Medtr7g082700.1
scaffold68|size1563530|quiver_239809_247773_ID=g107157	80.4777	7.3135	9.32077e-15	0	scaffold68|size1563530|quiver_239809_247773_ID=g107157	regulatorofVps4activityintheMVBpathwayprotein[Medicagotruncatula]	XP_013447818.1	Medtr7g407010.1
scaffold1024|size300748|quiver_34807_36161_ID=g119351	124.455	7.2985	2.68107e-17	4e-170	scaffold1024|size300748|quiver_34807_36161_ID=g119351	F-boxplant-likeprotein,putative[Medicagotruncatula]	XP_013462849.1	Medtr2g023710.1
scaffold1139|size377909|quiver_270236_272242_ID=g151854	79.8198	7.29232	1.56694e-15	4e-33	scaffold1139|size377909|quiver_270236_272242_ID=g151854	FBDprotein[Medicagotruncatula]	XP_013453829.1	Medtr5g044790.1
scaffold564|size942270|quiver_525375_528358_ID=g148836	938.224	7.26982	7.03825e-42	0	scaffold564|size942270|quiver_525375_528358_ID=g148836	F-boxonly-likeprotein[Medicagotruncatula]	XP_013466644.1	Medtr1g033310.1
scaffold5067|size11450|quiver_7940_9181_ID=g90222	117.188	7.26662	8.6387e-23	8e-153	scaffold5067|size11450|quiver_7940_9181_ID=g90222	matrixmetalloproteinase[Medicagotruncatula]	XP_003613416.2	Medtr5g036410.1
scaffold1035|size548302|quiver_187887_195653_ID=g89158	157.115	7.26646	2.20529e-24	1e-83	scaffold1035|size548302|quiver_187887_195653_ID=g89158	SPFHdomain/band7familyprotein[Medicagotruncatula]	XP_003602423.2	Medtr3g093180.1
scaffold646|size636037|quiver_79576_82918_ID=g102439	114.24	7.26176	1.10375e-20	0	scaffold646|size636037|quiver_79576_82918_ID=g102439	S-locuslectinkinasefamilyprotein[Medicagotruncatula]	XP_013453943.1	Medtr0090s0020.1
scaffold115|size848196|quiver_62906_64301_ID=g150521	638.539	7.25127	6.3755e-38	0	scaffold115|size848196|quiver_62906_64301_ID=g150521	matrixmetalloproteinase[Medicagotruncatula]	XP_003613416.2	Medtr5g036410.1
scaffold1571|size244014|quiver_160823_161228_ID=g26950	411.377	7.24642	2.8599e-39	4e-36	scaffold1571|size244014|quiver_160823_161228_ID=g26950	hypotheticalproteinMTR_3g026785[Medicagotruncatula]	XP_013459137.1	Medtr3g026785.1
scaffold1349|size237545|quiver_3036_3996_ID=g105787	180.325	7.23995	4.97762e-24	3e-119	scaffold1349|size237545|quiver_3036_3996_ID=g105787	transmembraneprotein,putative[Medicagotruncatula]	XP_003609548.1	Medtr4g118470.1
scaffold123|size834866|quiver_280352_285008_ID=g130385	108.236	7.22212	8.73422e-19	0	scaffold123|size834866|quiver_280352_285008_ID=g130385	hypotheticalproteinMTR_4g076640[Medicagotruncatula]	XP_003607336.1	Medtr4g076640.1
scaffold98|size2138525|quiver_1540667_1544704_ID=g28010	372.831	7.22192	2.49405e-42	0	scaffold98|size2138525|quiver_1540667_1544704_ID=g28010	glycosidehydrolasefamily1protein[Medicagotruncatula]	XP_013456268.1	Medtr4g066630.1
scaffold3251|size45588|quiver_6124_10961_ID=g152566	94.9571	7.21346	5.31784e-19	0	scaffold3251|size45588|quiver_6124_10961_ID=g152566	hypotheticalproteinMTR_4g076640[Medicagotruncatula]	XP_003607336.1	Medtr4g076640.1
scaffold458|size826499|quiver_649729_650421_ID=g91253	1680.62	7.19324	1.27354e-40	1e-70	scaffold458|size826499|quiver_649729_650421_ID=g91253	VQmotifprotein[Medicagotruncatula]	XP_003598460.1	Medtr3g013980.1
scaffold28|size2584658|quiver_1250103_1250838_ID=g43311	4648.6	7.17945	2.37965e-52	4e-129	scaffold28|size2584658|quiver_1250103_1250838_ID=g43311	acetyltransferase(GNAT)domainprotein[Medicagotruncatula]	XP_003610739.1	Medtr5g006470.1
scaffold813|size725904|quiver_148328_150481_ID=g1393	623.315	7.17293	1.33592e-10	0	scaffold813|size725904|quiver_148328_150481_ID=g1393	serpin-likeprotein[Medicagotruncatula]	XP_003598643.2	Medtr3g018740.1
scaffold735|size390201|quiver_52036_53417_ID=g36438	2905.66	7.17206	2.78312e-48	0	scaffold735|size390201|quiver_52036_53417_ID=g36438	SMP-30/gluconolaconase/LRE-likeregionprotein[Medicagotruncatula]	XP_003618783.2	Medtr6g021910.1
scaffold1528|size296189|quiver_183578_185822_ID=g139572	65.8252	7.16806	8.74227e-16	6e-176	scaffold1528|size296189|quiver_183578_185822_ID=g139572	quinone-oxidoreductase-likeprotein[Medicagotruncatula]	XP_003605682.1	Medtr4g036310.1
scaffold1441|size398167|quiver_259414_261080_ID=g32009	2710.97	7.14369	4.78555e-44	2e-148	scaffold1441|size398167|quiver_259414_261080_ID=g32009	glutathioneS-transferase,amino-terminaldomainprotein[Medicagotruncatula]	XP_013460468.1	Medtr3g467420.1
scaffold1159|size505594|quiver_226914_227644_ID=g100415	815.746	7.1275	1.03483e-27	3e-74	scaffold1159|size505594|quiver_226914_227644_ID=g100415	transmembraneprotein,putative[Medicagotruncatula]	XP_013457468.1	Medtr4g095002.1
scaffold416|size508110|quiver_372593_373650_ID=g33511	616.982	7.10838	1.47024e-36	7e-138	scaffold416|size508110|quiver_372593_373650_ID=g33511	DUF1645familyprotein[Medicagotruncatula]	XP_003618277.1	Medtr6g006950.1
scaffold246|size1275669|quiver_384675_386335_ID=g143352	109.592	7.10129	5.47507e-17	8e-119	scaffold246|size1275669|quiver_384675_386335_ID=g143352	transmembraneprotein,putative[Medicagotruncatula]	XP_013467869.1	Medtr1g057290.1
scaffold559|size442175|quiver_110144_116291_ID=g161136	1937.09	7.09799	8.79159e-44	0	scaffold559|size442175|quiver_110144_116291_ID=g161136	phospholipid-transportingATPase-likeprotein[Medicagotruncatula]	XP_003598097.1	Medtr3g007240.1
scaffold382|size545710|quiver_192873_193607_ID=g123513	1230.86	7.09642	4.5551e-59	6e-125	scaffold382|size545710|quiver_192873_193607_ID=g123513	acetyltransferase(GNAT)domainprotein[Medicagotruncatula]	XP_003610739.1	Medtr5g006470.1
scaffold293|size596535|quiver_138106_139766_ID=g20857	142.281	7.08573	1.84837e-23	0	scaffold293|size596535|quiver_138106_139766_ID=g20857	DUF1262familyprotein[Medicagotruncatula]	XP_003613362.1	Medtr5g035690.1
scaffold271|size1769276|quiver_457166_460042_ID=g77564	71.0782	7.08162	7.29904e-14	6e-96	scaffold271|size1769276|quiver_457166_460042_ID=g77564	SCFubiquitinligase,SKP1component[Medicagotruncatula]	XP_003628375.1	Medtr8g056060.1
scaffold1628|size375752|quiver_197264_201351_ID=g45124	506.801	7.07679	1.97179e-43	0	scaffold1628|size375752|quiver_197264_201351_ID=g45124	glycosidehydrolasefamily1protein[Medicagotruncatula]	XP_013456268.1	Medtr4g066630.1
scaffold256|size630666|quiver_186633_193958_ID=g118314	1414.19	7.07543	1.0926e-47	0	scaffold256|size630666|quiver_186633_193958_ID=g118314	NAD(P)HdehydrogenaseB2[Medicagotruncatula]	XP_003608194.2	Medtr4g090580.1
scaffold1528|size296189|quiver_173868_176632_ID=g139569	1291.92	7.07494	1.21007e-52	8e-179	scaffold1528|size296189|quiver_173868_176632_ID=g139569	quinone-oxidoreductase-likeprotein[Medicagotruncatula]	XP_003605682.1	Medtr4g033205.1
scaffold75|size939415|quiver_400908_403358_ID=g87838	360.481	7.0748	2.52609e-34	0	scaffold75|size939415|quiver_400908_403358_ID=g87838	GRASfamilytranscriptionfactor[Medicagotruncatula]	XP_013465417.1	Medtr2g097467.1
scaffold1|size3002192|quiver_227864_228863_ID=g114975	2363.12	7.07445	9.12697e-54	1e-144	scaffold1|size3002192|quiver_227864_228863_ID=g114975	harpin-induced-likeprotein[Medicagotruncatula]	XP_013450194.1	Medtr7g106000.1
scaffold2439|size102334|quiver_10665_16701_ID=g101117	969.832	7.073	5.55263e-63	0	scaffold2439|size102334|quiver_10665_16701_ID=g101117	glycyl-tRNAsynthetase/glycine-tRNAligase[Medicagotruncatula]	XP_013458793.1	Medtr3g006740.1
scaffold493|size1337387|quiver_1314010_1316364_ID=g1054	97.4292	7.06246	6.23538e-20	0	scaffold493|size1337387|quiver_1314010_1316364_ID=g1054	serpin-likeprotein[Medicagotruncatula]	XP_003598567.1	Medtr3g015620.1
scaffold711|size574499|quiver_211428_215047_ID=g99950	770.703	7.06206	1.58225e-09	7e-30	scaffold711|size574499|quiver_211428_215047_ID=g99950	hypotheticalproteinMTR_3g036800[Medicagotruncatula]	XP_013459399.1	Medtr3g036800.1
scaffold918|size469810|quiver_103286_105306_ID=g59905	453.815	7.04898	2.63145e-51	1e-126	scaffold918|size469810|quiver_103286_105306_ID=g59905	NADPH:quinoneoxidoreductase-likeprotein[Medicagotruncatula]	XP_003598677.2	Medtr3g019160.1
scaffold2011|size144556|quiver_90161_90681_ID=g47734	136.397	7.04207	1.13339e-23	3e-35	scaffold2011|size144556|quiver_90161_90681_ID=g47734	hypotheticalproteinMTR_5g012410[Medicagotruncatula]	XP_003611293.1	Medtr5g012410.1
scaffold1802|size170004|quiver_67070_70171_ID=g92524	115.058	7.03934	2.81543e-07	3e-56	scaffold1802|size170004|quiver_67070_70171_ID=g92524	PPRcontainingplant-likeprotein,putative[Medicagotruncatula]	XP_003621961.1	Medtr7g025610.1
scaffold2027|size143423|quiver_120876_122990_ID=g7119	308.445	7.03045	3.44266e-42	0	scaffold2027|size143423|quiver_120876_122990_ID=g7119	DUF1262familyprotein[Medicagotruncatula]	XP_013453735.1	Medtr5g035665.1
scaffold1701|size181809|quiver_139596_142550_ID=g22077	127.016	7.02417	3.51037e-21	0	scaffold1701|size181809|quiver_139596_142550_ID=g22077	plant/T31B5-30protein[Medicagotruncatula]	XP_013452086.1	Medtr6g445440.1
scaffold859|size579464|quiver_243328_246196_ID=g46919	302.065	7.02299	3.85944e-28	0	scaffold859|size579464|quiver_243328_246196_ID=g46919	P-loopnucleosidetriphosphatehydrolasesuperfamilyprotein[Medicagotruncatula]	XP_003629399.1	Medtr8g076920.1
scaffold153|size1311931|quiver_1138775_1140718_ID=g51128	180.267	7.01791	2.27048e-24	0	scaffold153|size1311931|quiver_1138775_1140718_ID=g51128	HXXXD-typeacyl-transferasefamilyprotein[Medicagotruncatula]	XP_003617368.1	Medtr5g090830.1
scaffold1610|size394298|quiver_311423_317003_ID=g92424	60.3442	7.00414	3.31891e-14	0	scaffold1610|size394298|quiver_311423_317003_ID=g92424	flavincontainingmonooxygenaseFMOGS-OX-likeprotein[Medicagotruncatula]	XP_003627756.1	Medtr8g037910.1
scaffold405|size772964|quiver_738289_741869_ID=g61983	96.5122	6.99505	9.7816e-21	0	scaffold405|size772964|quiver_738289_741869_ID=g61983	regulatorofVps4activityintheMVBpathwayprotein[Medicagotruncatula]	XP_013447818.1	Medtr7g407010.1
scaffold640|size631839|quiver_348821_350234_ID=g118949	105.826	6.99193	3.47741e-07	1e-81	scaffold640|size631839|quiver_348821_350234_ID=g118949	zincfinger,C3HC4type(RINGfinger)familyprotein[Medicagotruncatula]	XP_003599268.1	Medtr3g031000.1
scaffold1727|size177824|quiver_29426_33496_ID=g122369	115.484	6.99006	3.74972e-17	0	scaffold1727|size177824|quiver_29426_33496_ID=g122369	glycosidehydrolasefamily1protein[Medicagotruncatula]	XP_013459175.1	Medtr3g028720.1
scaffold3|size2661360|quiver_2633176_2633898_ID=g109760	1669.49	6.98849	1.72951e-52	2e-117	scaffold3|size2661360|quiver_2633176_2633898_ID=g109760	Cys2-His2zincfingertranscriptionfactor[Medicagotruncatula]	XP_003625524.1	Medtr7g100100.1
scaffold80|size1496537|quiver_1398179_1402653_ID=g74557	114.007	6.98308	2.84161e-16	0	scaffold80|size1496537|quiver_1398179_1402653_ID=g74557	receptor-likekinase[Medicagotruncatula]	XP_003624371.1	Medtr7g082510.1
scaffold1151|size272968|quiver_131666_133558_ID=g122020	215.97	6.95482	7.79752e-29	0	scaffold1151|size272968|quiver_131666_133558_ID=g122020	flavonoidO-methyltransferase-likeprotein[Medicagotruncatula]	XP_003615968.1	Medtr5g074610.1
scaffold1598|size211381|quiver_148917_149821_ID=g124797	493.472	6.92936	5.48876e-42	5e-106	scaffold1598|size211381|quiver_148917_149821_ID=g124797	disease-resistanceresponseprotein[Medicagotruncatula]	XP_003594834.1	Medtr2g035150.1
scaffold2678|size98807|quiver_51052_53961_ID=g145141	148.326	6.92776	2.25871e-27	0	scaffold2678|size98807|quiver_51052_53961_ID=g145141	plant/T31B5-30protein[Medicagotruncatula]	XP_013452086.1	Medtr6g445440.1
scaffold198|size864892|quiver_452231_461126_ID=g101938	2675.12	6.92731	6.23398e-45	0	scaffold198|size864892|quiver_452231_461126_ID=g101938	NAD(P)HdehydrogenaseB2[Medicagotruncatula]	XP_003608194.2	Medtr4g090580.1
scaffold920|size1026801|quiver_643443_644779_ID=g54532	478.637	6.90902	1.07708e-07	9e-114	scaffold920|size1026801|quiver_643443_644779_ID=g54532	Non-symbiotichemoglobin[Medicagotruncatula]	XP_013456344.1	Medtr4g068860.1
scaffold1383|size590766|quiver_518449_520225_ID=g17074	66.9992	6.90833	3.31696e-12	0	scaffold1383|size590766|quiver_518449_520225_ID=g17074	chalconeandstilbenesynthasefamilyprotein[Medicagotruncatula]	XP_003592044.1	Medtr1g098140.1
scaffold566|size440605|quiver_264045_270659_ID=g143892	121.287	6.90759	1.33053e-21	0	scaffold566|size440605|quiver_264045_270659_ID=g143892	lectinreceptorkinase[Medicagotruncatula]	XP_003628848.2	Medtr8g067630.1
scaffold711|size574499|quiver_200242_204810_ID=g99949	302.791	6.90576	2.00896e-31	1e-24	scaffold711|size574499|quiver_200242_204810_ID=g99949	hypotheticalproteinMTR_3g027045[Medicagotruncatula]	XP_013459142.1	Medtr3g027045.1
scaffold66|size986986|quiver_942871_943984_ID=g112664	406.016	6.89782	1.04738e-33	2e-112	scaffold66|size986986|quiver_942871_943984_ID=g112664	elicitor-responsive-likeprotein[Medicagotruncatula]	XP_003616408.2	Medtr5g079890.1
scaffold389|size1419034|quiver_770670_772068_ID=g104808	174.299	6.89269	2.05548e-19	5e-125	scaffold389|size1419034|quiver_770670_772068_ID=g104808	zincfinger,C3HC4type(RINGfinger)familyprotein[Medicagotruncatula]	XP_003599268.1	Medtr3g031000.1
scaffold735|size390201|quiver_147765_148441_ID=g36455	60.39	6.88592	6.89586e-15	1e-103	scaffold735|size390201|quiver_147765_148441_ID=g36455	hypotheticalproteinMTR_6g021850[Medicagotruncatula]	XP_003618778.1	Medtr6g021850.1
scaffold106|size1377351|quiver_1316273_1322090_ID=g7859	219.177	6.88225	4.02907e-26	0	scaffold106|size1377351|quiver_1316273_1322090_ID=g7859	cytochromeP450familymonooxygenase[Medicagotruncatula]	XP_013464525.1	Medtr2g073420.1
scaffold2010|size144610|quiver_105516_107596_ID=g50307	57.6837	6.88119	8.05062e-13	6e-41	scaffold2010|size144610|quiver_105516_107596_ID=g50307	SPFHdomain/band7familyprotein[Medicagotruncatula]	XP_003602418.2	Medtr3g093120.1
scaffold2105|size136376|quiver_102126_103628_ID=g137335	57.1472	6.87001	1.06555e-13	3e-138	scaffold2105|size136376|quiver_102126_103628_ID=g137335	toll-interleukin-resistance(TIR)domainprotein[Medicagotruncatula]	XP_013464749.1	Medtr2g079950.1
scaffold1193|size864880|quiver_761792_764436_ID=g11348	61.3837	6.85995	2.20896e-14	8e-89	scaffold1193|size864880|quiver_761792_764436_ID=g11348	F-box/RNI/FBD-likedomainprotein[Medicagotruncatula]	XP_013447470.1	Medtr7g007340.1
scaffold466|size806206|quiver_430849_432403_ID=g70026	92.1801	6.85636	2.98059e-19	2e-48	scaffold466|size806206|quiver_430849_432403_ID=g70026	anthocyanin5-aromaticacyltransferase[Medicagotruncatula]	XP_013447578.1	Medtr7g013850.1
scaffold193|size984447|quiver_428165_429188_ID=g115697	106.802	6.84557	8.83798e-07	4e-130	scaffold193|size984447|quiver_428165_429188_ID=g115697	hypotheticalproteinMTR_1g095730[Medicagotruncatula]	XP_003591967.1	Medtr1g095730.1
scaffold375|size1329316|quiver_705249_706932_ID=g141054	83.3351	6.84162	2.90016e-18	0	scaffold375|size1329316|quiver_705249_706932_ID=g141054	ethyleneresponsefactor[Medicagotruncatula]	XP_013444027.1	Medtr8g010340.1
scaffold354|size837697|quiver_291974_295683_ID=g28415	70.0606	6.83551	1.55343e-14	0	scaffold354|size837697|quiver_291974_295683_ID=g28415	RING/FYVE/PHDzincfingerprotein[Medicagotruncatula]	XP_013461784.1	Medtr3g103110.2
scaffold228|size665836|quiver_50770_53481_ID=g23071	135.734	6.83165	8.06381e-22	0	scaffold228|size665836|quiver_50770_53481_ID=g23071	receptor-likekinase[Medicagotruncatula]	XP_003596009.2	Medtr2g064940.1
scaffold275|size1258834|quiver_503426_505145_ID=g67085	141.55	6.83122	3.57633e-24	5e-120	scaffold275|size1258834|quiver_503426_505145_ID=g67085	plantcadmiumresistanceprotein[Medicagotruncatula]	XP_003630911.1	Medtr8g104890.1
scaffold4|size4032595|quiver_3101679_3104275_ID=g106997	29186.6	6.80951	4.90389e-61	0	scaffold4|size4032595|quiver_3101679_3104275_ID=g106997	cytochromeP450family82protein[Medicagotruncatula]	XP_003618351.1	Medtr6g008500.1
scaffold27|size1383364|quiver_48528_49871_ID=g45725	784.13	6.80628	2.22395e-09	1e-162	scaffold27|size1383364|quiver_48528_49871_ID=g45725	glutathioneS-transferase,amino-terminaldomainprotein[Medicagotruncatula]	XP_003591644.1	Medtr1g090150.1
scaffold1232|size538651|quiver_120196_120865_ID=g76058	182.975	6.79638	2.36985e-07	4e-92	scaffold1232|size538651|quiver_120196_120865_ID=g76058	60SribosomalL12-likeprotein[Medicagotruncatula]	XP_003606385.1	Medtr4g059400.1
scaffold680|size456241|quiver_276455_277193_ID=g13450	111.568	6.79275	8.66729e-21	6e-92	scaffold680|size456241|quiver_276455_277193_ID=g13450	DUF761domainprotein[Medicagotruncatula]	XP_003610146.1	Medtr4g128470.1
scaffold313|size1199067|quiver_25696_27754_ID=g135478	350.469	6.79011	3.14771e-40	0	scaffold313|size1199067|quiver_25696_27754_ID=g135478	calmodulin-bindingfamilyprotein[Medicagotruncatula]	XP_003601613.1	Medtr3g083570.1
scaffold599|size1537873|quiver_930427_936394_ID=g56879	78.468	6.78629	9.61627e-19	9e-106	scaffold599|size1537873|quiver_930427_936394_ID=g56879	quinoneoxidoreductase[Medicagotruncatula]	XP_013445638.1	Medtr8g466030.1
scaffold2036|size157892|quiver_147304_150411_ID=g149968	394.768	6.77929	6.09892e-27	3e-134	scaffold2036|size157892|quiver_147304_150411_ID=g149968	F-boxproteininteractiondomainprotein[Medicagotruncatula]	XP_003614321.1	Medtr5g048160.1
scaffold104|size863875|quiver_483344_484003_ID=g12571	872.816	6.77886	3.18849e-49	2e-45	scaffold104|size863875|quiver_483344_484003_ID=g12571	hypotheticalproteinMTR_1g106215[Medicagotruncatula]	XP_013469983.1	Medtr1g106215.1
scaffold1852|size163355|quiver_117063_120801_ID=g129629	134.372	6.76873	5.27745e-20	0	scaffold1852|size163355|quiver_117063_120801_ID=g129629	transmembraneprotein[Medicagotruncatula]	XP_003603811.2	Medtr3g114460.1
scaffold212|size955095|quiver_194863_197022_ID=g64269	52.568	6.76697	2.66455e-13	1e-172	scaffold212|size955095|quiver_194863_197022_ID=g64269	SPFHdomain/band7familyprotein[Medicagotruncatula]	XP_003602420.1	Medtr3g093140.1
scaffold660|size1443497|quiver_1065550_1068288_ID=g65100	212.052	6.76178	1.00098e-07	0	scaffold660|size1443497|quiver_1065550_1068288_ID=g65100	pectinesterase/pectinesteraseinhibitor[Medicagotruncatula]	XP_013455073.1	Medtr4g025690.1
scaffold801|size359750|quiver_143726_145932_ID=g31560	134.645	6.75843	2.84438e-21	9e-89	scaffold801|size359750|quiver_143726_145932_ID=g31560	AP2domainclasstranscriptionfactor[Medicagotruncatula]	XP_013468495.1	Medtr1g069945.1
scaffold48|size1345018|quiver_661299_663637_ID=g157593	51.2891	6.74979	2.16082e-13	0	scaffold48|size1345018|quiver_661299_663637_ID=g157593	transcriptionfactorjungbrunnen-likeprotein[Medicagotruncatula]	XP_003596151.2	Medtr2g068880.1
scaffold399|size1034464|quiver_25047_28451_ID=g77817	86.2683	6.74804	3.12819e-17	4e-29	scaffold399|size1034464|quiver_25047_28451_ID=g77817	hypotheticalproteinMTR_6g034305[Medicagotruncatula]	XP_013451751.1	Medtr6g464440.1
scaffold769|size441589|quiver_232707_238218_ID=g116618	325.835	6.74803	5.68676e-33	0	scaffold769|size441589|quiver_232707_238218_ID=g116618	polyvinylalcoholdehydrogenase-likeprotein[Medicagotruncatula]	XP_003621148.1	Medtr7g009780.1
scaffold244|size647817|quiver_101086_106332_ID=g148386	124.234	6.74453	5.10068e-22	7e-145	scaffold244|size647817|quiver_101086_106332_ID=g148386	cysteine-richreceptor-kinase-likeprotein[Medicagotruncatula]	XP_003610650.1	Medtr5g005450.1
scaffold202|size693748|quiver_42133_43011_ID=g90778	596.16	6.73363	7.50942e-07	6e-71	scaffold202|size693748|quiver_42133_43011_ID=g90778	cathepsinpropeptideinhibitordomainprotein[Medicagotruncatula]	XP_003624672.2	Medtr7g086240.1
scaffold821|size1099987|quiver_387739_393830_ID=g146780	197.834	6.72738	2.35081e-32	0	scaffold821|size1099987|quiver_387739_393830_ID=g146780	cytochromeP450familyprotein[Medicagotruncatula]	XP_003627672.1	Medtr8g035810.1
scaffold273|size1126993|quiver_420789_424695_ID=g72402	76.1064	6.72049	3.46663e-16	1e-71	scaffold273|size1126993|quiver_420789_424695_ID=g72402	athilaretroelementORF1protein,putative[Medicagotruncatula]	XP_013458931.1	Medtr3g012220.1
scaffold1573|size201851|quiver_109926_110757_ID=g22021	527.12	6.71788	5.02878e-28	6e-19	scaffold1573|size201851|quiver_109926_110757_ID=g22021	transmembraneprotein,putative[Medicagotruncatula]	XP_013465154.1	Medtr2g090695.1
scaffold2514|size96152|quiver_71116_77507_ID=g71439	107.415	6.7169	7.21354e-23	0	scaffold2514|size96152|quiver_71116_77507_ID=g71439	cytoplasmic-likearginine-tRNAligase[Medicagotruncatula]	XP_003608811.2	Medtr4g102240.1
scaffold73|size1194009|quiver_491826_492769_ID=g93221	50.3871	6.71625	3.06071e-12	3e-105	scaffold73|size1194009|quiver_491826_492769_ID=g93221	pathogenesis-relatedproteinbetVIfamilyprotein[Medicagotruncatula]	XP_013458290.1	Medtr4g120950.1
scaffold1936|size266032|quiver_251265_255449_ID=g76487	813.34	6.70274	2.82292e-44	0	scaffold1936|size266032|quiver_251265_255449_ID=g76487	1-aminocyclopropane-1-carboxylatesynthase[Medicagotruncatula]	XP_003624084.2	Medtr7g079080.1
scaffold1936|size266032|quiver_16167_18931_ID=g76458	132.353	6.70176	5.59394e-21	0	scaffold1936|size266032|quiver_16167_18931_ID=g76458	LysMtypereceptorkinase[Medicagotruncatula]	XP_003624108.1	Medtr7g079350.1
scaffold270|size616230|quiver_554997_559180_ID=g80428	817.694	6.70069	1.93556e-43	0	scaffold270|size616230|quiver_554997_559180_ID=g80428	1-aminocyclopropane-1-carboxylatesynthase[Medicagotruncatula]	XP_003624084.2	Medtr7g079080.1
scaffold365|size543147|quiver_286556_290673_ID=g718	7865.26	6.69936	4.8804e-53	0	scaffold365|size543147|quiver_286556_290673_ID=g718	diseaseresistanceprotein(CC-NBS-LRRclass)familyprotein[Medicagotruncatula]	XP_003612687.1	Medtr5g027810.1
scaffold443|size519571|quiver_59194_60371_ID=g130949	935.288	6.69737	3.27469e-40	7e-141	scaffold443|size519571|quiver_59194_60371_ID=g130949	VQmotifprotein[Medicagotruncatula]	XP_003594889.2	Medtr2g035850.1
scaffold840|size346144|quiver_225988_227018_ID=g97394	132.304	6.69573	6.23656e-19	8e-134	scaffold840|size346144|quiver_225988_227018_ID=g97394	DUF1645familyprotein[Medicagotruncatula]	XP_003618277.1	Medtr6g006950.1
scaffold346|size2037323|quiver_312612_317595_ID=g48931	120.952	6.69188	3.32951e-20	4e-79	scaffold346|size2037323|quiver_312612_317595_ID=g48931	PB1-Joka2domainprotein[Medicagotruncatula]	XP_013457746.1	Medtr4g104900.1
scaffold2129|size154924|quiver_32756_34464_ID=g73789	52.5129	6.68591	2.95812e-11	0	scaffold2129|size154924|quiver_32756_34464_ID=g73789	serpin-likeprotein[Medicagotruncatula]	XP_003598643.2	Medtr3g018740.1
scaffold711|size574499|quiver_218492_223052_ID=g99952	277.934	6.66963	6.464e-38	1e-24	scaffold711|size574499|quiver_218492_223052_ID=g99952	hypotheticalproteinMTR_3g027045[Medicagotruncatula]	XP_013459142.1	Medtr3g027045.1
scaffold993|size308482|quiver_279833_283389_ID=g31709	931.293	6.64815	4.53792e-50	0	scaffold993|size308482|quiver_279833_283389_ID=g31709	calcium-transportingATPase[Medicagotruncatula]	XP_013451181.1	Medtr6g016470.1
scaffold4|size4032595|quiver_2247780_2249573_ID=g106893	1549.72	6.63489	7.70474e-56	0	scaffold4|size4032595|quiver_2247780_2249573_ID=g106893	P-loopnucleosidetriphosphatehydrolasesuperfamilyprotein[Medicagotruncatula]	XP_003618439.2	Medtr6g009540.1
scaffold1458|size312127|quiver_40146_42783_ID=g154220	283.447	6.62919	2.58802e-28	0	scaffold1458|size312127|quiver_40146_42783_ID=g154220	cytochromeP450familyflavonesynthase[Medicagotruncatula]	XP_003622129.1	Medtr7g028020.1
scaffold1598|size211381|quiver_181318_183520_ID=g124802	84.3678	6.62807	1.49123e-13	8e-107	scaffold1598|size211381|quiver_181318_183520_ID=g124802	disease-resistanceresponseprotein[Medicagotruncatula]	XP_003594829.1	Medtr2g035100.1
scaffold2027|size143423|quiver_92756_94395_ID=g7114	216.385	6.62755	2.39303e-25	0	scaffold2027|size143423|quiver_92756_94395_ID=g7114	DUF1262familyprotein[Medicagotruncatula]	XP_003613362.1	Medtr5g035690.1
scaffold457|size1232482|quiver_265248_268805_ID=g94110	992.563	6.62601	3.1516e-48	0	scaffold457|size1232482|quiver_265248_268805_ID=g94110	calcium-transportingATPase[Medicagotruncatula]	XP_013451181.1	Medtr6g016470.1
scaffold1024|size300748|quiver_180783_181710_ID=g119373	156.033	6.62558	4.07716e-20	2e-61	scaffold1024|size300748|quiver_180783_181710_ID=g119373	STIG1-likeprotein[Medicagotruncatula]	XP_013462877.1	Medtr2g024030.1
scaffold2027|size143423|quiver_99916_101646_ID=g7116	144.509	6.6243	1.70449e-20	0	scaffold2027|size143423|quiver_99916_101646_ID=g7116	DUF1262familyprotein[Medicagotruncatula]	XP_003613366.1	Medtr5g035690.1
scaffold919|size393925|quiver_163026_170005_ID=g57226	101.088	6.61508	4.3672e-20	0	scaffold919|size393925|quiver_163026_170005_ID=g57226	zincfingerZPR1-likeprotein[Medicagotruncatula]	XP_003607867.2	Medtr4g083780.1
scaffold1621|size194061|quiver_34877_35701_ID=g63167	75.0488	6.60475	2.9182e-17	5e-109	scaffold1621|size194061|quiver_34877_35701_ID=g63167	BON1-associated-likeprotein[Medicagotruncatula]	XP_013444911.1	Medtr8g432390.1
scaffold835|size348918|quiver_46366_54819_ID=g111025	78.5543	6.5966	2.3731e-13	0	scaffold835|size348918|quiver_46366_54819_ID=g111025	matrixmetalloproteinase[Medicagotruncatula]	XP_003613416.2	Medtr5g036410.1
scaffold2591|size90065|quiver_31866_35174_ID=g37501	2711.26	6.59401	2.59255e-50	0	scaffold2591|size90065|quiver_31866_35174_ID=g37501	WRKYtranscriptionfactor[Medicagotruncatula]	XP_003623461.2	Medtr7g071120.1
scaffold1926|size154930|quiver_16006_17024_ID=g103301	413.289	6.58845	7.10714e-31	2e-134	scaffold1926|size154930|quiver_16006_17024_ID=g103301	hypotheticalproteinMTR_1g095730[Medicagotruncatula]	XP_003591967.1	Medtr1g095730.1
scaffold3682|size42555|quiver_6459_9181_ID=g30163	414.094	6.58629	3.70056e-43	8e-111	scaffold3682|size42555|quiver_6459_9181_ID=g30163	ubiquinoloxidase1a[Medicagotruncatula]	XP_003612581.1	Medtr5g026620.2
scaffold1041|size579982|quiver_478850_481734_ID=g73168	177.588	6.57887	4.15881e-28	0	scaffold1041|size579982|quiver_478850_481734_ID=g73168	plant/T31B5-30protein[Medicagotruncatula]	XP_013452086.1	Medtr6g445440.1
scaffold271|size1769276|quiver_445296_446144_ID=g77562	62.0698	6.57231	3.41409e-11	9e-96	scaffold271|size1769276|quiver_445296_446144_ID=g77562	SCFubiquitinligase,SKP1component[Medicagotruncatula]	XP_003628375.1	Medtr8g056060.1
scaffold47|size1113868|quiver_114866_120918_ID=g160199	1017.38	6.5698	1.07767e-22	0	scaffold47|size1113868|quiver_114866_120918_ID=g160199	GRASfamilytranscriptionfactor[Medicagotruncatula]	XP_013465418.1	Medtr2g097473.1
scaffold495|size638927|quiver_568168_571368_ID=g161105	341.508	6.56339	1.86513e-07	2e-105	scaffold495|size638927|quiver_568168_571368_ID=g161105	quinoneoxidoreductase[Medicagotruncatula]	XP_013445638.1	Medtr8g466030.1
scaffold253|size636462|quiver_534662_535647_ID=g125856	829.874	6.56198	1.53378e-35	1e-87	scaffold253|size636462|quiver_534662_535647_ID=g125856	cytosolicclassIIsmallheat-shockprotein[Medicagotruncatula]	XP_013465875.1	Medtr1g015165.1
scaffold906|size328402|quiver_75040_80231_ID=g91820	596.38	6.558	4.32827e-32	1e-59	scaffold906|size328402|quiver_75040_80231_ID=g91820	diseaseresistanceprotein(TIR-NBS-LRRclass),putative[Medicagotruncatula]	XP_013452697.1	Medtr6g472230.1
scaffold80|size1496537|quiver_33556_34285_ID=g74382	71.9299	6.5523	4.65165e-17	3e-88	scaffold80|size1496537|quiver_33556_34285_ID=g74382	hypotheticalproteinMTR_7g082730[Medicagotruncatula]	XP_003624395.2	Medtr7g082730.1
scaffold1373|size312522|quiver_3966_5331_ID=g42318	551.445	6.55015	6.3755e-38	1e-127	scaffold1373|size312522|quiver_3966_5331_ID=g42318	ubiquinoloxidase1a[Medicagotruncatula]	XP_003612581.1	Medtr5g026620.2
scaffold2091|size137248|quiver_21386_23700_ID=g7128	4349.42	6.54745	2.08168e-32	0	scaffold2091|size137248|quiver_21386_23700_ID=g7128	SMP-30/gluconolaconase/LRE-likeregionprotein[Medicagotruncatula]	XP_003618783.2	Medtr6g021910.1
scaffold7|size1962894|quiver_174318_176601_ID=g98572	74.4393	6.54647	4.84827e-17	0	scaffold7|size1962894|quiver_174318_176601_ID=g98572	cysteine-richreceptor-kinase-likeprotein[Medicagotruncatula]	XP_003610650.1	Medtr5g005450.1
scaffold28|size2584658|quiver_1221763_1222958_ID=g43304	608.212	6.54473	1.93265e-28	1e-120	scaffold28|size2584658|quiver_1221763_1222958_ID=g43304	kinaseinteracting(KIP1-like)familyprotein,putative[Medicagotruncatula]	XP_003610743.1	Medtr5g006520.1
scaffold735|size390201|quiver_67021_67911_ID=g36443	74.2339	6.54116	5.8072e-17	6e-58	scaffold735|size390201|quiver_67021_67911_ID=g36443	hypotheticalproteinMTR_6g021860[Medicagotruncatula]	XP_003618779.1	Medtr6g021860.1
scaffold2551|size161479|quiver_43387_45191_ID=g142630	2875.15	6.53244	6.31294e-51	0	scaffold2551|size161479|quiver_43387_45191_ID=g142630	UDP-glucosyltransferasefamilyprotein[Medicagotruncatula]	XP_003622634.2	Medtr0184s0040.1
scaffold2756|size77676|quiver_11276_12325_ID=g109244	139.334	6.53197	1.65453e-23	7e-66	scaffold2756|size77676|quiver_11276_12325_ID=g109244	transmembraneprotein,putative[Medicagotruncatula]	XP_013456776.1	Medtr4g082360.1
scaffold801|size359750|quiver_97699_105681_ID=g31555	254.55	6.52951	6.63749e-33	1e-53	scaffold801|size359750|quiver_97699_105681_ID=g31555	ethyleneresponsefactor[Medicagotruncatula]	XP_013468498.1	Medtr1g069960.1
scaffold647|size700456|quiver_472054_476081_ID=g99880	66.5886	6.5171	1.92129e-16	0	scaffold647|size700456|quiver_472054_476081_ID=g99880	S-locuslectinkinasefamilyprotein[Medicagotruncatula]	XP_003593411.1	Medtr2g011170.1
scaffold365|size543147|quiver_350858_354136_ID=g725	199.742	6.51456	4.33767e-29	0	scaffold365|size543147|quiver_350858_354136_ID=g725	diseaseresistanceprotein(CC-NBS-LRRclass)familyprotein[Medicagotruncatula]	XP_003612695.1	Medtr5g027900.1
scaffold414|size509697|quiver_357733_362213_ID=g38440	1014.14	6.51427	4.13268e-34	0	scaffold414|size509697|quiver_357733_362213_ID=g38440	inactivepoly[ADP-ribose]polymeraseSRO2,putative[Medicagotruncatula]	XP_003629911.1	Medtr8g088250.1
scaffold464|size811550|quiver_9984_13511_ID=g75079	815.563	6.50662	2.77606e-27	1e-28	scaffold464|size811550|quiver_9984_13511_ID=g75079	hypotheticalproteinMTR_8g030733[Medicagotruncatula]	XP_013444825.1	Medtr8g030733.1
scaffold593|size428173|quiver_143959_148921_ID=g72767	712.075	6.49911	3.91954e-50	3e-32	scaffold593|size428173|quiver_143959_148921_ID=g72767	heavymetaltransport/detoxificationsuperfamilyprotein[Medicagotruncatula]	XP_003594348.1	Medtr2g027600.1
scaffold2756|size77676|quiver_1336_2800_ID=g109242	394.71	6.49417	2.88437e-30	2e-118	scaffold2756|size77676|quiver_1336_2800_ID=g109242	transmembraneprotein,putative[Medicagotruncatula]	XP_013456776.1	Medtr4g082360.1
scaffold1995|size146426|quiver_97396_97959_ID=g89808	2346.02	6.47733	5.58036e-44	3e-61	scaffold1995|size146426|quiver_97396_97959_ID=g89808	hypotheticalproteinMTR_7g090560[Medicagotruncatula]	XP_003625065.1	Medtr7g090560.1
scaffold4|size4032595|quiver_3532317_3532935_ID=g107050	299.671	6.47684	3.57633e-24	2e-36	scaffold4|size4032595|quiver_3532317_3532935_ID=g107050	Hop-interactingproteinTHI031,putative[Medicagotruncatula]	XP_013467425.1	Medtr1g051195.1
scaffold53|size2093410|quiver_495782_497160_ID=g145408	99.0336	6.46893	3.54978e-17	1e-113	scaffold53|size2093410|quiver_495782_497160_ID=g145408	Non-symbiotichemoglobin[Medicagotruncatula]	XP_013456344.1	Medtr4g068860.1
scaffold103|size1819031|quiver_96761_98351_ID=g15099	6038	6.46673	1.90007e-44	0	scaffold103|size1819031|quiver_96761_98351_ID=g15099	flavonoidglucosyltransferase[Medicagotruncatula]	XP_003629628.1	Medtr8g083290.1
scaffold342|size977270|quiver_958956_961019_ID=g59162	758.825	6.46494	6.09646e-09	0	scaffold342|size977270|quiver_958956_961019_ID=g59162	serpin-likeprotein[Medicagotruncatula]	XP_003598643.2	Medtr3g018740.1
scaffold554|size644455|quiver_131276_133670_ID=g8401	177.949	6.46195	2.29222e-24	0	scaffold554|size644455|quiver_131276_133670_ID=g8401	aldo/ketoreductasefamilyoxidoreductase[Medicagotruncatula]	XP_003621684.1	Medtr7g021820.1
scaffold278|size607042|quiver_561023_564307_ID=g59046	2842.53	6.45777	1.06528e-37	0	scaffold278|size607042|quiver_561023_564307_ID=g59046	1-aminocyclopropane-1-carboxylateoxidase-likeprotein[Medicagotruncatula]	XP_013466556.1	Medtr1g032140.1
scaffold1502|size210997|quiver_112547_113851_ID=g39390	79.6969	6.45351	4.87306e-13	7e-152	scaffold1502|size210997|quiver_112547_113851_ID=g39390	serpin-likeprotein[Medicagotruncatula]	XP_003598577.2	Medtr3g015760.1
scaffold512|size1020227|quiver_741423_742434_ID=g118710	184.383	6.45111	4.13937e-32	1e-86	scaffold512|size1020227|quiver_741423_742434_ID=g118710	VQmotifprotein[Medicagotruncatula]	XP_013457375.1	Medtr4g094698.1
scaffold2722|size79562|quiver_46966_47909_ID=g30061	180.96	6.44777	1.18769e-29	6e-131	scaffold2722|size79562|quiver_46966_47909_ID=g30061	DUF4228domainprotein[Medicagotruncatula]	XP_013459517.1	Medtr3g045790.1
scaffold564|size942270|quiver_133726_135034_ID=g148782	65.5511	6.44631	4.45657e-13	1e-21	scaffold564|size942270|quiver_133726_135034_ID=g148782	C2H2-typezincfingerprotein[Medicagotruncatula]	XP_003597209.2	Medtr8g017210.1
scaffold1234|size257814|quiver_248248_256784_ID=g70849	588.751	6.43907	5.77858e-35	0	scaffold1234|size257814|quiver_248248_256784_ID=g70849	basichelixloophelix(BHLH)DNA-bindingfamilyprotein[Medicagotruncatula]	XP_003595200.2	Medtr2g039620.1
scaffold239|size1410339|quiver_505348_508899_ID=g160615	62.4466	6.43773	1.42954e-15	0	scaffold239|size1410339|quiver_505348_508899_ID=g160615	glutamatereceptor3.4[Medicagotruncatula]	XP_013456901.1	Medtr4g087925.1
scaffold178|size1039529|quiver_527618_531600_ID=g152989	81.2033	6.41649	2.87415e-19	0	scaffold178|size1039529|quiver_527618_531600_ID=g152989	S-locuslectinkinasefamilyprotein[Medicagotruncatula]	XP_003593411.1	Medtr2g011170.1
scaffold649|size1060738|quiver_595259_598630_ID=g94501	1930.89	6.41446	2.82668e-09	8e-180	scaffold649|size1060738|quiver_595259_598630_ID=g94501	quinone-oxidoreductase-likeprotein[Medicagotruncatula]	XP_003605682.1	Medtr4g033205.1
scaffold304|size1784410|quiver_260822_265718_ID=g158143	109.375	6.41346	1.74665e-20	0	scaffold304|size1784410|quiver_260822_265718_ID=g158143	receptor-likekinase[Medicagotruncatula]	XP_003594940.1	Medtr2g036480.1
scaffold985|size407843|quiver_267400_269193_ID=g52170	135.05	6.39926	5.61646e-22	0	scaffold985|size407843|quiver_267400_269193_ID=g52170	glycosidehydrolasefamily17protein[Medicagotruncatula]	XP_013456804.1	Medtr4g084480.1
scaffold69|size1090294|quiver_416858_419415_ID=g104128	89.9433	6.39672	3.02451e-18	0	scaffold69|size1090294|quiver_416858_419415_ID=g104128	hypotheticalproteinMTR_3g086890[Medicagotruncatula]	XP_003601925.1	Medtr3g086890.1
scaffold134|size941539|quiver_339867_343185_ID=g101787	1295.98	6.39032	2.32168e-35	0	scaffold134|size941539|quiver_339867_343185_ID=g101787	coatomersubunitbeta-likeprotein[Medicagotruncatula]	XP_013465536.1	Medtr2g102267.1
scaffold3305|size87991|quiver_31770_34771_ID=g12217	1559.25	6.38757	4.2612e-60	0	scaffold3305|size87991|quiver_31770_34771_ID=g12217	phosphatecarrierprotein[Medicagotruncatula]	XP_013451617.1	Medtr6g033280.1
scaffold779|size528639|quiver_471764_477765_ID=g88917	765.377	6.38639	4.60562e-51	0	scaffold779|size528639|quiver_471764_477765_ID=g88917	glycyl-tRNAsynthetase/glycine-tRNAligase[Medicagotruncatula]	XP_013458793.1	Medtr3g006740.1
scaffold831|size963882|quiver_590272_590968_ID=g121698	740.237	6.37967	1.58016e-35	2e-109	scaffold831|size963882|quiver_590272_590968_ID=g121698	BON1-associated-likeprotein[Medicagotruncatula]	XP_013444917.1	Medtr8g432460.1
scaffold896|size352047|quiver_324797_332283_ID=g119241	100.579	6.37919	1.88865e-15	0	scaffold896|size352047|quiver_324797_332283_ID=g119241	3-isopropylmalatedehydrataselargesubunit[Medicagotruncatula]	XP_003590734.2	Medtr1g073200.1
scaffold2960|size62992|quiver_12326_15021_ID=g76760	2452.84	6.37082	9.64856e-27	7e-97	scaffold2960|size62992|quiver_12326_15021_ID=g76760	multiproteinbridgingfactor1b-likeprotein[Medicagotruncatula]	XP_003620514.2	Medtr6g086280.1
scaffold1339|size270967|quiver_125694_126381_ID=g131865	165.88	6.36514	1.02761e-27	2e-75	scaffold1339|size270967|quiver_125694_126381_ID=g131865	hypotheticalproteinMTR_8g077145[Medicagotruncatula]	XP_013446394.1	Medtr8g077145.1
scaffold1237|size666990|quiver_568303_573404_ID=g62907	96.3778	6.35764	1.26301e-17	8e-139	scaffold1237|size666990|quiver_568303_573404_ID=g62907	LRRreceptor-likekinasefamilyprotein[Medicagotruncatula]	XP_013445332.1	Medtr0491s0030.1
scaffold1107|size460615|quiver_383033_383876_ID=g68025	1412.05	6.35577	8.39754e-42	3e-113	scaffold1107|size460615|quiver_383033_383876_ID=g68025	diseaseresistanceresponseprotein[Medicagotruncatula]	XP_003625315.1	Medtr7g093820.1
scaffold1843|size256054|quiver_87568_88711_ID=g152245	845.56	6.33948	1.63949e-44	0	scaffold1843|size256054|quiver_87568_88711_ID=g152245	F-boxplant-likeprotein[Medicagotruncatula]	XP_013455796.1	Medtr4g052460.1
scaffold13|size1308877|quiver_822741_825005_ID=g82467	415.529	6.33132	3.74437e-07	0	scaffold13|size1308877|quiver_822741_825005_ID=g82467	patatin-likephospholipase[Medicagotruncatula]	XP_003603014.1	Medtr3g101400.1
scaffold780|size707122|quiver_13426_14223_ID=g86185	132.391	6.32385	3.21994e-18	4e-118	scaffold780|size707122|quiver_13426_14223_ID=g86185	transmembraneprotein,putative[Medicagotruncatula]	XP_013467869.1	Medtr1g057290.1
scaffold3289|size66394|quiver_45466_49887_ID=g53132	307.015	6.31459	1.71857e-21	0	scaffold3289|size66394|quiver_45466_49887_ID=g53132	gamete-likeprotein[Medicagotruncatula]	XP_003597151.2	Medtr2g093230.1
scaffold1504|size210484|quiver_175222_179331_ID=g34492	2443.15	6.31176	6.09622e-53	0	scaffold1504|size210484|quiver_175222_179331_ID=g34492	diseaseresistanceprotein(CC-NBS-LRRclass)familyprotein[Medicagotruncatula]	XP_003612687.1	Medtr5g027810.1
scaffold831|size963882|quiver_602808_603688_ID=g121700	115.139	6.29678	1.74831e-19	8e-64	scaffold831|size963882|quiver_602808_603688_ID=g121700	C2domainprotein[Medicagotruncatula]	XP_013444912.1	Medtr8g432400.1
scaffold1832|size165699|quiver_113506_117729_ID=g14313	58.1062	6.29313	1.03189e-13	0	scaffold1832|size165699|quiver_113506_117729_ID=g14313	receptor-likekinase[Medicagotruncatula]	XP_003594940.1	Medtr2g036480.1
scaffold527|size458733|quiver_426144_427976_ID=g78109	416.761	6.29076	2.53507e-47	0	scaffold527|size458733|quiver_426144_427976_ID=g78109	calmodulin-bindingfamilyprotein[Medicagotruncatula]	XP_003601613.1	Medtr3g083570.1
scaffold479|size585740|quiver_47346_49326_ID=g36114	101.634	6.28805	1.58318e-12	0	scaffold479|size585740|quiver_47346_49326_ID=g36114	serpin-likeprotein[Medicagotruncatula]	XP_013461765.1	Medtr3g102920.1
scaffold721|size383489|quiver_369414_374698_ID=g72921	103.81	6.27342	1.08101e-19	0	scaffold721|size383489|quiver_369414_374698_ID=g72921	laccase/diphenoloxidasefamilyprotein[Medicagotruncatula]	XP_013454903.1	Medtr4g019225.1
scaffold504|size952574|quiver_657827_658808_ID=g138540	202.388	6.25524	2.9589e-29	4e-117	scaffold504|size952574|quiver_657827_658808_ID=g138540	transmembraneprotein,putative[Medicagotruncatula]	XP_013456776.1	Medtr4g082360.1
scaffold2356|size268159|quiver_41582_42471_ID=g150044	59.267	6.24601	3.6269e-12	1e-97	scaffold2356|size268159|quiver_41582_42471_ID=g150044	lateembryogenesisabundantprotein[Medicagotruncatula]	XP_003619855.1	Medtr6g071400.1
scaffold831|size963882|quiver_607636_608388_ID=g121701	796.016	6.24001	8.81693e-25	2e-97	scaffold831|size963882|quiver_607636_608388_ID=g121701	BON1-associated-likeprotein[Medicagotruncatula]	XP_013444909.1	Medtr8g432370.1
scaffold771|size764659|quiver_395348_398306_ID=g110967	1570.29	6.22382	3.90959e-50	0	scaffold771|size764659|quiver_395348_398306_ID=g110967	ubiquinoloxidase1a[Medicagotruncatula]	XP_003612580.1	Medtr5g026620.1
scaffold112|size856825|quiver_562120_565542_ID=g157747	134.864	6.21606	1.61181e-21	0	scaffold112|size856825|quiver_562120_565542_ID=g157747	wallassociatedkinase-likeprotein[Medicagotruncatula]	XP_003594614.1	Medtr2g031530.1
scaffold207|size1276015|quiver_290418_292493_ID=g77366	2290.28	6.20038	3.72213e-60	1e-176	scaffold207|size1276015|quiver_290418_292493_ID=g77366	glycosidehydrolasefamily18protein[Medicagotruncatula]	XP_013458141.1	Medtr4g116920.1
scaffold87|size960049|quiver_232284_236728_ID=g55976	239.238	6.19729	1.04514e-18	5e-59	scaffold87|size960049|quiver_232284_236728_ID=g55976	diseaseresistanceprotein(TIR-NBS-LRRclass),putative[Medicagotruncatula]	XP_013452697.1	Medtr6g472230.1
scaffold463|size542153|quiver_237763_241064_ID=g78001	139.282	6.17905	4.76892e-17	2e-109	scaffold463|size542153|quiver_237763_241064_ID=g78001	hypotheticalproteinMTR_3g028620[Medicagotruncatula]	XP_013459169.1	Medtr3g028620.1
scaffold126|size1173562|quiver_87909_94161_ID=g123070	157.337	6.16362	9.124e-21	0	scaffold126|size1173562|quiver_87909_94161_ID=g123070	cytoplasmic-likearginine-tRNAligase[Medicagotruncatula]	XP_003608811.2	Medtr4g102240.1
scaffold261|size651484|quiver_144716_147343_ID=g104461	2431.37	6.15438	6.7393e-19	0	scaffold261|size651484|quiver_144716_147343_ID=g104461	plant/T31B5-30protein[Medicagotruncatula]	XP_003614127.2	Medtr5g045160.1
scaffold4|size4032595|quiver_3185463_3187148_ID=g107006	4167.83	6.15333	3.21345e-43	2e-104	scaffold4|size4032595|quiver_3185463_3187148_ID=g107006	zincfingerAN1domainstress-associatedprotein[Medicagotruncatula]	XP_013450888.1	Medtr6g008210.1
scaffold302|size1124699|quiver_844778_846516_ID=g163209	9568.23	6.15075	9.11787e-57	0	scaffold302|size1124699|quiver_844778_846516_ID=g163209	Serine/Threonine-kinaseOXI1-likeprotein[Medicagotruncatula]	XP_003626900.1	Medtr8g011780.1
scaffold52|size1016195|quiver_839069_839873_ID=g148143	1302.39	6.14377	2.91644e-33	1e-68	scaffold52|size1016195|quiver_839069_839873_ID=g148143	hypotheticalproteinMTR_1g017830[Medicagotruncatula]	XP_003589047.1	Medtr1g017830.1
scaffold223|size819255|quiver_168736_170442_ID=g35780	859.28	6.12684	1.39807e-33	1e-163	scaffold223|size819255|quiver_168736_170442_ID=g35780	glutathioneS-transferase,amino-terminaldomainprotein[Medicagotruncatula]	XP_003591644.1	Medtr1g090150.1
scaffold311|size589222|quiver_437184_437956_ID=g140949	321.393	6.12447	1.13282e-23	5e-91	scaffold311|size589222|quiver_437184_437956_ID=g140949	DUF761domainprotein[Medicagotruncatula]	XP_003610146.1	Medtr4g128470.1
scaffold158|size1345574|quiver_337166_339228_ID=g38051	1508.9	6.11874	2.24365e-51	0	scaffold158|size1345574|quiver_337166_339228_ID=g38051	annexinD8[Medicagotruncatula]	XP_013451561.1	Medtr6g028030.1
scaffold4|size4032595|quiver_2253828_2257828_ID=g106894	10064.3	6.11511	2.72398e-29	0	scaffold4|size4032595|quiver_2253828_2257828_ID=g106894	P-loopnucleosidetriphosphatehydrolasesuperfamilyprotein[Medicagotruncatula]	XP_003618437.1	Medtr6g009520.1
scaffold1016|size302256|quiver_134496_137092_ID=g139103	85.4074	6.1136	1.73091e-14	0	scaffold1016|size302256|quiver_134496_137092_ID=g139103	Serine/Threoninekinase,plant-typeprotein[Medicagotruncatula]	XP_003599321.1	Medtr3g031610.1
scaffold407|size710573|quiver_237318_239351_ID=g56520	1171.08	6.10764	1.90351e-39	3e-103	scaffold407|size710573|quiver_237318_239351_ID=g56520	EFhandcalcium-bindingfamilyprotein[Medicagotruncatula]	XP_013467010.1	Medtr1g041285.1
scaffold933|size362233|quiver_57236_59233_ID=g21499	1218.74	6.10689	4.0661e-50	0	scaffold933|size362233|quiver_57236_59233_ID=g21499	annexinD8[Medicagotruncatula]	XP_013451561.1	Medtr6g028030.1
scaffold433|size840783|quiver_762159_767616_ID=g155818	88.5132	6.09928	1.30977e-16	4e-14	scaffold433|size840783|quiver_762159_767616_ID=g155818	hypotheticalproteinMTR_3g467210[Medicagotruncatula]	XP_013460454.1	Medtr3g467210.1
scaffold3170|size71220|quiver_39801_41281_ID=g30122	4151.78	6.09828	3.3547e-55	0	scaffold3170|size71220|quiver_39801_41281_ID=g30122	flavonoidglucosyltransferase[Medicagotruncatula]	XP_003629628.1	Medtr8g083290.1
scaffold95|size908657|quiver_855095_857432_ID=g35576	4047.37	6.08736	7.92259e-50	0	scaffold95|size908657|quiver_855095_857432_ID=g35576	plant/MWF20protein[Medicagotruncatula]	XP_013461810.1	Medtr3g103410.1
scaffold367|size597157|quiver_118486_121318_ID=g160861	279.386	6.07847	3.2607e-36	0	scaffold367|size597157|quiver_118486_121318_ID=g160861	receptor-likekinase[Medicagotruncatula]	XP_003596009.2	Medtr2g064940.1
scaffold1098|size395426|quiver_269195_275173_ID=g91996	222.396	6.07749	2.63511e-26	0	scaffold1098|size395426|quiver_269195_275173_ID=g91996	tRNAnucleotidyltransferase[Medicagotruncatula]	XP_013469539.1	Medtr1g096810.1
scaffold650|size996100|quiver_14926_15468_ID=g91474	497.032	6.06933	1.15412e-29	4e-50	scaffold650|size996100|quiver_14926_15468_ID=g91474	hypotheticalproteinMTR_3g092630[Medicagotruncatula]	XP_003602371.2	Medtr3g092630.1
scaffold524|size674838|quiver_379915_385155_ID=g85937	72.0382	6.06164	1.00209e-13	0	scaffold524|size674838|quiver_379915_385155_ID=g85937	F-boxplant-likeprotein,putative[Medicagotruncatula]	XP_013462849.1	Medtr2g023660.1
scaffold1598|size211381|quiver_190883_192370_ID=g124804	239.535	6.06038	1.84416e-16	3e-106	scaffold1598|size211381|quiver_190883_192370_ID=g124804	disease-resistanceresponseprotein[Medicagotruncatula]	XP_003594829.1	Medtr2g035100.1
scaffold437|size1252966|quiver_355489_358253_ID=g146225	102.431	6.05762	5.60998e-12	0	scaffold437|size1252966|quiver_355489_358253_ID=g146225	LysMtypereceptorkinase[Medicagotruncatula]	XP_003624108.1	Medtr7g079350.1
scaffold2316|size114148|quiver_74874_75521_ID=g87315	182.206	6.05439	1.12949e-27	1e-52	scaffold2316|size114148|quiver_74874_75521_ID=g87315	ethyleneresponsefactor[Medicagotruncatula]	XP_013468498.1	Medtr1g069960.1
scaffold1035|size548302|quiver_200897_203033_ID=g89160	69.3938	6.04356	2.09507e-14	4e-174	scaffold1035|size548302|quiver_200897_203033_ID=g89160	SPFHdomain/band7familyprotein[Medicagotruncatula]	XP_003602420.1	Medtr3g093140.1
scaffold2392|size241518|quiver_14036_19651_ID=g55369	863.02	6.04109	8.76055e-26	0	scaffold2392|size241518|quiver_14036_19651_ID=g55369	basichelixloophelix(BHLH)DNA-bindingfamilyprotein[Medicagotruncatula]	XP_003595200.2	Medtr2g039620.1
scaffold1332|size472730|quiver_175694_178681_ID=g149563	102.267	6.03482	1.99027e-20	1e-60	scaffold1332|size472730|quiver_175694_178681_ID=g149563	WRKYtranscriptionfactor[Medicagotruncatula]	XP_013454784.1	Medtr4g013260.1
scaffold1441|size398167|quiver_264154_266382_ID=g32010	1355.82	6.03316	9.60288e-25	1e-138	scaffold1441|size398167|quiver_264154_266382_ID=g32010	glutathioneS-transferase,amino-terminaldomainprotein[Medicagotruncatula]	XP_013460469.1	Medtr3g467430.1
scaffold512|size1020227|quiver_450850_453414_ID=g118676	634.616	6.02986	3.33608e-23	0	scaffold512|size1020227|quiver_450850_453414_ID=g118676	cytochromeP450family81protein[Medicagotruncatula]	XP_013457402.1	Medtr4g094775.1
scaffold4708|size14550|quiver_4038_8221_ID=g24941	269.102	6.02523	1.31966e-33	8e-148	scaffold4708|size14550|quiver_4038_8221_ID=g24941	1-aminocyclopropane-1-carboxylatesynthase[Medicagotruncatula]	XP_003624084.2	Medtr7g079080.1
scaffold746|size638310|quiver_431180_435680_ID=g8661	65.9445	6.01209	9.05826e-13	1e-51	scaffold746|size638310|quiver_431180_435680_ID=g8661	diseaseresistanceprotein(TIR-NBS-LRRclass),putative[Medicagotruncatula]	XP_013452697.1	Medtr6g472230.1
scaffold882|size335675|quiver_151636_154223_ID=g153773	200.345	6.00013	1.13715e-29	0	scaffold882|size335675|quiver_151636_154223_ID=g153773	DREtranscriptionfactor[Medicagotruncatula]	XP_003623385.2	Medtr7g070220.1
scaffold1111|size941470|quiver_154794_159531_ID=g57382	1162.93	5.99887	2.07225e-30	0	scaffold1111|size941470|quiver_154794_159531_ID=g57382	Serine/Threoninekinasefamilyprotein[Medicagotruncatula]	XP_003595279.1	Medtr2g041960.1
scaffold354|size837697|quiver_791847_795272_ID=g28486	69.0197	5.98961	4.91474e-12	2e-92	scaffold354|size837697|quiver_791847_795272_ID=g28486	hypotheticalproteinMTR_5g032360[Medicagotruncatula]	XP_003613072.1	Medtr5g032360.1
scaffold1643|size191262|quiver_65746_66400_ID=g6886	226.446	5.98131	4.07249e-30	1e-46	scaffold1643|size191262|quiver_65746_66400_ID=g6886	AP2domainclasstranscriptionfactor[Medicagotruncatula]	XP_013468688.1	Medtr1g074230.1
scaffold281|size1683876|quiver_1586255_1586823_ID=g51438	1054.47	5.97343	9.55169e-41	2e-65	scaffold281|size1683876|quiver_1586255_1586823_ID=g51438	transmembraneprotein,putative[Medicagotruncatula]	XP_013462611.1	Medtr2g016800.1
scaffold1526|size208409|quiver_21284_23071_ID=g144701	100.105	5.96857	3.98333e-15	0	scaffold1526|size208409|quiver_21284_23071_ID=g144701	glycosidehydrolasefamily17protein[Medicagotruncatula]	XP_013456804.1	Medtr4g084480.1
scaffold298|size593801|quiver_390148_392492_ID=g8085	2284.07	5.96705	3.11489e-50	0	scaffold298|size593801|quiver_390148_392492_ID=g8085	plant/MWF20protein[Medicagotruncatula]	XP_013461810.1	Medtr3g103410.1
scaffold391|size763157|quiver_265878_270293_ID=g99402	198.944	5.96409	2.14402e-15	1e-111	scaffold391|size763157|quiver_265878_270293_ID=g99402	elicitor-responsive-likeprotein[Medicagotruncatula]	XP_003616408.2	Medtr5g079890.1
scaffold2922|size78010|quiver_53546_55200_ID=g9618	99.6682	5.95991	3.19989e-12	4e-18	scaffold2922|size78010|quiver_53546_55200_ID=g9618	hypotheticalproteinMTR_3g007450[Medicagotruncatula]	XP_003598116.1	Medtr7g017120.1
scaffold3044|size86763|quiver_56856_59364_ID=g24855	578.847	5.95764	9.07554e-28	1e-159	scaffold3044|size86763|quiver_56856_59364_ID=g24855	sucrase/ferredoxinfamilyprotein[Medicagotruncatula]	XP_013450758.1	Medtr6g004780.1
scaffold424|size1175769|quiver_94694_100951_ID=g12997	704.138	5.95622	1.78618e-35	0	scaffold424|size1175769|quiver_94694_100951_ID=g12997	calmodulin-binding-likeprotein[Medicagotruncatula]	XP_003620423.2	Medtr6g083730.1
scaffold126|size1173562|quiver_742110_742944_ID=g123160	62.1755	5.95043	1.17718e-11	1e-76	scaffold126|size1173562|quiver_742110_742944_ID=g123160	EFhandcalcium-bindingfamilyprotein[Medicagotruncatula]	XP_003608849.2	Medtr4g103650.1
scaffold1040|size492226|quiver_351523_356849_ID=g75939	219.025	5.94683	7.28192e-23	2e-56	scaffold1040|size492226|quiver_351523_356849_ID=g75939	diseaseresistanceprotein(TIR-NBS-LRRclass),putative[Medicagotruncatula]	XP_013452697.1	Medtr6g472230.1
scaffold472|size530966|quiver_249917_255658_ID=g53939	337.859	5.94633	8.7564e-07	0	scaffold472|size530966|quiver_249917_255658_ID=g53939	calcium-dependentphospholipid-bindingcopinefamilyprotein[Medicagotruncatula]	XP_003626350.1	Medtr7g114130.1
scaffold2719|size79675|quiver_4436_6539_ID=g37529	885.506	5.94519	2.08556e-36	0	scaffold2719|size79675|quiver_4436_6539_ID=g37529	cytochromeP450familyflavonesynthase[Medicagotruncatula]	XP_013456927.1	Medtr4g088160.1
scaffold564|size942270|quiver_547085_550591_ID=g148840	617.131	5.94358	1.36951e-06	0	scaffold564|size942270|quiver_547085_550591_ID=g148840	F-boxonly-likeprotein[Medicagotruncatula]	XP_013466644.1	Medtr1g033310.1
scaffold1571|size244014|quiver_57686_59685_ID=g26936	320.364	5.92886	7.49935e-23	3e-74	scaffold1571|size244014|quiver_57686_59685_ID=g26936	transmembraneprotein,putative[Medicagotruncatula]	XP_003617796.2	Medtr5g095580.1
scaffold239|size1410339|quiver_710741_712848_ID=g160651	928.962	5.92404	2.59612e-32	0	scaffold239|size1410339|quiver_710741_712848_ID=g160651	cytochromeP450familyflavonesynthase[Medicagotruncatula]	XP_013456927.1	Medtr4g088160.1
scaffold66|size986986|quiver_754521_755016_ID=g112642	132.111	5.92344	2.98435e-19	1e-25	scaffold66|size986986|quiver_754521_755016_ID=g112642	hypotheticalproteinMTR_5g080060[Medicagotruncatula]	XP_003616421.1	Medtr5g080060.1
scaffold356|size735688|quiver_705854_708473_ID=g23325	190.169	5.92158	1.26408e-19	1e-127	scaffold356|size735688|quiver_705854_708473_ID=g23325	DUF4228domainprotein[Medicagotruncatula]	XP_013459517.1	Medtr3g045790.1
scaffold271|size1769276|quiver_1448504_1449151_ID=g77702	103.015	5.91583	5.28338e-17	7e-52	scaffold271|size1769276|quiver_1448504_1449151_ID=g77702	VQmotifprotein[Medicagotruncatula]	XP_003611549.2	Medtr5g015190.1
scaffold1775|size173341|quiver_14448_17401_ID=g162015	1630.69	5.91491	6.08334e-42	0	scaffold1775|size173341|quiver_14448_17401_ID=g162015	ubiquinoloxidase1a[Medicagotruncatula]	XP_003612580.1	Medtr5g026620.1
scaffold51|size1195182|quiver_52490_52951_ID=g150379	501.688	5.91312	2.66635e-38	4e-50	scaffold51|size1195182|quiver_52490_52951_ID=g150379	hypotheticalproteinMTR_3g092630[Medicagotruncatula]	XP_003602371.2	Medtr3g092630.1
scaffold1385|size230860|quiver_223156_224020_ID=g11509	135.642	5.91148	8.15095e-15	1e-40	scaffold1385|size230860|quiver_223156_224020_ID=g11509	leucoanthocyanidindioxygenase-likeprotein[Medicagotruncatula]	XP_003596148.2	Medtr2g068840.1
scaffold154|size1328634|quiver_86076_88317_ID=g48442	246.106	5.91007	5.98001e-25	0	scaffold154|size1328634|quiver_86076_88317_ID=g48442	inactivepoly[ADP-ribose]polymeraseSRO4[Medicagotruncatula]	XP_003601269.1	Medtr3g077870.1
scaffold392|size522713|quiver_144553_145861_ID=g96918	146.549	5.89165	4.37659e-22	4e-21	scaffold392|size522713|quiver_144553_145861_ID=g96918	C2H2-typezincfingerprotein[Medicagotruncatula]	XP_003597209.2	Medtr8g017210.1
scaffold455|size1346536|quiver_1115939_1121130_ID=g99604	162.214	5.8887	1.88249e-20	3e-28	scaffold455|size1346536|quiver_1115939_1121130_ID=g99604	hypotheticalproteinMTR_8g030733[Medicagotruncatula]	XP_013444825.1	Medtr8g030733.1
scaffold224|size668476|quiver_509641_511392_ID=g33201	411.048	5.88338	2.16294e-22	0	scaffold224|size668476|quiver_509641_511392_ID=g33201	core-2/I-branchingenzyme[Medicagotruncatula]	XP_013470162.1	Medtr1g110290.1
scaffold555|size592104|quiver_568221_569992_ID=g6082	806.075	5.88114	4.25866e-40	0	scaffold555|size592104|quiver_568221_569992_ID=g6082	expansin-B1-likeprotein[Medicagotruncatula]	XP_013457536.1	Medtr4g098930.1
scaffold1347|size238243|quiver_95586_97358_ID=g111407	3092.64	5.873	6.10893e-38	0	scaffold1347|size238243|quiver_95586_97358_ID=g111407	isoflavonereductase-likeprotein[Medicagotruncatula]	XP_003612053.1	Medtr5g020800.1
scaffold145|size786912|quiver_720846_721909_ID=g72235	137.308	5.87198	2.42399e-05	2e-84	scaffold145|size786912|quiver_720846_721909_ID=g72235	hsp20/alphacrystallinfamilyprotein[Medicagotruncatula]	XP_003613009.1	Medtr5g031610.1
scaffold179|size720444|quiver_543812_545516_ID=g150683	184.764	5.86907	1.24402e-17	0	scaffold179|size720444|quiver_543812_545516_ID=g150683	transmembraneprotein[Medicagotruncatula]	XP_003603811.2	Medtr3g114460.1
scaffold1087|size430410|quiver_326788_331668_ID=g121985	70.5651	5.8679	2.87739e-17	1e-67	scaffold1087|size430410|quiver_326788_331668_ID=g121985	hypotheticalproteinMTR_2g090555[Medicagotruncatula]	XP_013465127.1	Medtr2g090555.1
scaffold2350|size260923|quiver_26795_34721_ID=g164845	67.3249	5.85706	3.49366e-14	6e-138	scaffold2350|size260923|quiver_26795_34721_ID=g164845	F-box/RNI/FBD-likedomainprotein[Medicagotruncatula]	XP_003615206.1	Medtr5g065100.1
scaffold1111|size941470|quiver_292740_296975_ID=g57398	87.3559	5.85663	9.25221e-18	0	scaffold1111|size941470|quiver_292740_296975_ID=g57398	cysteine-richreceptor-kinase-likeprotein[Medicagotruncatula]	XP_013469925.1	Medtr1g105750.1
scaffold253|size636462|quiver_494814_496045_ID=g125852	289.369	5.85642	1.28664e-06	3e-107	scaffold253|size636462|quiver_494814_496045_ID=g125852	WRKYfamilytranscriptionfactor[Medicagotruncatula]	XP_003588914.1	Medtr1g015140.1
scaffold80|size1496537|quiver_1297479_1298170_ID=g74540	51.6164	5.85343	4.42476e-09	6e-89	scaffold80|size1496537|quiver_1297479_1298170_ID=g74540	hypotheticalproteinMTR_7g082730[Medicagotruncatula]	XP_003624395.2	Medtr7g082730.1
scaffold234|size657334|quiver_111789_114581_ID=g7972	176.36	5.8482	1.22183e-22	0	scaffold234|size657334|quiver_111789_114581_ID=g7972	DREtranscriptionfactor[Medicagotruncatula]	XP_003623385.2	Medtr7g070220.1
scaffold1170|size287624|quiver_248873_252238_ID=g70813	334.325	5.84138	4.01888e-31	0	scaffold1170|size287624|quiver_248873_252238_ID=g70813	wallassociatedkinase-likeprotein[Medicagotruncatula]	XP_003594614.1	Medtr2g031530.1
scaffold48|size1345018|quiver_989798_990336_ID=g157635	915.66	5.8345	1.30663e-29	6e-36	scaffold48|size1345018|quiver_989798_990336_ID=g157635	cysteine-richTMmodulestresstoleranceprotein[Medicagotruncatula]	XP_003596197.1	Medtr2g069420.1
scaffold124|size1097502|quiver_341855_343766_ID=g128046	287.055	5.82859	8.16044e-05	0	scaffold124|size1097502|quiver_341855_343766_ID=g128046	patatin-likephospholipase[Medicagotruncatula]	XP_003603014.1	Medtr3g101400.1
scaffold773|size373160|quiver_33066_36118_ID=g105330	217.27	5.82596	4.73867e-23	0	scaffold773|size373160|quiver_33066_36118_ID=g105330	cationicperoxidase[Medicagotruncatula]	XP_013460384.1	Medtr3g466180.1
scaffold2156|size189166|quiver_159232_162161_ID=g4824	720.425	5.82402	1.01148e-22	0	scaffold2156|size189166|quiver_159232_162161_ID=g4824	UDP-glucosyltransferasefamilyprotein[Medicagotruncatula]	XP_003621428.2	Medtr7g013240.1
scaffold1043|size327191|quiver_163796_169348_ID=g67955	71.3958	5.82052	1.19854e-15	8e-133	scaffold1043|size327191|quiver_163796_169348_ID=g67955	universalstressfamilyprotein[Medicagotruncatula]	XP_013458668.1	Medtr4g134140.1
scaffold78|size1699896|quiver_1228873_1234315_ID=g79942	78.6877	5.8185	1.13612e-13	2e-58	scaffold78|size1699896|quiver_1228873_1234315_ID=g79942	diseaseresistanceprotein(TIR-NBS-LRRclass),putative[Medicagotruncatula]	XP_013452697.1	Medtr6g472230.1
scaffold28|size2584658|quiver_545469_546620_ID=g43199	68.8868	5.81557	2.446e-14	0	scaffold28|size2584658|quiver_545469_546620_ID=g43199	chalconeandstilbenesynthasefamilyprotein[Medicagotruncatula]	XP_013469604.1	Medtr1g097935.1
scaffold47|size1113868|quiver_745184_748868_ID=g160276	648.968	5.81408	2.40738e-21	1e-157	scaffold47|size1113868|quiver_745184_748868_ID=g160276	NACtranscriptionfactor-likeprotein[Medicagotruncatula]	XP_013444515.1	Medtr8g023860.1
scaffold28|size2584658|quiver_1263063_1263874_ID=g43313	412.044	5.80535	5.42879e-07	2e-114	scaffold28|size2584658|quiver_1263063_1263874_ID=g43313	acetyltransferase(GNAT)domainprotein[Medicagotruncatula]	XP_003610737.1	Medtr5g006450.1
scaffold106|size1377351|quiver_1375435_1378976_ID=g7865	195.148	5.79932	1.36596e-05	0	scaffold106|size1377351|quiver_1375435_1378976_ID=g7865	cytochromeP450familyprotein[Medicagotruncatula]	XP_013467818.1	Medtr1g055325.1
scaffold893|size871936|quiver_32792_38931_ID=g126677	212.196	5.79119	8.7271e-05	0	scaffold893|size871936|quiver_32792_38931_ID=g126677	GDSL-likelipase/acylhydrolase[Medicagotruncatula]	XP_013444877.1	Medtr8g031430.1
scaffold911|size597093|quiver_310480_312613_ID=g78449	336.62	5.79011	1.42429e-18	0	scaffold911|size597093|quiver_310480_312613_ID=g78449	cytochromeP450familyflavonesynthase[Medicagotruncatula]	XP_013456927.1	Medtr4g088160.1
scaffold1259|size511936|quiver_456257_460269_ID=g6652	183.468	5.78933	2.49062e-25	0	scaffold1259|size511936|quiver_456257_460269_ID=g6652	receptor-likekinase[Medicagotruncatula]	XP_003624371.1	Medtr7g082510.1
scaffold295|size1038847|quiver_802217_804784_ID=g15765	1327.74	5.78183	1.77581e-29	0	scaffold295|size1038847|quiver_802217_804784_ID=g15765	cytochromeP450family81protein[Medicagotruncatula]	XP_013457402.1	Medtr4g094775.1
scaffold935|size504125|quiver_317372_323800_ID=g16610	204.248	5.77516	6.07984e-21	0	scaffold935|size504125|quiver_317372_323800_ID=g16610	tRNAnucleotidyltransferase[Medicagotruncatula]	XP_013469539.1	Medtr1g096810.1
scaffold181|size718864|quiver_155846_157599_ID=g145840	1774.71	5.76994	1.38619e-36	0	scaffold181|size718864|quiver_155846_157599_ID=g145840	isoflavonereductase-likeprotein[Medicagotruncatula]	XP_003612053.1	Medtr5g020800.1
scaffold281|size1683876|quiver_70566_72416_ID=g51253	76.1687	5.76356	3.23444e-18	0	scaffold281|size1683876|quiver_70566_72416_ID=g51253	FAD-bindingberberinefamilyprotein[Medicagotruncatula]	XP_013463042.1	Medtr2g031590.1
scaffold3005|size59009|quiver_55873_59279_ID=g127699	170.719	5.76346	2.16446e-19	0	scaffold3005|size59009|quiver_55873_59279_ID=g127699	lysine-tRNAligase[Medicagotruncatula]	XP_003610086.2	Medtr4g127790.1
scaffold1299|size356876|quiver_209200_212961_ID=g68175	1041.06	5.75169	2.31036e-25	0	scaffold1299|size356876|quiver_209200_212961_ID=g68175	Serine/Threoninekinasefamilyprotein[Medicagotruncatula]	XP_003595279.1	Medtr2g041960.1
scaffold1245|size256637|quiver_4526_11758_ID=g42249	122.658	5.75004	1.39264e-18	2e-175	scaffold1245|size256637|quiver_4526_11758_ID=g42249	NACtranscriptionfactor-likeprotein[Medicagotruncatula]	XP_013450122.1	Medtr7g105170.1
scaffold2431|size175466|quiver_90696_95735_ID=g122664	288.602	5.74065	1.9059e-39	0	scaffold2431|size175466|quiver_90696_95735_ID=g122664	pyridinenucleotide-disulfideoxidoreductasefamilyprotein[Medicagotruncatula]	XP_013455748.1	Medtr4g051622.1
scaffold239|size1410339|quiver_674556_676726_ID=g160645	417.822	5.73696	5.11458e-17	0	scaffold239|size1410339|quiver_674556_676726_ID=g160645	cytochromeP450familyflavonesynthase[Medicagotruncatula]	XP_013456927.1	Medtr4g088160.1
scaffold385|size897040|quiver_817973_818447_ID=g116157	53.9625	5.73667	9.34851e-11	0.003	scaffold385|size897040|quiver_817973_818447_ID=g116157	hypotheticalproteinMTR_7g063560[Medicagotruncatula]	XP_013448971.1	Medtr7g063560.1
scaffold113|size1083815|quiver_258027_265453_ID=g155244	10254.7	5.73207	1.11566e-47	0	scaffold113|size1083815|quiver_258027_265453_ID=g155244	multidrugresistanceproteinABCtransporterfamilyprotein[Medicagotruncatula]	XP_003617730.2	Medtr5g094830.1
scaffold330|size1074699|quiver_501230_503179_ID=g91004	647.183	5.7316	1.65981e-16	3e-104	scaffold330|size1074699|quiver_501230_503179_ID=g91004	nudixhydrolase-likeprotein[Medicagotruncatula]	XP_003615020.1	Medtr5g062660.1
scaffold592|size956602|quiver_626525_628468_ID=g75417	113.267	5.73042	3.39662e-19	4e-123	scaffold592|size956602|quiver_626525_628468_ID=g75417	cytochromeP450familymonooxygenase[Medicagotruncatula]	XP_013464525.1	Medtr2g073420.1
scaffold1466|size216564|quiver_73296_74025_ID=g134219	131.477	5.72718	2.91488e-12	2e-40	scaffold1466|size216564|quiver_73296_74025_ID=g134219	transmembraneprotein,putative[Medicagotruncatula]	XP_013457348.1	Medtr4g094630.1
scaffold640|size631839|quiver_595496_599125_ID=g118979	341.914	5.72421	8.82125e-27	0	scaffold640|size631839|quiver_595496_599125_ID=g118979	GDSL-likelipase/acylhydrolase[Medicagotruncatula]	XP_013444877.1	Medtr8g031430.1
scaffold47|size1113868|quiver_758933_762168_ID=g160278	577.171	5.72246	7.99924e-40	0	scaffold47|size1113868|quiver_758933_762168_ID=g160278	NACtranscriptionfactor-likeprotein[Medicagotruncatula]	XP_013444515.1	Medtr8g023860.1
scaffold207|size1276015|quiver_503909_504506_ID=g77392	599.359	5.72156	7.10746e-36	2e-98	scaffold207|size1276015|quiver_503909_504506_ID=g77392	stressinducedprotein[Medicagotruncatula]	XP_003609515.1	Medtr4g116530.1
scaffold296|size616959|quiver_305782_312394_ID=g12871	152.54	5.72093	9.8953e-17	0	scaffold296|size616959|quiver_305782_312394_ID=g12871	zincfingerZPR1-likeprotein[Medicagotruncatula]	XP_003607867.2	Medtr4g083780.1
scaffold101|size931763|quiver_213750_220923_ID=g20457	258.296	5.71649	6.64387e-30	0	scaffold101|size931763|quiver_213750_220923_ID=g20457	transcriptioninitiationfactorIIFsubunitalpha[Medicagotruncatula]	XP_003594209.2	Medtr2g025620.1
scaffold448|size916566|quiver_1_1905_ID=g118518	55.7285	5.71577	2.6144e-09	3e-87	scaffold448|size916566|quiver_1_1905_ID=g118518	F-box/RNI/FBD-likedomainprotein[Medicagotruncatula]	XP_003602868.1	Medtr3g099830.1
scaffold289|size598253|quiver_586898_588213_ID=g30769	56.149	5.71292	8.24259e-11	2e-34	scaffold289|size598253|quiver_586898_588213_ID=g30769	putativeGRPfamily[Medicagotruncatula]	XP_013454532.1	Medtr4g007580.1
scaffold535|size455007|quiver_450963_452738_ID=g56759	801.17	5.70482	1.25966e-39	0	scaffold535|size455007|quiver_450963_452738_ID=g56759	expansin-B1-likeprotein[Medicagotruncatula]	XP_013457536.1	Medtr4g098930.1
scaffold1774|size494701|quiver_380802_381945_ID=g164626	594.707	5.69395	2.2148e-23	0	scaffold1774|size494701|quiver_380802_381945_ID=g164626	F-boxplant-likeprotein[Medicagotruncatula]	XP_013455796.1	Medtr4g052460.1
scaffold824|size580782|quiver_249506_252954_ID=g138924	103.312	5.693	9.26293e-20	0	scaffold824|size580782|quiver_249506_252954_ID=g138924	L-typelectin-domainreceptorkinase[Medicagotruncatula]	XP_003608363.1	Medtr4g093070.1
scaffold1087|size430410|quiver_101534_102361_ID=g121956	186.405	5.69165	5.47817e-15	6e-19	scaffold1087|size430410|quiver_101534_102361_ID=g121956	transmembraneprotein,putative[Medicagotruncatula]	XP_013465154.1	Medtr2g090695.1
scaffold23|size2167186|quiver_1773904_1775618_ID=g55884	1259.1	5.69072	1.28362e-20	0	scaffold23|size2167186|quiver_1773904_1775618_ID=g55884	zeatinO-glucosyltransferase-likeprotein[Medicagotruncatula]	XP_013466442.1	Medtr1g029540.1
scaffold439|size743662|quiver_619868_626579_ID=g141225	7838.67	5.68278	1.71574e-36	0	scaffold439|size743662|quiver_619868_626579_ID=g141225	drugresistancetransporter-likeABCdomainprotein[Medicagotruncatula]	XP_003597818.1	Medtr2g102660.1
scaffold468|size964243|quiver_13314_14831_ID=g64666	644.034	5.68223	4.0702e-47	5e-95	scaffold468|size964243|quiver_13314_14831_ID=g64666	syntaxinofplants122protein[Medicagotruncatula]	XP_003590328.1	Medtr1g056550.1
scaffold2027|size143423|quiver_112886_120317_ID=g7118	120.697	5.68154	5.41984e-24	2e-134	scaffold2027|size143423|quiver_112886_120317_ID=g7118	DUF1262familyprotein[Medicagotruncatula]	XP_003613366.1	Medtr5g035750.1
scaffold238|size1320973|quiver_538832_540707_ID=g163017	316.787	5.6728	4.96772e-21	0	scaffold238|size1320973|quiver_538832_540707_ID=g163017	core-2/I-branchingenzyme[Medicagotruncatula]	XP_013470162.1	Medtr1g110290.1
scaffold408|size519845|quiver_203788_205658_ID=g53863	174.838	5.67111	1.97507e-23	8e-111	scaffold408|size519845|quiver_203788_205658_ID=g53863	WRKYfamilytranscriptionfactor[Medicagotruncatula]	XP_013447931.1	Medtr7g028710.1
scaffold1127|size571566|quiver_405344_407932_ID=g16861	58.3541	5.67055	8.50998e-14	3e-89	scaffold1127|size571566|quiver_405344_407932_ID=g16861	F-box/RNI/FBD-likedomainprotein[Medicagotruncatula]	XP_003602868.1	Medtr3g099830.1
scaffold1020|size387232|quiver_81336_83064_ID=g129159	58.262	5.66776	1.36383e-11	7e-54	scaffold1020|size387232|quiver_81336_83064_ID=g129159	hypotheticalproteinMTR_5g464720[Medicagotruncatula]	XP_013454063.1	Medtr5g464720.1
scaffold165|size905235|quiver_479496_487690_ID=g20629	1059.14	5.6665	1.13651e-22	0	scaffold165|size905235|quiver_479496_487690_ID=g20629	cytochromeP450familyprotein[Medicagotruncatula]	XP_003593337.1	Medtr2g010380.1
scaffold638|size829153|quiver_585792_592024_ID=g123965	7182.76	5.65582	1.66218e-28	0	scaffold638|size829153|quiver_585792_592024_ID=g123965	cellulosesynthase-likeproteinD3[Medicagotruncatula]	XP_013468652.1	Medtr1g073740.1
scaffold760|size547775|quiver_469059_472302_ID=g138873	289.004	5.65256	1.88274e-22	0	scaffold760|size547775|quiver_469059_472302_ID=g138873	E3ubiquitin-proteinligasePUB23-likeprotein[Medicagotruncatula]	XP_013455729.1	Medtr4g051515.1
scaffold1261|size492356|quiver_20501_23001_ID=g1842	686.097	5.64573	3.64901e-31	0	scaffold1261|size492356|quiver_20501_23001_ID=g1842	fructose-bisphosphatealdolase[Medicagotruncatula]	XP_013468053.1	Medtr1g061050.1
scaffold142|size1573412|quiver_826120_827046_ID=g80095	1435.52	5.64247	2.10229e-21	5e-106	scaffold142|size1573412|quiver_826120_827046_ID=g80095	disease-resistanceresponseprotein[Medicagotruncatula]	XP_003594834.1	Medtr2g035150.1
scaffold41|size1714948|quiver_1350294_1356704_ID=g9966	314.583	5.63999	1.08811e-25	0	scaffold41|size1714948|quiver_1350294_1356704_ID=g9966	transcriptioninitiationfactorIIFsubunitalpha[Medicagotruncatula]	XP_003594209.2	Medtr2g025620.1
scaffold576|size1098158|quiver_326938_331591_ID=g118793	79.5051	5.63338	4.85974e-13	9e-20	scaffold576|size1098158|quiver_326938_331591_ID=g118793	diseaseresistanceprotein(TIR-NBS-LRRclass),putative[Medicagotruncatula]	XP_013452697.1	Medtr6g472230.1
scaffold494|size716660|quiver_85354_87031_ID=g163418	1757.93	5.63227	1.71165e-42	0	scaffold494|size716660|quiver_85354_87031_ID=g163418	UDP-glucosyltransferasefamilyprotein[Medicagotruncatula]	XP_003622634.2	Medtr0184s0040.1
scaffold115|size848196|quiver_486706_494561_ID=g150573	63.664	5.63135	1.60326e-15	0	scaffold115|size848196|quiver_486706_494561_ID=g150573	nucleotide-diphospho-sugartransferasefamilyprotein[Medicagotruncatula]	XP_003620328.1	Medtr6g081060.1
scaffold371|size665305|quiver_319147_324604_ID=g150897	56.6022	5.63014	2.60393e-13	1e-39	scaffold371|size665305|quiver_319147_324604_ID=g150897	diseaseresistanceprotein(TIR-NBS-LRRclass),putative[Medicagotruncatula]	XP_013452697.1	Medtr6g472230.1
scaffold375|size1329316|quiver_22566_26712_ID=g140971	3812.67	5.62788	1.25794e-36	0	scaffold375|size1329316|quiver_22566_26712_ID=g140971	Serine/Threonine-kinaseOXI1-likeprotein[Medicagotruncatula]	XP_003626900.1	Medtr8g011780.1
scaffold663|size401134|quiver_103238_108001_ID=g56981	260.208	5.62243	1.15012e-16	5e-28	scaffold663|size401134|quiver_103238_108001_ID=g56981	hypotheticalproteinMTR_3g036800[Medicagotruncatula]	XP_013459399.1	Medtr3g036800.1
scaffold544|size452970|quiver_431617_433014_ID=g33645	622.867	5.61796	5.84113e-23	8e-27	scaffold544|size452970|quiver_431617_433014_ID=g33645	leguminosinproline-richgroup669secretedpeptide[Medicagotruncatula]	XP_013446084.1	Medtr8g068490.1
scaffold943|size572819|quiver_134562_136251_ID=g161481	54.4372	5.61469	1.94359e-10	6e-109	scaffold943|size572819|quiver_134562_136251_ID=g161481	hypotheticalproteinMTR_3g028620[Medicagotruncatula]	XP_013459169.1	Medtr3g028620.1
scaffold1236|size257591|quiver_226673_236831_ID=g65633	93.7466	5.60178	6.98766e-05	0	scaffold1236|size257591|quiver_226673_236831_ID=g65633	hypotheticalproteinMTR_2g091330[Medicagotruncatula]	XP_013465255.1	Medtr2g091330.1
scaffold1522|size443439|quiver_346135_353407_ID=g154305	111.956	5.59933	9.48135e-12	0	scaffold1522|size443439|quiver_346135_353407_ID=g154305	lectinreceptorkinase[Medicagotruncatula]	XP_003628848.2	Medtr8g067630.1
scaffold1080|size288731|quiver_174324_175154_ID=g139152	171.901	5.59429	8.64355e-27	3e-87	scaffold1080|size288731|quiver_174324_175154_ID=g139152	C2H2-typezincfingerprotein[Medicagotruncatula]	XP_003621801.1	Medtr7g023560.1
scaffold327|size567524|quiver_94246_98835_ID=g99310	913.416	5.58867	2.6816e-37	2e-100	scaffold327|size567524|quiver_94246_98835_ID=g99310	hypotheticalproteinMTR_2g018670[Medicagotruncatula]	XP_013462649.1	Medtr2g018670.2
scaffold8|size1901199|quiver_611370_613953_ID=g96136	135.464	5.58282	6.62189e-17	0	scaffold8|size1901199|quiver_611370_613953_ID=g96136	WRKYfamilytranscriptionfactor[Medicagotruncatula]	XP_003603300.1	Medtr3g106060.1
scaffold247|size1158704|quiver_666323_669517_ID=g140823	69.0435	5.58237	3.57297e-10	1e-109	scaffold247|size1158704|quiver_666323_669517_ID=g140823	F-box/RNI/FBD-likedomainprotein[Medicagotruncatula]	XP_003602868.1	Medtr3g099830.1
scaffold261|size651484|quiver_164812_167571_ID=g104466	832.485	5.57548	9.6059e-26	0	scaffold261|size651484|quiver_164812_167571_ID=g104466	plant/T31B5-30protein[Medicagotruncatula]	XP_003614127.2	Medtr5g045160.1
scaffold1621|size194061|quiver_4688_5621_ID=g63163	133.201	5.56815	4.91917e-16	3e-64	scaffold1621|size194061|quiver_4688_5621_ID=g63163	C2domainprotein[Medicagotruncatula]	XP_013444912.1	Medtr8g432400.1
scaffold239|size1410339|quiver_682915_685146_ID=g160646	2625.17	5.55832	1.16054e-43	0	scaffold239|size1410339|quiver_682915_685146_ID=g160646	cytochromeP450familyflavonesynthase[Medicagotruncatula]	XP_013456928.1	Medtr4g088170.1
scaffold163|size748183|quiver_22321_29211_ID=g25319	9426.13	5.55424	3.81348e-37	0	scaffold163|size748183|quiver_22321_29211_ID=g25319	drugresistancetransporter-likeABCdomainprotein[Medicagotruncatula]	XP_003597818.1	Medtr2g102660.1
scaffold784|size571795|quiver_390905_395006_ID=g75704	109.528	5.55117	2.10223e-16	0	scaffold784|size571795|quiver_390905_395006_ID=g75704	glucanendo-1,3-beta-glucosidase[Medicagotruncatula]	XP_003594775.1	Medtr2g034480.1
scaffold264|size629372|quiver_424349_425372_ID=g96792	1106.56	5.54547	1.04343e-23	3e-141	scaffold264|size629372|quiver_424349_425372_ID=g96792	VQmotifprotein[Medicagotruncatula]	XP_003594889.2	Medtr2g035850.1
scaffold551|size971537|quiver_674002_675866_ID=g16193	450.067	5.54235	6.9002e-37	5e-131	scaffold551|size971537|quiver_674002_675866_ID=g16193	NADPH:quinoneoxidoreductase-likeprotein[Medicagotruncatula]	XP_003598677.2	Medtr3g019160.1
scaffold21|size1494754|quiver_665711_670199_ID=g61129	156.094	5.53789	2.08366e-27	0	scaffold21|size1494754|quiver_665711_670199_ID=g61129	glucose6-phosphate/phosphatetranslocator1[Medicagotruncatula]	XP_003610399.2	Medtr4g131800.1
scaffold442|size686366|quiver_220193_222051_ID=g133319	282.726	5.53782	4.3704e-26	2e-110	scaffold442|size686366|quiver_220193_222051_ID=g133319	WRKYfamilytranscriptionfactor[Medicagotruncatula]	XP_013447931.1	Medtr7g028710.1
scaffold434|size605476|quiver_214805_215621_ID=g153382	95.3137	5.53634	1.38749e-17	3e-150	scaffold434|size605476|quiver_214805_215621_ID=g153382	Lipidtransferprotein[Medicagotruncatula]	XP_003620188.1	Medtr6g078290.1
scaffold748|size481022|quiver_24991_29061_ID=g3772	836.442	5.53311	1.28484e-36	0	scaffold748|size481022|quiver_24991_29061_ID=g3772	ADP/ATPcarrierprotein[Medicagotruncatula]	XP_003597438.1	Medtr2g098070.1
scaffold1552|size204395|quiver_48747_49401_ID=g76286	75.4684	5.53185	4.41613e-16	4e-76	scaffold1552|size204395|quiver_48747_49401_ID=g76286	VQmotifprotein[Medicagotruncatula]	XP_003627923.1	Medtr8g040080.1
scaffold1639|size256318|quiver_164399_171701_ID=g17183	11041.3	5.53009	4.42806e-44	0	scaffold1639|size256318|quiver_164399_171701_ID=g17183	multidrugresistanceproteinABCtransporterfamilyprotein[Medicagotruncatula]	XP_003617730.2	Medtr5g094830.1
scaffold831|size963882|quiver_612040_612878_ID=g121702	466.438	5.52943	3.48849e-19	1e-109	scaffold831|size963882|quiver_612040_612878_ID=g121702	BON1-associated-likeprotein[Medicagotruncatula]	XP_013444909.1	Medtr8g432370.1
scaffold58|size1147909|quiver_980814_981656_ID=g132720	6127.06	5.51511	4.14947e-24	3e-99	scaffold58|size1147909|quiver_980814_981656_ID=g132720	multiproteinbridgingfactor1b-likeprotein[Medicagotruncatula]	XP_003620516.2	Medtr6g086280.2
scaffold1850|size310345|quiver_245186_251258_ID=g134428	532.825	5.51397	4.00569e-28	0	scaffold1850|size310345|quiver_245186_251258_ID=g134428	calmodulin-binding-likeprotein[Medicagotruncatula]	XP_003620423.2	Medtr6g083730.1
scaffold2022|size211091|quiver_19217_20151_ID=g19898	51.0143	5.50682	3.55084e-11	2e-107	scaffold2022|size211091|quiver_19217_20151_ID=g19898	pathogenesis-relatedproteinbetVIfamilyprotein[Medicagotruncatula]	XP_013458290.1	Medtr4g120950.1
scaffold2468|size184192|quiver_110436_116563_ID=g24736	64.5756	5.50504	9.96713e-14	0	scaffold2468|size184192|quiver_110436_116563_ID=g24736	adoMet-dependentrRNAmethyltransferaseSpb1[Medicagotruncatula]	XP_003607491.1	Medtr4g078640.1
scaffold524|size674838|quiver_409670_411243_ID=g85940	180.854	5.5042	1.19974e-24	0	scaffold524|size674838|quiver_409670_411243_ID=g85940	F-boxplant-likeprotein,putative[Medicagotruncatula]	XP_013462854.1	Medtr2g023730.1
scaffold1061|size292345|quiver_14426_19127_ID=g21689	921.289	5.50419	1.32118e-32	2e-100	scaffold1061|size292345|quiver_14426_19127_ID=g21689	hypotheticalproteinMTR_2g018670[Medicagotruncatula]	XP_013462649.1	Medtr2g018670.2
scaffold3338|size41895|quiver_26946_30611_ID=g92866	71.9211	5.50333	1.15996e-16	0	scaffold3338|size41895|quiver_26946_30611_ID=g92866	diseaseresistanceprotein(CC-NBS-LRRclass)familyprotein[Medicagotruncatula]	XP_003612695.1	Medtr5g027900.1
scaffold228|size665836|quiver_604264_604844_ID=g23134	192.738	5.5023	9.85243e-18	3e-32	scaffold228|size665836|quiver_604264_604844_ID=g23134	cysteine-richTMmodulestresstoleranceprotein[Medicagotruncatula]	XP_003596197.1	Medtr2g069420.1
scaffold25|size1172716|quiver_906767_907311_ID=g50806	204.128	5.48017	5.70488e-17	8e-39	scaffold25|size1172716|quiver_906767_907311_ID=g50806	wound-responsivefamilyprotein[Medicagotruncatula]	XP_013464784.1	Medtr2g481150.1
scaffold100|size1259778|quiver_1051301_1058107_ID=g22867	160.997	5.47697	1.80464e-22	0	scaffold100|size1259778|quiver_1051301_1058107_ID=g22867	3-isopropylmalatedehydrataselargesubunit[Medicagotruncatula]	XP_003590734.2	Medtr1g073200.1
scaffold2199|size372502|quiver_314139_316903_ID=g58039	54.4261	5.47553	2.17021e-10	0	scaffold2199|size372502|quiver_314139_316903_ID=g58039	P-loopnucleosidetriphosphatehydrolasesuperfamilyprotein[Medicagotruncatula]	XP_003596387.1	Medtr2g076690.1
scaffold949|size335692|quiver_303723_306024_ID=g146958	419.435	5.47513	7.55852e-06	5e-18	scaffold949|size335692|quiver_303723_306024_ID=g146958	hypotheticalproteinMTR_3g007450[Medicagotruncatula]	XP_003598116.1	Medtr0027s0030.1
scaffold1984|size438347|quiver_133857_137481_ID=g119862	1589.22	5.47095	1.25966e-39	0	scaffold1984|size438347|quiver_133857_137481_ID=g119862	pectinesterase/pectinesteraseinhibitor[Medicagotruncatula]	XP_013455077.1	Medtr4g025730.1
scaffold526|size695583|quiver_55316_58707_ID=g80714	926.55	5.46998	4.26067e-41	0	scaffold526|size695583|quiver_55316_58707_ID=g80714	phosphatecarrierprotein[Medicagotruncatula]	XP_013451617.1	Medtr6g033280.1
scaffold133|size827179|quiver_819031_822620_ID=g104330	522.603	5.46969	1.56842e-27	0	scaffold133|size827179|quiver_819031_822620_ID=g104330	GDSL-likelipase/acylhydrolase[Medicagotruncatula]	XP_013444874.1	Medtr8g031400.1
scaffold918|size469810|quiver_54948_56421_ID=g59899	56.2324	5.46864	6.6033e-13	1e-131	scaffold918|size469810|quiver_54948_56421_ID=g59899	NADPH:quinoneoxidoreductase-likeprotein[Medicagotruncatula]	XP_003598672.1	Medtr3g019090.1
scaffold3136|size51265|quiver_11496_13991_ID=g120195	168.481	5.45657	3.88979e-21	6e-38	scaffold3136|size51265|quiver_11496_13991_ID=g120195	NoduleCysteine-Rich(NCR)secretedpeptide[Medicagotruncatula]	XP_003598785.1	Medtr3g020930.1
scaffold272|size1038331|quiver_884417_886867_ID=g74896	62.7014	5.45599	0.000477241	2e-72	scaffold272|size1038331|quiver_884417_886867_ID=g74896	alpha/betafoldhydrolase[Medicagotruncatula]	XP_013443931.1	Medtr8g007670.2
scaffold138|size1041825|quiver_259021_269806_ID=g90670	461.607	5.45503	1.69929e-30	1e-149	scaffold138|size1041825|quiver_259021_269806_ID=g90670	endonuclease/exonuclease/phosphatasefamilyprotein[Medicagotruncatula]	XP_013449461.1	Medtr7g083690.1
scaffold198|size864892|quiver_726297_727945_ID=g101974	65.841	5.45293	1.48716e-16	0	scaffold198|size864892|quiver_726297_727945_ID=g101974	FAD-bindingberberinefamilyprotein[Medicagotruncatula]	XP_003608243.1	Medtr4g091200.1
scaffold2515|size154969|quiver_53836_60498_ID=g68748	63.0955	5.44587	5.52492e-15	0	scaffold2515|size154969|quiver_53836_60498_ID=g68748	cysteine-richreceptor-likekinase[Medicagotruncatula]	XP_003628050.1	Medtr8g041890.1
scaffold82|size1448041|quiver_749026_750201_ID=g69391	277.606	5.44468	8.49498e-29	1.2	scaffold82|size1448041|quiver_749026_750201_ID=g69391	glycosylhydrolasefamily47protein[Medicagotruncatula]	XP_003608915.1	Medtr4g106370.1
scaffold224|size668476|quiver_267776_268627_ID=g33172	105.44	5.44398	4.97338e-14	1e-74	scaffold224|size668476|quiver_267776_268627_ID=g33172	VQmotifprotein[Medicagotruncatula]	XP_003592651.1	Medtr1g110570.1
scaffold464|size811550|quiver_349565_351570_ID=g75127	1238.25	5.44144	1.67207e-39	4e-123	scaffold464|size811550|quiver_349565_351570_ID=g75127	tyrosinephosphatasefamilyprotein[Medicagotruncatula]	XP_003624167.1	Medtr7g079970.1
scaffold164|size1349373|quiver_398731_400945_ID=g22949	59.415	5.43967	0.000500826	2e-28	scaffold164|size1349373|quiver_398731_400945_ID=g22949	NUP50(nucleoporin50kDa)protein[Medicagotruncatula]	XP_013470270.1	Medtr1g112060.1
scaffold1347|size238243|quiver_104216_105963_ID=g111409	1556.78	5.43707	2.34609e-30	0	scaffold1347|size238243|quiver_104216_105963_ID=g111409	isoflavonereductase-likeprotein[Medicagotruncatula]	XP_003612053.1	Medtr5g020800.1
scaffold334|size764329|quiver_158534_159471_ID=g80448	148.098	5.43424	1.15254e-14	7e-117	scaffold334|size764329|quiver_158534_159471_ID=g80448	DUF761domainprotein[Medicagotruncatula]	XP_003591454.1	Medtr1g087710.1
scaffold1111|size941470|quiver_414847_416384_ID=g57419	250.407	5.43024	1.60451e-31	0	scaffold1111|size941470|quiver_414847_416384_ID=g57419	S-locuslectinkinasefamilyprotein[Medicagotruncatula]	XP_013445632.1	Medtr0090s0020.1
scaffold308|size582554|quiver_229167_230194_ID=g148484	112.264	5.40684	7.54928e-15	1e-29	scaffold308|size582554|quiver_229167_230194_ID=g148484	transmembraneprotein,putative[Medicagotruncatula]	XP_003596287.1	Medtr2g075600.1
scaffold656|size745446|quiver_130107_133651_ID=g75481	137.384	5.40377	0.000225137	0	scaffold656|size745446|quiver_130107_133651_ID=g75481	gamete-likeprotein[Medicagotruncatula]	XP_013464171.1	Medtr2g063823.1
scaffold889|size731061|quiver_705710_706625_ID=g136525	959.055	5.40187	1.2456e-27	2e-116	scaffold889|size731061|quiver_705710_706625_ID=g136525	SOULheme-bindingfamilyprotein[Medicagotruncatula]	XP_003604820.1	Medtr4g019130.1
scaffold100|size1259778|quiver_778764_782735_ID=g22839	6993.67	5.38736	1.21698e-34	0	scaffold100|size1259778|quiver_778764_782735_ID=g22839	cellulosesynthase-likeproteinD3[Medicagotruncatula]	XP_013468652.1	Medtr1g073740.1
scaffold52|size1016195|quiver_51811_53141_ID=g148056	127.71	5.38698	3.28268e-13	4e-131	scaffold52|size1016195|quiver_51811_53141_ID=g148056	tubbyC2protein[Medicagotruncatula]	XP_003588870.1	Medtr1g014180.1
scaffold91|size894874|quiver_568111_571986_ID=g45974	612.859	5.38538	1.07033e-30	0	scaffold91|size894874|quiver_568111_571986_ID=g45974	DUF3133familyprotein[Medicagotruncatula]	XP_013461490.1	Medtr3g093780.1
scaffold952|size460391|quiver_458404_460556_ID=g139086	903.337	5.38312	5.65994e-22	0	scaffold952|size460391|quiver_458404_460556_ID=g139086	heatshockcognate70kDa-likeprotein[Medicagotruncatula]	XP_013451697.1	Medtr6g033820.1
scaffold3260|size120953|quiver_4588_8561_ID=g130009	324.349	5.3759	1.02574e-32	0	scaffold3260|size120953|quiver_4588_8561_ID=g130009	pyridinenucleotide-disulfideoxidoreductasefamilyprotein[Medicagotruncatula]	XP_013455748.1	Medtr4g051622.1
scaffold1462|size216989|quiver_167486_169847_ID=g144688	58.1273	5.37534	2.85551e-14	4e-149	scaffold1462|size216989|quiver_167486_169847_ID=g144688	aldo/ketoreductasefamilyoxidoreductase[Medicagotruncatula]	XP_003621684.1	Medtr7g021820.1
scaffold41|size1714948|quiver_422983_424603_ID=g9846	241.444	5.37449	1.23017e-22	0	scaffold41|size1714948|quiver_422983_424603_ID=g9846	F-boxplant-likeprotein,putative[Medicagotruncatula]	XP_013462854.1	Medtr2g023730.1
scaffold142|size1573412|quiver_1366442_1372916_ID=g80169	209.554	5.3727	1.10715e-22	1e-39	scaffold142|size1573412|quiver_1366442_1372916_ID=g80169	transcriptionaladapterADA2[Medicagotruncatula]	XP_013461146.1	Medtr3g081380.1
scaffold78|size1699896|quiver_745522_747115_ID=g79887	456.972	5.36172	6.13395e-25	0	scaffold78|size1699896|quiver_745522_747115_ID=g79887	anthocyanin5-aromaticacyltransferase[Medicagotruncatula]	XP_013447578.1	Medtr7g013850.1
scaffold2218|size130349|quiver_115549_116571_ID=g9470	374.704	5.36054	3.01665e-28	1e-32	scaffold2218|size130349|quiver_115549_116571_ID=g9470	C2H2-typezincfingerprotein[Medicagotruncatula]	XP_003589096.1	Medtr1g018420.1
scaffold1621|size194061|quiver_30477_31171_ID=g63166	176.264	5.35951	4.16922e-16	8e-108	scaffold1621|size194061|quiver_30477_31171_ID=g63166	BON1-associated-likeprotein[Medicagotruncatula]	XP_013444909.1	Medtr8g432370.1
scaffold737|size1076089|quiver_426481_427480_ID=g31448	124.503	5.35377	6.36042e-14	4e-99	scaffold737|size1076089|quiver_426481_427480_ID=g31448	Fe-Smetabolismassociateddomainprotein[Medicagotruncatula]	XP_003601900.1	Medtr3g086590.1
scaffold647|size700456|quiver_553428_560487_ID=g99892	146.096	5.35161	2.97616e-23	0	scaffold647|size700456|quiver_553428_560487_ID=g99892	G-typelectinS-receptor-likeSerine/Threonine-kinase[Medicagotruncatula]	XP_003593424.2	Medtr2g011340.1
scaffold508|size934001|quiver_726920_728311_ID=g128626	211.73	5.35058	0.000506704	7e-17	scaffold508|size934001|quiver_726920_728311_ID=g128626	PPRrepeatprotein[Medicagotruncatula]	XP_003623722.2	Medtr7g075000.1
scaffold3|size2661360|quiver_1743454_1750764_ID=g109645	68.4255	5.34904	2.34086e-13	0	scaffold3|size2661360|quiver_1743454_1750764_ID=g109645	drugresistancetransporter-likeABCdomainprotein[Medicagotruncatula]	XP_003625403.2	Medtr7g098780.1
scaffold1412|size224713|quiver_169202_172770_ID=g108676	2567.08	5.34882	4.10186e-38	0	scaffold1412|size224713|quiver_169202_172770_ID=g108676	WRKYtranscriptionfactor[Medicagotruncatula]	XP_003623461.2	Medtr7g071120.1
scaffold976|size330099|quiver_121206_127395_ID=g75866	631.532	5.34715	1.49242e-31	0	scaffold976|size330099|quiver_121206_127395_ID=g75866	transmembraneaminoacidtransporterfamilyprotein[Medicagotruncatula]	XP_013451392.1	Medtr6g022790.1
scaffold2677|size82736|quiver_61010_62471_ID=g147866	324.774	5.34566	6.95294e-20	0	scaffold2677|size82736|quiver_61010_62471_ID=g147866	E3ubiquitin-proteinligasePUB23-likeprotein[Medicagotruncatula]	XP_013455729.1	Medtr4g051515.1
scaffold795|size396921|quiver_259649_260843_ID=g46866	178.158	5.33874	4.63585e-19	3e-08	scaffold795|size396921|quiver_259649_260843_ID=g46866	hsp20/alphacrystallinfamilyprotein[Medicagotruncatula]	XP_013449260.1	Medtr7g073590.2
scaffold905|size903042|quiver_337957_341891_ID=g94801	1129.35	5.33352	8.71814e-37	0	scaffold905|size903042|quiver_337957_341891_ID=g94801	ADP/ATPcarrierprotein[Medicagotruncatula]	XP_003597438.1	Medtr2g098070.1
scaffold293|size596535|quiver_455009_467055_ID=g20895	184.821	5.33273	1.59711e-21	8e-167	scaffold293|size596535|quiver_455009_467055_ID=g20895	isoaspartylpeptidase/L-asparaginase[Medicagotruncatula]	XP_013458020.1	Medtr4g109900.1
scaffold1524|size428438|quiver_137436_138488_ID=g149690	306.252	5.33126	6.92065e-05	3e-106	scaffold1524|size428438|quiver_137436_138488_ID=g149690	WRKYfamilytranscriptionfactor[Medicagotruncatula]	XP_003588914.1	Medtr1g015140.1
scaffold374|size865301|quiver_429851_439568_ID=g143598	180.897	5.32492	8.35236e-19	0	scaffold374|size865301|quiver_429851_439568_ID=g143598	importinnermembranetranslocasesubunitTIM44-2[Medicagotruncatula]	XP_013456574.1	Medtr4g075680.1
scaffold817|size385374|quiver_298622_299653_ID=g156255	139.987	5.31934	1.67596e-18	3e-58	scaffold817|size385374|quiver_298622_299653_ID=g156255	VQmotifprotein[Medicagotruncatula]	XP_013461159.1	Medtr3g081500.1
scaffold185|size716793|quiver_515906_516891_ID=g135373	896.545	5.31514	8.5687e-33	3e-157	scaffold185|size716793|quiver_515906_516891_ID=g135373	DUF1442familyprotein[Medicagotruncatula]	XP_003611241.2	Medtr5g011820.1
scaffold528|size1026657|quiver_404845_408030_ID=g75258	207.898	5.3135	1.42834e-05	0	scaffold528|size1026657|quiver_404845_408030_ID=g75258	glutamatedecarboxylase[Medicagotruncatula]	XP_003600653.1	Medtr3g064740.1
scaffold442|size686366|quiver_336986_339475_ID=g133332	61.1611	5.31294	8.46685e-10	4e-76	scaffold442|size686366|quiver_336986_339475_ID=g133332	hypotheticalproteinMTR_5g464720[Medicagotruncatula]	XP_013454063.1	Medtr5g464720.1
scaffold1073|size431094|quiver_163896_164836_ID=g156443	84.2451	5.31276	6.82585e-14	3e-98	scaffold1073|size431094|quiver_163896_164836_ID=g156443	chaperoneDnaJdomainprotein[Medicagotruncatula]	XP_013457209.1	Medtr4g094275.1
scaffold310|size581507|quiver_344757_345608_ID=g143512	108.255	5.30057	2.33814e-16	2e-89	scaffold310|size581507|quiver_344757_345608_ID=g143512	SCFubiquitinligase,SKP1component[Medicagotruncatula]	XP_003621661.1	Medtr7g021400.1
scaffold1456|size337561|quiver_220259_221091_ID=g159459	195.464	5.29806	2.55223e-25	2e-96	scaffold1456|size337561|quiver_220259_221091_ID=g159459	C2H2-typezincfingerprotein[Medicagotruncatula]	XP_003621801.1	Medtr7g023560.1
scaffold651|size455285|quiver_149114_150931_ID=g88713	1554.77	5.29758	2.01222e-26	2e-42	scaffold651|size455285|quiver_149114_150931_ID=g88713	hsp20/alphacrystallinfamilyprotein[Medicagotruncatula]	XP_003625726.2	Medtr0004s0510.1
scaffold143|size1056478|quiver_169042_171891_ID=g77215	1809.29	5.29663	1.49966e-26	0	scaffold143|size1056478|quiver_169042_171891_ID=g77215	cytochromeP450familyprotein[Medicagotruncatula]	XP_013457479.1	Medtr4g095050.1
scaffold654|size635596|quiver_282989_284074_ID=g80899	5181.59	5.29349	4.60562e-51	8e-123	scaffold654|size635596|quiver_282989_284074_ID=g80899	DUF1645familyprotein[Medicagotruncatula]	XP_003613226.1	Medtr5g034230.1
scaffold551|size971537|quiver_711448_718094_ID=g16198	50.3845	5.28817	4.37408e-13	3e-155	scaffold551|size971537|quiver_711448_718094_ID=g16198	endonuclease/exonuclease/phosphatasefamilyprotein[Medicagotruncatula]	XP_013454971.1	Medtr4g020630.1
scaffold576|size1098158|quiver_218476_219322_ID=g118777	377.756	5.28287	2.89537e-20	2e-80	scaffold576|size1098158|quiver_218476_219322_ID=g118777	SOULheme-bindingfamilyprotein[Medicagotruncatula]	XP_003604820.1	Medtr4g019130.1
scaffold106|size1377351|quiver_232843_233850_ID=g7706	213.493	5.28019	6.22808e-24	5e-118	scaffold106|size1377351|quiver_232843_233850_ID=g7706	DUF761domainprotein[Medicagotruncatula]	XP_003591454.1	Medtr1g087710.1
scaffold1|size3002192|quiver_187512_188493_ID=g114969	98.4331	5.27977	7.90818e-16	2e-124	scaffold1|size3002192|quiver_187512_188493_ID=g114969	lateembryogenesisabundantprotein[Medicagotruncatula]	XP_013450191.1	Medtr7g105970.1
scaffold524|size674838|quiver_442160_443685_ID=g85947	180.828	5.27794	2.60011e-27	0	scaffold524|size674838|quiver_442160_443685_ID=g85947	F-boxplant-likeprotein,putative[Medicagotruncatula]	XP_013462848.1	Medtr2g023730.1
scaffold200|size721570|quiver_509933_519037_ID=g96702	471.055	5.27213	6.65726e-27	0	scaffold200|size721570|quiver_509933_519037_ID=g96702	UDP-glucosyltransferasefamilyprotein[Medicagotruncatula]	XP_003622634.2	Medtr0184s0040.1
scaffold64|size1467285|quiver_124096_127464_ID=g117895	53.8173	5.25328	3.55017e-10	0	scaffold64|size1467285|quiver_124096_127464_ID=g117895	wall-associatedreceptorkinase-likeprotein[Medicagotruncatula]	XP_013461334.1	Medtr3g088755.1
scaffold1370|size314353|quiver_194419_195747_ID=g50001	76.9104	5.24281	5.1988e-16	2e-94	scaffold1370|size314353|quiver_194419_195747_ID=g50001	BPS1-likeprotein[Medicagotruncatula]	XP_003599116.1	Medtr3g028060.1
scaffold1107|size460615|quiver_410568_411586_ID=g68029	189.534	5.24069	6.21043e-17	6e-112	scaffold1107|size460615|quiver_410568_411586_ID=g68029	diseaseresistanceresponseprotein[Medicagotruncatula]	XP_003625315.1	Medtr7g093820.1
scaffold1471|size393608|quiver_149413_156681_ID=g122213	115.791	5.24053	4.32027e-22	0	scaffold1471|size393608|quiver_149413_156681_ID=g122213	cysteine-richreceptor-likekinase[Medicagotruncatula]	XP_003628052.2	Medtr8g041910.1
scaffold680|size456241|quiver_343832_346233_ID=g13457	135.411	5.23898	8.06216e-17	1e-172	scaffold680|size456241|quiver_343832_346233_ID=g13457	xyloglucanendotransglucosylase/hydrolasefamilyprotein[Medicagotruncatula]	XP_003610152.2	Medtr4g128570.1
scaffold660|size1443497|quiver_1122765_1133028_ID=g65108	2375.64	5.2363	4.80879e-50	0	scaffold660|size1443497|quiver_1122765_1133028_ID=g65108	pectinesterase/pectinesteraseinhibitor[Medicagotruncatula]	XP_013455077.1	Medtr4g025730.1
scaffold1466|size216564|quiver_100416_100801_ID=g134223	84.262	5.23446	9.96591e-12	3e-40	scaffold1466|size216564|quiver_100416_100801_ID=g134223	transmembraneprotein,putative[Medicagotruncatula]	XP_013457350.1	Medtr4g094635.1
scaffold1288|size249233|quiver_113496_114481_ID=g97812	580.114	5.22459	6.7393e-19	4e-97	scaffold1288|size249233|quiver_113496_114481_ID=g97812	VQmotifprotein[Medicagotruncatula]	XP_013457375.1	Medtr4g094698.1
scaffold201|size694417|quiver_142364_144841_ID=g93474	2049.97	5.22375	9.25934e-31	1e-169	scaffold201|size694417|quiver_142364_144841_ID=g93474	syntaxinofplants122protein[Medicagotruncatula]	XP_003590328.1	Medtr1g056550.1
scaffold1327|size299670|quiver_164446_184556_ID=g161744	245.011	5.22183	5.30375e-21	2e-28	scaffold1327|size299670|quiver_164446_184556_ID=g161744	hypotheticalproteinMTR_8g030733[Medicagotruncatula]	XP_013444825.1	Medtr8g030733.1
scaffold1471|size393608|quiver_97393_104771_ID=g122206	66.2532	5.22144	4.62568e-13	0	scaffold1471|size393608|quiver_97393_104771_ID=g122206	cysteine-richreceptor-likekinase[Medicagotruncatula]	XP_003628050.1	Medtr8g041890.1
scaffold251|size638043|quiver_551811_555349_ID=g130631	130.323	5.22129	1.49975e-19	0	scaffold251|size638043|quiver_551811_555349_ID=g130631	glucose6-phosphate/phosphatetranslocator1[Medicagotruncatula]	XP_003610399.2	Medtr4g131800.1
scaffold911|size597093|quiver_438252_445753_ID=g78467	4546.54	5.20616	0.000668276	2e-50	scaffold911|size597093|quiver_438252_445753_ID=g78467	hypotheticalproteinMTR_3g012210[Medicagotruncatula]	XP_013458930.1	Medtr3g012210.1
scaffold388|size907207|quiver_14641_23651_ID=g107763	78.8348	5.20281	9.24155e-11	2e-28	scaffold388|size907207|quiver_14641_23651_ID=g107763	hypotheticalproteinMTR_8g030733[Medicagotruncatula]	XP_013444825.1	Medtr8g030733.1
scaffold1291|size702897|quiver_8806_10078_ID=g89333	713.043	5.19697	4.18617e-25	6e-125	scaffold1291|size702897|quiver_8806_10078_ID=g89333	lateembryogenesisabundanthydroxyproline-richglycoprotein,putative[Medicagotruncatula]	XP_003616105.1	Medtr5g076170.1
scaffold2574|size144273|quiver_95036_99652_ID=g82116	1753.23	5.19509	4.02698e-20	0	scaffold2574|size144273|quiver_95036_99652_ID=g82116	heatshockcognate70kDa-likeprotein[Medicagotruncatula]	XP_013451705.1	Medtr6g033870.1
scaffold3093|size106116|quiver_74596_75120_ID=g63643	223.456	5.18775	1.00472e-13	3e-40	scaffold3093|size106116|quiver_74596_75120_ID=g63643	transmembraneprotein,putative[Medicagotruncatula]	XP_013457350.1	Medtr4g094635.1
scaffold631|size528798|quiver_439455_442739_ID=g141465	1987.05	5.18549	1.21499e-31	0	scaffold631|size528798|quiver_439455_442739_ID=g141465	ubiquinoloxidase1a[Medicagotruncatula]	XP_003615676.1	Medtr5g070870.1
scaffold3093|size106116|quiver_65256_65638_ID=g63641	423.636	5.18062	0.000772476	2e-26	scaffold3093|size106116|quiver_65256_65638_ID=g63641	transmembraneprotein,putative[Medicagotruncatula]	XP_013457350.1	Medtr4g094635.1
scaffold660|size1443497|quiver_33976_36033_ID=g64962	1903.14	5.18052	4.75131e-23	0	scaffold660|size1443497|quiver_33976_36033_ID=g64962	DUF1262familyprotein[Medicagotruncatula]	XP_013452693.1	Medtr6g472110.1
scaffold377|size1073818|quiver_271943_275363_ID=g135660	54.8213	5.17741	5.23104e-14	2e-34	scaffold377|size1073818|quiver_271943_275363_ID=g135660	p8MTCP1[Medicagotruncatula]	XP_003593279.2	Medtr2g009710.1
scaffold281|size1683876|quiver_1241068_1242429_ID=g51389	1527.9	5.17662	1.54862e-32	0	scaffold281|size1683876|quiver_1241068_1242429_ID=g51389	zincfinger,C3HC4type(RINGfinger)protein,putative[Medicagotruncatula]	XP_003591073.1	Medtr1g082550.1
scaffold587|size431040|quiver_93325_102951_ID=g88648	245.244	5.17046	9.81051e-29	0	scaffold587|size431040|quiver_93325_102951_ID=g88648	importinnermembranetranslocasesubunitTIM44-2[Medicagotruncatula]	XP_013456574.1	Medtr4g075680.1
scaffold293|size596535|quiver_125646_128320_ID=g20856	154.537	5.16912	5.58033e-17	0	scaffold293|size596535|quiver_125646_128320_ID=g20856	DUF1262familyprotein[Medicagotruncatula]	XP_013453735.1	Medtr5g035665.1
scaffold69|size1090294|quiver_825604_829058_ID=g104184	108.918	5.16525	1.40163e-14	1e-30	scaffold69|size1090294|quiver_825604_829058_ID=g104184	transmembraneprotein,putative[Medicagotruncatula]	XP_013452519.1	Medtr0202s0040.1
scaffold1375|size232515|quiver_155456_161013_ID=g36955	91.6572	5.16274	7.27506e-19	1e-90	scaffold1375|size232515|quiver_155456_161013_ID=g36955	PB1-Joka2domainprotein[Medicagotruncatula]	XP_013457750.1	Medtr4g104960.1
scaffold74|size1258999|quiver_1142144_1142989_ID=g90615	99.268	5.16001	1.12012e-13	9e-76	scaffold74|size1258999|quiver_1142144_1142989_ID=g90615	VQmotifprotein[Medicagotruncatula]	XP_003592651.1	Medtr1g110570.1
scaffold873|size338703|quiver_237487_238053_ID=g11032	672.129	5.15867	1.24613e-16	5e-60	scaffold873|size338703|quiver_237487_238053_ID=g11032	hypotheticalproteinMTR_7g090560[Medicagotruncatula]	XP_003625065.1	Medtr7g090560.1
scaffold392|size522713|quiver_161503_167496_ID=g96920	2406.18	5.15184	1.06792e-37	0	scaffold392|size522713|quiver_161503_167496_ID=g96920	eukaryotictranslationinitiationfactor3subunitC[Medicagotruncatula]	XP_003592908.1	Medtr2g005610.1
scaffold2183|size129046|quiver_125666_129701_ID=g101039	196.706	5.14903	5.16365e-19	2e-22	scaffold2183|size129046|quiver_125666_129701_ID=g101039	diseaseresistanceprotein(TIR-NBS-LRRclass),putative[Medicagotruncatula]	XP_013452697.1	Medtr6g472230.1
scaffold1383|size590766|quiver_478349_481636_ID=g17069	773.214	5.14432	4.98138e-26	0	scaffold1383|size590766|quiver_478349_481636_ID=g17069	chalconeandstilbenesynthasefamilyprotein[Medicagotruncatula]	XP_013453346.1	Medtr5g007713.1
scaffold1832|size165699|quiver_104976_108321_ID=g14311	62.5325	5.14428	2.18934e-12	0	scaffold1832|size165699|quiver_104976_108321_ID=g14311	receptor-likekinase[Medicagotruncatula]	XP_003594938.1	Medtr2g036460.1
scaffold83|size1731409|quiver_93974_95681_ID=g66605	52.0491	5.14068	1.55844e-11	4e-115	scaffold83|size1731409|quiver_93974_95681_ID=g66605	60SribosomalL12-likeprotein[Medicagotruncatula]	XP_003597238.1	Medtr2g094300.1
scaffold97|size876725|quiver_571862_574086_ID=g30430	309.471	5.14058	4.85353e-26	0	scaffold97|size876725|quiver_571862_574086_ID=g30430	inactivepoly[ADP-ribose]polymeraseSRO4[Medicagotruncatula]	XP_003601269.1	Medtr3g077870.1
scaffold1284|size294452|quiver_51816_55804_ID=g108579	4207.33	5.13085	8.16304e-31	0	scaffold1284|size294452|quiver_51816_55804_ID=g108579	NF-X1-typezincfingerproteinNFXL1[Medicagotruncatula]	XP_003605239.1	Medtr4g027040.1
scaffold607|size423669|quiver_128118_131851_ID=g36336	67.062	5.12951	3.9878e-15	9e-66	scaffold607|size423669|quiver_128118_131851_ID=g36336	caffeicacidO-methyltransferase[Medicagotruncatula]	XP_013466820.1	Medtr1g036510.2
scaffold89|size895260|quiver_403256_404146_ID=g50909	265.896	5.1289	5.94764e-19	6e-113	scaffold89|size895260|quiver_403256_404146_ID=g50909	C2H2-typezincfingerprotein[Medicagotruncatula]	XP_013470438.1	Medtr1g115345.1
scaffold217|size676763|quiver_596816_604235_ID=g51235	2546.18	5.12695	0.000807615	9e-70	scaffold217|size676763|quiver_596816_604235_ID=g51235	hypotheticalproteinMTR_3g012210[Medicagotruncatula]	XP_013458930.1	Medtr3g012210.1
scaffold4|size4032595|quiver_2838557_2839638_ID=g106959	1005.75	5.1222	8.42128e-26	0	scaffold4|size4032595|quiver_2838557_2839638_ID=g106959	CAZyfamilyGT8glycosyltransferase[Medicagotruncatula]	XP_003607050.1	Medtr6g008900.1
scaffold43|size1039328|quiver_609791_612806_ID=g5233	220.381	5.11843	7.53638e-05	0	scaffold43|size1039328|quiver_609791_612806_ID=g5233	plastidphosphatetranslocator[Medicagotruncatula]	XP_013457803.1	Medtr4g105630.1
scaffold382|size545710|quiver_181033_182165_ID=g123510	96.3364	5.11531	2.89495e-13	1e-117	scaffold382|size545710|quiver_181033_182165_ID=g123510	kinaseinteracting(KIP1-like)familyprotein,putative[Medicagotruncatula]	XP_003610743.1	Medtr5g006520.1
scaffold2027|size143423|quiver_87136_89981_ID=g7113	207.156	5.11365	2.73932e-19	0	scaffold2027|size143423|quiver_87136_89981_ID=g7113	DUF1262familyprotein[Medicagotruncatula]	XP_013453735.1	Medtr5g035665.1
scaffold1247|size316706|quiver_144994_146231_ID=g36859	86.0548	5.11044	1.53565e-14	0	scaffold1247|size316706|quiver_144994_146231_ID=g36859	lactosylceramide4-alpha-galactosyltransferase-likeprotein[Medicagotruncatula]	XP_003623234.1	Medtr7g067510.1
scaffold225|size668301|quiver_456514_459623_ID=g30656	81.4478	5.10807	6.39249e-15	4e-29	scaffold225|size668301|quiver_456514_459623_ID=g30656	hypotheticalproteinMTR_8g030733[Medicagotruncatula]	XP_013444825.1	Medtr8g030733.1
scaffold1422|size626626|quiver_17126_20388_ID=g81587	63.7886	5.10625	1.3073e-09	5e-149	scaffold1422|size626626|quiver_17126_20388_ID=g81587	endo-1,3-1,4-beta-D-glucanase-likeprotein[Medicagotruncatula]	XP_013458179.1	Medtr4g117390.1
scaffold2326|size178909|quiver_99292_102951_ID=g60750	128.822	5.10571	1.05458e-19	0	scaffold2326|size178909|quiver_99292_102951_ID=g60750	tyrosinekinasefamilyprotein[Medicagotruncatula]	XP_013459475.1	Medtr3g040800.1
scaffold2438|size309668|quiver_305408_308189_ID=g103512	136.035	5.09366	2.30241e-14	0	scaffold2438|size309668|quiver_305408_308189_ID=g103512	LysMtypereceptorkinase[Medicagotruncatula]	XP_003624108.1	Medtr7g079350.1
scaffold48|size1345018|quiver_646204_649134_ID=g157591	1603.04	5.0929	2.93046e-18	0	scaffold48|size1345018|quiver_646204_649134_ID=g157591	leucoanthocyanidindioxygenase-likeprotein[Medicagotruncatula]	XP_003596148.2	Medtr2g068840.1
scaffold711|size574499|quiver_229590_233207_ID=g99953	347.011	5.0902	9.06319e-05	8e-15	scaffold711|size574499|quiver_229590_233207_ID=g99953	hypotheticalproteinMTR_3g036800[Medicagotruncatula]	XP_013459399.1	Medtr3g036800.1
scaffold11|size1332136|quiver_498809_500568_ID=g87671	662.365	5.08766	1.30451e-23	2e-74	scaffold11|size1332136|quiver_498809_500568_ID=g87671	UPF0481plant-likeprotein[Medicagotruncatula]	XP_003611672.1	Medtr5g016570.1
scaffold883|size606422|quiver_267128_274066_ID=g151581	243.055	5.08332	3.0927e-27	7e-119	scaffold883|size606422|quiver_267128_274066_ID=g151581	transmembraneprotein,putative[Medicagotruncatula]	XP_003601496.2	Medtr3g082330.1
scaffold332|size1695346|quiver_128430_129431_ID=g85508	1084.68	5.0782	1.90774e-27	2e-158	scaffold332|size1695346|quiver_128430_129431_ID=g85508	pathogenesis-relatedthaumatinfamilyprotein[Medicagotruncatula]	XP_003611130.2	Medtr5g010640.1
scaffold3260|size120953|quiver_12177_15311_ID=g130010	1785.04	5.0781	3.45522e-36	0	scaffold3260|size120953|quiver_12177_15311_ID=g130010	pyridinenucleotide-disulfideoxidoreductasefamilyprotein[Medicagotruncatula]	XP_013455748.1	Medtr4g051622.1
scaffold508|size934001|quiver_400279_401136_ID=g128582	102.952	5.07352	2.59192e-12	1e-44	scaffold508|size934001|quiver_400279_401136_ID=g128582	putativeGRPfamily[Medicagotruncatula]	XP_013454532.1	Medtr4g007580.1
scaffold524|size674838|quiver_320576_322111_ID=g85928	228.656	5.06796	2.36612e-18	0	scaffold524|size674838|quiver_320576_322111_ID=g85928	F-boxplant-likeprotein,putative[Medicagotruncatula]	XP_013462848.1	Medtr2g023730.1
scaffold1686|size183499|quiver_176956_178654_ID=g60439	229.933	5.06579	2.41709e-21	0	scaffold1686|size183499|quiver_176956_178654_ID=g60439	Avr9/Cf-9rapidlyelicitedprotein[Medicagotruncatula]	XP_003619888.1	Medtr5g048050.1
scaffold1281|size385212|quiver_50113_50881_ID=g117031	178.04	5.06233	2.34822e-15	6e-90	scaffold1281|size385212|quiver_50113_50881_ID=g117031	cytosolicclassIIsmallheat-shockprotein[Medicagotruncatula]	XP_003603183.1	Medtr3g104780.1
scaffold423|size1052439|quiver_552255_556116_ID=g15950	187.803	5.05487	1.67243e-20	0	scaffold423|size1052439|quiver_552255_556116_ID=g15950	histidyl-tRNAsynthetase[Medicagotruncatula]	XP_013467905.1	Medtr1g057860.1
scaffold784|size571795|quiver_244893_245992_ID=g75678	2058.86	5.05408	8.1529e-27	0	scaffold784|size571795|quiver_244893_245992_ID=g75678	2-hydroxyisoflavanonedehydratase[Medicagotruncatula]	XP_003592446.2	Medtr1g105020.1
scaffold195|size1356585|quiver_801491_805414_ID=g110193	615.584	5.05314	4.63928e-28	0	scaffold195|size1356585|quiver_801491_805414_ID=g110193	FAD/NAD(P)-bindingoxidoreductasefamilyprotein[Medicagotruncatula]	XP_003611372.1	Medtr5g013260.1
scaffold309|size581592|quiver_554875_555670_ID=g146067	342.171	5.05216	1.00425e-21	1e-127	scaffold309|size581592|quiver_554875_555670_ID=g146067	diseaseresistance-responsive,dirigentdomainprotein[Medicagotruncatula]	XP_003604505.1	Medtr4g013770.1
scaffold715|size696516|quiver_578769_583009_ID=g88834	921.052	5.05095	6.96781e-32	3e-36	scaffold715|size696516|quiver_578769_583009_ID=g88834	SPFHdomain/band7familyprotein[Medicagotruncatula]	XP_003602418.2	Medtr6g472230.1
scaffold791|size362865|quiver_51202_61931_ID=g57103	57.5665	5.05	2.4932e-09	0	scaffold791|size362865|quiver_51202_61931_ID=g57103	seedlinoleate9S-lipoxygenase[Medicagotruncatula]	XP_003627181.2	Medtr8g018510.1
scaffold715|size696516|quiver_529149_532118_ID=g88831	389.899	5.0447	1.3425e-20	0	scaffold715|size696516|quiver_529149_532118_ID=g88831	caffeicacidO-methyltransferase[Medicagotruncatula]	XP_013466815.1	Medtr1g036460.1
scaffold1713|size596378|quiver_123040_128871_ID=g156923	91.6092	5.04265	2.6256e-15	0	scaffold1713|size596378|quiver_123040_128871_ID=g156923	cysteine-richreceptor-kinase-likeprotein[Medicagotruncatula]	XP_013469919.1	Medtr1g105755.1
scaffold735|size390201|quiver_55804_56601_ID=g36439	89.6162	5.04081	5.04154e-11	1e-71	scaffold735|size390201|quiver_55804_56601_ID=g36439	hypotheticalproteinMTR_6g021870[Medicagotruncatula]	XP_003618780.1	Medtr6g021870.1
scaffold660|size1443497|quiver_400186_406205_ID=g65023	228.394	5.04009	2.52515e-23	0	scaffold660|size1443497|quiver_400186_406205_ID=g65023	Avr9/Cf-9rapidlyelicitedprotein[Medicagotruncatula]	XP_003619888.1	Medtr5g048050.1
scaffold112|size856825|quiver_418091_419937_ID=g157730	74.2239	5.03767	5.80706e-12	0	scaffold112|size856825|quiver_418091_419937_ID=g157730	FAD-bindingberberinefamilyprotein[Medicagotruncatula]	XP_013463042.1	Medtr2g031590.1
scaffold13|size1308877|quiver_502551_505900_ID=g82427	534.193	5.02786	3.77877e-23	0	scaffold13|size1308877|quiver_502551_505900_ID=g82427	HXXXD-typeacyl-transferasefamilyprotein[Medicagotruncatula]	XP_003603061.2	Medtr3g101900.1
scaffold26|size1174218|quiver_947935_949572_ID=g48285	5480.11	5.02604	7.82093e-25	0	scaffold26|size1174218|quiver_947935_949572_ID=g48285	chalconeandstilbenesynthasefamilyprotein[Medicagotruncatula]	XP_003610852.1	Medtr5g007730.1
scaffold26|size1174218|quiver_398960_400588_ID=g48210	298.226	5.02372	3.56774e-18	2e-127	scaffold26|size1174218|quiver_398960_400588_ID=g48210	WRKYtranscriptionfactor[Medicagotruncatula]	XP_013454784.1	Medtr4g013260.1
scaffold1998|size161550|quiver_130438_136521_ID=g81949	50.9847	5.01851	2.00636e-09	0	scaffold1998|size161550|quiver_130438_136521_ID=g81949	importinnermembranetranslocasesubunitTIM44-2[Medicagotruncatula]	XP_003605359.2	Medtr4g029490.1
scaffold72|size1348716|quiver_186668_193320_ID=g96330	1150.78	5.01463	6.47554e-21	0	scaffold72|size1348716|quiver_186668_193320_ID=g96330	eukaryotictranslationinitiationfactor3subunitC[Medicagotruncatula]	XP_003592908.1	Medtr2g005610.1
scaffold156|size759901|quiver_86581_93951_ID=g43642	205.72	5.01215	2.61348e-19	1e-69	scaffold156|size759901|quiver_86581_93951_ID=g43642	VQmotifprotein[Medicagotruncatula]	XP_003627923.1	Medtr8g040080.1
scaffold104|size863875|quiver_21026_24330_ID=g12512	152.797	5.00941	5.8283e-14	0	scaffold104|size863875|quiver_21026_24330_ID=g12512	cysteine-richreceptor-kinase-likeprotein[Medicagotruncatula]	XP_013469928.1	Medtr1g105840.1
scaffold2703|size172472|quiver_101796_103977_ID=g79421	1660.39	5.00275	8.33741e-23	0	scaffold2703|size172472|quiver_101796_103977_ID=g79421	DUF1262familyprotein[Medicagotruncatula]	XP_013452693.1	Medtr6g472110.1
scaffold121|size1128865|quiver_274289_275511_ID=g135183	84.0895	4.99904	1.54533e-17	2e-132	scaffold121|size1128865|quiver_274289_275511_ID=g135183	hypotheticalproteinMTR_3g096450[Medicagotruncatula]	XP_003602634.1	Medtr3g096450.1
scaffold385|size897040|quiver_155520_158461_ID=g116060	265.054	4.99239	9.54154e-33	6e-173	scaffold385|size897040|quiver_155520_158461_ID=g116060	L-typelectin-domainreceptorkinaseIV.2-likeprotein[Medicagotruncatula]	XP_013448929.1	Medtr7g062700.1
scaffold70|size1270722|quiver_758280_759655_ID=g101661	72.2665	4.98712	8.76431e-13	1e-143	scaffold70|size1270722|quiver_758280_759655_ID=g101661	hypotheticalproteinMTR_3g098800[Medicagotruncatula]	XP_003602767.1	Medtr3g098800.1
scaffold2225|size189544|quiver_93000_94691_ID=g157153	75.8563	4.9792	1.03593e-15	6e-24	scaffold2225|size189544|quiver_93000_94691_ID=g157153	hypotheticalproteinMTR_7g107170[Medicagotruncatula]	XP_013450289.1	Medtr7g107170.1
scaffold213|size678123|quiver_415631_423567_ID=g61600	253.124	4.97064	2.01151e-21	0	scaffold213|size678123|quiver_415631_423567_ID=g61600	multidrugresistanceproteinABCtransporterfamilyprotein[Medicagotruncatula]	XP_003613148.2	Medtr5g033320.1
scaffold304|size1784410|quiver_250333_252887_ID=g158142	235.338	4.969	5.25892e-21	0	scaffold304|size1784410|quiver_250333_252887_ID=g158142	receptor-likekinase[Medicagotruncatula]	XP_003594938.1	Medtr2g036460.1
scaffold142|size1573412|quiver_574326_592710_ID=g80063	115.735	4.96856	3.46198e-15	2e-102	scaffold142|size1573412|quiver_574326_592710_ID=g80063	hypotheticalproteinMTR_3g028620[Medicagotruncatula]	XP_013459169.1	Medtr3g028620.1
scaffold22|size1923159|quiver_408503_419795_ID=g58429	566.56	4.96436	1.57919e-13	6e-42	scaffold22|size1923159|quiver_408503_419795_ID=g58429	hypotheticalproteinMTR_8g027132[Medicagotruncatula]	XP_013444580.1	Medtr7g033205.1
scaffold524|size674838|quiver_407980_409582_ID=g85939	134.937	4.96031	1.49767e-13	0	scaffold524|size674838|quiver_407980_409582_ID=g85939	F-boxplant-likeprotein,putative[Medicagotruncatula]	XP_013462854.1	Medtr2g023730.1
scaffold20|size1793215|quiver_507761_508295_ID=g63831	799.019	4.95632	1.07796e-17	1e-38	scaffold20|size1793215|quiver_507761_508295_ID=g63831	DUF761domainprotein[Medicagotruncatula]	XP_013454667.1	Medtr4g011030.1
scaffold2520|size95728|quiver_36186_40820_ID=g55412	58.2757	4.95591	3.07069e-09	6e-25	scaffold2520|size95728|quiver_36186_40820_ID=g55412	Ty1/Copia-likepolyprotein/retrotransposon[Medicagotruncatula]	XP_003598869.2	Medtr3g022740.1
scaffold2220|size124750|quiver_53636_57516_ID=g4834	339.973	4.95404	5.81254e-28	6e-164	scaffold2220|size124750|quiver_53636_57516_ID=g4834	NLIinteractingfactor-likephosphatase[Medicagotruncatula]	XP_013447617.1	Medtr7g015180.1
scaffold7|size1962894|quiver_1822277_1824368_ID=g98791	52.2621	4.95318	9.24403e-13	0	scaffold7|size1962894|quiver_1822277_1824368_ID=g98791	tyrosinekinasefamilyprotein[Medicagotruncatula]	XP_003608314.1	Medtr4g092550.1
scaffold406|size747826|quiver_733475_737334_ID=g59254	132.1	4.95177	0.000168731	7e-130	scaffold406|size747826|quiver_733475_737334_ID=g59254	polygalacturonaseinhibitingprotein,putative[Medicagotruncatula]	XP_003621809.1	Medtr7g023670.1
scaffold466|size806206|quiver_336332_338013_ID=g70012	504.808	4.94562	4.52986e-24	0	scaffold466|size806206|quiver_336332_338013_ID=g70012	anthocyanin5-aromaticacyltransferase[Medicagotruncatula]	XP_003621460.2	Medtr7g014160.1
scaffold368|size542245|quiver_401305_403299_ID=g158364	393.7	4.94519	4.4061e-24	4e-104	scaffold368|size542245|quiver_401305_403299_ID=g158364	EFhandcalcium-bindingfamilyprotein[Medicagotruncatula]	XP_013468780.1	Medtr1g076650.1
scaffold1103|size302150|quiver_188908_189630_ID=g78629	281.152	4.93942	6.48664e-23	1e-63	scaffold1103|size302150|quiver_188908_189630_ID=g78629	hypotheticalproteinMTR_3g080860[Medicagotruncatula]	XP_003601452.1	Medtr3g080860.1
scaffold477|size812812|quiver_244206_247303_ID=g41182	393.904	4.93848	3.9611e-33	0	scaffold477|size812812|quiver_244206_247303_ID=g41182	calmodulin-bindingreceptor-likecytoplasmickinase[Medicagotruncatula]	XP_013460125.1	Medtr3g462390.1
scaffold82|size1448041|quiver_245866_246628_ID=g69320	101.502	4.93632	2.80986e-14	5e-94	scaffold82|size1448041|quiver_245866_246628_ID=g69320	SAUR-likeauxin-responsivefamilyprotein[Medicagotruncatula]	XP_013446972.1	Medtr8g096500.1
scaffold4548|size15950|quiver_2946_7011_ID=g109382	57.8413	4.93543	1.10232e-10	3e-45	scaffold4548|size15950|quiver_2946_7011_ID=g109382	diseaseresistanceprotein(TIR-NBS-LRRclass),putative[Medicagotruncatula]	XP_013452697.1	Medtr6g472230.1
scaffold1553|size825684|quiver_117968_118961_ID=g73425	482.785	4.93504	8.40029e-21	2e-56	scaffold1553|size825684|quiver_117968_118961_ID=g73425	calcium-bindingEF-handprotein[Medicagotruncatula]	XP_003596532.1	Medtr2g081580.1
scaffold621|size853186|quiver_606243_608286_ID=g1220	925.894	4.93171	1.66057e-05	0	scaffold621|size853186|quiver_606243_608286_ID=g1220	NAD(P)-bindingrossmann-foldprotein[Medicagotruncatula]	XP_013456159.1	Medtr4g064887.1
scaffold249|size641338|quiver_8196_9147_ID=g135403	74.3952	4.9304	8.56657e-12	8e-90	scaffold249|size641338|quiver_8196_9147_ID=g135403	acetyltransferase(GNAT)domainprotein[Medicagotruncatula]	XP_003610737.1	Medtr5g006450.1
scaffold2436|size127646|quiver_39325_40591_ID=g109177	78.8187	4.92901	7.961e-13	0	scaffold2436|size127646|quiver_39325_40591_ID=g109177	lactosylceramide4-alpha-galactosyltransferase-likeprotein[Medicagotruncatula]	XP_003623234.1	Medtr7g067510.1
scaffold1058|size293193|quiver_164376_169125_ID=g29299	257.952	4.92433	3.61041e-20	7e-59	scaffold1058|size293193|quiver_164376_169125_ID=g29299	diseaseresistanceprotein(TIR-NBS-LRRclass),putative[Medicagotruncatula]	XP_013452697.1	Medtr6g472230.1
scaffold101|size931763|quiver_481121_484876_ID=g20489	92.469	4.924	0.000481139	2e-28	scaffold101|size931763|quiver_481121_484876_ID=g20489	hypotheticalproteinMTR_8g030733[Medicagotruncatula]	XP_013444825.1	Medtr8g030733.1
scaffold83|size1731409|quiver_1047695_1048726_ID=g66727	2744.26	4.92376	2.95658e-36	2e-108	scaffold83|size1731409|quiver_1047695_1048726_ID=g66727	glycosidehydrolasefamily18protein[Medicagotruncatula]	XP_003597296.1	Medtr2g096030.1
scaffold999|size553293|quiver_466732_470957_ID=g16695	257.262	4.91059	3.89189e-16	2e-34	scaffold999|size553293|quiver_466732_470957_ID=g16695	SPFHdomain/band7familyprotein[Medicagotruncatula]	XP_003602418.2	Medtr6g472230.1
scaffold1657|size188535|quiver_132426_138407_ID=g137136	1458.76	4.90794	1.56378e-27	0	scaffold1657|size188535|quiver_132426_138407_ID=g137136	NACtranscriptionfactor-likeprotein[Medicagotruncatula]	XP_003593656.1	Medtr2g014680.1
scaffold3245|size45929|quiver_7110_9781_ID=g2629	190.965	4.90373	1.59591e-16	0	scaffold3245|size45929|quiver_7110_9781_ID=g2629	UDP-glucosyltransferasefamilyprotein[Medicagotruncatula]	XP_003621428.2	Medtr7g013240.1
scaffold305|size615321|quiver_474552_479083_ID=g155609	78.1905	4.90099	1.5352e-14	6e-154	scaffold305|size615321|quiver_474552_479083_ID=g155609	C4-dicarboxylatetransporter/malicacidprotein[Medicagotruncatula]	XP_013462190.1	Medtr3g112530.1
scaffold1496|size226769|quiver_86556_96751_ID=g54955	133.488	4.89844	1.52205e-18	0	scaffold1496|size226769|quiver_86556_96751_ID=g54955	tyrosinekinasefamilyprotein[Medicagotruncatula]	XP_013459475.1	Medtr3g040800.1
scaffold151|size773925|quiver_741257_742072_ID=g56158	98.5284	4.89764	1.00751e-16	3e-150	scaffold151|size773925|quiver_741257_742072_ID=g56158	Lipidtransferprotein[Medicagotruncatula]	XP_003620188.1	Medtr6g078290.1
scaffold7|size1962894|quiver_542994_549090_ID=g98620	530.601	4.89469	1.33024e-20	9e-118	scaffold7|size1962894|quiver_542994_549090_ID=g98620	transmembraneprotein,putative[Medicagotruncatula]	XP_013468283.1	Medtr1g067320.1
scaffold6764|size1668|quiver_1_642_ID=g5099	2463.57	4.89392	2.28001e-31	2e-09	scaffold6764|size1668|quiver_1_642_ID=g5099	hypotheticalproteinMTR_4g094422[Medicagotruncatula]	XP_013457272.1	Medtr0055s0090.1
scaffold58|size1147909|quiver_934801_935284_ID=g132715	1347.27	4.88935	2.87661e-28	7e-21	scaffold58|size1147909|quiver_934801_935284_ID=g132715	arabinogalactanpeptide-likeprotein[Medicagotruncatula]	XP_003620527.1	Medtr6g086390.1
scaffold1184|size267261|quiver_144619_148341_ID=g34319	1018.24	4.88673	7.50272e-42	0	scaffold1184|size267261|quiver_144619_148341_ID=g34319	patatin-likephospholipase[Medicagotruncatula]	XP_003589236.1	Medtr1g019940.1
scaffold413|size1257539|quiver_950740_951614_ID=g41116	1341.47	4.88131	3.94788e-36	2e-103	scaffold413|size1257539|quiver_950740_951614_ID=g41116	Chitinase/Hevein/PR-4/Wheatwin2[Medicagotruncatula]	XP_013468974.1	Medtr1g080800.1
scaffold110|size894519|quiver_81997_83601_ID=g162742	221.383	4.88015	2.91488e-12	0	scaffold110|size894519|quiver_81997_83601_ID=g162742	HXXXD-typeacyl-transferasefamilyprotein[Medicagotruncatula]	XP_003603061.2	Medtr3g101900.1
scaffold2431|size175466|quiver_86756_89992_ID=g122663	858.585	4.87961	1.01521e-32	0	scaffold2431|size175466|quiver_86756_89992_ID=g122663	pyridinenucleotide-disulfideoxidoreductasefamilyprotein[Medicagotruncatula]	XP_013455748.1	Medtr4g051622.1
scaffold431|size760299|quiver_730010_731315_ID=g161018	117.278	4.87812	6.87404e-19	0	scaffold431|size760299|quiver_730010_731315_ID=g161018	clathrinassemblyprotein[Medicagotruncatula]	XP_003601907.1	Medtr3g086670.1
scaffold2808|size73942|quiver_53136_56925_ID=g140029	122.932	4.87663	5.87097e-20	0	scaffold2808|size73942|quiver_53136_56925_ID=g140029	S-locuslectinkinasefamilyprotein[Medicagotruncatula]	XP_013445632.1	Medtr0090s0020.1
scaffold1295|size266642|quiver_161926_165656_ID=g78769	795.629	4.87409	4.41648e-17	0	scaffold1295|size266642|quiver_161926_165656_ID=g78769	caffeicacidO-methyltransferase[Medicagotruncatula]	XP_013466817.1	Medtr1g036490.1
scaffold191|size1880410|quiver_845292_846918_ID=g120732	61.9232	4.87201	3.41459e-14	0	scaffold191|size1880410|quiver_845292_846918_ID=g120732	FAD-bindingberberinefamilyprotein[Medicagotruncatula]	XP_003608243.1	Medtr4g091200.1
scaffold1114|size692704|quiver_329903_330702_ID=g49845	13850.7	4.87171	3.32113e-32	7e-74	scaffold1114|size692704|quiver_329903_330702_ID=g49845	hypotheticalproteinMTR_4g071120[Medicagotruncatula]	XP_003607005.1	Medtr4g071120.1
scaffold2337|size196998|quiver_25376_36040_ID=g32392	531.796	4.86985	2.14064e-32	0	scaffold2337|size196998|quiver_25376_36040_ID=g32392	S-locuslectinkinasefamilyprotein[Medicagotruncatula]	XP_003614526.2	Medtr0090s0020.1
scaffold169|size837928|quiver_79966_81314_ID=g10132	141.352	4.86612	0.00150669	0	scaffold169|size837928|quiver_79966_81314_ID=g10132	MAP3K-likekinase[Medicagotruncatula]	XP_003611720.1	Medtr5g017110.1
scaffold683|size420545|quiver_194965_195754_ID=g6158	58.864	4.86167	1.16239e-09	1e-77	scaffold683|size420545|quiver_194965_195754_ID=g6158	lateembryogenesisabundantprotein[Medicagotruncatula]	XP_013452660.1	Medtr6g471080.1
scaffold680|size456241|quiver_339922_341292_ID=g13456	125.408	4.86018	6.23656e-19	0	scaffold680|size456241|quiver_339922_341292_ID=g13456	xyloglucanendotransglucosylase/hydrolasefamilyprotein[Medicagotruncatula]	XP_003610152.2	Medtr4g128570.1
scaffold21|size1494754|quiver_141286_143938_ID=g61054	175.334	4.85874	3.08275e-20	0	scaffold21|size1494754|quiver_141286_143938_ID=g61054	WRKY1btranscriptionfactor[Medicagotruncatula]	XP_003610463.1	Medtr4g132430.1
scaffold1269|size657767|quiver_515237_520301_ID=g147293	82.6059	4.85692	8.41348e-11	4e-21	scaffold1269|size657767|quiver_515237_520301_ID=g147293	hypotheticalproteinMTR_6g075400[Medicagotruncatula]	XP_013452796.1	Medtr6g075400.1
scaffold546|size1408613|quiver_1199534_1200613_ID=g28827	9799.68	4.85383	7.32635e-26	3e-162	scaffold546|size1408613|quiver_1199534_1200613_ID=g28827	polyubiquitin3[Medicagotruncatula]	XP_003607668.2	Medtr8g081020.1
scaffold125|size982803|quiver_463867_464996_ID=g125627	410.274	4.85368	3.66589e-05	0	scaffold125|size982803|quiver_463867_464996_ID=g125627	glycosidehydrolasefamily18protein[Medicagotruncatula]	XP_013462046.1	Medtr3g110280.1
scaffold642|size411076|quiver_378070_380953_ID=g113624	1879.86	4.85224	1.37403e-17	0	scaffold642|size411076|quiver_378070_380953_ID=g113624	chalconeandstilbenesynthasefamilyprotein[Medicagotruncatula]	XP_003592044.1	Medtr1g098140.1
scaffold295|size1038847|quiver_571317_574212_ID=g15737	152.548	4.85129	6.66594e-12	0	scaffold295|size1038847|quiver_571317_574212_ID=g15737	glutamatedecarboxylase[Medicagotruncatula]	XP_003600653.1	Medtr3g064740.1
scaffold673|size586486|quiver_75352_78781_ID=g31317	259.888	4.84984	3.72548e-18	4e-139	scaffold673|size586486|quiver_75352_78781_ID=g31317	ankyrinrepeatprotein[Medicagotruncatula]	XP_003598604.2	Medtr1g059930.1
scaffold181|size718864|quiver_188704_190464_ID=g145842	563.88	4.84617	1.86562e-30	0	scaffold181|size718864|quiver_188704_190464_ID=g145842	isoflavonereductase-likeprotein[Medicagotruncatula]	XP_003612053.1	Medtr5g020800.1
scaffold749|size391025|quiver_316023_320234_ID=g1364	6891.75	4.84269	3.79805e-35	0	scaffold749|size391025|quiver_316023_320234_ID=g1364	NF-X1-typezincfingerproteinNFXL1[Medicagotruncatula]	XP_003605239.1	Medtr4g027040.1
scaffold102|size1061135|quiver_116926_118101_ID=g18074	682.803	4.84177	1.11854e-24	3e-128	scaffold102|size1061135|quiver_116926_118101_ID=g18074	lateembryogenesisabundantprotein[Medicagotruncatula]	XP_013447130.1	Medtr8g099035.1
scaffold6135|size4129|quiver_1796_3011_ID=g142862	2095.82	4.84137	1.07262e-25	0	scaffold6135|size4129|quiver_1796_3011_ID=g142862	NAC-liketranscriptionfactor[Medicagotruncatula]	XP_003630347.1	Medtr8g094580.1
scaffold728|size381521|quiver_204586_205467_ID=g54277	242.408	4.841	3.18181e-15	3e-108	scaffold728|size381521|quiver_204586_205467_ID=g54277	importinnermembranetranslocasesubunitTIM22[Medicagotruncatula]	XP_003591008.1	Medtr1g081230.1
scaffold1107|size460615|quiver_388747_389466_ID=g68026	1566.74	4.83909	5.44325e-42	8e-133	scaffold1107|size460615|quiver_388747_389466_ID=g68026	diseaseresistanceresponseprotein[Medicagotruncatula]	XP_003625316.1	Medtr7g093830.1
scaffold1882|size160009|quiver_129486_134161_ID=g50264	980.238	4.83802	2.56355e-15	2e-60	scaffold1882|size160009|quiver_129486_134161_ID=g50264	diseaseresistanceprotein(TIR-NBS-LRRclass),putative[Medicagotruncatula]	XP_013452697.1	Medtr6g472230.1
scaffold781|size369371|quiver_267163_274008_ID=g83644	570.469	4.83801	4.21971e-14	0	scaffold781|size369371|quiver_267163_274008_ID=g83644	diseaseresistanceprotein(TIR-NBS-LRRclass),putative[Medicagotruncatula]	XP_003595039.1	Medtr2g037690.1
scaffold212|size955095|quiver_515430_519409_ID=g64306	448.829	4.83413	3.83782e-23	0	scaffold212|size955095|quiver_515430_519409_ID=g64306	DUF3133familyprotein[Medicagotruncatula]	XP_013461490.1	Medtr3g093780.1
scaffold854|size601467|quiver_384695_385283_ID=g59869	121.215	4.83242	1.77655e-14	1e-92	scaffold854|size601467|quiver_384695_385283_ID=g59869	stressinducedprotein[Medicagotruncatula]	XP_003609515.1	Medtr4g116530.1
scaffold881|size486690|quiver_340671_341999_ID=g156305	282.057	4.82982	1.40484e-20	0	scaffold881|size486690|quiver_340671_341999_ID=g156305	glucanendo-1,3-beta-glucosidase[Medicagotruncatula]	XP_013456593.1	Medtr4g076255.1
scaffold291|size1010080|quiver_76366_84019_ID=g25523	119.629	4.82918	5.00507e-13	0	scaffold291|size1010080|quiver_76366_84019_ID=g25523	DNA/RNApolymerasesuperfamilyprotein,putative[Medicagotruncatula]	XP_013467508.1	Medtr1g052140.1
scaffold198|size864892|quiver_663218_665494_ID=g101964	538.689	4.81722	1.92751e-20	9e-109	scaffold198|size864892|quiver_663218_665494_ID=g101964	F-boxSKIP27-likeprotein[Medicagotruncatula]	XP_003608235.1	Medtr4g091100.1
scaffold1903|size481404|quiver_83793_85541_ID=g162096	1274.18	4.81717	2.91783e-18	0	scaffold1903|size481404|quiver_83793_85541_ID=g162096	anthocyanin5-aromaticacyltransferase[Medicagotruncatula]	XP_003621460.2	Medtr7g014160.1
scaffold1159|size505594|quiver_154086_156926_ID=g100404	1337.61	4.81564	1.18769e-29	0	scaffold1159|size505594|quiver_154086_156926_ID=g100404	cytochromeP450familyprotein[Medicagotruncatula]	XP_013457479.1	Medtr4g095050.1
scaffold762|size474787|quiver_391535_397675_ID=g133684	144.842	4.81549	5.89569e-11	3e-28	scaffold762|size474787|quiver_391535_397675_ID=g133684	hypotheticalproteinMTR_7g056567[Medicagotruncatula]	XP_013448684.1	Medtr6g060522.1
scaffold2|size3323527|quiver_882477_883716_ID=g112243	1982.25	4.80795	4.60269e-27	0	scaffold2|size3323527|quiver_882477_883716_ID=g112243	NAC-liketranscriptionfactor[Medicagotruncatula]	XP_003630347.1	Medtr8g094580.1
scaffold222|size670704|quiver_416610_424808_ID=g38226	147.488	4.80736	1.34888e-11	0	scaffold222|size670704|quiver_416610_424808_ID=g38226	gamete-likeprotein[Medicagotruncatula]	XP_013464171.1	Medtr2g063823.1
scaffold299|size782446|quiver_732401_733544_ID=g5749	3042.97	4.80645	6.86155e-26	2e-121	scaffold299|size782446|quiver_732401_733544_ID=g5749	DUF1645familyprotein[Medicagotruncatula]	XP_003589248.1	Medtr1g021070.1
scaffold69|size1090294|quiver_558737_560389_ID=g104148	286.125	4.80599	1.15673e-20	0	scaffold69|size1090294|quiver_558737_560389_ID=g104148	clathrinassemblyprotein[Medicagotruncatula]	XP_003601907.1	Medtr3g086670.1
scaffold179|size720444|quiver_456000_456994_ID=g150671	155.976	4.80121	8.30405e-15	2e-108	scaffold179|size720444|quiver_456000_456994_ID=g150671	syringolide-inducedprotein14-1-1[Medicagotruncatula]	XP_003603835.1	Medtr3g114750.1
scaffold153|size1311931|quiver_292748_296551_ID=g51016	238.511	4.79626	1.95471e-22	0	scaffold153|size1311931|quiver_292748_296551_ID=g51016	histidyl-tRNAsynthetase[Medicagotruncatula]	XP_013467905.1	Medtr1g057860.1
scaffold95|size908657|quiver_191101_191877_ID=g35481	112.203	4.79388	1.86875e-13	6e-90	scaffold95|size908657|quiver_191101_191877_ID=g35481	cytosolicclassIIsmallheat-shockprotein[Medicagotruncatula]	XP_003603183.1	Medtr3g104780.1
scaffold2318|size155339|quiver_81196_87761_ID=g82037	90.5809	4.78918	8.0443e-10	2e-67	scaffold2318|size155339|quiver_81196_87761_ID=g82037	mybtranscriptionfactor[Medicagotruncatula]	XP_003597078.2	Medtr0008s0470.1
scaffold154|size1328634|quiver_423562_424146_ID=g48495	716.157	4.78241	1.12813e-21	4e-31	scaffold154|size1328634|quiver_423562_424146_ID=g48495	UVI1,putative[Medicagotruncatula]	XP_013461039.1	Medtr3g078420.1
scaffold477|size812812|quiver_605265_606397_ID=g41232	290.105	4.77891	1.08568e-20	0.7	scaffold477|size812812|quiver_605265_606397_ID=g41232	glycosylhydrolasefamily47protein[Medicagotruncatula]	XP_003608915.1	Medtr4g106370.1
scaffold1304|size394071|quiver_91776_97055_ID=g54823	104.33	4.77567	0.0015086	0	scaffold1304|size394071|quiver_91776_97055_ID=g54823	laccase/diphenoloxidasefamilyprotein[Medicagotruncatula]	XP_013454903.1	Medtr4g019225.1
scaffold591|size428865|quiver_290118_295327_ID=g78156	121.117	4.77254	2.38413e-17	0	scaffold591|size428865|quiver_290118_295327_ID=g78156	gamete-likeprotein[Medicagotruncatula]	XP_003597151.2	Medtr2g093230.1
scaffold1561|size203277|quiver_102199_106901_ID=g52551	1577.06	4.76998	3.26922e-24	0	scaffold1561|size203277|quiver_102199_106901_ID=g52551	TIR-likedomainproteinTSDCprotein[Medicagotruncatula]	XP_003617564.2	Medtr5g092990.1
scaffold991|size479469|quiver_173628_174779_ID=g36699	645.917	4.76592	5.71735e-27	6e-125	scaffold991|size479469|quiver_173628_174779_ID=g36699	lateembryogenesisabundanthydroxyproline-richglycoprotein,putative[Medicagotruncatula]	XP_003616105.1	Medtr5g076170.1
scaffold2|size3323527|quiver_1689989_1695142_ID=g112340	93.9985	4.76071	5.39511e-16	1e-58	scaffold2|size3323527|quiver_1689989_1695142_ID=g112340	hypotheticalproteinMTR_8g079000[Medicagotruncatula]	XP_013446448.1	Medtr8g079000.1
scaffold245|size647527|quiver_457774_465593_ID=g145965	1030.89	4.75898	6.76063e-28	0	scaffold245|size647527|quiver_457774_465593_ID=g145965	2OG-Fe(II)oxygenasefamilyoxidoreductase[Medicagotruncatula]	XP_003593035.1	Medtr2g007060.1
scaffold178|size1039529|quiver_448465_454042_ID=g152975	214.227	4.75846	2.08728e-19	0	scaffold178|size1039529|quiver_448465_454042_ID=g152975	G-typelectinS-receptor-likeSerine/Threonine-kinase[Medicagotruncatula]	XP_003593424.2	Medtr2g011340.1
scaffold2314|size145994|quiver_47686_51441_ID=g92705	95.474	4.75505	5.02007e-11	2e-28	scaffold2314|size145994|quiver_47686_51441_ID=g92705	hypotheticalproteinMTR_8g030733[Medicagotruncatula]	XP_013444825.1	Medtr8g030733.1
scaffold1295|size266642|quiver_138586_148148_ID=g78766	183.705	4.75244	1.77581e-12	4e-169	scaffold1295|size266642|quiver_138586_148148_ID=g78766	caffeicacidO-methyltransferase[Medicagotruncatula]	XP_013466819.1	Medtr1g036510.2
scaffold69|size1090294|quiver_610943_611812_ID=g104156	209.326	4.75202	5.44033e-20	3e-103	scaffold69|size1090294|quiver_610943_611812_ID=g104156	Fe-Smetabolismassociateddomainprotein[Medicagotruncatula]	XP_003601900.1	Medtr3g086590.1
scaffold2415|size163810|quiver_6639_14521_ID=g162265	87.7979	4.75064	5.16773e-13	0	scaffold2415|size163810|quiver_6639_14521_ID=g162265	receptorfamilyligand-bindingregionprotein[Medicagotruncatula]	XP_003593706.1	Medtr2g015290.1
scaffold473|size956512|quiver_253659_255669_ID=g51625	339.828	4.74853	1.01009e-19	0	scaffold473|size956512|quiver_253659_255669_ID=g51625	WRKYfamilytranscriptionfactor[Medicagotruncatula]	XP_003626559.1	Medtr7g117200.1
scaffold317|size1308508|quiver_643370_645532_ID=g125954	449.87	4.7484	1.86588e-19	0	scaffold317|size1308508|quiver_643370_645532_ID=g125954	dihydroflavonol4-reductase-likeprotein[Medicagotruncatula]	XP_003623704.1	Medtr7g074710.1
scaffold1146|size274154|quiver_88616_90380_ID=g133966	2610.88	4.74805	2.29115e-24	0	scaffold1146|size274154|quiver_88616_90380_ID=g133966	NAC-liketranscriptionfactor[Medicagotruncatula]	XP_003630347.1	Medtr8g094580.1
scaffold249|size641338|quiver_414924_419852_ID=g135449	926.233	4.74407	1.08212e-12	2e-36	scaffold249|size641338|quiver_414924_419852_ID=g135449	SPFHdomain/band7familyprotein[Medicagotruncatula]	XP_003602418.2	Medtr6g472230.1
scaffold2720|size146132|quiver_93401_95401_ID=g34928	62.4077	4.74344	4.70279e-10	1e-137	scaffold2720|size146132|quiver_93401_95401_ID=g34928	GRAMdomainprotein/ABA-responsive-likeprotein[Medicagotruncatula]	XP_003620164.1	Medtr6g077990.1
scaffold805|size358344|quiver_105566_106371_ID=g21414	7778.22	4.74327	4.44573e-31	1e-73	scaffold805|size358344|quiver_105566_106371_ID=g21414	hypotheticalproteinMTR_4g071120[Medicagotruncatula]	XP_003607005.1	Medtr4g071120.1
scaffold554|size644455|quiver_137216_145092_ID=g8402	1865.09	4.73937	1.79864e-23	0	scaffold554|size644455|quiver_137216_145092_ID=g8402	aldo/ketoreductasefamilyoxidoreductase[Medicagotruncatula]	XP_003621701.1	Medtr7g021850.1
scaffold570|size437189|quiver_374228_379032_ID=g133480	280.674	4.73877	4.90897e-30	0	scaffold570|size437189|quiver_374228_379032_ID=g133480	transmembraneaminoacidtransporterfamilyprotein[Medicagotruncatula]	XP_003606284.1	Medtr4g055610.1
scaffold370|size551009|quiver_349731_352545_ID=g153318	233.578	4.73385	2.72488e-22	0	scaffold370|size551009|quiver_349731_352545_ID=g153318	WRKYfamilytranscriptionfactor[Medicagotruncatula]	XP_003603300.1	Medtr3g106060.1
scaffold2021|size143866|quiver_123636_128273_ID=g22216	99.2517	4.73317	2.86371e-15	5e-127	scaffold2021|size143866|quiver_123636_128273_ID=g22216	trihelixtranscriptionfactorGT-3a-likeprotein[Medicagotruncatula]	XP_003604663.1	Medtr4g015680.1
scaffold413|size1257539|quiver_1152191_1152965_ID=g41138	380.748	4.73009	8.06861e-17	3e-108	scaffold413|size1257539|quiver_1152191_1152965_ID=g41138	importinnermembranetranslocasesubunitTIM22[Medicagotruncatula]	XP_003591008.1	Medtr1g081230.1
scaffold3921|size23116|quiver_7836_9133_ID=g74132	82.1907	4.72157	5.95288e-17	5e-113	scaffold3921|size23116|quiver_7836_9133_ID=g74132	pathogenesis-relatedproteinbetVIfamilyprotein[Medicagotruncatula]	XP_003609709.2	Medtr4g120760.1
scaffold688|size665176|quiver_301751_303151_ID=g158677	517.68	4.71738	8.2738e-24	1e-173	scaffold688|size665176|quiver_301751_303151_ID=g158677	BPS1-likeprotein[Medicagotruncatula]	XP_003599116.1	Medtr3g028060.1
scaffold1226|size366453|quiver_164086_164993_ID=g92124	75.2952	4.71029	1.62241e-12	2e-118	scaffold1226|size366453|quiver_164086_164993_ID=g92124	lateembryogenesisabundantprotein[Medicagotruncatula]	XP_003619855.1	Medtr6g071400.1
scaffold199|size1146886|quiver_835620_836763_ID=g99170	882.916	4.70341	4.31682e-15	4e-120	scaffold199|size1146886|quiver_835620_836763_ID=g99170	DUF1645familyprotein[Medicagotruncatula]	XP_003589248.1	Medtr1g021070.1
scaffold1048|size295003|quiver_80586_81861_ID=g54632	194.074	4.7026	1.80409e-21	9e-147	scaffold1048|size295003|quiver_80586_81861_ID=g54632	glutathioneS-transferase[Medicagotruncatula]	XP_003623208.1	Medtr7g065720.1
scaffold331|size1105193|quiver_284648_293692_ID=g88291	178.321	4.70228	1.30589e-16	0	scaffold331|size1105193|quiver_284648_293692_ID=g88291	LisH-SSDP-WD40[Medicagotruncatula]	XP_003609201.2	Medtr4g113080.1
scaffold2|size3323527|quiver_1721097_1721802_ID=g112345	136.912	4.70098	9.50966e-13	1e-45	scaffold2|size3323527|quiver_1721097_1721802_ID=g112345	hypotheticalproteinMTR_8g092580[Medicagotruncatula]	XP_003630173.1	Medtr8g092580.1
scaffold1679|size208347|quiver_147165_148291_ID=g79020	874.842	4.6965	1.63827e-27	2e-166	scaffold1679|size208347|quiver_147165_148291_ID=g79020	hypotheticalproteinMTR_1g059890[Medicagotruncatula]	XP_013467980.1	Medtr1g059890.1
scaffold72|size1348716|quiver_1322392_1325291_ID=g96478	3415.97	4.68921	6.47554e-21	0	scaffold72|size1348716|quiver_1322392_1325291_ID=g96478	chalconeandstilbenesynthasefamilyprotein[Medicagotruncatula]	XP_003592044.1	Medtr1g098140.1
scaffold667|size424797|quiver_244566_247113_ID=g46739	237.926	4.68583	3.75692e-27	0	scaffold667|size424797|quiver_244566_247113_ID=g46739	SPFH/band7/PHBdomainmembrane-associatedfamilyprotein[Medicagotruncatula]	XP_003603333.2	Medtr3g106430.1
scaffold486|size821207|quiver_399914_403968_ID=g18779	600.704	4.68542	1.73903e-25	0	scaffold486|size821207|quiver_399914_403968_ID=g18779	LRRreceptor-likekinasefamilyprotein[Medicagotruncatula]	XP_013457947.1	Medtr4g109170.1
scaffold2316|size114148|quiver_106016_108253_ID=g87319	132.467	4.68541	0.00152357	8e-88	scaffold2316|size114148|quiver_106016_108253_ID=g87319	AP2domainclasstranscriptionfactor[Medicagotruncatula]	XP_013468495.1	Medtr1g069945.1
scaffold3524|size58142|quiver_17175_21651_ID=g109350	80.9985	4.67687	3.16718e-16	0	scaffold3524|size58142|quiver_17175_21651_ID=g109350	Serine/Threoninekinasedomainprotein[Medicagotruncatula]	XP_003599320.1	Medtr3g031600.1
scaffold910|size649024|quiver_236688_237834_ID=g81176	780.523	4.67362	0.000608665	5e-06	scaffold910|size649024|quiver_236688_237834_ID=g81176	transmembraneprotein,putative[Medicagotruncatula]	XP_003596714.2	Medtr2g083950.1
scaffold1337|size452820|quiver_251140_256977_ID=g136884	85.8573	4.67213	3.26462e-13	0	scaffold1337|size452820|quiver_251140_256977_ID=g136884	cysteine-richreceptor-kinase-likeprotein[Medicagotruncatula]	XP_013469919.1	Medtr1g105755.1
scaffold48|size1345018|quiver_993468_994075_ID=g157636	243.702	4.66296	1.40877e-15	3e-32	scaffold48|size1345018|quiver_993468_994075_ID=g157636	cysteine-richTMmodulestresstoleranceprotein[Medicagotruncatula]	XP_003596197.1	Medtr2g069420.1
scaffold550|size465049|quiver_244228_245601_ID=g18865	369.564	4.66246	6.06158e-17	0	scaffold550|size465049|quiver_244228_245601_ID=g18865	leucoanthocyanidindioxygenase-likeprotein[Medicagotruncatula]	XP_003596148.2	Medtr2g068840.1
scaffold1320|size245036|quiver_61898_65861_ID=g14014	417.468	4.6585	4.78939e-19	0	scaffold1320|size245036|quiver_61898_65861_ID=g14014	2OG-Fe(II)oxygenasefamilyoxidoreductase[Medicagotruncatula]	XP_003593035.1	Medtr2g007060.1
scaffold125|size982803|quiver_525467_526241_ID=g125636	86.2705	4.65658	2.00588e-10	2e-66	scaffold125|size982803|quiver_525467_526241_ID=g125636	polyketidecyclase/dehydraseandlipidtransporter[Medicagotruncatula]	XP_003603638.1	Medtr3g109880.1
scaffold269|size1189825|quiver_1028608_1029850_ID=g83067	147.729	4.65608	9.61408e-17	0	scaffold269|size1189825|quiver_1028608_1029850_ID=g83067	eukaryoticaspartylproteasefamilyprotein[Medicagotruncatula]	XP_013464280.1	Medtr2g067830.1
scaffold439|size743662|quiver_602568_610502_ID=g141224	6095.98	4.64844	5.27691e-28	0	scaffold439|size743662|quiver_602568_610502_ID=g141224	drugresistancetransporter-likeABCdomainprotein[Medicagotruncatula]	XP_003597818.1	Medtr2g102660.1
scaffold643|size700300|quiver_569651_572988_ID=g110857	329.363	4.64742	4.32471e-17	0	scaffold643|size700300|quiver_569651_572988_ID=g110857	LRRandNB-ARCdomaindiseaseresistanceprotein[Medicagotruncatula]	XP_003629552.1	Medtr8g079360.1
scaffold119|size1284894|quiver_714088_716898_ID=g140457	946.951	4.64416	1.91179e-25	0	scaffold119|size1284894|quiver_714088_716898_ID=g140457	beta-ureidopropionase-likeprotein[Medicagotruncatula]	XP_003608388.1	Medtr4g093580.1
scaffold1110|size281724|quiver_99836_103496_ID=g60058	93.2655	4.63949	1.2115e-16	0	scaffold1110|size281724|quiver_99836_103496_ID=g60058	LRRreceptor-likekinasefamilyprotein[Medicagotruncatula]	XP_003591681.1	Medtr1g090520.1
scaffold2065|size139834|quiver_57026_64192_ID=g73774	256.568	4.63837	3.76513e-12	0	scaffold2065|size139834|quiver_57026_64192_ID=g73774	diseaseresistanceprotein(TIR-NBS-LRRclass),putative[Medicagotruncatula]	XP_003604545.2	Medtr4g014340.1
scaffold1383|size590766|quiver_483899_485496_ID=g17070	788.032	4.63232	1.21557e-24	0	scaffold1383|size590766|quiver_483899_485496_ID=g17070	chalconeandstilbenesynthasefamilyprotein[Medicagotruncatula]	XP_013453346.1	Medtr5g007713.1
scaffold834|size632057|quiver_368503_375123_ID=g113766	611.179	4.62865	0.00550614	0	scaffold834|size632057|quiver_368503_375123_ID=g113766	ROOTHAIRdefective3GTP-bindingfamilyprotein[Medicagotruncatula]	XP_013462990.1	Medtr2g029340.1
scaffold16|size1518847|quiver_273453_274742_ID=g74225	3125.19	4.62395	2.88704e-22	3e-109	scaffold16|size1518847|quiver_273453_274742_ID=g74225	nacl-inducibleCa2+-bindingprotein[Medicagotruncatula]	XP_003609790.1	Medtr4g122260.1
scaffold777|size501368|quiver_463018_465923_ID=g94701	1359.85	4.62119	1.06813e-13	0	scaffold777|size501368|quiver_463018_465923_ID=g94701	heatshockcognate70kDa-likeprotein[Medicagotruncatula]	XP_013451703.1	Medtr6g033850.1
scaffold176|size1365548|quiver_152056_153074_ID=g157806	1281.09	4.62078	2.49564e-31	3e-104	scaffold176|size1365548|quiver_152056_153074_ID=g157806	C2H2-typezincfingerprotein[Medicagotruncatula]	XP_003589096.1	Medtr1g018420.1
scaffold831|size963882|quiver_117866_119737_ID=g121648	66.9292	4.61315	1.98625e-07	2e-157	scaffold831|size963882|quiver_117866_119737_ID=g121648	SWAP(suppressor-of-white-APricot)/surpdomainprotein[Medicagotruncatula]	XP_003631017.1	Medtr8g106170.3
scaffold1013|size975312|quiver_365781_366899_ID=g147016	3051.67	4.61019	1.581e-17	3e-91	scaffold1013|size975312|quiver_365781_366899_ID=g147016	plastocyanin-likedomainprotein[Medicagotruncatula]	XP_013443841.1	Medtr8g007035.1
scaffold1121|size564772|quiver_494951_500024_ID=g31819	134.57	4.60989	0.00212406	9e-120	scaffold1121|size564772|quiver_494951_500024_ID=g31819	ankyrinrepeatprotein[Medicagotruncatula]	XP_003598604.2	Medtr8g072510.1
scaffold30|size1102098|quiver_1102925_1103946_ID=g37851	191.566	4.60653	6.75498e-22	6e-119	scaffold30|size1102098|quiver_1102925_1103946_ID=g37851	syringolide-inducedprotein14-1-1[Medicagotruncatula]	XP_003603835.1	Medtr3g114750.1
scaffold1598|size211381|quiver_76060_77341_ID=g124785	3895.89	4.60637	5.82988e-05	6e-93	scaffold1598|size211381|quiver_76060_77341_ID=g124785	ABA-responsiveprotein[Medicagotruncatula]	XP_003594849.1	Medtr2g035320.1
scaffold28|size2584658|quiver_575057_578060_ID=g43204	1495.84	4.60593	7.50769e-17	0	scaffold28|size2584658|quiver_575057_578060_ID=g43204	chalconeandstilbenesynthasefamilyprotein[Medicagotruncatula]	XP_013453346.1	Medtr5g007713.1
scaffold487|size513458|quiver_357897_360910_ID=g16072	184.851	4.59936	4.14051e-18	0	scaffold487|size513458|quiver_357897_360910_ID=g16072	S-locuslectinkinasefamilyprotein[Medicagotruncatula]	XP_013448654.1	Medtr7g056450.1
scaffold1839|size413141|quiver_323759_324774_ID=g162074	2161.79	4.59916	5.05118e-23	6e-105	scaffold1839|size413141|quiver_323759_324774_ID=g162074	C2H2-typezincfingerprotein[Medicagotruncatula]	XP_003589096.1	Medtr1g018420.1
scaffold1048|size295003|quiver_155167_156541_ID=g54651	1185.77	4.59799	9.35897e-28	3e-155	scaffold1048|size295003|quiver_155167_156541_ID=g54651	glutathioneS-transferase[Medicagotruncatula]	XP_003623195.1	Medtr7g065590.1
scaffold831|size963882|quiver_594309_595008_ID=g121699	635.542	4.5913	2.63691e-17	3e-121	scaffold831|size963882|quiver_594309_595008_ID=g121699	BON1-associated-likeprotein[Medicagotruncatula]	XP_013444914.1	Medtr8g432440.1
scaffold807|size525786|quiver_181604_182558_ID=g16437	125.63	4.58553	5.37922e-13	1e-158	scaffold807|size525786|quiver_181604_182558_ID=g16437	DUF1442familyprotein[Medicagotruncatula]	XP_003611241.2	Medtr5g011820.1
scaffold1226|size366453|quiver_159546_161022_ID=g92123	156.567	4.58418	0.000313589	5e-130	scaffold1226|size366453|quiver_159546_161022_ID=g92123	lateembryogenesisabundantprotein[Medicagotruncatula]	XP_003619854.2	Medtr6g071410.1
scaffold688|size665176|quiver_309488_310831_ID=g158680	448.818	4.5823	5.27219e-14	1e-173	scaffold688|size665176|quiver_309488_310831_ID=g158680	BPS1-likeprotein[Medicagotruncatula]	XP_003599116.1	Medtr3g028060.1
scaffold1027|size300054|quiver_5776_6731_ID=g111148	617.947	4.58106	4.00668e-20	9e-121	scaffold1027|size300054|quiver_5776_6731_ID=g111148	EFhandcalcium-bindingfamilyprotein[Medicagotruncatula]	XP_003621252.1	Medtr7g011010.1
scaffold228|size665836|quiver_613942_618254_ID=g23136	1079	4.5781	2.91783e-18	2e-31	scaffold228|size665836|quiver_613942_618254_ID=g23136	cysteine-richTMmodulestresstoleranceprotein[Medicagotruncatula]	XP_003596197.1	Medtr2g069420.1
scaffold1048|size295003|quiver_93806_95184_ID=g54637	389.011	4.57606	9.56399e-13	4e-153	scaffold1048|size295003|quiver_93806_95184_ID=g54637	glutathioneS-transferase,amino-terminaldomainprotein[Medicagotruncatula]	XP_003623202.2	Medtr7g065660.1
scaffold742|size375768|quiver_326215_335108_ID=g19080	3970.36	4.57381	1.11372e-30	0	scaffold742|size375768|quiver_326215_335108_ID=g19080	phospholipid-transportingATPase-likeprotein[Medicagotruncatula]	XP_003609142.1	Medtr4g112430.1
scaffold163|size748183|quiver_6338_13701_ID=g25317	2104.48	4.57358	7.05627e-33	0	scaffold163|size748183|quiver_6338_13701_ID=g25317	drugresistancetransporter-likeABCdomainprotein[Medicagotruncatula]	XP_003597818.1	Medtr2g102660.1
scaffold2306|size115443|quiver_93895_95841_ID=g114661	1946.69	4.56688	2.0645e-17	0	scaffold2306|size115443|quiver_93895_95841_ID=g114661	chalconeandstilbenesynthasefamilyprotein[Medicagotruncatula]	XP_003621538.1	Medtr7g016820.1
scaffold900|size477234|quiver_71221_73561_ID=g108275	1140.99	4.56626	1.12885e-23	0	scaffold900|size477234|quiver_71221_73561_ID=g108275	UDP-glucoseflavonoid3-O-glucosyltransferase[Medicagotruncatula]	XP_003617349.1	Medtr5g090620.1
scaffold2409|size105774|quiver_74666_76386_ID=g11996	883.631	4.56598	8.09205e-22	4e-104	scaffold2409|size105774|quiver_74666_76386_ID=g11996	EFhandcalcium-bindingfamilyprotein[Medicagotruncatula]	XP_013468780.1	Medtr1g076650.1
scaffold60|size1266933|quiver_229107_230843_ID=g127849	1328.19	4.56591	1.08577e-25	0	scaffold60|size1266933|quiver_229107_230843_ID=g127849	ARMrepeatCCCH-typezincfingerprotein[Medicagotruncatula]	XP_003600919.1	Medtr3g070880.1
scaffold163|size748183|quiver_36779_44761_ID=g25320	8211.28	4.56235	1.1088e-38	0	scaffold163|size748183|quiver_36779_44761_ID=g25320	drugresistancetransporter-likeABCdomainprotein[Medicagotruncatula]	XP_003597818.1	Medtr2g102660.1
scaffold75|size939415|quiver_403706_406208_ID=g87839	5333	4.5617	1.65991e-20	0	scaffold75|size939415|quiver_403706_406208_ID=g87839	GRASfamilytranscriptionfactor[Medicagotruncatula]	XP_013465416.1	Medtr2g097463.1
scaffold315|size928941|quiver_694774_696407_ID=g130738	556.077	4.55747	2.48513e-18	2e-72	scaffold315|size928941|quiver_694774_696407_ID=g130738	heavymetaltransport/detoxificationsuperfamilyprotein[Medicagotruncatula]	XP_003592191.1	Medtr1g099800.1
scaffold256|size630666|quiver_48922_51201_ID=g118288	556.232	4.55713	8.93459e-18	9e-109	scaffold256|size630666|quiver_48922_51201_ID=g118288	F-boxSKIP27-likeprotein[Medicagotruncatula]	XP_003608235.1	Medtr4g091100.1
scaffold2091|size137248|quiver_25104_25901_ID=g7129	95.1078	4.54026	0.00245732	3e-70	scaffold2091|size137248|quiver_25104_25901_ID=g7129	hypotheticalproteinMTR_6g021870[Medicagotruncatula]	XP_003618780.1	Medtr6g021870.1
scaffold28|size2584658|quiver_568267_569920_ID=g43203	1997.29	4.53942	8.49491e-17	0	scaffold28|size2584658|quiver_568267_569920_ID=g43203	chalconeandstilbenesynthasefamilyprotein[Medicagotruncatula]	XP_013453346.1	Medtr5g007713.1
scaffold2291|size130524|quiver_14116_15061_ID=g152394	635.29	4.53772	1.30286e-16	4e-123	scaffold2291|size130524|quiver_14116_15061_ID=g152394	EFhandcalcium-bindingfamilyprotein[Medicagotruncatula]	XP_003621252.1	Medtr7g011010.1
scaffold847|size344255|quiver_112866_118543_ID=g78375	51.9317	4.53494	4.01158e-08	2e-28	scaffold847|size344255|quiver_112866_118543_ID=g78375	hypotheticalproteinMTR_8g030733[Medicagotruncatula]	XP_013444825.1	Medtr8g030733.1
scaffold356|size735688|quiver_204312_205765_ID=g23263	158.702	4.52981	3.08911e-16	2e-38	scaffold356|size735688|quiver_204312_205765_ID=g23263	feroniareceptor-likekinase[Medicagotruncatula]	XP_013447636.1	Medtr7g015420.1
scaffold2|size3323527|quiver_2685202_2688442_ID=g112468	926.811	4.52864	9.88741e-27	0	scaffold2|size3323527|quiver_2685202_2688442_ID=g112468	L-ascorbateoxidase[Medicagotruncatula]	XP_003630068.1	Medtr8g091390.1
scaffold1063|size526711|quiver_334509_336456_ID=g16764	1890.85	4.52129	2.51058e-19	0	scaffold1063|size526711|quiver_334509_336456_ID=g16764	chalconeandstilbenesynthasefamilyprotein[Medicagotruncatula]	XP_003621538.1	Medtr7g016820.1
scaffold3505|size51687|quiver_48016_49027_ID=g157421	689.133	4.51648	2.92939e-24	3e-80	scaffold3505|size51687|quiver_48016_49027_ID=g157421	C2H2-typezincfingerprotein[Medicagotruncatula]	XP_003589096.1	Medtr1g018420.1
scaffold9|size1435383|quiver_104437_107971_ID=g92979	1068.3	4.50977	6.64498e-25	0	scaffold9|size1435383|quiver_104437_107971_ID=g92979	calcium-transportingATPase[Medicagotruncatula]	XP_013451181.1	Medtr6g016470.1
scaffold439|size743662|quiver_635288_642698_ID=g141226	2124.52	4.50155	5.17898e-31	0	scaffold439|size743662|quiver_635288_642698_ID=g141226	drugresistancetransporter-likeABCdomainprotein[Medicagotruncatula]	XP_003597819.1	Medtr2g102660.1
scaffold2322|size146814|quiver_99725_100831_ID=g71398	125.829	4.49541	1.88294e-09	4e-125	scaffold2322|size146814|quiver_99725_100831_ID=g71398	tubbyC2protein[Medicagotruncatula]	XP_003627442.1	Medtr8g023060.1
scaffold334|size764329|quiver_315063_316488_ID=g80472	462.109	4.49514	1.88029e-30	0	scaffold334|size764329|quiver_315063_316488_ID=g80472	ethyleneresponsefactor[Medicagotruncatula]	XP_003591474.1	Medtr1g087920.1
scaffold891|size595818|quiver_283925_289189_ID=g131493	1861.64	4.49266	2.3146e-19	0	scaffold891|size595818|quiver_283925_289189_ID=g131493	LRRandNB-ARCdomaindiseaseresistanceprotein[Medicagotruncatula]	XP_003629560.2	Medtr8g079450.1
scaffold1857|size162318|quiver_158176_162093_ID=g117487	2588.83	4.49155	1.36317e-16	0	scaffold1857|size162318|quiver_158176_162093_ID=g117487	chalconeandstilbenesynthasefamilyprotein[Medicagotruncatula]	XP_013469604.1	Medtr1g097935.1
scaffold891|size595818|quiver_258765_262101_ID=g131491	791.086	4.48634	3.91506e-20	0	scaffold891|size595818|quiver_258765_262101_ID=g131491	LRRandNB-ARCdomaindiseaseresistanceprotein[Medicagotruncatula]	XP_003629552.1	Medtr8g079360.1
scaffold642|size411076|quiver_384925_387803_ID=g113625	1798.87	4.48574	9.60202e-21	0	scaffold642|size411076|quiver_384925_387803_ID=g113625	chalconeandstilbenesynthasefamilyprotein[Medicagotruncatula]	XP_003592044.1	Medtr1g098140.1
scaffold448|size916566|quiver_804068_806414_ID=g118618	853.484	4.48457	7.23916e-26	1.1	scaffold448|size916566|quiver_804068_806414_ID=g118618	hypotheticalproteinMTR_8g073195[Medicagotruncatula]	XP_013446314.1	Medtr0171s0030.1
scaffold2996|size59716|quiver_57_6911_ID=g150234	972.346	4.48237	1.46977e-10	2e-36	scaffold2996|size59716|quiver_57_6911_ID=g150234	SPFHdomain/band7familyprotein[Medicagotruncatula]	XP_003602418.2	Medtr6g472230.1
scaffold334|size764329|quiver_751392_756287_ID=g80525	3842.33	4.48223	4.61376e-22	0	scaffold334|size764329|quiver_751392_756287_ID=g80525	endoplasmicreticulum-typecalcium-transportingATPase[Medicagotruncatula]	XP_013444583.1	Medtr8g027160.3
scaffold672|size782200|quiver_573758_579906_ID=g33799	71.1205	4.48115	1.63293e-12	0	scaffold672|size782200|quiver_573758_579906_ID=g33799	OSBP(oxysterol-bindingprotein)-relatedprotein4C[Medicagotruncatula]	XP_013463406.1	Medtr2g037790.1
scaffold1920|size209040|quiver_29037_31231_ID=g119829	5071.58	4.47903	1.30458e-23	1e-08	scaffold1920|size209040|quiver_29037_31231_ID=g119829	hypotheticalproteinMTR_7g031847[Medicagotruncatula]	XP_013448061.1	Medtr0055s0090.1
scaffold5419|size8681|quiver_893_5121_ID=g7497	64.7995	4.47805	7.3926e-11	1e-26	scaffold5419|size8681|quiver_893_5121_ID=g7497	diseaseresistanceprotein(TIR-NBS-LRRclass),putative[Medicagotruncatula]	XP_013452697.1	Medtr6g472230.1
scaffold1924|size309134|quiver_84906_86220_ID=g108944	3221.06	4.47761	2.28931e-17	0	scaffold1924|size309134|quiver_84906_86220_ID=g108944	T1.3protein[Medicagotruncatula]	XP_003594125.1	Medtr2g021690.1
scaffold4|size4032595|quiver_2262198_2264030_ID=g106895	8506.1	4.47603	1.83358e-17	0	scaffold4|size4032595|quiver_2262198_2264030_ID=g106895	P-loopnucleosidetriphosphatehydrolasesuperfamilyprotein[Medicagotruncatula]	XP_003618437.1	Medtr6g009520.1
scaffold106|size1377351|quiver_820425_821993_ID=g7782	82.0902	4.47232	2.16605e-07	0	scaffold106|size1377351|quiver_820425_821993_ID=g7782	mybtranscriptionfactor[Medicagotruncatula]	XP_003591359.1	Medtr1g086530.1
scaffold31|size2342495|quiver_25340_27151_ID=g35131	217.749	4.46603	5.74042e-15	0	scaffold31|size2342495|quiver_25340_27151_ID=g35131	Avr9/Cf-9rapidlyelicitedprotein[Medicagotruncatula]	XP_003619888.1	Medtr6g071340.1
scaffold135|size1016405|quiver_404482_406521_ID=g98986	1128.38	4.4604	2.69173e-23	5e-144	scaffold135|size1016405|quiver_404482_406521_ID=g98986	peptidemethioninesulfoxidereductasefamilyprotein[Medicagotruncatula]	XP_003600075.1	Medtr3g051460.1
scaffold1156|size341407|quiver_277545_280524_ID=g108535	785.003	4.45919	5.63376e-12	0	scaffold1156|size341407|quiver_277545_280524_ID=g108535	NACtranscriptionfactor-likeprotein[Medicagotruncatula]	XP_003593656.1	Medtr2g014680.1
scaffold206|size1249270|quiver_887841_888851_ID=g80318	1770.4	4.45886	0.00183864	1e-118	scaffold206|size1249270|quiver_887841_888851_ID=g80318	DUF1645familyprotein[Medicagotruncatula]	XP_003613226.1	Medtr5g034230.1
scaffold1549|size515573|quiver_9246_13061_ID=g84202	176.333	4.45755	2.48639e-14	0	scaffold1549|size515573|quiver_9246_13061_ID=g84202	lectinkinasefamilyprotein[Medicagotruncatula]	XP_013464289.1	Medtr2g067980.1
scaffold291|size1010080|quiver_405054_409576_ID=g25567	1899.37	4.45549	7.12805e-22	5e-168	scaffold291|size1010080|quiver_405054_409576_ID=g25567	eukaryotictranslationinitiationfactor2subunitbeta[Medicagotruncatula]	XP_003616045.1	Medtr5g075530.1
scaffold185|size716793|quiver_508669_509610_ID=g135372	277.605	4.44169	2.33695e-21	6e-161	scaffold185|size716793|quiver_508669_509610_ID=g135372	DUF1442familyprotein[Medicagotruncatula]	XP_003611239.1	Medtr5g011800.1
scaffold840|size346144|quiver_208048_210563_ID=g97393	504.397	4.44164	8.72627e-17	8e-116	scaffold840|size346144|quiver_208048_210563_ID=g97393	DUF1645familyprotein[Medicagotruncatula]	XP_003618276.1	Medtr6g006930.1
scaffold287|size751564|quiver_623047_633019_ID=g35954	5848.54	4.44162	0.0075133	8e-65	scaffold287|size751564|quiver_623047_633019_ID=g35954	Pol-likepolyprotein/retrotransposon,putative[Medicagotruncatula]	XP_013459705.1	Medtr3g451840.1
scaffold1337|size452820|quiver_164474_166015_ID=g136868	149.187	4.4405	1.14786e-12	2e-167	scaffold1337|size452820|quiver_164474_166015_ID=g136868	receptor-likekinase[Medicagotruncatula]	XP_013469927.1	Medtr1g105840.1
scaffold471|size872719|quiver_670252_671593_ID=g56676	1588.44	4.43991	2.64083e-21	0	scaffold471|size872719|quiver_670252_671593_ID=g56676	zincfinger,C3HC4type(RINGfinger)protein,putative[Medicagotruncatula]	XP_003591073.1	Medtr1g082550.1
scaffold8|size1901199|quiver_317443_319986_ID=g96106	188.262	4.43915	2.24958e-23	0	scaffold8|size1901199|quiver_317443_319986_ID=g96106	SPFH/band7/PHBdomainmembrane-associatedfamilyprotein[Medicagotruncatula]	XP_003603333.2	Medtr3g106430.1
scaffold553|size824632|quiver_394485_400142_ID=g10633	206.85	4.43674	7.95512e-22	0	scaffold553|size824632|quiver_394485_400142_ID=g10633	calmodulin-bindingfamilyprotein[Medicagotruncatula]	XP_013444374.1	Medtr8g017580.1
scaffold595|size1028006|quiver_158486_161693_ID=g67515	693.625	4.43582	1.72048e-29	9e-157	scaffold595|size1028006|quiver_158486_161693_ID=g67515	hypotheticalproteinMTR_1g059890[Medicagotruncatula]	XP_013467980.1	Medtr1g059890.1
scaffold764|size604416|quiver_262508_264185_ID=g128967	442.267	4.43416	1.10626e-26	5e-168	scaffold764|size604416|quiver_262508_264185_ID=g128967	mybtranscriptionfactor[Medicagotruncatula]	XP_013444592.1	Medtr8g027345.1
scaffold1506|size352351|quiver_294271_298415_ID=g29607	655.653	4.43343	2.64617e-24	0	scaffold1506|size352351|quiver_294271_298415_ID=g29607	LRRreceptor-likekinasefamilyprotein[Medicagotruncatula]	XP_013457947.1	Medtr4g109170.1
scaffold161|size863428|quiver_283482_285435_ID=g30514	74.1861	4.43291	1.58462e-12	3e-156	scaffold161|size863428|quiver_283482_285435_ID=g30514	glutathioneS-transferase[Medicagotruncatula]	XP_003629835.1	Medtr8g087410.1
scaffold1717|size192780|quiver_80656_84028_ID=g147527	276.226	4.43176	5.56933e-22	6e-134	scaffold1717|size192780|quiver_80656_84028_ID=g147527	hypotheticalproteinMTR_8g066470[Medicagotruncatula]	XP_003628763.1	Medtr8g066470.1
scaffold496|size515856|quiver_183772_187071_ID=g158474	479.117	4.43025	8.732e-22	0	scaffold496|size515856|quiver_183772_187071_ID=g158474	calmodulin-bindingfamilyprotein[Medicagotruncatula]	XP_013458471.1	Medtr4g126020.1
scaffold1063|size526711|quiver_364951_366751_ID=g16769	1760.18	4.42998	6.03617e-13	0	scaffold1063|size526711|quiver_364951_366751_ID=g16769	chalconeandstilbenesynthasefamilyprotein[Medicagotruncatula]	XP_003621530.1	Medtr7g016700.1
scaffold877|size725451|quiver_377323_381113_ID=g1521	132.884	4.42966	3.24457e-17	0	scaffold877|size725451|quiver_377323_381113_ID=g1521	S-locuslectinkinasefamilyprotein[Medicagotruncatula]	XP_013445632.1	Medtr0090s0020.1
scaffold2|size3323527|quiver_662494_663693_ID=g112208	208.985	4.427	1.62071e-21	2e-128	scaffold2|size3323527|quiver_662494_663693_ID=g112208	lateembryogenesisabundantprotein[Medicagotruncatula]	XP_013447130.1	Medtr8g099035.1
scaffold42|size1309929|quiver_197668_205767_ID=g7529	3150.23	4.42441	1.93079e-31	0	scaffold42|size1309929|quiver_197668_205767_ID=g7529	pyruvatekinasefamilyprotein[Medicagotruncatula]	XP_013450072.1	Medtr7g103420.1
scaffold388|size907207|quiver_897864_898429_ID=g107871	1020.04	4.42401	2.20383e-23	4e-31	scaffold388|size907207|quiver_897864_898429_ID=g107871	UVI1,putative[Medicagotruncatula]	XP_013461039.1	Medtr3g078420.1
scaffold108|size1250483|quiver_156329_158141_ID=g2889	415.731	4.42098	4.59992e-19	3e-110	scaffold108|size1250483|quiver_156329_158141_ID=g2889	maternaleffectembryoarrestprotein,putative[Medicagotruncatula]	XP_003608052.1	Medtr4g087160.1
scaffold1109|size803120|quiver_634999_636307_ID=g62777	2856.78	4.42015	1.12902e-18	2e-155	scaffold1109|size803120|quiver_634999_636307_ID=g62777	glutathioneS-transferase[Medicagotruncatula]	XP_003623195.1	Medtr7g065590.1
scaffold501|size470878|quiver_297384_306248_ID=g146392	117.986	4.41928	2.0022e-15	6e-133	scaffold501|size470878|quiver_297384_306248_ID=g146392	hypotheticalproteinMTR_3g096450[Medicagotruncatula]	XP_003602634.1	Medtr3g096450.1
scaffold10|size1757721|quiver_896672_902892_ID=g90365	252.785	4.41837	1.39193e-19	0	scaffold10|size1757721|quiver_896672_902892_ID=g90365	diseaseresistanceprotein(TIR-NBS-LRRclass)[Medicagotruncatula]	XP_013451075.1	Medtr6g015730.1
scaffold28|size2584658|quiver_1077521_1079301_ID=g43281	1336.07	4.41806	1.6657e-18	0	scaffold28|size2584658|quiver_1077521_1079301_ID=g43281	12-oxophytodienoatereductase-likeprotein[Medicagotruncatula]	XP_003610767.1	Medtr5g006780.1
scaffold138|size1041825|quiver_450222_450999_ID=g90701	3516.43	4.41138	7.42875e-15	3e-105	scaffold138|size1041825|quiver_450222_450999_ID=g90701	pentamericpolyubiquitin[Medicagotruncatula]	XP_003590494.2	Medtr1g066390.1
scaffold437|size1252966|quiver_853643_855547_ID=g146293	96.7519	4.40968	1.45789e-07	0	scaffold437|size1252966|quiver_853643_855547_ID=g146293	transmembraneprotein,putative[Medicagotruncatula]	XP_003607773.1	Medtr4g082590.1
scaffold98|size2138525|quiver_1598500_1601166_ID=g28015	380.984	4.40482	2.71531e-10	0	scaffold98|size2138525|quiver_1598500_1601166_ID=g28015	glycosidehydrolasefamily1protein[Medicagotruncatula]	XP_013456264.1	Medtr4g066590.1
scaffold416|size508110|quiver_390354_393740_ID=g33514	391.19	4.40133	9.05485e-26	1e-120	scaffold416|size508110|quiver_390354_393740_ID=g33514	DUF1645familyprotein[Medicagotruncatula]	XP_003618276.1	Medtr6g006930.1
scaffold1024|size300748|quiver_44755_46261_ID=g119353	95.4809	4.40078	0.00583698	0	scaffold1024|size300748|quiver_44755_46261_ID=g119353	F-boxplant-likeprotein,putative[Medicagotruncatula]	XP_013462849.1	Medtr2g023660.1
scaffold2053|size190540|quiver_50536_53451_ID=g106184	2842.66	4.39125	2.10692e-29	0	scaffold2053|size190540|quiver_50536_53451_ID=g106184	ubiquinoloxidase1a[Medicagotruncatula]	XP_003615676.1	Medtr5g070870.1
scaffold3178|size85437|quiver_77726_81096_ID=g9661	97.1584	4.39049	2.51081e-09	4e-115	scaffold3178|size85437|quiver_77726_81096_ID=g9661	NADPH:quinoneoxidoreductase-likeprotein[Medicagotruncatula]	XP_003627843.1	Medtr8g039090.1
scaffold638|size829153|quiver_60256_62063_ID=g123893	611.862	4.38881	9.82753e-19	1.1	scaffold638|size829153|quiver_60256_62063_ID=g123893	hypotheticalproteinMTR_8g073195[Medicagotruncatula]	XP_013446314.1	Medtr5g038045.1
scaffold119|size1284894|quiver_495285_498189_ID=g140424	93.8774	4.38833	1.77887e-15	0	scaffold119|size1284894|quiver_495285_498189_ID=g140424	L-typelectin-domainreceptorkinase[Medicagotruncatula]	XP_003608363.1	Medtr4g093070.1
scaffold849|size343789|quiver_311944_316463_ID=g73011	1931.89	4.38766	5.13578e-23	7e-163	scaffold849|size343789|quiver_311944_316463_ID=g73011	eukaryotictranslationinitiationfactor2subunitbeta[Medicagotruncatula]	XP_003616045.1	Medtr5g075530.1
scaffold762|size474787|quiver_397963_402015_ID=g133685	355.853	4.38675	9.9087e-11	3e-20	scaffold762|size474787|quiver_397963_402015_ID=g133685	F-boxproteininteractiondomainprotein[Medicagotruncatula]	XP_003621562.2	Medtr1g060140.1
scaffold329|size1150454|quiver_892898_894853_ID=g93843	157.337	4.38449	5.1202e-15	0	scaffold329|size1150454|quiver_892898_894853_ID=g93843	1-aminocyclopropane-1-carboxylatesynthase[Medicagotruncatula]	XP_013457509.1	Medtr4g097540.1
scaffold2211|size137345|quiver_14936_18709_ID=g27215	1473.61	4.38318	2.68147e-23	0	scaffold2211|size137345|quiver_14936_18709_ID=g27215	WRKYtranscriptionfactor[Medicagotruncatula]	XP_003599287.1	Medtr3g031220.1
scaffold2|size3323527|quiver_38669_41411_ID=g112133	1708.99	4.38215	2.89993e-21	0	scaffold2|size3323527|quiver_38669_41411_ID=g112133	BTB/POZdomainplantprotein[Medicagotruncatula]	XP_013447054.1	Medtr8g098485.1
scaffold229|size1220275|quiver_237726_249158_ID=g20716	776.449	4.37873	1.181e-17	0	scaffold229|size1220275|quiver_237726_249158_ID=g20716	ABCtransporterBfamilyprotein[Medicagotruncatula]	XP_003609882.2	Medtr4g124000.1
scaffold677|size473855|quiver_318046_321353_ID=g21304	341.935	4.37695	8.40578e-20	1e-178	scaffold677|size473855|quiver_318046_321353_ID=g21304	phosphate-responsive1familyprotein[Medicagotruncatula]	XP_013460924.1	Medtr3g074860.1
scaffold2057|size266460|quiver_139756_141646_ID=g95630	94.1996	4.37266	2.36468e-08	0	scaffold2057|size266460|quiver_139756_141646_ID=g95630	cytochromeP450familyprotein[Medicagotruncatula]	XP_013469836.1	Medtr1g103680.1
scaffold583|size670554|quiver_473873_475084_ID=g99789	373.6	4.37251	3.03026e-11	2e-102	scaffold583|size670554|quiver_473873_475084_ID=g99789	nudixhydrolase-likeprotein[Medicagotruncatula]	XP_003615020.1	Medtr5g062660.1
scaffold1421|size349366|quiver_271212_272286_ID=g84162	282.656	4.37167	2.98435e-19	2e-55	scaffold1421|size349366|quiver_271212_272286_ID=g84162	heavymetal-associateddomainprotein[Medicagotruncatula]	XP_013452257.1	Medtr6g049280.1
scaffold816|size576350|quiver_239388_243216_ID=g158827	968.149	4.3704	2.9585e-31	0	scaffold816|size576350|quiver_239388_243216_ID=g158827	patatin-likephospholipase[Medicagotruncatula]	XP_003589236.1	Medtr1g019940.1
scaffold1337|size452820|quiver_213940_216932_ID=g136879	146.001	4.36871	2.4207e-15	0	scaffold1337|size452820|quiver_213940_216932_ID=g136879	cysteine-richreceptor-kinase-likeprotein[Medicagotruncatula]	XP_013469924.1	Medtr1g105800.1
scaffold137|size889292|quiver_846281_846980_ID=g93444	90.9697	4.36754	2.23644e-08	1e-53	scaffold137|size889292|quiver_846281_846980_ID=g93444	EFhandcalcium-bindingfamilyprotein[Medicagotruncatula]	XP_003618823.1	Medtr6g023460.1
scaffold555|size592104|quiver_378422_389007_ID=g6060	93.2823	4.36291	1.16241e-12	1e-147	scaffold555|size592104|quiver_378422_389007_ID=g6060	F-boxproteininteractiondomainprotein[Medicagotruncatula]	XP_003614663.2	Medtr5g057040.1
scaffold1941|size153142|quiver_43788_46371_ID=g63296	851.29	4.3499	2.71808e-33	0	scaffold1941|size153142|quiver_43788_46371_ID=g63296	UDP-glucoseflavonoid3-O-glucosyltransferase[Medicagotruncatula]	XP_003617349.1	Medtr5g090620.1
scaffold1654|size188982|quiver_39236_40697_ID=g144754	79.7617	4.34665	4.5511e-10	3e-100	scaffold1654|size188982|quiver_39236_40697_ID=g144754	transcriptionfactorjungbrunnen-likeprotein[Medicagotruncatula]	XP_003617382.1	Medtr5g090970.1
scaffold2515|size154969|quiver_101266_107147_ID=g68755	63.9019	4.3397	1.38956e-10	0	scaffold2515|size154969|quiver_101266_107147_ID=g68755	cysteine-richreceptor-likekinase[Medicagotruncatula]	XP_003628050.1	Medtr8g041890.1
scaffold321|size1251694|quiver_1026579_1030386_ID=g116005	1490.35	4.33811	3.20998e-24	0	scaffold321|size1251694|quiver_1026579_1030386_ID=g116005	WRKYtranscriptionfactor[Medicagotruncatula]	XP_003599287.1	Medtr3g031220.1
scaffold888|size333756|quiver_17638_28101_ID=g138977	82.6904	4.33741	7.71582e-13	0	scaffold888|size333756|quiver_17638_28101_ID=g138977	multidrugresistanceproteinABCtransporterfamilyprotein[Medicagotruncatula]	XP_003613148.2	Medtr5g033320.1
scaffold1736|size291547|quiver_284245_287123_ID=g98076	945.653	4.33526	2.20383e-23	3e-07	scaffold1736|size291547|quiver_284245_287123_ID=g98076	hypotheticalproteinMTR_2g016410[Medicagotruncatula]	XP_013462583.1	Medtr0055s0090.1
scaffold604|size776657|quiver_465879_467008_ID=g44287	321.631	4.33418	0.00044775	0	scaffold604|size776657|quiver_465879_467008_ID=g44287	glycosidehydrolasefamily18protein[Medicagotruncatula]	XP_013462046.1	Medtr3g110280.1
scaffold1858|size162255|quiver_51966_60050_ID=g114514	54.6521	4.3295	5.42879e-07	0	scaffold1858|size162255|quiver_51966_60050_ID=g114514	glycosidehydrolasefamily1protein[Medicagotruncatula]	XP_003604643.1	Medtr4g015460.1
scaffold44|size1039181|quiver_676780_677310_ID=g2815	505.22	4.32818	1.58281e-16	7e-33	scaffold44|size1039181|quiver_676780_677310_ID=g2815	cysteine-richTMmodulestresstoleranceprotein[Medicagotruncatula]	XP_013466980.1	Medtr1g040735.1
scaffold563|size910819|quiver_314876_316313_ID=g151139	5373.07	4.3272	3.53246e-19	0	scaffold563|size910819|quiver_314876_316313_ID=g151139	aldo/ketoreductasefamilyoxidoreductase[Medicagotruncatula]	XP_003618003.1	Medtr5g097900.1
scaffold807|size525786|quiver_173372_174318_ID=g16436	130.068	4.32663	1.99977e-14	8e-161	scaffold807|size525786|quiver_173372_174318_ID=g16436	DUF1442familyprotein[Medicagotruncatula]	XP_003611239.1	Medtr5g011800.1
scaffold2526|size103236|quiver_66374_67381_ID=g39798	80.5868	4.32146	1.37325e-10	3e-23	scaffold2526|size103236|quiver_66374_67381_ID=g39798	hypotheticalproteinMTR_2g025650[Medicagotruncatula]	XP_003594213.1	Medtr2g025650.1
scaffold93|size2103958|quiver_1196584_1199805_ID=g40398	1153.23	4.31935	8.90631e-25	0	scaffold93|size2103958|quiver_1196584_1199805_ID=g40398	L-ascorbateoxidase[Medicagotruncatula]	XP_003630068.1	Medtr8g091390.1
scaffold642|size411076|quiver_396078_397623_ID=g113627	2069.54	4.3152	3.56665e-14	0	scaffold642|size411076|quiver_396078_397623_ID=g113627	chalconeandstilbenesynthasefamilyprotein[Medicagotruncatula]	XP_013469604.1	Medtr1g097935.1
scaffold1524|size428438|quiver_377947_378551_ID=g149726	1068.63	4.31098	4.70753e-13	2e-67	scaffold1524|size428438|quiver_377947_378551_ID=g149726	calcium-bindingEF-handprotein[Medicagotruncatula]	XP_003596532.1	Medtr2g081580.1
scaffold390|size552922|quiver_97746_105510_ID=g102165	1658.89	4.30907	7.17548e-29	0	scaffold390|size552922|quiver_97746_105510_ID=g102165	phospholipid-transportingATPase-likeprotein[Medicagotruncatula]	XP_003609142.1	Medtr4g112430.1
scaffold418|size827092|quiver_111426_112538_ID=g28511	5417.6	4.30528	8.75675e-14	8e-92	scaffold418|size827092|quiver_111426_112538_ID=g28511	plastocyanin-likedomainprotein[Medicagotruncatula]	XP_013443840.1	Medtr8g007035.1
scaffold418|size827092|quiver_70506_74630_ID=g28502	517.716	4.2993	8.25786e-17	1e-68	scaffold418|size827092|quiver_70506_74630_ID=g28502	plastocyanin-likedomainprotein[Medicagotruncatula]	XP_013443840.1	Medtr8g007020.1
scaffold48|size1345018|quiver_965848_966993_ID=g157634	564.635	4.29433	3.64901e-31	4e-35	scaffold48|size1345018|quiver_965848_966993_ID=g157634	cysteine-richTMmodulestresstoleranceprotein[Medicagotruncatula]	XP_003596195.1	Medtr2g069400.1
scaffold128|size990353|quiver_305027_309829_ID=g118093	204.199	4.29424	5.27907e-18	0	scaffold128|size990353|quiver_305027_309829_ID=g118093	transmembraneaminoacidtransporterfamilyprotein[Medicagotruncatula]	XP_003606284.1	Medtr4g055610.1
scaffold71|size1027562|quiver_770837_776470_ID=g98916	643.135	4.2918	8.79231e-15	7e-157	scaffold71|size1027562|quiver_770837_776470_ID=g98916	transmembraneaminoacidtransporterfamilyprotein[Medicagotruncatula]	XP_013451392.1	Medtr6g022790.1
scaffold397|size569455|quiver_36868_37821_ID=g83187	832.706	4.29109	2.52108e-22	1e-141	scaffold397|size569455|quiver_36868_37821_ID=g83187	polygalacturonaseinhibitorprotein[Medicagotruncatula]	XP_003621811.1	Medtr7g023690.1
scaffold1642|size191344|quiver_80246_82023_ID=g9241	203.108	4.28137	2.71525e-10	4e-17	scaffold1642|size191344|quiver_80246_82023_ID=g9241	hypotheticalproteinMTR_3g007450[Medicagotruncatula]	XP_003598116.1	Medtr0027s0030.1
scaffold373|size855070|quiver_400939_404972_ID=g146126	4912.28	4.27694	4.97601e-23	0	scaffold373|size855070|quiver_400939_404972_ID=g146126	WRKYtranscriptionfactor[Medicagotruncatula]	XP_003615949.1	Medtr5g074400.1
scaffold395|size635575|quiver_460277_461526_ID=g88471	432.199	4.27479	7.31433e-10	6e-99	scaffold395|size635575|quiver_460277_461526_ID=g88471	anaphase-promotingcomplexsubunit11RING-H2fingerprotein[Medicagotruncatula]	XP_013465196.1	Medtr2g090950.1
scaffold1713|size596378|quiver_146305_149351_ID=g156924	121.26	4.27446	4.01165e-13	0	scaffold1713|size596378|quiver_146305_149351_ID=g156924	cysteine-richreceptor-kinase-likeprotein[Medicagotruncatula]	XP_013469924.1	Medtr1g105800.1
scaffold360|size564279|quiver_227428_227983_ID=g12945	124.64	4.27356	5.53075e-14	3e-38	scaffold360|size564279|quiver_227428_227983_ID=g12945	transmembraneprotein,putative[Medicagotruncatula]	XP_013464148.1	Medtr2g061780.1
scaffold881|size486690|quiver_360831_362042_ID=g156309	431.641	4.27194	1.99706e-18	0	scaffold881|size486690|quiver_360831_362042_ID=g156309	glucanendo-1,3-beta-glucosidase[Medicagotruncatula]	XP_003607319.1	Medtr4g076470.1
scaffold925|size403900|quiver_402063_404934_ID=g41903	340.154	4.26641	3.07838e-14	1e-179	scaffold925|size403900|quiver_402063_404934_ID=g41903	chalconeandstilbenesynthasefamilyprotein[Medicagotruncatula]	XP_003592044.1	Medtr1g098140.1
scaffold2340|size193901|quiver_27582_31251_ID=g24684	258.852	4.26388	1.28459e-15	0	scaffold2340|size193901|quiver_27582_31251_ID=g24684	pyruvatedecarboxylase[Medicagotruncatula]	XP_003604737.1	Medtr4g017200.1
scaffold352|size870284|quiver_223411_227778_ID=g33370	126.447	4.26003	7.05912e-08	0	scaffold352|size870284|quiver_223411_227778_ID=g33370	stressup-regulatedNod19protein[Medicagotruncatula]	XP_013467563.1	Medtr0083s0100.1
scaffold623|size417642|quiver_216532_221267_ID=g161209	243.706	4.25966	5.67988e-14	3e-124	scaffold623|size417642|quiver_216532_221267_ID=g161209	transmembraneprotein,putative[Medicagotruncatula]	XP_003601496.2	Medtr3g082330.1
scaffold249|size641338|quiver_260282_260850_ID=g135432	116.333	4.25807	1.04265e-10	3e-38	scaffold249|size641338|quiver_260282_260850_ID=g135432	transmembraneprotein,putative[Medicagotruncatula]	XP_013464148.1	Medtr2g061780.1
scaffold506|size569752|quiver_372021_378215_ID=g133416	1397.05	4.25628	8.41074e-17	0	scaffold506|size569752|quiver_372021_378215_ID=g133416	eukaryoticaspartylproteasefamilyprotein[Medicagotruncatula]	XP_013453024.1	Medtr6g084710.1
scaffold659|size403355|quiver_225615_229955_ID=g67662	802.028	4.25333	1.51511e-26	0	scaffold659|size403355|quiver_225615_229955_ID=g67662	calmodulin-bindingreceptor-likecytoplasmickinase[Medicagotruncatula]	XP_013460125.1	Medtr3g462390.1
scaffold1462|size216989|quiver_197052_199117_ID=g144692	338.1	4.25297	7.35505e-18	0	scaffold1462|size216989|quiver_197052_199117_ID=g144692	aldo/ketoreductasefamilyoxidoreductase[Medicagotruncatula]	XP_003621684.1	Medtr7g021820.1
scaffold48|size1345018|quiver_454045_457035_ID=g157569	253.342	4.2472	1.61201e-11	0	scaffold48|size1345018|quiver_454045_457035_ID=g157569	lectinkinasefamilyprotein[Medicagotruncatula]	XP_013464289.1	Medtr2g067980.1
scaffold73|size1194009|quiver_17060_17831_ID=g93152	4298.73	4.24472	5.27691e-28	3e-108	scaffold73|size1194009|quiver_17060_17831_ID=g93152	nacl-inducibleCa2+-bindingprotein[Medicagotruncatula]	XP_003609790.1	Medtr4g122260.1
scaffold845|size509291|quiver_227917_230784_ID=g83691	66.0607	4.24205	1.67698e-11	0	scaffold845|size509291|quiver_227917_230784_ID=g83691	tyrosinekinasefamilyprotein[Medicagotruncatula]	XP_003608314.1	Medtr4g092550.1
scaffold2694|size148823|quiver_78534_81921_ID=g103574	1015.58	4.23792	1.07113e-14	0	scaffold2694|size148823|quiver_78534_81921_ID=g103574	LRRreceptor-likekinasefamilyprotein[Medicagotruncatula]	XP_013459368.1	Medtr3g437630.1
scaffold431|size760299|quiver_244978_245791_ID=g160952	128.827	4.23609	1.07328e-11	5e-91	scaffold431|size760299|quiver_244978_245791_ID=g160952	DUF4228domainprotein[Medicagotruncatula]	XP_013446431.1	Medtr8g078790.1
scaffold572|size845637|quiver_435560_442199_ID=g128699	430.004	4.23545	1.78666e-19	0	scaffold572|size845637|quiver_435560_442199_ID=g128699	pirin-likeplantprotein[Medicagotruncatula]	XP_003617678.1	Medtr5g094250.1
scaffold265|size1244111|quiver_197928_199232_ID=g93571	432.92	4.23495	1.20558e-14	1e-148	scaffold265|size1244111|quiver_197928_199232_ID=g93571	glutathioneS-transferase[Medicagotruncatula]	XP_003623208.1	Medtr7g065720.1
scaffold995|size692114|quiver_516535_519158_ID=g26491	113.407	4.23437	3.81305e-12	0	scaffold995|size692114|quiver_516535_519158_ID=g26491	cationicperoxidase[Medicagotruncatula]	XP_013460384.1	Medtr3g466180.1
scaffold413|size1257539|quiver_966572_967934_ID=g41118	218.001	4.22981	7.13718e-23	5e-87	scaffold413|size1257539|quiver_966572_967934_ID=g41118	Chitinase/Hevein/PR-4/Wheatwin2[Medicagotruncatula]	XP_013468976.1	Medtr1g080820.1
scaffold332|size1695346|quiver_512049_519655_ID=g85550	57.2667	4.22904	3.19602e-11	0	scaffold332|size1695346|quiver_512049_519655_ID=g85550	phospholipaseDalpha1[Medicagotruncatula]	XP_003611169.2	Medtr5g011050.1
scaffold508|size934001|quiver_402978_403636_ID=g128583	74.5597	4.22583	2.55358e-10	2e-40	scaffold508|size934001|quiver_402978_403636_ID=g128583	hypotheticalproteinMTR_4g007580[Medicagotruncatula]	XP_013454534.1	Medtr4g007580.1
scaffold2719|size79675|quiver_576_2281_ID=g37528	2004.37	4.22488	2.42013e-19	0	scaffold2719|size79675|quiver_576_2281_ID=g37528	isoflavone-7-O-methyltransferase[Medicagotruncatula]	XP_013456930.1	Medtr4g088190.1
scaffold406|size747826|quiver_725595_726534_ID=g59253	867.213	4.22004	3.86962e-23	1e-141	scaffold406|size747826|quiver_725595_726534_ID=g59253	polygalacturonaseinhibitorprotein[Medicagotruncatula]	XP_003621811.1	Medtr7g023690.1
scaffold85|size1447964|quiver_535676_537716_ID=g61312	1057.77	4.21809	1.33474e-26	5e-144	scaffold85|size1447964|quiver_535676_537716_ID=g61312	peptidemethioninesulfoxidereductasefamilyprotein[Medicagotruncatula]	XP_003600075.1	Medtr3g051460.1
scaffold1063|size526711|quiver_379281_381475_ID=g16771	843.454	4.21798	1.81719e-14	0	scaffold1063|size526711|quiver_379281_381475_ID=g16771	chalconeandstilbenesynthasefamilyprotein[Medicagotruncatula]	XP_003621536.1	Medtr7g016800.1
scaffold1764|size309867|quiver_22861_24071_ID=g24423	633.271	4.2155	3.33672e-20	0	scaffold1764|size309867|quiver_22861_24071_ID=g24423	phosphate-responsive1familyprotein[Medicagotruncatula]	XP_013460924.1	Medtr3g074860.1
scaffold5|size2322722|quiver_710661_715361_ID=g103851	51.0611	4.2139	1.12608e-07	2e-152	scaffold5|size2322722|quiver_710661_715361_ID=g103851	dihydroflavonol4-reductase-likeprotein[Medicagotruncatula]	XP_003623719.1	Medtr7g074880.1
scaffold962|size506216|quiver_36116_43041_ID=g113841	1068.69	4.21206	1.54157e-27	0	scaffold962|size506216|quiver_36116_43041_ID=g113841	diacylglycerolkinasedomainprotein[Medicagotruncatula]	XP_013445577.1	Medtr8g464780.1
scaffold253|size636462|quiver_532493_533407_ID=g125855	85.1175	4.20989	2.55711e-12	7e-87	scaffold253|size636462|quiver_532493_533407_ID=g125855	cytosolicclassIIsmallheat-shockprotein[Medicagotruncatula]	XP_013465875.1	Medtr1g015165.1
scaffold65|size1380710|quiver_569927_574472_ID=g115415	684.64	4.20912	2.08103e-26	0	scaffold65|size1380710|quiver_569927_574472_ID=g115415	transmembraneaminoacidtransporterfamilyprotein[Medicagotruncatula]	XP_003612282.1	Medtr5g023260.1
scaffold142|size1573412|quiver_799360_800339_ID=g80091	512.967	4.20839	5.86687e-09	2e-108	scaffold142|size1573412|quiver_799360_800339_ID=g80091	disease-resistanceresponseprotein[Medicagotruncatula]	XP_003594829.1	Medtr2g035100.1
scaffold1805|size191666|quiver_171306_175757_ID=g84413	722.77	4.20541	1.60266e-08	3e-35	scaffold1805|size191666|quiver_171306_175757_ID=g84413	SPFHdomain/band7familyprotein[Medicagotruncatula]	XP_003602418.2	Medtr6g472230.1
scaffold181|size718864|quiver_355197_357789_ID=g145868	432.273	4.20403	6.09991e-09	0	scaffold181|size718864|quiver_355197_357789_ID=g145868	P-loopnucleosidetriphosphatehydrolasesuperfamilyprotein[Medicagotruncatula]	XP_003612072.1	Medtr5g020990.1
scaffold1337|size452820|quiver_180530_188700_ID=g136870	161.549	4.19844	4.2192e-19	0	scaffold1337|size452820|quiver_180530_188700_ID=g136870	cysteine-richreceptor-kinase-likeprotein[Medicagotruncatula]	XP_013469925.1	Medtr1g105820.1
scaffold232|size658501|quiver_536668_537556_ID=g12800	463.335	4.19712	3.54881e-17	1e-58	scaffold232|size658501|quiver_536668_537556_ID=g12800	VQmotifprotein[Medicagotruncatula]	XP_013461159.1	Medtr3g081500.1
scaffold1628|size375752|quiver_254546_257175_ID=g45132	630.127	4.19556	1.33162e-13	0	scaffold1628|size375752|quiver_254546_257175_ID=g45132	glycosidehydrolasefamily1protein[Medicagotruncatula]	XP_013456264.1	Medtr4g066590.1
scaffold1654|size188982|quiver_168546_170720_ID=g144777	600.838	4.19524	2.01458e-20	0	scaffold1654|size188982|quiver_168546_170720_ID=g144777	eukaryoticaspartylproteasefamilyprotein[Medicagotruncatula]	XP_003617399.2	Medtr5g091130.1
scaffold1148|size274086|quiver_152087_165191_ID=g129276	120.186	4.19497	8.73519e-12	0	scaffold1148|size274086|quiver_152087_165191_ID=g129276	WRKYfamilytranscriptionfactor[Medicagotruncatula]	XP_003609019.1	Medtr4g107970.1
scaffold126|size1173562|quiver_101856_102911_ID=g123072	74.7751	4.19263	6.60731e-12	5e-151	scaffold126|size1173562|quiver_101856_102911_ID=g123072	DUF1442familyprotein[Medicagotruncatula]	XP_003608809.1	Medtr4g102220.1
scaffold1251|size596467|quiver_289615_290969_ID=g26724	764.921	4.18772	1.69465e-29	3e-98	scaffold1251|size596467|quiver_289615_290969_ID=g26724	Chitinase/Hevein/PR-4/Wheatwin2[Medicagotruncatula]	XP_013468976.1	Medtr1g080820.1
scaffold35|size1256591|quiver_529352_532196_ID=g25047	426.71	4.18764	1.44114e-08	0	scaffold35|size1256591|quiver_529352_532196_ID=g25047	UDP-glucosyltransferasefamilyprotein[Medicagotruncatula]	XP_003621428.2	Medtr7g013240.1
scaffold3672|size28782|quiver_9956_13283_ID=g55587	197.531	4.18663	1.03059e-14	0	scaffold3672|size28782|quiver_9956_13283_ID=g55587	cysteine-richreceptor-kinase-likeprotein[Medicagotruncatula]	XP_013469925.1	Medtr1g105820.1
scaffold457|size1232482|quiver_894323_895918_ID=g94184	574.096	4.18533	2.82586e-23	0	scaffold457|size1232482|quiver_894323_895918_ID=g94184	Avr9/Cf-9rapidlyelicitedprotein[Medicagotruncatula]	XP_003600684.1	Medtr3g065080.1
scaffold239|size1410339|quiver_699841_701595_ID=g160650	1891.36	4.18503	7.23498e-18	0	scaffold239|size1410339|quiver_699841_701595_ID=g160650	isoflavone-7-O-methyltransferase[Medicagotruncatula]	XP_013456930.1	Medtr4g088190.1
scaffold1755|size277557|quiver_29946_31256_ID=g47585	298.319	4.1838	3.11044e-09	0	scaffold1755|size277557|quiver_29946_31256_ID=g47585	transmembraneprotein,putative[Medicagotruncatula]	XP_003615895.1	Medtr5g073610.1
scaffold2139|size132526|quiver_55016_56221_ID=g47765	1176.46	4.18059	5.59534e-22	1e-157	scaffold2139|size132526|quiver_55016_56221_ID=g47765	AThookmotifDNA-bindingfamilyprotein[Medicagotruncatula]	XP_003615275.1	Medtr5g066020.1
scaffold700|size998022|quiver_140305_145271_ID=g128823	2765.47	4.17707	1.56466e-29	0	scaffold700|size998022|quiver_140305_145271_ID=g128823	endoplasmicreticulum-typecalcium-transportingATPase[Medicagotruncatula]	XP_013444583.1	Medtr8g027160.3
scaffold281|size1683876|quiver_871091_871894_ID=g51346	160.762	4.16859	5.27907e-18	3e-87	scaffold281|size1683876|quiver_871091_871894_ID=g51346	DUF4228domainprotein[Medicagotruncatula]	XP_013446431.1	Medtr8g078790.1
scaffold931|size321676|quiver_160456_161841_ID=g26386	97.9645	4.1685	2.84056e-09	3e-09	scaffold931|size321676|quiver_160456_161841_ID=g26386	hsp20/alphacrystallinfamilyprotein[Medicagotruncatula]	XP_013449260.1	Medtr7g073590.2
scaffold204|size688919|quiver_62306_68628_ID=g85319	52.0425	4.16774	1.31948e-06	1e-64	scaffold204|size688919|quiver_62306_68628_ID=g85319	hypotheticalproteinMTR_3g087960[Medicagotruncatula]	XP_003602024.2	Medtr3g087960.1
scaffold129|size941506|quiver_220412_222614_ID=g115552	137.334	4.16673	1.00396e-13	5e-152	scaffold129|size941506|quiver_220412_222614_ID=g115552	heatshocktranscriptionfactor[Medicagotruncatula]	XP_003625136.1	Medtr7g091370.1
scaffold1109|size803120|quiver_640087_648717_ID=g62778	584.922	4.16423	1.75409e-19	3e-157	scaffold1109|size803120|quiver_640087_648717_ID=g62778	hypotheticalproteinMTR_2g090750[Medicagotruncatula]	XP_013465163.1	Medtr2g090750.1
scaffold2851|size132004|quiver_26546_28924_ID=g27430	1740.21	4.16399	7.5466e-24	4e-07	scaffold2851|size132004|quiver_26546_28924_ID=g27430	hypotheticalproteinMTR_7g031847[Medicagotruncatula]	XP_013448061.1	Medtr0052s0150.1
scaffold1111|size941470|quiver_733007_734727_ID=g57454	4094.81	4.16201	3.10316e-22	0	scaffold1111|size941470|quiver_733007_734727_ID=g57454	BTB/POZdomainplantprotein[Medicagotruncatula]	XP_013447054.1	Medtr8g098485.1
scaffold29|size1435556|quiver_608209_613915_ID=g40116	593.758	4.16076	5.69995e-17	9e-148	scaffold29|size1435556|quiver_608209_613915_ID=g40116	mybtranscriptionfactor[Medicagotruncatula]	XP_013450568.1	Medtr7g115650.1
scaffold3111|size53018|quiver_41572_42771_ID=g17689	186.831	4.15781	5.35682e-10	0	scaffold3111|size53018|quiver_41572_42771_ID=g17689	phosphate-responsive1familyprotein[Medicagotruncatula]	XP_003615142.2	Medtr5g064340.1
scaffold469|size1007991|quiver_63739_65951_ID=g61997	128.882	4.15603	9.16033e-15	5e-152	scaffold469|size1007991|quiver_63739_65951_ID=g61997	heatshocktranscriptionfactor[Medicagotruncatula]	XP_003625136.1	Medtr7g091370.1
scaffold73|size1194009|quiver_499186_500490_ID=g93223	99.1575	4.15298	2.42418e-15	1e-113	scaffold73|size1194009|quiver_499186_500490_ID=g93223	pathogenesis-relatedproteinbetVIfamilyprotein[Medicagotruncatula]	XP_003609709.2	Medtr4g120760.1
scaffold73|size1194009|quiver_486706_487733_ID=g93220	1917.28	4.152	2.4891e-23	3e-107	scaffold73|size1194009|quiver_486706_487733_ID=g93220	pathogenesis-relatedproteinbetVIfamilyprotein[Medicagotruncatula]	XP_013451645.1	Medtr6g033450.1
scaffold3580|size35371|quiver_29374_30961_ID=g130045	76.262	4.15129	7.15166e-08	0	scaffold3580|size35371|quiver_29374_30961_ID=g130045	receptor-likekinase[Medicagotruncatula]	XP_003594938.1	Medtr2g036460.1
scaffold7|size1962894|quiver_633374_643213_ID=g98627	63.2944	4.15116	6.80692e-10	0	scaffold7|size1962894|quiver_633374_643213_ID=g98627	DNAtopoisomeraseIVsubunitA[Medicagotruncatula]	XP_003599271.2	Medtr3g031040.1
scaffold472|size530966|quiver_259007_267966_ID=g53940	151.669	4.14961	2.02943e-16	0	scaffold472|size530966|quiver_259007_267966_ID=g53940	calcium-dependentphospholipid-bindingcopinefamilyprotein[Medicagotruncatula]	XP_013467265.1	Medtr1g048160.1
scaffold1464|size434472|quiver_37846_39950_ID=g139498	369.554	4.14615	6.63908e-15	6	scaffold1464|size434472|quiver_37846_39950_ID=g139498	LRRreceptor-likekinasefamilyprotein[Medicagotruncatula]	XP_013469217.1	Medtr1g033390.1
scaffold1598|size211381|quiver_134906_136201_ID=g124794	198.271	4.1436	6.18848e-15	6e-64	scaffold1598|size211381|quiver_134906_136201_ID=g124794	disease-resistanceresponseprotein[Medicagotruncatula]	XP_003594836.1	Medtr2g035170.1
scaffold1487|size427304|quiver_202215_205752_ID=g78880	61.4131	4.14326	9.8758e-07	0	scaffold1487|size427304|quiver_202215_205752_ID=g78880	LRRreceptor-likekinase[Medicagotruncatula]	XP_003612515.1	Medtr5g025890.1
scaffold2809|size138405|quiver_3359_4901_ID=g137519	933.689	4.13964	2.33637e-13	0	scaffold2809|size138405|quiver_3359_4901_ID=g137519	chalconeandstilbenesynthasefamilyprotein[Medicagotruncatula]	XP_013469604.1	Medtr1g097935.1
scaffold947|size423100|quiver_346599_347412_ID=g151671	770.177	4.13666	1.25968e-15	1e-94	scaffold947|size423100|quiver_346599_347412_ID=g151671	calcium-bindingEF-handprotein[Medicagotruncatula]	XP_003610067.2	Medtr4g127560.1
scaffold890|size387344|quiver_175032_179533_ID=g133801	2916.59	4.13625	3.58814e-20	0	scaffold890|size387344|quiver_175032_179533_ID=g133801	NAC-liketranscriptionfactor[Medicagotruncatula]	XP_003602683.1	Medtr3g096920.1
scaffold643|size700300|quiver_498459_503196_ID=g110847	2866.13	4.13382	2.854e-21	0	scaffold643|size700300|quiver_498459_503196_ID=g110847	LRRandNB-ARCdomaindiseaseresistanceprotein[Medicagotruncatula]	XP_003629552.1	Medtr8g079360.1
scaffold194|size1013746|quiver_298276_304768_ID=g112867	6719.23	4.1336	1.9742e-22	0	scaffold194|size1013746|quiver_298276_304768_ID=g112867	pinoresinol-lariciresinolreductase-likeprotein[Medicagotruncatula]	XP_013446279.1	Medtr8g071130.1
scaffold1251|size596467|quiver_277195_280299_ID=g26722	70.7727	4.13168	4.25543e-14	2e-66	scaffold1251|size596467|quiver_277195_280299_ID=g26722	Chitinase/Hevein/PR-4/Wheatwin2[Medicagotruncatula]	XP_013468974.1	Medtr1g080800.1
scaffold93|size2103958|quiver_407056_420594_ID=g40299	174.191	4.13031	1.58915e-12	0	scaffold93|size2103958|quiver_407056_420594_ID=g40299	S-locuslectinkinasefamilyprotein[Medicagotruncatula]	XP_013448654.1	Medtr7g056450.1
scaffold28|size2584658|quiver_556745_558620_ID=g43201	1836.02	4.12809	7.23643e-13	0	scaffold28|size2584658|quiver_556745_558620_ID=g43201	chalconeandstilbenesynthasefamilyprotein[Medicagotruncatula]	XP_003610852.1	Medtr5g007730.1
scaffold660|size1443497|quiver_1395070_1400717_ID=g65148	56.0043	4.12528	2.74812e-07	0	scaffold660|size1443497|quiver_1395070_1400717_ID=g65148	cytochromeP450family71protein[Medicagotruncatula]	XP_013455091.1	Medtr4g026200.1
scaffold2048|size141760|quiver_55456_57171_ID=g119911	509.288	4.12514	3.22007e-13	5.7	scaffold2048|size141760|quiver_55456_57171_ID=g119911	LRRreceptor-likekinasefamilyprotein[Medicagotruncatula]	XP_013469217.1	Medtr1g033390.1
scaffold254|size689047|quiver_106326_109696_ID=g123338	172.578	4.12011	1.02034e-10	3e-132	scaffold254|size689047|quiver_106326_109696_ID=g123338	NADPH:quinoneoxidoreductase-likeprotein[Medicagotruncatula]	XP_003627843.1	Medtr8g039090.1
scaffold80|size1496537|quiver_1366899_1369959_ID=g74550	53.4901	4.11882	4.43675e-11	0	scaffold80|size1496537|quiver_1366899_1369959_ID=g74550	classIglutamineamidotransferase[Medicagotruncatula]	XP_003624379.1	Medtr7g082570.1
scaffold333|size577727|quiver_297716_299817_ID=g83139	294.714	4.11838	5.69114e-17	6e-133	scaffold333|size577727|quiver_297716_299817_ID=g83139	hypotheticalproteinMTR_8g066470[Medicagotruncatula]	XP_003628763.1	Medtr8g066470.1
scaffold585|size615523|quiver_267613_271067_ID=g94364	174.294	4.1162	1.9378e-09	0	scaffold585|size615523|quiver_267613_271067_ID=g94364	high-affinitypotassiumtransporter[Medicagotruncatula]	XP_013457577.1	Medtr4g099260.1
scaffold215|size946198|quiver_620955_622105_ID=g56254	1533.27	4.11537	3.18181e-15	9e-154	scaffold215|size946198|quiver_620955_622105_ID=g56254	AThookmotifDNA-bindingfamilyprotein[Medicagotruncatula]	XP_003615275.1	Medtr5g066020.1
scaffold250|size690331|quiver_634842_636409_ID=g133059	58.601	4.11426	3.50302e-09	0	scaffold250|size690331|quiver_634842_636409_ID=g133059	mybtranscriptionfactor[Medicagotruncatula]	XP_003591359.1	Medtr1g086530.1
scaffold379|size1139743|quiver_1129608_1131452_ID=g130938	1463.22	4.1121	1.29715e-20	2e-07	scaffold379|size1139743|quiver_1129608_1131452_ID=g130938	hypotheticalproteinMTR_7g031847[Medicagotruncatula]	XP_013448061.1	Medtr0052s0080.1
scaffold159|size1317552|quiver_234362_236419_ID=g35614	354.152	4.11056	9.41962e-11	0	scaffold159|size1317552|quiver_234362_236419_ID=g35614	reticulineoxidase-likeprotein[Medicagotruncatula]	XP_013457291.1	Medtr4g094492.1
scaffold27|size1383364|quiver_108406_109967_ID=g45734	2650.22	4.1094	1.17947e-19	5e-156	scaffold27|size1383364|quiver_108406_109967_ID=g45734	glutathioneS-transferase,amino-terminaldomainprotein[Medicagotruncatula]	XP_003591636.2	Medtr1g090060.1
scaffold78|size1699896|quiver_1101162_1102932_ID=g79924	649.285	4.10936	1.82961e-30	0	scaffold78|size1699896|quiver_1101162_1102932_ID=g79924	ARMrepeatCCCH-typezincfingerprotein[Medicagotruncatula]	XP_003600919.1	Medtr3g070880.1
scaffold1107|size460615|quiver_239072_240461_ID=g68008	189.26	4.10931	2.33402e-10	0	scaffold1107|size460615|quiver_239072_240461_ID=g68008	xyloglucanendotransglucosylase/hydrolasefamilyprotein[Medicagotruncatula]	XP_003625289.1	Medtr7g093530.1
scaffold346|size2037323|quiver_1607357_1608845_ID=g49093	4184.1	4.1087	1.16789e-18	0	scaffold346|size2037323|quiver_1607357_1608845_ID=g49093	aldo/ketoreductasefamilyoxidoreductase[Medicagotruncatula]	XP_003618003.1	Medtr5g097900.1
scaffold598|size1070145|quiver_810343_817725_ID=g59551	102.582	4.10853	6.57077e-07	2e-70	scaffold598|size1070145|quiver_810343_817725_ID=g59551	Pol-likepolyprotein/retrotransposon,putative[Medicagotruncatula]	XP_013459705.1	Medtr3g012210.1
scaffold874|size793134|quiver_533093_536427_ID=g8808	2086.89	4.10569	1.24402e-17	0	scaffold874|size793134|quiver_533093_536427_ID=g8808	calmodulin-bindingfamilyprotein[Medicagotruncatula]	XP_003595227.1	Medtr2g039910.1
scaffold93|size2103958|quiver_907373_910857_ID=g40364	106.467	4.1006	6.44104e-15	8e-177	scaffold93|size2103958|quiver_907373_910857_ID=g40364	electrontransportSCO1/SenCfamilyprotein,putative[Medicagotruncatula]	XP_013446822.1	Medtr8g090295.1
scaffold788|size364402|quiver_172892_173901_ID=g65233	703.93	4.09881	3.35042e-14	7e-46	scaffold788|size364402|quiver_172892_173901_ID=g65233	ankyrinrepeatprotein[Medicagotruncatula]	XP_003622863.2	Medtr7g055630.1
scaffold1048|size295003|quiver_149026_150942_ID=g54650	808.945	4.09649	1.17193e-15	7e-117	scaffold1048|size295003|quiver_149026_150942_ID=g54650	glutathioneS-transferase,amino-terminaldomainprotein[Medicagotruncatula]	XP_003623196.1	Medtr7g065600.1
scaffold1279|size324740|quiver_185349_187695_ID=g122099	246.695	4.09306	4.59343e-13	6e-117	scaffold1279|size324740|quiver_185349_187695_ID=g122099	diseaseresistanceprotein(TIR-NBS-LRRclass)[Medicagotruncatula]	XP_013445805.1	Medtr8g469140.1
scaffold1482|size214533|quiver_13741_15581_ID=g92314	2997.64	4.09161	1.80152e-16	8e-43	scaffold1482|size214533|quiver_13741_15581_ID=g92314	hsp20/alphacrystallinfamilyprotein[Medicagotruncatula]	XP_003625726.2	Medtr0004s0510.1
scaffold1140|size276388|quiver_29966_32527_ID=g149437	143.68	4.0911	1.23658e-16	3e-127	scaffold1140|size276388|quiver_29966_32527_ID=g149437	cytochromeP450familyprotein[Medicagotruncatula]	XP_003611660.1	Medtr5g016440.1
scaffold1291|size702897|quiver_450801_452512_ID=g89397	53.2836	4.08845	1.68625e-07	0	scaffold1291|size702897|quiver_450801_452512_ID=g89397	P-loopnucleosidetriphosphatehydrolasesuperfamilyprotein[Medicagotruncatula]	XP_003612072.1	Medtr5g020990.1
scaffold9|size1435383|quiver_540599_552850_ID=g93036	559.569	4.08305	1.39024e-23	0	scaffold9|size1435383|quiver_540599_552850_ID=g93036	glycosidehydrolasefamily81protein[Medicagotruncatula]	XP_013451227.1	Medtr6g016820.1
scaffold2441|size314839|quiver_35456_36903_ID=g95768	63.5817	4.07953	2.49848e-10	2e-167	scaffold2441|size314839|quiver_35456_36903_ID=g95768	MAPkinasekinasekinase[Medicagotruncatula]	XP_003615727.2	Medtr5g071560.1
scaffold4|size4032595|quiver_382965_387539_ID=g106654	192.144	4.07865	2.66383e-16	0	scaffold4|size4032595|quiver_382965_387539_ID=g106654	cysteine-richreceptor-kinase-likeprotein[Medicagotruncatula]	XP_013458902.1	Medtr3g011910.1
scaffold902|size329680|quiver_159857_163451_ID=g102725	74.8348	4.07419	3.61796e-13	0	scaffold902|size329680|quiver_159857_163451_ID=g102725	cytochromeP450family71protein[Medicagotruncatula]	XP_013455091.1	Medtr4g026200.1
scaffold436|size683302|quiver_200621_204948_ID=g148629	941.221	4.07306	3.02572e-17	0	scaffold436|size683302|quiver_200621_204948_ID=g148629	leucine-richreceptor-likekinasefamilyprotein[Medicagotruncatula]	XP_013453185.1	Medtr6g088785.1
scaffold127|size826302|quiver_610344_612586_ID=g120590	134.784	4.07279	1.85113e-12	0	scaffold127|size826302|quiver_610344_612586_ID=g120590	epoxidehydrolase[Medicagotruncatula]	XP_013446375.1	Medtr8g076680.1
scaffold1142|size276321|quiver_140706_147855_ID=g144378	617.295	4.0701	2.475e-24	0	scaffold1142|size276321|quiver_140706_147855_ID=g144378	diacylglycerolkinasedomainprotein[Medicagotruncatula]	XP_013445577.1	Medtr8g464780.1
scaffold1571|size244014|quiver_3796_5200_ID=g26927	91.4697	4.06979	1.40411e-06	2e-18	scaffold1571|size244014|quiver_3796_5200_ID=g26927	hypotheticalproteinMTR_8g030733[Medicagotruncatula]	XP_013444825.1	Medtr8g030733.1
scaffold382|size545710|quiver_52693_54651_ID=g123491	1036.83	4.06931	3.49435e-14	0	scaffold382|size545710|quiver_52693_54651_ID=g123491	12-oxophytodienoatereductase-likeprotein[Medicagotruncatula]	XP_003610759.1	Medtr5g006710.1
scaffold29|size1435556|quiver_890246_891316_ID=g40161	1254.16	4.06793	4.15388e-20	1e-132	scaffold29|size1435556|quiver_890246_891316_ID=g40161	Chitinase/Hevein/PR-4/Wheatwin2[Medicagotruncatula]	XP_013450528.1	Medtr7g115220.1
scaffold355|size961543|quiver_294862_300818_ID=g25694	140.702	4.06761	6.0751e-08	0	scaffold355|size961543|quiver_294862_300818_ID=g25694	mybtranscriptionfactor[Medicagotruncatula]	XP_013455940.1	Medtr4g057635.1
scaffold47|size1113868|quiver_112026_114556_ID=g160198	5001.21	4.06724	6.19959e-14	0	scaffold47|size1113868|quiver_112026_114556_ID=g160198	GRASfamilytranscriptionfactor[Medicagotruncatula]	XP_013465416.1	Medtr2g097463.1
scaffold4505|size16386|quiver_11223_16291_ID=g53202	151.897	4.06397	1.71823e-12	6e-56	scaffold4505|size16386|quiver_11223_16291_ID=g53202	lateembryogenesisabundantprotein[Medicagotruncatula]	XP_013447130.1	Medtr8g099035.1
scaffold56|size1292990|quiver_16220_25721_ID=g137697	448.199	4.06266	5.6593e-26	0	scaffold56|size1292990|quiver_16220_25721_ID=g137697	LRRreceptor-likekinaseplant[Medicagotruncatula]	XP_013453219.1	Medtr6g090615.1
scaffold1591|size467765|quiver_273853_276607_ID=g142199	417.197	4.06255	0.00404832	0	scaffold1591|size467765|quiver_273853_276607_ID=g142199	UDP-glucosyltransferasefamilyprotein[Medicagotruncatula]	XP_003621428.2	Medtr7g013240.1
scaffold199|size1146886|quiver_442020_443869_ID=g99113	564.757	4.05981	2.69538e-14	0	scaffold199|size1146886|quiver_442020_443869_ID=g99113	WRKYfamilytranscriptionfactor[Medicagotruncatula]	XP_013447178.1	Medtr8g099350.1
scaffold271|size1769276|quiver_278291_280869_ID=g77537	50.3443	4.05803	4.30879e-05	0	scaffold271|size1769276|quiver_278291_280869_ID=g77537	transmembraneprotein,putative[Medicagotruncatula]	XP_013459716.1	Medtr3g452070.1
scaffold929|size398341|quiver_117856_118668_ID=g31634	1816.6	4.05642	7.25819e-16	9e-112	scaffold929|size398341|quiver_117856_118668_ID=g31634	calcium-bindingEF-handprotein[Medicagotruncatula]	XP_003610067.2	Medtr4g127560.1
scaffold466|size806206|quiver_379868_382296_ID=g70021	852.656	4.04482	5.56439e-22	0	scaffold466|size806206|quiver_379868_382296_ID=g70021	isoflavone-7-O-methyltransferase[Medicagotruncatula]	XP_003621488.2	Medtr7g014570.1
scaffold74|size1258999|quiver_237994_242243_ID=g90495	254.558	4.04248	1.21417e-10	2e-152	scaffold74|size1258999|quiver_237994_242243_ID=g90495	NUP50(nucleoporin50kDa)protein[Medicagotruncatula]	XP_013470270.1	Medtr1g112060.1
scaffold1796|size275122|quiver_227412_230639_ID=g108921	906.05	4.04013	1.17614e-20	0	scaffold1796|size275122|quiver_227412_230639_ID=g108921	methyltransferase-likeprotein[Medicagotruncatula]	XP_003613857.2	Medtr5g041780.1
scaffold1|size3002192|quiver_179566_180633_ID=g114968	2146.41	4.03734	8.70752e-29	2e-110	scaffold1|size3002192|quiver_179566_180633_ID=g114968	harpin-induced-likeprotein[Medicagotruncatula]	XP_013450186.1	Medtr7g105870.1
scaffold1614|size194800|quiver_53166_55964_ID=g81802	267.981	4.03275	8.47752e-15	4e-160	scaffold1614|size194800|quiver_53166_55964_ID=g81802	trihelixtranscriptionfactorGT-3a-likeprotein[Medicagotruncatula]	XP_003612572.1	Medtr5g026540.1
scaffold1291|size702897|quiver_443565_446876_ID=g89396	718.781	4.0314	1.7032e-10	0	scaffold1291|size702897|quiver_443565_446876_ID=g89396	P-loopnucleosidetriphosphatehydrolasesuperfamilyprotein[Medicagotruncatula]	XP_003612072.1	Medtr5g020990.1
scaffold1259|size511936|quiver_433837_441146_ID=g6650	402.92	4.02715	1.01227e-18	0	scaffold1259|size511936|quiver_433837_441146_ID=g6650	wallassociatedkinase-likeprotein[Medicagotruncatula]	XP_003624375.2	Medtr7g082530.2
scaffold847|size344255|quiver_4376_6332_ID=g78363	5449.75	4.02372	3.07936e-31	0	scaffold847|size344255|quiver_4376_6332_ID=g78363	1-aminocyclopropane-1-carboxylateoxidase[Medicagotruncatula]	XP_003616884.1	Medtr5g085330.1
scaffold502|size882097|quiver_682337_684798_ID=g143825	93.2832	4.02247	4.6779e-09	0	scaffold502|size882097|quiver_682337_684798_ID=g143825	glycerol-3-phosphateacyltransferase[Medicagotruncatula]	XP_003589857.1	Medtr1g040500.1
scaffold2496|size97833|quiver_11361_11971_ID=g120071	468.711	4.0204	0.0091799	8e-33	scaffold2496|size97833|quiver_11361_11971_ID=g120071	transmembraneprotein,putative[Medicagotruncatula]	XP_003598610.1	Medtr3g016290.1
scaffold3|size2661360|quiver_471053_472836_ID=g109470	437.62	4.01944	4.14555e-11	3e-118	scaffold3|size2661360|quiver_471053_472836_ID=g109470	cytochromeP450family94protein[Medicagotruncatula]	XP_013449844.1	Medtr7g096320.1
scaffold2197|size165034|quiver_76946_82649_ID=g63403	877.273	4.01817	9.23921e-23	0	scaffold2197|size165034|quiver_76946_82649_ID=g63403	diseaseresistanceprotein(TIR-NBS-LRRclass),putative[Medicagotruncatula]	XP_013455356.1	Medtr4g036080.1
scaffold45|size1037999|quiver_211161_215398_ID=g35	147.525	4.01033	2.76406e-11	1e-35	scaffold45|size1037999|quiver_211161_215398_ID=g35	SPFHdomain/band7familyprotein[Medicagotruncatula]	XP_003602418.2	Medtr6g472230.1
scaffold1598|size211381|quiver_170561_172870_ID=g124800	59.8984	4.008	7.88703e-07	4e-107	scaffold1598|size211381|quiver_170561_172870_ID=g124800	disease-resistanceresponseprotein[Medicagotruncatula]	XP_003594829.1	Medtr2g035100.1
scaffold60|size1266933|quiver_291998_295619_ID=g127854	99.9259	4.00624	3.43919e-13	1e-180	scaffold60|size1266933|quiver_291998_295619_ID=g127854	NLIinteractingfactor-likephosphatase[Medicagotruncatula]	XP_003600913.1	Medtr3g070810.1
scaffold2886|size68312|quiver_6686_12331_ID=g103612	153.507	4.00493	0.0163246	0	scaffold2886|size68312|quiver_6686_12331_ID=g103612	hypotheticalproteinMTR_8g463110[Medicagotruncatula]	XP_013445493.1	Medtr8g463110.1
scaffold357|size587954|quiver_279156_285914_ID=g20940	412.915	4.00041	1.10855e-12	0	scaffold357|size587954|quiver_279156_285914_ID=g20940	ABCtransporterBfamilyprotein[Medicagotruncatula]	XP_003609882.2	Medtr4g124000.1
scaffold382|size545710|quiver_19791_21551_ID=g123484	237.341	3.9999	1.10602e-16	0	scaffold382|size545710|quiver_19791_21551_ID=g123484	12-oxophytodienoatereductase-likeprotein[Medicagotruncatula]	XP_003610767.1	Medtr5g006780.1
scaffold232|size658501|quiver_267963_269263_ID=g12759	53.1839	3.99759	2.80753e-06	7e-49	scaffold232|size658501|quiver_267963_269263_ID=g12759	metalion-bindingprotein,putative[Medicagotruncatula]	XP_003601487.2	Medtr3g082210.1
scaffold774|size501809|quiver_206184_208609_ID=g102611	1421.85	3.99596	1.03567e-08	0	scaffold774|size501809|quiver_206184_208609_ID=g102611	UDP-glucosyltransferasefamilyprotein[Medicagotruncatula]	XP_003624245.1	Medtr7g080900.1
scaffold128|size990353|quiver_287757_294819_ID=g118090	228.97	3.99211	2.70944e-15	0	scaffold128|size990353|quiver_287757_294819_ID=g118090	transmembraneaminoacidtransporterfamilyprotein[Medicagotruncatula]	XP_003606284.1	Medtr4g055610.1
scaffold1974|size366209|quiver_132369_137531_ID=g144936	139.977	3.98718	4.13322e-08	1e-32	scaffold1974|size366209|quiver_132369_137531_ID=g144936	heavymetaltransport/detoxificationsuperfamilyprotein[Medicagotruncatula]	XP_003594348.1	Medtr2g027600.1
scaffold261|size651484|quiver_154266_156856_ID=g104463	247.059	3.98321	1.9295e-09	0	scaffold261|size651484|quiver_154266_156856_ID=g104463	plant/T31B5-30protein[Medicagotruncatula]	XP_003614127.2	Medtr5g045160.1
scaffold942|size529054|quiver_427676_428878_ID=g164019	199.668	3.98085	5.68914e-10	0	scaffold942|size529054|quiver_427676_428878_ID=g164019	phosphate-responsive1familyprotein[Medicagotruncatula]	XP_003615142.2	Medtr5g064340.1
scaffold966|size313796|quiver_51616_53526_ID=g102761	705.687	3.9805	5.67024e-14	0	scaffold966|size313796|quiver_51616_53526_ID=g102761	LysM-domainreceptor-likekinase[Medicagotruncatula]	XP_003611890.1	Medtr5g019050.1
scaffold3020|size58160|quiver_16122_22321_ID=g87446	561.473	3.97793	2.23299e-23	0	scaffold3020|size58160|quiver_16122_22321_ID=g87446	NAD(P)HdehydrogenaseB2[Medicagotruncatula]	XP_013462476.1	Medtr2g011730.1
scaffold500|size534968|quiver_309429_315313_ID=g148736	78.3339	3.9777	2.939e-12	2e-86	scaffold500|size534968|quiver_309429_315313_ID=g148736	acyl-coenzymeAthioesterase-likeprotein[Medicagotruncatula]	XP_003602705.2	Medtr3g098140.1
scaffold55|size1169985|quiver_336348_340553_ID=g140230	1043.65	3.97558	1.71857e-21	0	scaffold55|size1169985|quiver_336348_340553_ID=g140230	LRRreceptor-likekinasefamilyprotein[Medicagotruncatula]	XP_013459368.1	Medtr3g437630.1
scaffold1341|size311233|quiver_54986_56546_ID=g127074	2609.64	3.97541	5.66983e-14	0	scaffold1341|size311233|quiver_54986_56546_ID=g127074	NAC-liketranscriptionfactor[Medicagotruncatula]	XP_003602683.1	Medtr3g096920.1
scaffold1075|size670354|quiver_441232_443825_ID=g151778	253.973	3.97164	3.07355e-10	0	scaffold1075|size670354|quiver_441232_443825_ID=g151778	receptor-likekinase[Medicagotruncatula]	XP_013466271.1	Medtr1g027040.1
scaffold240|size1000043|quiver_755704_759927_ID=g158077	498.62	3.96957	1.10106e-12	0	scaffold240|size1000043|quiver_755704_759927_ID=g158077	leucine-richreceptor-likekinasefamilyprotein[Medicagotruncatula]	XP_013453185.1	Medtr6g088785.1
scaffold1462|size216989|quiver_173396_176502_ID=g144689	925.11	3.9694	6.04266e-14	0	scaffold1462|size216989|quiver_173396_176502_ID=g144689	aldo/ketoreductasefamilyoxidoreductase[Medicagotruncatula]	XP_003621701.1	Medtr7g021850.1
scaffold214|size862267|quiver_542864_544411_ID=g58919	112.813	3.96864	1.53526e-08	0	scaffold214|size862267|quiver_542864_544411_ID=g58919	reticulineoxidase-likeprotein[Medicagotruncatula]	XP_013457291.1	Medtr4g094492.1
scaffold677|size473855|quiver_328032_330343_ID=g21306	2557.76	3.96796	1.82372e-10	0	scaffold677|size473855|quiver_328032_330343_ID=g21306	phosphate-responsive1familyprotein[Medicagotruncatula]	XP_013460924.1	Medtr3g074860.1
scaffold367|size597157|quiver_400665_402254_ID=g160907	1393.52	3.96613	1.51935e-13	9e-144	scaffold367|size597157|quiver_400665_402254_ID=g160907	glutathioneS-transferase,amino-terminaldomainprotein[Medicagotruncatula]	XP_013464350.1	Medtr2g070180.1
scaffold110|size894519|quiver_711169_712032_ID=g162841	1013.6	3.96147	3.12134e-15	1e-117	scaffold110|size894519|quiver_711169_712032_ID=g162841	C2H2-typezincfingerprotein[Medicagotruncatula]	XP_013461770.1	Medtr3g102980.1
scaffold1227|size393162|quiver_48546_55154_ID=g89287	54.292	3.9608	1.64143e-07	0	scaffold1227|size393162|quiver_48546_55154_ID=g89287	GDP-mannosetransporterGONST2-likeprotein[Medicagotruncatula]	XP_013460196.1	Medtr3g463360.1
scaffold1149|size431769|quiver_89186_89987_ID=g126927	55.599	3.95877	3.03192e-10	5e-74	scaffold1149|size431769|quiver_89186_89987_ID=g126927	EFhandcalcium-bindingfamilyprotein[Medicagotruncatula]	XP_003618823.1	Medtr6g023460.1
scaffold1136|size454217|quiver_215553_220294_ID=g159231	508.218	3.95488	0.0114329	0	scaffold1136|size454217|quiver_215553_220294_ID=g159231	carotenoid9,10(9',10')-cleavagedioxygenase[Medicagotruncatula]	XP_013445061.1	Medtr8g037290.1
scaffold181|size718864|quiver_239404_240116_ID=g145848	326.786	3.9545	3.17193e-13	1e-82	scaffold181|size718864|quiver_239404_240116_ID=g145848	hypotheticalproteinMTR_5g020860[Medicagotruncatula]	XP_003612062.1	Medtr5g020860.1
scaffold275|size1258834|quiver_887766_890994_ID=g67133	128.977	3.9538	4.16787e-07	0	scaffold275|size1258834|quiver_887766_890994_ID=g67133	verticilliumwiltdiseaseresistanceprotein[Medicagotruncatula]	XP_013454874.1	Medtr4g017720.1
scaffold7|size1962894|quiver_1571492_1575713_ID=g98751	252.339	3.95168	1.2488e-17	2e-35	scaffold7|size1962894|quiver_1571492_1575713_ID=g98751	SPFHdomain/band7familyprotein[Medicagotruncatula]	XP_003602418.2	Medtr6g472230.1
scaffold1414|size224120|quiver_6426_8371_ID=g103032	151.601	3.94984	6.79798e-11	0	scaffold1414|size224120|quiver_6426_8371_ID=g103032	1-aminocyclopropane-1-carboxylatesynthase[Medicagotruncatula]	XP_013457509.1	Medtr4g097540.1
scaffold1249|size394646|quiver_345804_347780_ID=g31916	2787.67	3.94852	2.72502e-20	0	scaffold1249|size394646|quiver_345804_347780_ID=g31916	NACtranscriptionfactor-likeprotein[Medicagotruncatula]	XP_003624598.1	Medtr7g085260.1
scaffold888|size333756|quiver_46219_53771_ID=g138980	126.082	3.94777	2.90521e-15	0	scaffold888|size333756|quiver_46219_53771_ID=g138980	multidrugresistanceproteinABCtransporterfamilyprotein[Medicagotruncatula]	XP_003613122.1	Medtr5g033030.1
scaffold2197|size165034|quiver_82986_93662_ID=g63404	304.429	3.94525	4.79698e-18	3e-05	scaffold2197|size165034|quiver_82986_93662_ID=g63404	epoxidehydrolase[Medicagotruncatula]	XP_003626242.2	Medtr7g113010.1
scaffold1806|size293506|quiver_136756_140599_ID=g81885	1637.14	3.94319	1.25774e-17	0	scaffold1806|size293506|quiver_136756_140599_ID=g81885	WRKYtranscriptionfactor[Medicagotruncatula]	XP_003615949.1	Medtr5g074400.1
scaffold2684|size139068|quiver_21646_24537_ID=g129922	3790.85	3.9421	3.66926e-23	0	scaffold2684|size139068|quiver_21646_24537_ID=g129922	GRASfamilytranscriptionfactor[Medicagotruncatula]	XP_003606669.1	Medtr4g064150.1
scaffold359|size594120|quiver_203130_207414_ID=g15822	85.305	3.93603	0.0101582	9e-13	scaffold359|size594120|quiver_203130_207414_ID=g15822	hypotheticalproteinMTR_3g462310[Medicagotruncatula]	XP_013460121.1	Medtr1g027280.1
scaffold563|size910819|quiver_326200_327695_ID=g151141	3060.17	3.93263	4.48916e-19	0	scaffold563|size910819|quiver_326200_327695_ID=g151141	aldo/ketoreductasefamilyoxidoreductase[Medicagotruncatula]	XP_003618003.1	Medtr5g097900.1
scaffold1|size3002192|quiver_1635417_1643528_ID=g115151	127.772	3.93212	7.46182e-11	0	scaffold1|size3002192|quiver_1635417_1643528_ID=g115151	potassiumtransporter-likeprotein[Medicagotruncatula]	XP_003625895.1	Medtr7g108480.1
scaffold1130|size304657|quiver_35631_37411_ID=g8955	473.202	3.92468	2.47721e-17	0	scaffold1130|size304657|quiver_35631_37411_ID=g8955	WRKYfamilytranscriptionfactor[Medicagotruncatula]	XP_013447178.1	Medtr8g099350.1
scaffold563|size910819|quiver_320948_322346_ID=g151140	3535.85	3.92413	3.2339e-17	0	scaffold563|size910819|quiver_320948_322346_ID=g151140	aldo/ketoreductasefamilyoxidoreductase[Medicagotruncatula]	XP_003618003.1	Medtr5g097900.1
scaffold198|size864892|quiver_39006_40305_ID=g101880	122.169	3.92284	9.65306e-14	3e-135	scaffold198|size864892|quiver_39006_40305_ID=g101880	receptor-likekinase[Medicagotruncatula]	XP_013466271.1	Medtr1g027040.1
scaffold338|size1018420|quiver_375793_378493_ID=g69819	66.4911	3.92228	3.93461e-10	0	scaffold338|size1018420|quiver_375793_378493_ID=g69819	WRKY1btranscriptionfactor[Medicagotruncatula]	XP_003610463.1	Medtr4g132430.1
scaffold24|size1168646|quiver_1040239_1044335_ID=g53355	415.378	3.92182	4.46991e-24	0	scaffold24|size1168646|quiver_1040239_1044335_ID=g53355	pirin-likeplantprotein[Medicagotruncatula]	XP_003617678.1	Medtr5g094250.1
scaffold2|size3323527|quiver_453727_454889_ID=g112178	113.477	3.9185	3.45855e-08	1e-40	scaffold2|size3323527|quiver_453727_454889_ID=g112178	heavymetaltransport/detoxificationsuperfamilyprotein[Medicagotruncatula]	XP_013447106.1	Medtr8g098915.2
scaffold28|size2584658|quiver_85026_88342_ID=g43143	692.707	3.91551	2.87941e-14	0	scaffold28|size2584658|quiver_85026_88342_ID=g43143	LRRreceptor-likekinasefamilyprotein[Medicagotruncatula]	XP_013469509.1	Medtr1g096270.1
scaffold278|size607042|quiver_3243_5361_ID=g58970	149.319	3.91261	4.19192e-10	7e-35	scaffold278|size607042|quiver_3243_5361_ID=g58970	hypotheticalproteinMTR_7g105270[Medicagotruncatula]	XP_013450130.1	Medtr7g105270.1
scaffold1267|size334922|quiver_215086_218622_ID=g151932	1976.66	3.91114	2.7998e-19	0	scaffold1267|size334922|quiver_215086_218622_ID=g151932	calmodulin-bindingfamilyprotein[Medicagotruncatula]	XP_003595227.1	Medtr2g039910.1
scaffold2141|size132439|quiver_1_5998_ID=g42789	3528.75	3.90908	4.16255e-23	0	scaffold2141|size132439|quiver_1_5998_ID=g42789	diseaseresistanceprotein(TIR-NBS-LRRclass),putative[Medicagotruncatula]	XP_013455356.1	Medtr4g036080.1
scaffold270|size616230|quiver_521352_527960_ID=g80424	403.434	3.90621	7.2563e-20	2e-41	scaffold270|size616230|quiver_521352_527960_ID=g80424	diseaseresistanceprotein(TIR-NBS-LRRclass),putative[Medicagotruncatula]	XP_013452697.1	Medtr6g472230.1
scaffold153|size1311931|quiver_934288_936358_ID=g51096	576.921	3.90563	3.91506e-20	0	scaffold153|size1311931|quiver_934288_936358_ID=g51096	eukaryoticaspartylproteasefamilyprotein[Medicagotruncatula]	XP_003617399.2	Medtr5g091130.1
scaffold51|size1195182|quiver_413472_415284_ID=g150417	396.075	3.90165	4.34517e-19	0	scaffold51|size1195182|quiver_413472_415284_ID=g150417	P-loopnucleosidetriphosphatehydrolasesuperfamilyprotein[Medicagotruncatula]	XP_003602311.2	Medtr3g092060.1
scaffold1110|size281724|quiver_21536_29849_ID=g60045	57.8795	3.89769	7.73345e-10	0	scaffold1110|size281724|quiver_21536_29849_ID=g60045	E3ubiquitin-proteinligaseLIN-likeprotein,putative[Medicagotruncatula]	XP_013469258.1	Medtr1g090320.2
scaffold3589|size31324|quiver_15329_16231_ID=g106518	393.442	3.89122	7.87101e-14	4e-92	scaffold3589|size31324|quiver_15329_16231_ID=g106518	anaphase-promotingcomplexsubunit11RING-H2fingerprotein[Medicagotruncatula]	XP_013465196.1	Medtr2g090950.1
scaffold1350|size315764|quiver_139296_140991_ID=g103011	792.567	3.89116	1.16128e-15	0	scaffold1350|size315764|quiver_139296_140991_ID=g103011	chalconeandstilbenesynthasefamilyprotein[Medicagotruncatula]	XP_003601648.1	Medtr3g083920.1
scaffold389|size1419034|quiver_1394505_1396396_ID=g104891	81.3308	3.89024	1.28275e-07	0	scaffold389|size1419034|quiver_1394505_1396396_ID=g104891	cytochromeP450familyprotein[Medicagotruncatula]	XP_013469836.1	Medtr1g103680.1
scaffold1161|size408587|quiver_177326_182094_ID=g95114	127.704	3.89006	2.64195e-08	2e-35	scaffold1161|size408587|quiver_177326_182094_ID=g95114	SPFHdomain/band7familyprotein[Medicagotruncatula]	XP_003602418.2	Medtr3g093120.1
scaffold1107|size460615|quiver_413556_414316_ID=g68030	1828.76	3.88799	9.38243e-24	3e-113	scaffold1107|size460615|quiver_413556_414316_ID=g68030	diseaseresistanceresponseprotein[Medicagotruncatula]	XP_003625315.1	Medtr7g093820.1
scaffold1422|size626626|quiver_386280_389940_ID=g81646	59.4372	3.88563	8.01448e-11	0	scaffold1422|size626626|quiver_386280_389940_ID=g81646	verticilliumwiltdiseaseresistanceprotein[Medicagotruncatula]	XP_013454874.1	Medtr4g017720.1
scaffold1438|size220064|quiver_121256_125576_ID=g39354	128.928	3.88554	7.39203e-12	0	scaffold1438|size220064|quiver_121256_125576_ID=g39354	glycosidehydrolasefamily5protein[Medicagotruncatula]	XP_003598253.1	Medtr3g009020.1
scaffold568|size903652|quiver_90533_96361_ID=g138582	160.592	3.88531	1.19196e-16	0	scaffold568|size903652|quiver_90533_96361_ID=g138582	calmodulin-bindingfamilyprotein[Medicagotruncatula]	XP_013444374.1	Medtr8g017580.1
scaffold1097|size308727|quiver_136626_139552_ID=g95072	123.253	3.88373	9.56467e-10	0	scaffold1097|size308727|quiver_136626_139552_ID=g95072	MATEeffluxfamilyprotein[Medicagotruncatula]	XP_003611148.1	Medtr5g010830.1
scaffold246|size1275669|quiver_689626_692468_ID=g143402	81.0628	3.88299	1.86895e-12	0	scaffold246|size1275669|quiver_689626_692468_ID=g143402	COP1-interactiveprotein,putative[Medicagotruncatula]	XP_013465253.1	Medtr2g091315.1
scaffold346|size2037323|quiver_1601697_1603055_ID=g49092	6939.69	3.88201	1.83747e-17	0	scaffold346|size2037323|quiver_1601697_1603055_ID=g49092	aldo/ketoreductasefamilyoxidoreductase[Medicagotruncatula]	XP_003618003.1	Medtr5g097900.1
scaffold1383|size590766|quiver_506049_508092_ID=g17072	55.2344	3.8808	6.31364e-08	0	scaffold1383|size590766|quiver_506049_508092_ID=g17072	chalconeandstilbenesynthasefamilyprotein[Medicagotruncatula]	XP_003592044.1	Medtr1g098140.1
scaffold946|size351131|quiver_100886_106164_ID=g153808	524.214	3.88044	8.54817e-15	0	scaffold946|size351131|quiver_100886_106164_ID=g153808	phosphate-responsive1familyprotein[Medicagotruncatula]	XP_003615142.2	Medtr5g064340.1
scaffold210|size791895|quiver_316040_316943_ID=g69644	171.682	3.87137	6.86466e-12	8e-155	scaffold210|size791895|quiver_316040_316943_ID=g69644	DUF4228domainprotein[Medicagotruncatula]	XP_003617275.1	Medtr5g089820.1
scaffold4939|size42685|quiver_34666_39276_ID=g90227	72.9104	3.86993	1.01911e-08	0	scaffold4939|size42685|quiver_34666_39276_ID=g90227	verticilliumwiltresistance-likeprotein[Medicagotruncatula]	XP_013454868.1	Medtr4g017640.1
scaffold5|size2322722|quiver_660904_663148_ID=g103847	886.997	3.86776	3.3227e-24	0	scaffold5|size2322722|quiver_660904_663148_ID=g103847	dihydroflavonol4-reductase-likeprotein[Medicagotruncatula]	XP_003623704.1	Medtr7g074710.1
scaffold215|size946198|quiver_372572_382418_ID=g56227	814.484	3.86734	0.0312294	7e-69	scaffold215|size946198|quiver_372572_382418_ID=g56227	Pol-likepolyprotein/retrotransposon,putative[Medicagotruncatula]	XP_013459705.1	Medtr3g451840.1
scaffold739|size378412|quiver_367870_371886_ID=g26204	1287.93	3.86694	1.01903e-12	0	scaffold739|size378412|quiver_367870_371886_ID=g26204	anthocyanin5-aromaticacyltransferase[Medicagotruncatula]	XP_013447578.1	Medtr7g013850.1
scaffold140|size833411|quiver_455954_457818_ID=g85258	545.472	3.86689	2.17368e-16	0	scaffold140|size833411|quiver_455954_457818_ID=g85258	inactivepoly[ADP-ribose]polymeraseSRO4[Medicagotruncatula]	XP_013457812.1	Medtr4g105740.2
scaffold114|size852252|quiver_827650_831886_ID=g152909	265.832	3.86626	7.30048e-17	5e-32	scaffold114|size852252|quiver_827650_831886_ID=g152909	SPFHdomain/band7familyprotein[Medicagotruncatula]	XP_003602418.2	Medtr3g093120.1
scaffold2551|size161479|quiver_349_2011_ID=g142622	214.176	3.8641	4.23216e-17	0	scaffold2551|size161479|quiver_349_2011_ID=g142622	UDP-glucosyltransferasefamilyprotein[Medicagotruncatula]	XP_003622634.2	Medtr0184s0040.1
scaffold1601|size197255|quiver_138416_149084_ID=g117329	104.189	3.86138	0.0202582	0	scaffold1601|size197255|quiver_138416_149084_ID=g117329	endonuclease/exonuclease/phosphatasefamilyprotein[Medicagotruncatula]	XP_013454971.1	Medtr4g020630.1
scaffold523|size604166|quiver_478653_481426_ID=g88616	454.207	3.86008	8.06216e-17	0	scaffold523|size604166|quiver_478653_481426_ID=g88616	calmodulin-bindingfamilyprotein[Medicagotruncatula]	XP_013458471.1	Medtr4g126020.1
scaffold546|size1408613|quiver_977810_980066_ID=g28794	85.656	3.85951	1.49696e-10	0	scaffold546|size1408613|quiver_977810_980066_ID=g28794	exocystsubunitexo70familyprotein[Medicagotruncatula]	XP_003615884.1	Medtr5g073460.1
scaffold732|size380453|quiver_77156_78031_ID=g44414	429.856	3.85667	7.71481e-15	7e-86	scaffold732|size380453|quiver_77156_78031_ID=g44414	anaphase-promotingcomplexsubunit11RING-H2fingerprotein[Medicagotruncatula]	XP_013465196.1	Medtr2g090950.1
scaffold325|size1323470|quiver_637222_639872_ID=g104616	606.984	3.85527	4.96799e-15	5e-45	scaffold325|size1323470|quiver_637222_639872_ID=g104616	hypoxia-responsivefamilyprotein[Medicagotruncatula]	XP_003591157.1	Medtr1g083420.1
scaffold471|size872719|quiver_547642_548826_ID=g56656	312.543	3.85482	5.95288e-17	0	scaffold471|size872719|quiver_547642_548826_ID=g56656	phosphoglycerate/bisphosphoglyceratemutasefamilyprotein[Medicagotruncatula]	XP_003591056.1	Medtr1g082360.1
scaffold993|size308482|quiver_109718_113221_ID=g31691	213.712	3.85401	2.08314e-09	5e-83	scaffold993|size308482|quiver_109718_113221_ID=g31691	Avr9/Cf-9rapidlyelicitedprotein[Medicagotruncatula]	XP_003627008.2	Medtr8g014010.1
scaffold816|size576350|quiver_489712_491419_ID=g158866	100.45	3.85341	2.46199e-09	0	scaffold816|size576350|quiver_489712_491419_ID=g158866	UDP-glucosyltransferasefamilyprotein[Medicagotruncatula]	XP_003589194.2	Medtr1g019510.1
scaffold1275|size394194|quiver_338975_341546_ID=g131841	98.2206	3.85325	3.51679e-11	7e-126	scaffold1275|size394194|quiver_338975_341546_ID=g131841	lectinreceptorkinase[Medicagotruncatula]	XP_003612439.2	Medtr0015s0030.1
scaffold238|size1320973|quiver_468922_472145_ID=g163006	237.663	3.85116	6.10251e-10	0	scaffold238|size1320973|quiver_468922_472145_ID=g163006	wallassociatedkinase-likeprotein[Medicagotruncatula]	XP_003592617.2	Medtr1g110180.1
scaffold513|size465068|quiver_448881_449679_ID=g116290	249.235	3.84795	6.24876e-13	3e-90	scaffold513|size465068|quiver_448881_449679_ID=g116290	diseaseresistanceprotein(TIR-NBS-LRRclass)[Medicagotruncatula]	XP_013445805.1	Medtr8g469140.1
scaffold481|size1487553|quiver_898199_901797_ID=g31106	240.625	3.84217	3.57593e-13	0	scaffold481|size1487553|quiver_898199_901797_ID=g31106	diseaseresistanceprotein(TIR-NBS-LRRclass)[Medicagotruncatula]	XP_003620041.2	Medtr6g074620.1
scaffold1111|size941470|quiver_519139_523242_ID=g57431	511.042	3.83901	5.66158e-08	4e-35	scaffold1111|size941470|quiver_519139_523242_ID=g57431	SPFHdomain/band7familyprotein[Medicagotruncatula]	XP_003602418.2	Medtr6g472230.1
scaffold481|size1487553|quiver_871951_873286_ID=g31103	109.084	3.83871	3.77182e-12	2e-83	scaffold481|size1487553|quiver_871951_873286_ID=g31103	NB-ARCdomainprotein[Medicagotruncatula]	XP_013452738.1	Medtr6g071925.1
scaffold281|size1683876|quiver_85496_87373_ID=g51254	105.553	3.83798	7.01525e-09	0	scaffold281|size1683876|quiver_85496_87373_ID=g51254	FAD-bindingberberinefamilyprotein[Medicagotruncatula]	XP_013463042.1	Medtr2g031590.1
scaffold28|size2584658|quiver_1110899_1112881_ID=g43289	643.115	3.83769	1.24744e-13	0	scaffold28|size2584658|quiver_1110899_1112881_ID=g43289	12-oxophytodienoatereductase-likeprotein[Medicagotruncatula]	XP_003610759.1	Medtr5g006710.1
scaffold750|size701064|quiver_298125_300233_ID=g163782	62.1781	3.83653	0.0116875	0	scaffold750|size701064|quiver_298125_300233_ID=g163782	Gag-Polpolyprotein/retrotransposon,putative[Medicagotruncatula]	XP_013448623.1	Medtr7g056297.1
scaffold4051|size26861|quiver_24268_26811_ID=g68970	350.636	3.82926	0.0117349	0	scaffold4051|size26861|quiver_24268_26811_ID=g68970	isoflavone-7-O-methyltransferase[Medicagotruncatula]	XP_013455259.1	Medtr4g033200.1
scaffold650|size996100|quiver_651552_654918_ID=g91570	50.8013	3.82919	7.2788e-07	0	scaffold650|size996100|quiver_651552_654918_ID=g91570	diseaseresistanceprotein(CC-NBS-LRRclass)familyprotein[Medicagotruncatula]	XP_003598409.1	Medtr3g011280.1
scaffold1901|size200408|quiver_188211_192878_ID=g2295	428.109	3.82777	1.75968e-07	4e-37	scaffold1901|size200408|quiver_188211_192878_ID=g2295	SPFHdomain/band7familyprotein[Medicagotruncatula]	XP_003602418.2	Medtr3g093120.1
scaffold310|size581507|quiver_304071_307828_ID=g143508	794.669	3.82192	9.29143e-18	4e-57	scaffold310|size581507|quiver_304071_307828_ID=g143508	heavymetaltransport/detoxificationsuperfamilyprotein[Medicagotruncatula]	XP_003592191.1	Medtr1g099800.1
scaffold718|size384403|quiver_185131_187072_ID=g80962	6430.61	3.82118	4.36077e-16	0	scaffold718|size384403|quiver_185131_187072_ID=g80962	1-aminocyclopropane-1-carboxylateoxidase[Medicagotruncatula]	XP_003616884.1	Medtr5g085330.1
scaffold1855|size162546|quiver_38196_39279_ID=g122429	92.9622	3.82062	0.00779411	3e-144	scaffold1855|size162546|quiver_38196_39279_ID=g122429	ethylene-responsivetranscriptionfactorERF017-likeprotein[Medicagotruncatula]	XP_013463568.1	Medtr2g043050.1
scaffold1127|size571566|quiver_260121_260705_ID=g16838	204.669	3.81991	1.37747e-09	2e-62	scaffold1127|size571566|quiver_260121_260705_ID=g16838	EFhandcalcium-bindingfamilyprotein[Medicagotruncatula]	XP_003618823.1	Medtr6g023460.1
scaffold537|size1024714|quiver_418245_423087_ID=g51759	71.5452	3.81921	3.02815e-08	3e-74	scaffold537|size1024714|quiver_418245_423087_ID=g51759	transmembraneprotein,putative[Medicagotruncatula]	XP_003615581.1	Medtr5g069750.1
scaffold123|size834866|quiver_453074_454240_ID=g130409	103.603	3.81804	9.09478e-12	0	scaffold123|size834866|quiver_453074_454240_ID=g130409	glucanendo-1,3-beta-glucosidase[Medicagotruncatula]	XP_013456593.1	Medtr4g076255.1
scaffold2439|size102334|quiver_3455_9501_ID=g101116	59.1135	3.8174	7.42115e-07	0	scaffold2439|size102334|quiver_3455_9501_ID=g101116	glycyl-tRNAsynthetase/glycine-tRNAligase[Medicagotruncatula]	XP_013458792.1	Medtr3g006730.2
scaffold516|size655217|quiver_243779_247883_ID=g107974	359.403	3.80755	5.06863e-08	2e-163	scaffold516|size655217|quiver_243779_247883_ID=g107974	transmembraneprotein,putative[Medicagotruncatula]	XP_003616942.1	Medtr5g085980.1
scaffold41|size1714948|quiver_1150918_1155372_ID=g9946	161.18	3.80614	2.29496e-10	3e-36	scaffold41|size1714948|quiver_1150918_1155372_ID=g9946	diseaseresistanceprotein(TIR-NBS-LRRclass),putative[Medicagotruncatula]	XP_013452697.1	Medtr6g472230.1
scaffold1|size3002192|quiver_2307968_2308912_ID=g115253	97.5381	3.804	2.40113e-11	2e-97	scaffold1|size3002192|quiver_2307968_2308912_ID=g115253	DUF4228domainprotein[Medicagotruncatula]	XP_003625959.2	Medtr7g109420.1
scaffold1693|size290784|quiver_18796_25236_ID=g42592	526.53	3.80279	1.00688e-06	3e-37	scaffold1693|size290784|quiver_18796_25236_ID=g42592	hypotheticalproteinMTR_4g055800[Medicagotruncatula]	XP_003606295.2	Medtr4g055800.1
scaffold93|size2103958|quiver_1920165_1920914_ID=g40490	59.2828	3.79969	2.30866e-07	3e-42	scaffold93|size2103958|quiver_1920165_1920914_ID=g40490	hypotheticalproteinMTR_8g092580[Medicagotruncatula]	XP_003630173.1	Medtr8g092580.1
scaffold112|size856825|quiver_399542_401417_ID=g157725	125.742	3.79633	6.59805e-09	0	scaffold112|size856825|quiver_399542_401417_ID=g157725	FAD-bindingberberinefamilyprotein[Medicagotruncatula]	XP_013463042.1	Medtr2g031590.1
scaffold2427|size223305|quiver_221149_223139_ID=g132331	91.3133	3.78947	1.27803e-09	2e-27	scaffold2427|size223305|quiver_221149_223139_ID=g132331	diseaseresistanceprotein(TIR-NBS-LRRclass),putative[Medicagotruncatula]	XP_013452697.1	Medtr6g472230.1
scaffold247|size1158704|quiver_242792_246263_ID=g140763	1431.69	3.78512	1.01084e-21	1e-107	scaffold247|size1158704|quiver_242792_246263_ID=g140763	WRKYfamilytranscriptionfactor[Medicagotruncatula]	XP_003594714.2	Medtr2g033820.1
scaffold117|size1431526|quiver_201421_206525_ID=g145675	5152.82	3.78499	2.6154e-23	0	scaffold117|size1431526|quiver_201421_206525_ID=g145675	sucrase/ferredoxinfamilyprotein[Medicagotruncatula]	XP_013450758.1	Medtr6g004780.1
scaffold313|size1199067|quiver_302138_304067_ID=g135518	78.7816	3.78402	0.0349845	4e-28	scaffold313|size1199067|quiver_302138_304067_ID=g135518	hypotheticalproteinMTR_3g082420[Medicagotruncatula]	XP_003601504.1	Medtr3g082420.2
scaffold142|size1573412|quiver_831860_833345_ID=g80096	3444.4	3.78316	1.58294e-24	1e-110	scaffold142|size1573412|quiver_831860_833345_ID=g80096	disease-resistanceresponseprotein[Medicagotruncatula]	XP_003594836.1	Medtr2g035170.1
scaffold64|size1467285|quiver_194878_196440_ID=g117905	965.024	3.78297	1.25922e-13	4e-79	scaffold64|size1467285|quiver_194878_196440_ID=g117905	hypotheticalproteinMTR_3g088815[Medicagotruncatula]	XP_013461345.1	Medtr3g088815.1
scaffold727|size471678|quiver_428846_431119_ID=g57089	499.495	3.78192	1.49434e-14	0	scaffold727|size471678|quiver_428846_431119_ID=g57089	prohibitincomplexprotein[Medicagotruncatula]	XP_003628253.2	Medtr8g046300.1
scaffold642|size411076|quiver_201033_211895_ID=g113607	654.935	3.78184	1.42954e-15	5e-132	scaffold642|size411076|quiver_201033_211895_ID=g113607	peroxidasefamilyprotein[Medicagotruncatula]	XP_013452025.1	Medtr6g043240.1
scaffold777|size501368|quiver_115449_119501_ID=g94646	431.039	3.77832	4.27552e-21	0	scaffold777|size501368|quiver_115449_119501_ID=g94646	diseaseresistanceprotein(TIR-NBS-LRRclass)[Medicagotruncatula]	XP_013455767.1	Medtr4g051698.1
scaffold504|size952574|quiver_607098_608988_ID=g138531	112.512	3.77818	6.55763e-06	0	scaffold504|size952574|quiver_607098_608988_ID=g138531	transmembraneprotein,putative[Medicagotruncatula]	XP_003607773.1	Medtr4g082590.1
scaffold752|size586979|quiver_295604_300258_ID=g158760	133.684	3.77569	7.42875e-15	0	scaffold752|size586979|quiver_295604_300258_ID=g158760	phosphatase2Cfamilyprotein[Medicagotruncatula]	XP_013467041.1	Medtr1g041475.1
scaffold599|size1537873|quiver_968789_976821_ID=g56889	96.2297	3.77413	1.0637e-12	0	scaffold599|size1537873|quiver_968789_976821_ID=g56889	S-locuslectinkinasefamilyprotein[Medicagotruncatula]	XP_013445633.1	Medtr8g465990.1
scaffold291|size1010080|quiver_315483_317069_ID=g25553	1881.27	3.77068	5.29627e-16	7e-150	scaffold291|size1010080|quiver_315483_317069_ID=g25553	integrase-typeDNA-bindingsuperfamilyprotein[Medicagotruncatula]	XP_003616051.1	Medtr5g075570.1
scaffold1084|size361903|quiver_101816_105064_ID=g129217	125.561	3.76966	2.78331e-15	2e-178	scaffold1084|size361903|quiver_101816_105064_ID=g129217	electrontransportSCO1/SenCfamilyprotein,putative[Medicagotruncatula]	XP_013446822.1	Medtr8g090295.1
scaffold2441|size314839|quiver_74541_78111_ID=g95774	435.234	3.76616	1.67165e-20	0	scaffold2441|size314839|quiver_74541_78111_ID=g95774	ARMrepeatCCCH-typezincfingerprotein[Medicagotruncatula]	XP_003615688.2	Medtr5g071070.1
scaffold310|size581507|quiver_29546_30681_ID=g143473	1122.25	3.76454	6.14706e-23	0	scaffold310|size581507|quiver_29546_30681_ID=g143473	chitinase[Medicagotruncatula]	XP_003592154.1	Medtr1g099310.1
scaffold477|size812812|quiver_602275_603274_ID=g41231	383.253	3.76452	3.77529e-13	0.23	scaffold477|size812812|quiver_602275_603274_ID=g41231	glycosylhydrolasefamily47protein[Medicagotruncatula]	XP_003608915.1	Medtr4g106370.1
scaffold4016|size21673|quiver_18163_19401_ID=g160129	113.494	3.76369	0.0283623	8e-153	scaffold4016|size21673|quiver_18163_19401_ID=g160129	matrixmetalloproteinase[Medicagotruncatula]	XP_003613416.2	Medtr5g036410.1
scaffold2592|size90062|quiver_61056_62344_ID=g34890	79.3293	3.7635	8.11771e-07	2e-139	scaffold2592|size90062|quiver_61056_62344_ID=g34890	F-boxSKIP23-likeprotein[Medicagotruncatula]	XP_003599164.1	Medtr3g029650.1
scaffold385|size897040|quiver_190112_194030_ID=g116065	275.038	3.76088	8.83818e-18	0	scaffold385|size897040|quiver_190112_194030_ID=g116065	L-typelectin-domainreceptorkinaseIV.2-likeprotein[Medicagotruncatula]	XP_013448933.1	Medtr7g062990.1
scaffold1773|size267203|quiver_125664_135091_ID=g2218	60.0681	3.75869	7.19001e-06	0	scaffold1773|size267203|quiver_125664_135091_ID=g2218	galactinol-raffinosegalactosyltransferase[Medicagotruncatula]	XP_013467545.1	Medtr1g052515.1
scaffold221|size1348323|quiver_969632_972949_ID=g40775	98.1784	3.75858	8.41326e-11	2e-111	scaffold221|size1348323|quiver_969632_972949_ID=g40775	GRAMdomainprotein/ABA-responsive-likeprotein[Medicagotruncatula]	XP_013447269.1	Medtr8g100065.2
scaffold73|size1194009|quiver_465516_466528_ID=g93217	1591.43	3.75556	1.34836e-12	3e-107	scaffold73|size1194009|quiver_465516_466528_ID=g93217	pathogenesis-relatedproteinbetVIfamilyprotein[Medicagotruncatula]	XP_013451645.1	Medtr6g033450.1
scaffold859|size579464|quiver_386433_387574_ID=g46939	504.451	3.75543	4.51208e-14	1e-167	scaffold859|size579464|quiver_386433_387574_ID=g46939	DUF241domainprotein[Medicagotruncatula]	XP_003629203.1	Medtr8g074530.1
scaffold1485|size220325|quiver_70386_71520_ID=g84177	886.423	3.75261	1.87748e-19	0	scaffold1485|size220325|quiver_70386_71520_ID=g84177	chitinase[Medicagotruncatula]	XP_003592154.1	Medtr1g099310.1
scaffold4464|size16756|quiver_12006_16680_ID=g160145	1787.48	3.75255	5.0702e-20	2e-31	scaffold4464|size16756|quiver_12006_16680_ID=g160145	hypotheticalproteinMTR_1g035240[Medicagotruncatula]	XP_003589698.1	Medtr0055s0090.1
scaffold577|size828247|quiver_538454_540440_ID=g116382	2631.12	3.74945	3.257e-18	5.1	scaffold577|size828247|quiver_538454_540440_ID=g116382	calcium-dependentkinasefamilyprotein[Medicagotruncatula]	XP_013466198.1	Medtr1g099150.1
scaffold2040|size440868|quiver_43366_59520_ID=g139806	101.111	3.74404	3.12882e-10	0	scaffold2040|size440868|quiver_43366_59520_ID=g139806	S-locuslectinkinasefamilyprotein[Medicagotruncatula]	XP_003596523.1	Medtr2g081470.1
scaffold1378|size415247|quiver_206463_218533_ID=g29485	322.131	3.74342	9.14004e-10	0	scaffold1378|size415247|quiver_206463_218533_ID=g29485	LRRreceptor-likekinaseplant[Medicagotruncatula]	XP_013453219.1	Medtr6g090615.1
scaffold399|size1034464|quiver_269538_273888_ID=g77850	431.299	3.74222	5.18811e-17	0	scaffold399|size1034464|quiver_269538_273888_ID=g77850	MACPFdomainprotein[Medicagotruncatula]	XP_003601744.2	Medtr3g084930.1
scaffold1260|size473175|quiver_336050_337743_ID=g4330	284.776	3.74206	4.66604e-16	1e-167	scaffold1260|size473175|quiver_336050_337743_ID=g4330	mybtranscriptionfactor[Medicagotruncatula]	XP_013444592.1	Medtr8g027345.1
scaffold1153|size272749|quiver_15996_17451_ID=g116961	54.8641	3.74164	1.59072e-08	2e-130	scaffold1153|size272749|quiver_15996_17451_ID=g116961	homeoboxassociatedleucinezipperprotein[Medicagotruncatula]	XP_003610006.1	Medtr4g126900.1
scaffold466|size806206|quiver_421193_422823_ID=g70025	692.54	3.73775	1.30684e-07	0	scaffold466|size806206|quiver_421193_422823_ID=g70025	anthocyanin5-aromaticacyltransferase[Medicagotruncatula]	XP_013447578.1	Medtr7g013850.1
scaffold800|size868309|quiver_351157_363224_ID=g33940	554.034	3.73717	2.56866e-18	0	scaffold800|size868309|quiver_351157_363224_ID=g33940	PHDzincfingerprotein[Medicagotruncatula]	XP_013460282.1	Medtr3g464550.1
scaffold1921|size155487|quiver_13721_15211_ID=g117490	242.93	3.73649	2.81585e-07	2e-45	scaffold1921|size155487|quiver_13721_15211_ID=g117490	heavymetal-associateddomainprotein[Medicagotruncatula]	XP_013452257.1	Medtr6g049280.1
scaffold2566|size183888|quiver_44132_53501_ID=g103530	170.083	3.73411	5.28494e-07	0	scaffold2566|size183888|quiver_44132_53501_ID=g103530	(E)-nerolidol/(E,E)-geranyllinaloolsynthase[Medicagotruncatula]	XP_003593502.1	Medtr2g012870.1
scaffold327|size567524|quiver_519265_519917_ID=g99360	100.578	3.72844	1.06769e-08	1e-65	scaffold327|size567524|quiver_519265_519917_ID=g99360	VQmotifprotein[Medicagotruncatula]	XP_003593918.1	Medtr2g019320.1
scaffold632|size414443|quiver_315457_320116_ID=g138732	56.0248	3.725	5.44241e-09	2e-133	scaffold632|size414443|quiver_315457_320116_ID=g138732	trihelixtranscriptionfactorGT-3a-likeprotein[Medicagotruncatula]	XP_003604663.1	Medtr4g015680.1
scaffold1764|size309867|quiver_28760_29881_ID=g24424	2107.83	3.72471	7.68611e-19	0	scaffold1764|size309867|quiver_28760_29881_ID=g24424	phosphate-responsive1familyprotein[Medicagotruncatula]	XP_013460924.1	Medtr3g074860.1
scaffold82|size1448041|quiver_509050_510507_ID=g69359	111.257	3.71128	7.69342e-08	3e-53	scaffold82|size1448041|quiver_509050_510507_ID=g69359	pathogenesis-relatedthaumatinfamilyprotein[Medicagotruncatula]	XP_013447002.1	Medtr8g096920.1
scaffold108|size1250483|quiver_206116_208323_ID=g2894	204.798	3.71121	7.66353e-16	9e-120	scaffold108|size1250483|quiver_206116_208323_ID=g2894	maternaleffectembryoarrestprotein,putative[Medicagotruncatula]	XP_003608052.1	Medtr4g087160.1
scaffold6587|size2189|quiver_1_2040_ID=g132565	589.015	3.70945	7.31849e-17	5e-07	scaffold6587|size2189|quiver_1_2040_ID=g132565	hypotheticalproteinMTR_7g031847[Medicagotruncatula]	XP_013448061.1	Medtr0055s0050.1
scaffold958|size576136|quiver_564091_565676_ID=g124365	1915.38	3.70718	2.14713e-16	7e-150	scaffold958|size576136|quiver_564091_565676_ID=g124365	integrase-typeDNA-bindingsuperfamilyprotein[Medicagotruncatula]	XP_003616051.1	Medtr5g075570.1
scaffold646|size636037|quiver_288517_297278_ID=g102473	220.791	3.70111	8.27896e-12	0	scaffold646|size636037|quiver_288517_297278_ID=g102473	ABCtransporterAfamilyprotein[Medicagotruncatula]	XP_013459378.1	Medtr3g437870.1
scaffold1987|size301691|quiver_291659_295530_ID=g111765	126.095	3.69815	1.27149e-12	0	scaffold1987|size301691|quiver_291659_295530_ID=g111765	Serine/Threoninekinasestpk-Vprotein[Medicagotruncatula]	XP_013468209.1	Medtr1g064630.1
scaffold1116|size501906|quiver_71516_72171_ID=g44752	51.0401	3.6968	1.79643e-07	8e-77	scaffold1116|size501906|quiver_71516_72171_ID=g44752	calcium-bindingEF-handprotein[Medicagotruncatula]	XP_013445649.1	Medtr8g466250.1
scaffold736|size566869|quiver_94932_96471_ID=g33835	239.116	3.69622	8.36097e-10	2e-140	scaffold736|size566869|quiver_94932_96471_ID=g33835	BAGdomainprotein[Medicagotruncatula]	XP_003621780.1	Medtr7g022790.1
scaffold1884|size193708|quiver_43286_48224_ID=g45260	276.325	3.69579	2.52909e-14	0	scaffold1884|size193708|quiver_43286_48224_ID=g45260	NB-ARCdomainprotein[Medicagotruncatula]	XP_013455758.1	Medtr4g051662.1
scaffold317|size1308508|quiver_943308_947274_ID=g125992	561.725	3.69546	1.18835e-08	1e-108	scaffold317|size1308508|quiver_943308_947274_ID=g125992	EFhandcalcium-bindingfamilyprotein[Medicagotruncatula]	XP_003623666.1	Medtr7g074240.1
scaffold493|size1337387|quiver_625842_630630_ID=g959	538.305	3.6951	1.0082e-18	0	scaffold493|size1337387|quiver_625842_630630_ID=g959	NAD(P)HdehydrogenaseB2[Medicagotruncatula]	XP_013462476.1	Medtr2g011730.1
scaffold2378|size108492|quiver_1_2381_ID=g92718	632.521	3.69508	3.64366e-21	0	scaffold2378|size108492|quiver_1_2381_ID=g92718	L-typelectin-domainreceptorkinaseIV.2-likeprotein[Medicagotruncatula]	XP_013448930.1	Medtr7g062950.1
scaffold5970|size5162|quiver_1_5162_ID=g71663	2029.34	3.695	1.06058e-16	9e-07	scaffold5970|size5162|quiver_1_5162_ID=g71663	hypotheticalproteinMTR_7g031847[Medicagotruncatula]	XP_013448061.1	Medtr0055s0050.1
scaffold310|size581507|quiver_315690_320588_ID=g143509	1717.63	3.69226	7.97173e-18	2e-69	scaffold310|size581507|quiver_315690_320588_ID=g143509	heavymetaltransport/detoxificationsuperfamilyprotein[Medicagotruncatula]	XP_003592192.1	Medtr1g099810.1
scaffold1065|size527649|quiver_203493_205387_ID=g11165	502.324	3.68882	4.31799e-23	0	scaffold1065|size527649|quiver_203493_205387_ID=g11165	glucanendo-1,3-beta-glucosidase[Medicagotruncatula]	XP_003594774.1	Medtr2g034470.1
scaffold205|size827001|quiver_215510_221009_ID=g82859	532.885	3.68665	3.0674e-16	1e-142	scaffold205|size827001|quiver_215510_221009_ID=g82859	zincfinger,C3HC4type(RINGfinger)protein[Medicagotruncatula]	XP_013446753.1	Medtr8g089880.1
scaffold1331|size695856|quiver_664614_665752_ID=g152025	248.536	3.68608	6.54164e-06	1e-147	scaffold1331|size695856|quiver_664614_665752_ID=g152025	tubbyC2protein[Medicagotruncatula]	XP_003627442.1	Medtr8g023060.1
scaffold223|size819255|quiver_271678_279882_ID=g35794	70.9616	3.68479	1.09029e-10	0	scaffold223|size819255|quiver_271678_279882_ID=g35794	E3ubiquitin-proteinligaseLIN-likeprotein,putative[Medicagotruncatula]	XP_003591660.1	Medtr1g090320.2
scaffold252|size637385|quiver_242944_247849_ID=g128255	99.8191	3.68464	2.12103e-12	1e-53	scaffold252|size637385|quiver_242944_247849_ID=g128255	hypotheticalproteinMTR_5g020110[Medicagotruncatula]	XP_003611992.1	Medtr5g020110.1
scaffold5|size2322722|quiver_415175_418415_ID=g103819	791.078	3.68269	8.63163e-08	3e-109	scaffold5|size2322722|quiver_415175_418415_ID=g103819	EFhandcalcium-bindingfamilyprotein[Medicagotruncatula]	XP_003623666.1	Medtr7g074240.1
scaffold402|size515575|quiver_394413_395633_ID=g69943	369.316	3.67975	1.53498e-06	8e-142	scaffold402|size515575|quiver_394413_395633_ID=g69943	helixloophelixDNA-bindingdomainprotein[Medicagotruncatula]	XP_003607469.1	Medtr4g078350.1
scaffold238|size1320973|quiver_641619_642973_ID=g163025	240.311	3.67909	9.05779e-18	3e-117	scaffold238|size1320973|quiver_641619_642973_ID=g163025	DUF1639familyprotein[Medicagotruncatula]	XP_003592634.1	Medtr1g110370.1
scaffold8|size1901199|quiver_1365955_1369247_ID=g96233	13914.8	3.67811	9.25912e-24	0	scaffold8|size1901199|quiver_1365955_1369247_ID=g96233	GTP-bindingelongationfactorTufamilyprotein[Medicagotruncatula]	XP_003604587.1	Medtr4g014810.1
scaffold3819|size54045|quiver_42398_46171_ID=g7453	64.6024	3.67773	6.20851e-07	0	scaffold3819|size54045|quiver_42398_46171_ID=g7453	MATEeffluxfamilyprotein[Medicagotruncatula]	XP_003611148.1	Medtr5g010830.1
scaffold123|size834866|quiver_445261_447120_ID=g130407	176.796	3.67651	1.91612e-07	0	scaffold123|size834866|quiver_445261_447120_ID=g130407	glucanendo-1,3-beta-glucosidase[Medicagotruncatula]	XP_003607315.1	Medtr4g076430.1
scaffold378|size819542|quiver_789072_790896_ID=g133283	242.516	3.67534	3.77751e-14	2e-160	scaffold378|size819542|quiver_789072_790896_ID=g133283	60SribosomalproteinL10-2[Medicagotruncatula]	XP_003600557.1	Medtr3g062600.1
scaffold532|size730194|quiver_207253_209087_ID=g64828	1577.97	3.67263	3.70166e-16	0	scaffold532|size730194|quiver_207253_209087_ID=g64828	1-aminocyclopropane-1-carboxylateoxidase[Medicagotruncatula]	XP_003601593.1	Medtr3g083370.1
scaffold2231|size361557|quiver_361980_363094_ID=g142536	613.301	3.67035	0.0471447	2e-14	scaffold2231|size361557|quiver_361980_363094_ID=g142536	F-boxproteininteractiondomainprotein[Medicagotruncatula]	XP_003621560.2	Medtr7g017120.1
scaffold55|size1169985|quiver_601027_603122_ID=g140270	1618.07	3.66874	8.81471e-21	0	scaffold55|size1169985|quiver_601027_603122_ID=g140270	plantphospholipase-likeprotein[Medicagotruncatula]	XP_003604055.2	Medtr3g118020.1
scaffold392|size522713|quiver_370399_371582_ID=g96948	55.43	3.66809	1.75626e-07	6e-104	scaffold392|size522713|quiver_370399_371582_ID=g96948	stress-inducedreceptor-likekinase[Medicagotruncatula]	XP_013466321.1	Medtr1g027830.1
scaffold997|size1133845|quiver_739295_740009_ID=g21631	615.658	3.66471	2.10011e-22	4e-105	scaffold997|size1133845|quiver_739295_740009_ID=g21631	pathogenesis-relatedthaumatinfamilyprotein[Medicagotruncatula]	XP_013447002.1	Medtr8g096920.1
scaffold1553|size825684|quiver_153676_159228_ID=g73430	89.2457	3.65771	6.05348e-09	0	scaffold1553|size825684|quiver_153676_159228_ID=g73430	S-locuslectinkinasefamilyprotein[Medicagotruncatula]	XP_003596523.1	Medtr2g081470.1
scaffold3245|size45929|quiver_31270_31841_ID=g2633	52.6426	3.65531	9.44017e-06	3e-76	scaffold3245|size45929|quiver_31270_31841_ID=g2633	UDP-glucosyltransferasefamilyprotein[Medicagotruncatula]	XP_003621428.2	Medtr7g013240.1
scaffold1741|size489302|quiver_266001_268994_ID=g84366	345.653	3.6552	3.88961e-15	0	scaffold1741|size489302|quiver_266001_268994_ID=g84366	flavonolsynthase/flavanone3-hydroxylase[Medicagotruncatula]	XP_003614574.1	Medtr5g055680.1
scaffold304|size1784410|quiver_290922_295075_ID=g158148	158.904	3.65242	1.18087e-11	0	scaffold304|size1784410|quiver_290922_295075_ID=g158148	receptor-likekinase[Medicagotruncatula]	XP_003594941.1	Medtr2g036490.1
scaffold2032|size142911|quiver_79022_80851_ID=g159803	1293.49	3.65106	8.08169e-14	0	scaffold2032|size142911|quiver_79022_80851_ID=g159803	1-aminocyclopropane-1-carboxylateoxidase[Medicagotruncatula]	XP_003601593.1	Medtr3g083370.1
scaffold82|size1448041|quiver_753030_754031_ID=g69392	79.5453	3.65026	7.92993e-06	0.12	scaffold82|size1448041|quiver_753030_754031_ID=g69392	subtilisin-likeserineendopeptidasefamilyprotein[Medicagotruncatula]	XP_013467261.1	Medtr4g106370.1
scaffold956|size354625|quiver_354046_355823_ID=g129145	116.344	3.64961	4.32684e-06	0	scaffold956|size354625|quiver_354046_355823_ID=g129145	receptor-likekinase[Medicagotruncatula]	XP_013466331.1	Medtr1g027960.1
scaffold332|size1695346|quiver_245468_249243_ID=g85523	63.3977	3.64717	2.83855e-07	0	scaffold332|size1695346|quiver_245468_249243_ID=g85523	MATEeffluxfamilyprotein[Medicagotruncatula]	XP_003611148.1	Medtr5g010830.1
scaffold737|size1076089|quiver_982863_984415_ID=g31521	1248.99	3.64502	1.79476e-22	3e-61	scaffold737|size1076089|quiver_982863_984415_ID=g31521	NADH-ubiquinonereductasecomplex1MLRQsubunit[Medicagotruncatula]	XP_003601829.1	Medtr3g085890.1
scaffold654|size635596|quiver_187289_189027_ID=g80891	96.3311	3.64305	1.10905e-09	0	scaffold654|size635596|quiver_187289_189027_ID=g80891	UDP-glucosyltransferasefamilyprotein[Medicagotruncatula]	XP_003611938.1	Medtr5g019580.1
scaffold22|size1923159|quiver_1644321_1648523_ID=g58594	150.952	3.64302	1.51429e-12	3e-35	scaffold22|size1923159|quiver_1644321_1648523_ID=g58594	SPFHdomain/band7familyprotein[Medicagotruncatula]	XP_003602418.2	Medtr6g472230.1
scaffold90|size995510|quiver_455309_456075_ID=g48374	279.748	3.64274	5.98622e-17	2e-97	scaffold90|size995510|quiver_455309_456075_ID=g48374	pathogenesis-relatedthaumatinfamilyprotein[Medicagotruncatula]	XP_013447002.1	Medtr8g096920.1
scaffold635|size806443|quiver_346322_349420_ID=g131241	80.3667	3.64044	6.35611e-11	0	scaffold635|size806443|quiver_346322_349420_ID=g131241	receptor-likeprotein[Medicagotruncatula]	XP_003606717.2	Medtr4g064760.1
scaffold1563|size281398|quiver_278508_279478_ID=g47449	3457.59	3.63966	8.26465e-16	3e-107	scaffold1563|size281398|quiver_278508_279478_ID=g47449	pathogenesis-relatedproteinbetVIfamilyprotein[Medicagotruncatula]	XP_013451645.1	Medtr6g033450.1
scaffold1780|size286242|quiver_175187_177130_ID=g149867	568.175	3.63722	3.2837e-10	0	scaffold1780|size286242|quiver_175187_177130_ID=g149867	LysM-domainreceptor-likekinase[Medicagotruncatula]	XP_003611890.1	Medtr5g019050.1
scaffold123|size834866|quiver_431812_433020_ID=g130404	166.03	3.63478	3.15891e-13	0	scaffold123|size834866|quiver_431812_433020_ID=g130404	glucanendo-1,3-beta-glucosidase[Medicagotruncatula]	XP_003607319.1	Medtr4g076470.1
scaffold163|size748183|quiver_456808_459783_ID=g25372	10134.3	3.63007	4.51494e-23	0	scaffold163|size748183|quiver_456808_459783_ID=g25372	GTP-bindingelongationfactorTufamilyprotein[Medicagotruncatula]	XP_003604587.1	Medtr4g014810.1
scaffold1862|size267452|quiver_183776_191020_ID=g103286	99.8033	3.62881	2.78324e-09	0	scaffold1862|size267452|quiver_183776_191020_ID=g103286	MAPkinasekinasekinase[Medicagotruncatula]	XP_003615727.2	Medtr5g071560.1
scaffold1850|size310345|quiver_220353_221648_ID=g134424	87.5354	3.62836	2.47775e-06	0	scaffold1850|size310345|quiver_220353_221648_ID=g134424	receptor-likekinase[Medicagotruncatula]	XP_003620428.1	Medtr6g083780.1
scaffold74|size1258999|quiver_561030_563095_ID=g90542	189.672	3.62798	3.41004e-12	0	scaffold74|size1258999|quiver_561030_563095_ID=g90542	MFStransporter[Medicagotruncatula]	XP_013470231.1	Medtr1g111510.1
scaffold3375|size40261|quiver_26417_31841_ID=g162463	896.939	3.62488	3.91107e-19	3e-22	scaffold3375|size40261|quiver_26417_31841_ID=g162463	hypotheticalproteinMTR_1g035240[Medicagotruncatula]	XP_003589698.1	Medtr0052s0070.1
scaffold857|size425591|quiver_107106_108493_ID=g52063	80.5398	3.62036	1.75841e-06	2e-42	scaffold857|size425591|quiver_107106_108493_ID=g52063	heavymetal-associateddomainprotein[Medicagotruncatula]	XP_003619373.1	Medtr0795s0020.1
scaffold219|size675333|quiver_306824_307724_ID=g46210	259.984	3.62032	3.13759e-16	4e-79	scaffold219|size675333|quiver_306824_307724_ID=g46210	transmembraneprotein,putative[Medicagotruncatula]	XP_003618062.1	Medtr5g098580.1
scaffold138|size1041825|quiver_624476_628461_ID=g90729	139.395	3.61996	8.43e-14	0	scaffold138|size1041825|quiver_624476_628461_ID=g90729	Serine/Threoninekinasestpk-Vprotein[Medicagotruncatula]	XP_013468209.1	Medtr1g064630.1
scaffold824|size580782|quiver_28776_31768_ID=g138894	292.254	3.61941	1.54162e-11	0	scaffold824|size580782|quiver_28776_31768_ID=g138894	beta-ureidopropionase-likeprotein[Medicagotruncatula]	XP_003608388.1	Medtr4g093580.1
scaffold140|size833411|quiver_415504_418660_ID=g85253	203.169	3.6191	4.6172e-16	0	scaffold140|size833411|quiver_415504_418660_ID=g85253	plastidphosphatetranslocator[Medicagotruncatula]	XP_013457803.1	Medtr4g105630.1
scaffold535|size455007|quiver_129006_134664_ID=g56714	113.816	3.61837	3.19182e-07	0	scaffold535|size455007|quiver_129006_134664_ID=g56714	high-affinitypotassiumtransporter[Medicagotruncatula]	XP_013457577.1	Medtr4g099260.1
scaffold3436|size37231|quiver_9538_10721_ID=g5043	558.661	3.61275	1.0278e-18	0	scaffold3436|size37231|quiver_9538_10721_ID=g5043	phosphoglycerate/bisphosphoglyceratemutasefamilyprotein[Medicagotruncatula]	XP_003591056.1	Medtr1g082360.1
scaffold184|size877249|quiver_15906_21078_ID=g137969	1850.11	3.61137	1.39182e-16	3e-22	scaffold184|size877249|quiver_15906_21078_ID=g137969	hypotheticalproteinMTR_1g035240[Medicagotruncatula]	XP_003589698.1	Medtr0055s0120.1
scaffold1209|size532807|quiver_193759_194700_ID=g136752	106.942	3.61128	1.02414e-09	3e-130	scaffold1209|size532807|quiver_193759_194700_ID=g136752	plastocyanin-likedomainprotein[Medicagotruncatula]	XP_003608030.1	Medtr4g086750.1
scaffold2055|size140771|quiver_35566_36922_ID=g100994	427.029	3.60853	2.65927e-17	7e-136	scaffold2055|size140771|quiver_35566_36922_ID=g100994	zincfinger,C3HC4type(RINGfinger)protein[Medicagotruncatula]	XP_013446753.1	Medtr8g089880.1
scaffold506|size569752|quiver_381741_387002_ID=g133418	274.996	3.60564	2.07052e-14	0	scaffold506|size569752|quiver_381741_387002_ID=g133418	eukaryoticaspartylproteasefamilyprotein[Medicagotruncatula]	XP_013453024.1	Medtr6g084710.1
scaffold606|size788864|quiver_303361_305729_ID=g38645	564.962	3.60299	1.49555e-11	0	scaffold606|size788864|quiver_303361_305729_ID=g38645	glycolipidtransferprotein[Medicagotruncatula]	XP_003594554.1	Medtr2g030530.1
scaffold48|size1345018|quiver_448085_449828_ID=g157567	75.1161	3.60258	2.69998e-07	4e-159	scaffold48|size1345018|quiver_448085_449828_ID=g157567	lectinkinasefamilyprotein[Medicagotruncatula]	XP_013464289.1	Medtr2g067980.1
scaffold652|size468569|quiver_412264_416115_ID=g86125	98.291	3.60251	0.0493973	7e-13	scaffold652|size468569|quiver_412264_416115_ID=g86125	F-boxproteininteractiondomainprotein[Medicagotruncatula]	XP_003621562.2	Medtr0027s0030.1
scaffold1473|size455849|quiver_360285_364310_ID=g117233	382.529	3.60021	3.0574e-14	0	scaffold1473|size455849|quiver_360285_364310_ID=g117233	ARMrepeatCCCH-typezincfingerprotein[Medicagotruncatula]	XP_003615688.2	Medtr5g071070.1
scaffold2296|size116377|quiver_77326_81999_ID=g139930	541.074	3.59946	7.12043e-18	0	scaffold2296|size116377|quiver_77326_81999_ID=g139930	plantinositolphosphorylceramidesynthase[Medicagotruncatula]	XP_013449033.1	Medtr7g065890.1
scaffold676|size396871|quiver_100046_102662_ID=g23655	69.8411	3.5977	5.90677e-09	0	scaffold676|size396871|quiver_100046_102662_ID=g23655	cystathioninebeta-lyase/cystathioninegamma-synthase[Medicagotruncatula]	XP_003601451.1	Medtr3g080850.1
scaffold170|size728084|quiver_445705_452413_ID=g7923	100.073	3.59766	5.20858e-08	0	scaffold170|size728084|quiver_445705_452413_ID=g7923	mybtranscriptionfactor[Medicagotruncatula]	XP_013455940.1	Medtr4g057635.1
scaffold74|size1258999|quiver_763608_766246_ID=g90574	386.147	3.59625	2.87892e-14	1e-148	scaffold74|size1258999|quiver_763608_766246_ID=g90574	glycolipidtransferprotein[Medicagotruncatula]	XP_013470196.1	Medtr1g111100.1
scaffold215|size946198|quiver_880879_884646_ID=g56279	343.284	3.59608	9.68419e-19	2e-155	scaffold215|size946198|quiver_880879_884646_ID=g56279	dihydrofolatereductase-likeprotein[Medicagotruncatula]	XP_003615240.1	Medtr5g065580.1
scaffold1327|size299670|quiver_86130_88881_ID=g161735	119.608	3.59605	3.65136e-08	2e-55	scaffold1327|size299670|quiver_86130_88881_ID=g161735	hypotheticalproteinMTR_3g109430[Medicagotruncatula]	XP_003603593.1	Medtr3g109430.1
scaffold17|size1366999|quiver_180163_181719_ID=g71697	1052.92	3.59391	1.28801e-17	1e-88	scaffold17|size1366999|quiver_180163_181719_ID=g71697	hypotheticalproteinMTR_3g088815[Medicagotruncatula]	XP_013461345.1	Medtr3g088815.1
scaffold60|size1266933|quiver_712541_714210_ID=g127915	2026.47	3.59175	3.81902e-19	0	scaffold60|size1266933|quiver_712541_714210_ID=g127915	nematoderesistanceHSPRO2-likeprotein[Medicagotruncatula]	XP_003600866.1	Medtr3g070230.1
scaffold275|size1258834|quiver_768146_770245_ID=g67116	104.993	3.59138	8.0217e-10	2e-91	scaffold275|size1258834|quiver_768146_770245_ID=g67116	Chitinase/Hevein/PR-4/Wheatwin2[Medicagotruncatula]	XP_013452993.1	Medtr6g083270.1
scaffold1829|size243476|quiver_119379_120541_ID=g22120	73.8681	3.59074	3.99154e-11	3e-111	scaffold1829|size243476|quiver_119379_120541_ID=g22120	receptor-likekinaseplant[Medicagotruncatula]	XP_003611406.1	Medtr5g013610.1
scaffold336|size617367|quiver_48336_54855_ID=g74928	193.109	3.59036	8.71942e-14	0	scaffold336|size617367|quiver_48336_54855_ID=g74928	calcium-dependentlipid-binding(CaLBdomain)familyprotein[Medicagotruncatula]	XP_003623908.2	Medtr7g076900.1
scaffold2121|size141329|quiver_31996_41544_ID=g95651	68.4963	3.58787	4.28283e-08	0	scaffold2121|size141329|quiver_31996_41544_ID=g95651	glycosidehydrolasefamily1protein[Medicagotruncatula]	XP_003604643.1	Medtr4g015460.1
scaffold872|size396479|quiver_311028_315942_ID=g13647	2443.69	3.58693	2.26628e-21	0	scaffold872|size396479|quiver_311028_315942_ID=g13647	glycosyltransferasefamilyprotein[Medicagotruncatula]	XP_013469331.1	Medtr1g090920.1
scaffold2043|size168935|quiver_90916_95824_ID=g132228	3544.71	3.5799	6.35141e-23	0	scaffold2043|size168935|quiver_90916_95824_ID=g132228	glycosyltransferasefamilyprotein[Medicagotruncatula]	XP_013469331.1	Medtr1g090920.1
scaffold1081|size537186|quiver_260091_261725_ID=g136653	114.4	3.57798	0.0309543	4e-18	scaffold1081|size537186|quiver_260091_261725_ID=g136653	hypotheticalproteinMTR_3g007450[Medicagotruncatula]	XP_003598116.1	Medtr7g017120.1
scaffold479|size585740|quiver_25606_26458_ID=g36108	1655.24	3.57797	1.80652e-14	4e-118	scaffold479|size585740|quiver_25606_26458_ID=g36108	C2H2-typezincfingerprotein[Medicagotruncatula]	XP_013461770.1	Medtr3g102980.1
scaffold267|size1260374|quiver_617947_619555_ID=g88194	723.484	3.57418	2.15103e-17	0	scaffold267|size1260374|quiver_617947_619555_ID=g88194	Avr9/Cf-9rapidlyelicitedprotein[Medicagotruncatula]	XP_003600684.1	Medtr3g065080.1
scaffold162|size1015635|quiver_376109_377711_ID=g28147	2554.48	3.56386	4.37825e-17	0	scaffold162|size1015635|quiver_376109_377711_ID=g28147	aldo/ketoreductasefamilyoxidoreductase[Medicagotruncatula]	XP_003601570.1	Medtr3g083130.1
scaffold55|size1169985|quiver_433731_434946_ID=g140244	2420.34	3.562	9.50963e-16	0	scaffold55|size1169985|quiver_433731_434946_ID=g140244	Chitinase(ClassI)/Hevein[Medicagotruncatula]	XP_003604092.2	Medtr3g118390.1
scaffold881|size486690|quiver_345111_346705_ID=g156306	315.163	3.56106	6.80928e-09	0	scaffold881|size486690|quiver_345111_346705_ID=g156306	glucanendo-1,3-beta-glucosidase[Medicagotruncatula]	XP_003607315.1	Medtr4g076430.1
scaffold1643|size191262|quiver_138696_140142_ID=g6897	119.889	3.55537	1.62683e-06	9e-108	scaffold1643|size191262|quiver_138696_140142_ID=g6897	ethylene-responsivetranscriptionfactor1B[Medicagotruncatula]	XP_013468697.1	Medtr1g074370.1
scaffold279|size815233|quiver_189125_190964_ID=g56310	53.5525	3.55537	0.000406525	3e-121	scaffold279|size815233|quiver_189125_190964_ID=g56310	F-box/RNI/FBD-likedomainprotein[Medicagotruncatula]	XP_003610823.1	Medtr0009s0080.1
scaffold2964|size62384|quiver_1442_9253_ID=g66276	331.678	3.55536	5.2292e-17	0	scaffold2964|size62384|quiver_1442_9253_ID=g66276	U5smallnuclearribonucleoproteinhelicase[Medicagotruncatula]	XP_003598950.2	Medtr3g025300.1
scaffold467|size483387|quiver_290437_293324_ID=g67383	1247.67	3.55518	1.35533e-20	0	scaffold467|size483387|quiver_290437_293324_ID=g67383	GRASfamilytranscriptionfactor[Medicagotruncatula]	XP_003606669.1	Medtr4g064150.1
scaffold590|size545601|quiver_363475_369224_ID=g80838	612.814	3.55275	3.19728e-08	0	scaffold590|size545601|quiver_363475_369224_ID=g80838	glycosidehydrolasefamily5protein[Medicagotruncatula]	XP_003598254.1	Medtr3g009030.1
scaffold640|size631839|quiver_626521_629595_ID=g118983	84.4668	3.55211	4.99225e-05	0	scaffold640|size631839|quiver_626521_629595_ID=g118983	GDSL-likelipase/acylhydrolase[Medicagotruncatula]	XP_013444877.1	Medtr8g031430.1
scaffold515|size782917|quiver_25160_33981_ID=g110586	2196.19	3.55176	5.28842e-20	0	scaffold515|size782917|quiver_25160_33981_ID=g110586	diseaseresistanceprotein(TIR-NBS-LRRclass),putative[Medicagotruncatula]	XP_013455356.1	Medtr4g036080.1
scaffold570|size437189|quiver_364598_368692_ID=g133478	498.093	3.55138	1.96217e-15	0	scaffold570|size437189|quiver_364598_368692_ID=g133478	transmembraneaminoacidtransporterfamilyprotein[Medicagotruncatula]	XP_003606284.1	Medtr4g055610.1
scaffold278|size607042|quiver_42460_52891_ID=g58975	64.2105	3.55131	3.51467e-06	0	scaffold278|size607042|quiver_42460_52891_ID=g58975	cyclicnucleotidegatedchannelprotein[Medicagotruncatula]	XP_013452797.1	Medtr6g075410.1
scaffold65|size1380710|quiver_563259_565072_ID=g115414	177.086	3.54752	7.32407e-11	5e-145	scaffold65|size1380710|quiver_563259_565072_ID=g115414	transmembraneaminoacidtransporterfamilyprotein[Medicagotruncatula]	XP_003612282.1	Medtr5g023260.1
scaffold1977|size160251|quiver_134220_140241_ID=g137298	230.796	3.54542	2.75927e-07	0	scaffold1977|size160251|quiver_134220_140241_ID=g137298	pyruvatedecarboxylase[Medicagotruncatula]	XP_003604737.1	Medtr4g017200.1
scaffold691|size749484|quiver_372298_382660_ID=g151349	148.009	3.54332	0.0151915	4e-68	scaffold691|size749484|quiver_372298_382660_ID=g151349	hypotheticalproteinMTR_3g012210[Medicagotruncatula]	XP_013458930.1	Medtr3g012210.1
scaffold306|size950063|quiver_454465_460073_ID=g153206	60.6784	3.54263	5.99856e-09	7e-171	scaffold306|size950063|quiver_454465_460073_ID=g153206	diseaseresistanceprotein(TIR-NBS-LRRclass)[Medicagotruncatula]	XP_003620649.2	Medtr6g088250.3
scaffold306|size950063|quiver_519541_521926_ID=g153214	4185.17	3.54118	2.55027e-27	7e-156	scaffold306|size950063|quiver_519541_521926_ID=g153214	caffeoyl-CoA3-O-methyltransferase[Medicagotruncatula]	XP_003620871.1	Medtr6g091680.2
scaffold880|size605071|quiver_492182_494950_ID=g158959	139.056	3.54015	4.03256e-08	0	scaffold880|size605071|quiver_492182_494950_ID=g158959	receptor-likekinase[Medicagotruncatula]	XP_013466331.1	Medtr1g027960.1
scaffold1598|size211381|quiver_138786_140621_ID=g124795	243.701	3.54009	1.71986e-14	5e-36	scaffold1598|size211381|quiver_138786_140621_ID=g124795	disease-resistanceresponseprotein[Medicagotruncatula]	XP_003594836.1	Medtr2g035170.1
scaffold223|size819255|quiver_376770_380335_ID=g35813	79.7978	3.53927	3.93461e-10	0	scaffold223|size819255|quiver_376770_380335_ID=g35813	LRRreceptor-likekinasefamilyprotein[Medicagotruncatula]	XP_003591681.1	Medtr1g090520.1
scaffold1884|size193708|quiver_102766_107787_ID=g45270	222.614	3.5391	1.86115e-14	0	scaffold1884|size193708|quiver_102766_107787_ID=g45270	NB-ARCdomainprotein[Medicagotruncatula]	XP_013455758.1	Medtr4g051682.1
scaffold164|size1349373|quiver_84806_86871_ID=g22903	156.306	3.53892	4.82246e-09	0	scaffold164|size1349373|quiver_84806_86871_ID=g22903	MFStransporter[Medicagotruncatula]	XP_013470231.1	Medtr1g111510.1
scaffold316|size575345|quiver_454951_457816_ID=g128370	91.2881	3.53793	1.15954e-06	1e-168	scaffold316|size575345|quiver_454951_457816_ID=g128370	calcium-bindingEFhand-likeprotein[Medicagotruncatula]	XP_003627249.1	Medtr8g020310.2
scaffold551|size971537|quiver_693176_694963_ID=g16195	59.8639	3.53321	1.26407e-05	5e-134	scaffold551|size971537|quiver_693176_694963_ID=g16195	NADPH:quinoneoxidoreductase-likeprotein[Medicagotruncatula]	XP_003598676.1	Medtr3g019150.1
scaffold49|size1456268|quiver_240527_243197_ID=g155065	337.26	3.53259	1.86011e-12	0	scaffold49|size1456268|quiver_240527_243197_ID=g155065	receptor-likekinaseplant[Medicagotruncatula]	XP_003611406.1	Medtr5g013610.1
scaffold37|size1072051|quiver_351025_352726_ID=g20335	299.26	3.52978	3.96417e-14	0	scaffold37|size1072051|quiver_351025_352726_ID=g20335	receptor-likekinase[Medicagotruncatula]	XP_003609255.1	Medtr4g113710.1
scaffold527|size458733|quiver_247239_248764_ID=g78084	816.952	3.52866	4.13457e-09	0	scaffold527|size458733|quiver_247239_248764_ID=g78084	chalconeandstilbenesynthasefamilyprotein[Medicagotruncatula]	XP_003601648.1	Medtr3g083920.1
scaffold2624|size133834|quiver_113170_120821_ID=g120119	179.969	3.5277	7.96309e-16	0	scaffold2624|size133834|quiver_113170_120821_ID=g120119	proteasomeactivatorcomplexsubunit-likeprotein[Medicagotruncatula]	XP_013460092.1	Medtr3g461520.1
scaffold213|size678123|quiver_428175_435517_ID=g61601	108.46	3.52713	2.52138e-11	0	scaffold213|size678123|quiver_428175_435517_ID=g61601	multidrugresistanceproteinABCtransporterfamilyprotein[Medicagotruncatula]	XP_003613122.1	Medtr5g033030.1
scaffold22|size1923159|quiver_494960_496570_ID=g58440	187.33	3.52707	7.31381e-09	0	scaffold22|size1923159|quiver_494960_496570_ID=g58440	F-boxprotein[Medicagotruncatula]	XP_013452243.1	Medtr6g049050.1
scaffold5625|size7311|quiver_1_1301_ID=g137682	340.396	3.5239	1.90356e-14	3e-07	scaffold5625|size7311|quiver_1_1301_ID=g137682	hypotheticalproteinMTR_7g031847[Medicagotruncatula]	XP_013448061.1	Medtr0052s0080.1
scaffold3179|size49015|quiver_9896_15620_ID=g7399	114.24	3.52158	4.95799e-09	0	scaffold3179|size49015|quiver_9896_15620_ID=g7399	receptor-likekinase[Medicagotruncatula]	XP_013466312.1	Medtr1g027690.1
scaffold727|size471678|quiver_368066_370693_ID=g57079	925.834	3.52128	2.99072e-14	0	scaffold727|size471678|quiver_368066_370693_ID=g57079	cytochromeP450familyprotein[Medicagotruncatula]	XP_003628244.2	Medtr8g046210.1
scaffold2040|size440868|quiver_71426_77091_ID=g139809	57.3883	3.5194	1.4731e-06	0	scaffold2040|size440868|quiver_71426_77091_ID=g139809	S-locuslectinkinasefamilyprotein[Medicagotruncatula]	XP_003596523.1	Medtr2g081470.1
scaffold193|size984447|quiver_402212_406270_ID=g115692	5195.26	3.51801	1.42287e-15	0	scaffold193|size984447|quiver_402212_406270_ID=g115692	GTP-bindingelongationfactorTufamilyprotein[Medicagotruncatula]	XP_003591959.2	Medtr1g495705.2
scaffold1827|size311398|quiver_270496_280104_ID=g27102	132.471	3.51705	2.63768e-10	4e-07	scaffold1827|size311398|quiver_270496_280104_ID=g27102	hypotheticalproteinMTR_7g031847[Medicagotruncatula]	XP_013448061.1	Medtr0052s0080.1
scaffold61|size1137294|quiver_985851_990780_ID=g125552	52.5498	3.51374	7.88703e-07	0	scaffold61|size1137294|quiver_985851_990780_ID=g125552	frigida-LIKEprotein[Medicagotruncatula]	XP_013465251.1	Medtr2g091285.1
scaffold3124|size71687|quiver_52160_57021_ID=g150254	627.44	3.51088	2.25635e-12	0	scaffold3124|size71687|quiver_52160_57021_ID=g150254	plantinositolphosphorylceramidesynthase[Medicagotruncatula]	XP_013449033.1	Medtr7g065890.1
scaffold587|size431040|quiver_41766_46607_ID=g88642	476.309	3.5106	1.46442e-06	0	scaffold587|size431040|quiver_41766_46607_ID=g88642	transmembraneaminoacidtransporterfamilyprotein[Medicagotruncatula]	XP_013456585.1	Medtr4g075750.1
scaffold74|size1258999|quiver_643400_648540_ID=g90555	200.324	3.50932	3.12895e-16	0	scaffold74|size1258999|quiver_643400_648540_ID=g90555	plasma-membranecholinetransporterfamilyprotein[Medicagotruncatula]	XP_013470218.1	Medtr1g111330.1
scaffold20|size1793215|quiver_966120_973605_ID=g63900	436.265	3.50702	9.01995e-12	0	scaffold20|size1793215|quiver_966120_973605_ID=g63900	U5smallnuclearribonucleoprotein200kDahelicase[Medicagotruncatula]	XP_013454700.1	Medtr4g011450.1
scaffold407|size710573|quiver_652356_656770_ID=g56575	157.77	3.50537	1.90999e-13	8e-137	scaffold407|size710573|quiver_652356_656770_ID=g56575	transmembraneprotein,putative[Medicagotruncatula]	XP_013447314.1	Medtr8g102755.1
scaffold588|size616860|quiver_340373_346128_ID=g86034	651.432	3.50065	2.5946e-12	0	scaffold588|size616860|quiver_340373_346128_ID=g86034	E3ubiquitin-proteinligaseRGLG2-likeprotein[Medicagotruncatula]	XP_013446716.1	Medtr8g089670.1
scaffold395|size635575|quiver_417276_420642_ID=g88464	679.856	3.50013	6.48808e-10	2e-156	scaffold395|size635575|quiver_417276_420642_ID=g88464	frigida-likeprotein[Medicagotruncatula]	XP_013465199.1	Medtr2g090980.1
scaffold888|size333756|quiver_265808_271721_ID=g139010	486.859	3.49961	2.02414e-07	1e-42	scaffold888|size333756|quiver_265808_271721_ID=g139010	diseaseresistanceprotein(TIR-NBS-LRRclass),putative[Medicagotruncatula]	XP_013452697.1	Medtr6g472230.1
scaffold1257|size549708|quiver_25259_26581_ID=g11370	2718.49	3.49523	1.03189e-13	0	scaffold1257|size549708|quiver_25259_26581_ID=g11370	WRKYfamilytranscriptionfactor[Medicagotruncatula]	XP_013465603.1	Medtr2g105060.1
scaffold960|size700124|quiver_356799_361244_ID=g119296	113.1	3.49519	1.05577e-06	2e-82	scaffold960|size700124|quiver_356799_361244_ID=g119296	chaperoneproteinDnaJ11[Medicagotruncatula]	XP_003612179.1	Medtr5g022210.1
scaffold1421|size349366|quiver_248342_250628_ID=g84160	119.693	3.49322	2.74389e-11	8e-55	scaffold1421|size349366|quiver_248342_250628_ID=g84160	heavymetal-associateddomainprotein[Medicagotruncatula]	XP_013452257.1	Medtr6g049280.1
scaffold732|size380453|quiver_116166_120787_ID=g44418	875.642	3.49235	3.61763e-09	2e-148	scaffold732|size380453|quiver_116166_120787_ID=g44418	frigida-likeprotein[Medicagotruncatula]	XP_013465199.1	Medtr2g090980.1
scaffold469|size1007991|quiver_149156_156393_ID=g62006	215.709	3.4915	5.00908e-07	0	scaffold469|size1007991|quiver_149156_156393_ID=g62006	NBS-LRRdiseaseresistanceprotein[Medicagotruncatula]	XP_013449608.1	Medtr7g091550.1
scaffold56|size1292990|quiver_222679_225247_ID=g137724	2253.18	3.49133	3.38823e-22	7e-156	scaffold56|size1292990|quiver_222679_225247_ID=g137724	caffeoyl-CoA3-O-methyltransferase[Medicagotruncatula]	XP_003620871.1	Medtr6g091680.2
scaffold880|size605071|quiver_408998_414360_ID=g158941	188.825	3.48977	1.07702e-08	0	scaffold880|size605071|quiver_408998_414360_ID=g158941	receptor-likekinase[Medicagotruncatula]	XP_013466312.1	Medtr1g027690.1
scaffold252|size637385|quiver_470968_477832_ID=g128286	738.515	3.48854	8.36265e-17	0	scaffold252|size637385|quiver_470968_477832_ID=g128286	P-loopnucleosidetriphosphatehydrolasesuperfamilyprotein[Medicagotruncatula]	XP_003612027.1	Medtr5g020530.1
scaffold244|size647817|quiver_86526_91880_ID=g148384	482.777	3.48762	2.90065e-09	0	scaffold244|size647817|quiver_86526_91880_ID=g148384	cysteine-richreceptor-kinase-likeprotein[Medicagotruncatula]	XP_003610653.1	Medtr5g005480.1
scaffold2325|size126698|quiver_55197_55731_ID=g63457	229.795	3.48595	1.51741e-11	1e-72	scaffold2325|size126698|quiver_55197_55731_ID=g63457	calcium-bindingEF-handprotein[Medicagotruncatula]	XP_013467585.1	Medtr1g052885.1
scaffold53|size2093410|quiver_1711529_1713063_ID=g145586	1118.74	3.48451	8.80922e-15	2e-61	scaffold53|size2093410|quiver_1711529_1713063_ID=g145586	NADH-ubiquinonereductasecomplex1MLRQsubunit[Medicagotruncatula]	XP_003601829.1	Medtr3g085890.1
scaffold3112|size173738|quiver_126426_132230_ID=g14714	64.4583	3.4829	3.47639e-07	0	scaffold3112|size173738|quiver_126426_132230_ID=g14714	glycosyltransferasefamily2protein[Medicagotruncatula]	XP_003606369.2	Medtr4g058760.1
scaffold497|size917795|quiver_702110_702653_ID=g155933	219.669	3.48289	2.83711e-12	2e-73	scaffold497|size917795|quiver_702110_702653_ID=g155933	calcium-bindingEF-handprotein[Medicagotruncatula]	XP_013467585.1	Medtr1g052885.1
scaffold53|size2093410|quiver_1085151_1093473_ID=g145498	758.786	3.48208	1.2633e-12	0	scaffold53|size2093410|quiver_1085151_1093473_ID=g145498	MACPFdomainprotein[Medicagotruncatula]	XP_003601744.2	Medtr3g084930.1
scaffold1075|size670354|quiver_446936_451497_ID=g151779	589.32	3.48052	1.32344e-14	0	scaffold1075|size670354|quiver_446936_451497_ID=g151779	stress-inducedreceptor-likekinase[Medicagotruncatula]	XP_013466272.1	Medtr1g027050.1
scaffold1024|size300748|quiver_117527_120481_ID=g119362	3060.41	3.47769	1.27283e-15	0	scaffold1024|size300748|quiver_117527_120481_ID=g119362	WRKY1btranscriptionfactor[Medicagotruncatula]	XP_013462871.1	Medtr2g023930.1
scaffold635|size806443|quiver_279115_281438_ID=g131226	1063.51	3.47621	2.01674e-07	0	scaffold635|size806443|quiver_279115_281438_ID=g131226	NAD(P)-bindingrossmann-foldprotein[Medicagotruncatula]	XP_013456159.1	Medtr4g064887.1
scaffold461|size550590|quiver_546611_548196_ID=g83344	1539.38	3.47491	7.61224e-07	0.74	scaffold461|size550590|quiver_546611_548196_ID=g83344	aspartylaminopeptidase-likeprotein,putative[Medicagotruncatula]	XP_003602076.1	Medtr0055s0130.1
scaffold1414|size224120|quiver_168183_173218_ID=g103056	342.588	3.47343	6.82002e-06	8e-31	scaffold1414|size224120|quiver_168183_173218_ID=g103056	Ty1/Copia-likepolyprotein/retrotransposon[Medicagotruncatula]	XP_003598869.2	Medtr3g022740.1
scaffold859|size579464|quiver_393233_398185_ID=g46941	154.556	3.47085	2.26284e-10	3e-141	scaffold859|size579464|quiver_393233_398185_ID=g46941	DUF241domainprotein[Medicagotruncatula]	XP_003629203.1	Medtr8g074530.1
scaffold278|size607042|quiver_417195_421743_ID=g59029	136.824	3.47065	6.15037e-11	0	scaffold278|size607042|quiver_417195_421743_ID=g59029	S-locuslectinkinasefamilyprotein[Medicagotruncatula]	XP_013445609.1	Medtr8g465470.1
scaffold1926|size154930|quiver_2046_5101_ID=g103298	4257.18	3.46954	2.41259e-14	0	scaffold1926|size154930|quiver_2046_5101_ID=g103298	GTP-bindingelongationfactorTufamilyprotein[Medicagotruncatula]	XP_003591959.2	Medtr1g495705.2
scaffold1161|size408587|quiver_319110_320293_ID=g95133	64.481	3.469	0.0249413	0.94	scaffold1161|size408587|quiver_319110_320293_ID=g95133	DNAmismatchrepairMSH3-likeprotein[Medicagotruncatula]	XP_013469684.1	Medtr6g015995.1
scaffold191|size1880410|quiver_1508343_1520238_ID=g120816	115.304	3.46845	4.35973e-06	0	scaffold191|size1880410|quiver_1508343_1520238_ID=g120816	tyrosinekinasefamilyprotein[Medicagotruncatula]	XP_013452957.1	Medtr6g082810.1
scaffold564|size942270|quiver_437730_438218_ID=g148829	104.806	3.46499	1.41774e-10	2e-34	scaffold564|size942270|quiver_437730_438218_ID=g148829	cysteine-richTMmodulestresstoleranceprotein[Medicagotruncatula]	XP_013466980.1	Medtr1g040735.1
scaffold146|size836147|quiver_259877_279073_ID=g69529	239.196	3.46095	1.88316e-08	0	scaffold146|size836147|quiver_259877_279073_ID=g69529	proteasomeactivatorcomplexsubunit-likeprotein[Medicagotruncatula]	XP_013460092.1	Medtr3g461520.2
scaffold1013|size975312|quiver_378109_379099_ID=g147019	201.414	3.45875	3.80907e-07	1e-99	scaffold1013|size975312|quiver_378109_379099_ID=g147019	plastocyanin-likedomainprotein[Medicagotruncatula]	XP_013443840.1	Medtr8g007020.1
scaffold898|size389606|quiver_171999_177821_ID=g113811	60.4782	3.45558	5.82211e-07	0	scaffold898|size389606|quiver_171999_177821_ID=g113811	MACPFdomainprotein[Medicagotruncatula]	XP_003630396.2	Medtr8g095140.1
scaffold2834|size108290|quiver_51345_53691_ID=g71514	181.49	3.45217	3.1154e-11	3e-34	scaffold2834|size108290|quiver_51345_53691_ID=g71514	transmembraneprotein,putative[Medicagotruncatula]	XP_003600584.1	Medtr3g063950.1
scaffold89|size895260|quiver_353331_356110_ID=g50901	113.072	3.45143	9.14004e-10	0	scaffold89|size895260|quiver_353331_356110_ID=g50901	F-boxplant-likeprotein[Medicagotruncatula]	XP_013470445.1	Medtr1g115400.1
scaffold824|size580782|quiver_246192_248724_ID=g138923	52.7347	3.45115	1.21085e-06	0	scaffold824|size580782|quiver_246192_248724_ID=g138923	lectinreceptorkinase[Medicagotruncatula]	XP_003608367.1	Medtr4g093110.1
scaffold122|size1191337|quiver_784192_785704_ID=g132858	1105.78	3.45093	2.65566e-13	4e-174	scaffold122|size1191337|quiver_784192_785704_ID=g132858	Chitinase(ClassIV)/Hevein[Medicagotruncatula]	XP_003597548.2	Medtr2g099470.1
scaffold74|size1258999|quiver_698327_702075_ID=g90565	633.195	3.44474	5.21138e-19	0	scaffold74|size1258999|quiver_698327_702075_ID=g90565	regulatorofVps4activityintheMVBpathwayprotein[Medicagotruncatula]	XP_013470208.1	Medtr1g111210.1
scaffold672|size782200|quiver_84346_87852_ID=g33739	1403.9	3.44414	5.81548e-13	3e-134	scaffold672|size782200|quiver_84346_87852_ID=g33739	WRKYfamilytranscriptionfactor[Medicagotruncatula]	XP_013444664.1	Medtr8g027860.1
scaffold543|size941702|quiver_547915_549871_ID=g36261	337.344	3.44038	1.17718e-11	4e-172	scaffold543|size941702|quiver_547915_549871_ID=g36261	phosphoglyceratemutasefamilyprotein[Medicagotruncatula]	XP_013448425.1	Medtr7g050425.1
scaffold385|size897040|quiver_173244_175440_ID=g116062	127.326	3.43951	1.03923e-09	0	scaffold385|size897040|quiver_173244_175440_ID=g116062	L-typelectin-domainreceptorkinaseIV.2-likeprotein[Medicagotruncatula]	XP_013448929.1	Medtr7g062890.1
scaffold102|size1061135|quiver_285700_288113_ID=g18097	344.446	3.43856	2.56887e-13	4e-65	scaffold102|size1061135|quiver_285700_288113_ID=g18097	heavymetaltransport/detoxificationsuperfamilyprotein[Medicagotruncatula]	XP_013447106.1	Medtr8g098915.1
scaffold35|size1256591|quiver_871317_872999_ID=g25094	1774.71	3.43798	1.46207e-10	1e-70	scaffold35|size1256591|quiver_871317_872999_ID=g25094	glutathioneS-transferase,amino-terminaldomainprotein[Medicagotruncatula]	XP_013454932.1	Medtr4g019780.1
scaffold604|size776657|quiver_562000_565515_ID=g44299	375.425	3.4372	8.98617e-12	0	scaffold604|size776657|quiver_562000_565515_ID=g44299	leucine-richreceptor-likekinasefamilyprotein[Medicagotruncatula]	XP_003603644.1	Medtr3g110450.1
scaffold495|size638927|quiver_520365_524442_ID=g161094	135.778	3.43691	3.76109e-14	0	scaffold495|size638927|quiver_520365_524442_ID=g161094	S-locuslectinkinasefamilyprotein[Medicagotruncatula]	XP_013445633.1	Medtr8g465990.1
scaffold1669|size186675|quiver_156258_156931_ID=g106023	353.438	3.43661	1.39253e-10	3e-78	scaffold1669|size186675|quiver_156258_156931_ID=g106023	transmembraneprotein,putative[Medicagotruncatula]	XP_003592544.1	Medtr1g108330.1
scaffold2331|size154010|quiver_64785_66001_ID=g47834	56.1265	3.43516	4.32503e-06	1e-76	scaffold2331|size154010|quiver_64785_66001_ID=g47834	mybtranscriptionfactor[Medicagotruncatula]	XP_003597078.2	Medtr0008s0390.1
scaffold1048|size295003|quiver_138056_140346_ID=g54649	3172.63	3.4314	5.16365e-19	6e-133	scaffold1048|size295003|quiver_138056_140346_ID=g54649	glutathioneS-transferase,amino-terminaldomainprotein[Medicagotruncatula]	XP_003623196.1	Medtr7g065600.1
scaffold185|size716793|quiver_24532_31031_ID=g135310	112.072	3.43132	1.85394e-12	0	scaffold185|size716793|quiver_24532_31031_ID=g135310	phospholipaseDalpha1[Medicagotruncatula]	XP_003611169.2	Medtr5g011050.1
scaffold5847|size14506|quiver_201_5321_ID=g58355	2201.86	3.43103	5.22527e-16	2e-31	scaffold5847|size14506|quiver_201_5321_ID=g58355	hypotheticalproteinMTR_1g035240[Medicagotruncatula]	XP_003589698.1	Medtr0052s0070.1
scaffold308|size582554|quiver_360947_366253_ID=g148498	268.307	3.42951	1.14966e-12	2e-36	scaffold308|size582554|quiver_360947_366253_ID=g148498	SPFHdomain/band7familyprotein[Medicagotruncatula]	XP_003602418.2	Medtr3g093120.1
scaffold88|size896036|quiver_83820_84721_ID=g53390	104.369	3.42557	3.16784e-07	2e-141	scaffold88|size896036|quiver_83820_84721_ID=g53390	lateembryogenesisabundantprotein[Medicagotruncatula]	XP_013444758.1	Medtr8g028475.1
scaffold1290|size262013|quiver_33506_35863_ID=g92158	354.089	3.42252	3.18383e-08	0	scaffold1290|size262013|quiver_33506_35863_ID=g92158	prohibitincomplexprotein[Medicagotruncatula]	XP_003628253.2	Medtr8g046300.1
scaffold159|size1317552|quiver_270474_272301_ID=g35617	133.647	3.42079	0.021982	0	scaffold159|size1317552|quiver_270474_272301_ID=g35617	reticulineoxidase-likeprotein[Medicagotruncatula]	XP_013457289.1	Medtr4g094480.1
scaffold943|size572819|quiver_140919_144671_ID=g161483	233.642	3.42019	1.31559e-09	0	scaffold943|size572819|quiver_140919_144671_ID=g161483	sesquiterpenesynthase[Medicagotruncatula]	XP_003597053.1	Medtr2g089120.1
scaffold1987|size301691|quiver_259679_260169_ID=g111758	147.242	3.417	4.57279e-10	8e-23	scaffold1987|size301691|quiver_259679_260169_ID=g111758	arabinogalactanpeptide-likeprotein[Medicagotruncatula]	XP_003620527.1	Medtr6g086390.1
scaffold146|size836147|quiver_248924_253163_ID=g69527	344.01	3.41602	6.36555e-18	2e-118	scaffold146|size836147|quiver_248924_253163_ID=g69527	proteasomeactivatorcomplexsubunit-likeprotein[Medicagotruncatula]	XP_013460092.1	Medtr3g461520.1
scaffold2964|size62384|quiver_13196_25787_ID=g66278	666.718	3.41594	5.57843e-19	0	scaffold2964|size62384|quiver_13196_25787_ID=g66278	U5smallnuclearribonucleoproteinhelicase[Medicagotruncatula]	XP_003598950.2	Medtr3g025300.1
scaffold911|size597093|quiver_350772_354404_ID=g78456	88.6948	3.41385	0.000157747	7e-13	scaffold911|size597093|quiver_350772_354404_ID=g78456	hypotheticalproteinMTR_3g462310[Medicagotruncatula]	XP_013460121.1	Medtr3g462310.1
scaffold1564|size202471|quiver_74406_95020_ID=g45074	1303.81	3.41236	3.08983e-19	0	scaffold1564|size202471|quiver_74406_95020_ID=g45074	U5smallnuclearribonucleoproteinhelicase[Medicagotruncatula]	XP_013459102.1	Medtr3g025300.1
scaffold293|size596535|quiver_494899_497872_ID=g20902	257.025	3.41202	0.010062	7e-153	scaffold293|size596535|quiver_494899_497872_ID=g20902	matrixinfamilyprotein[Medicagotruncatula]	XP_003613408.1	Medtr5g036310.1
scaffold794|size855520|quiver_671780_673963_ID=g49592	186.07	3.40947	1.48667e-07	0	scaffold794|size855520|quiver_671780_673963_ID=g49592	MAPkinasekinasekinase[Medicagotruncatula]	XP_003615727.2	Medtr5g071560.1
scaffold419|size596162|quiver_41344_42591_ID=g25782	422.216	3.40783	4.63453e-09	1e-129	scaffold419|size596162|quiver_41344_42591_ID=g25782	RING-H2zincfingerprotein[Medicagotruncatula]	XP_013463202.1	Medtr2g436100.1
scaffold286|size602023|quiver_418168_420508_ID=g38307	792.416	3.40541	1.17033e-10	0	scaffold286|size602023|quiver_418168_420508_ID=g38307	NACtranscriptionfactor-likeprotein[Medicagotruncatula]	XP_003624598.1	Medtr7g085260.1
scaffold2378|size108492|quiver_14325_16641_ID=g92720	455.434	3.40514	5.76946e-12	0	scaffold2378|size108492|quiver_14325_16641_ID=g92720	L-typelectin-domainreceptorkinaseIV.2-likeprotein[Medicagotruncatula]	XP_013448933.1	Medtr7g062990.1
scaffold1607|size195836|quiver_26179_28371_ID=g100765	958.571	3.40122	1.14966e-12	0	scaffold1607|size195836|quiver_26179_28371_ID=g100765	12-oxophytodienoatereductase-likeprotein[Medicagotruncatula]	XP_003610758.1	Medtr5g006670.1
scaffold936|size766733|quiver_704396_707066_ID=g13764	2185.78	3.39727	5.66467e-18	0	scaffold936|size766733|quiver_704396_707066_ID=g13764	cytochromeP450familyprotein[Medicagotruncatula]	XP_003628244.2	Medtr8g046210.1
scaffold44|size1039181|quiver_715605_719563_ID=g2820	2808.19	3.39506	3.77899e-20	0	scaffold44|size1039181|quiver_715605_719563_ID=g2820	LysM-domainreceptor-likekinase[Medicagotruncatula]	XP_003613904.2	Medtr5g042440.1
scaffold53|size2093410|quiver_41656_46111_ID=g145355	643.652	3.39358	1.36173e-13	0	scaffold53|size2093410|quiver_41656_46111_ID=g145355	Serine/Threonine-kinaseCx32,relatedprotein[Medicagotruncatula]	XP_003629128.2	Medtr8g073560.1
scaffold1365|size413519|quiver_356137_358325_ID=g63023	62.4186	3.39327	3.99052e-08	0	scaffold1365|size413519|quiver_356137_358325_ID=g63023	L-typelectin-domainreceptorkinaseIV.2-likeprotein[Medicagotruncatula]	XP_013448917.1	Medtr7g062920.1
scaffold25|size1172716|quiver_535725_536768_ID=g50751	212.518	3.39249	2.83148e-06	1e-50	scaffold25|size1172716|quiver_535725_536768_ID=g50751	hypotheticalproteinMTR_2g080030[Medicagotruncatula]	XP_013464758.1	Medtr2g080030.1
scaffold504|size952574|quiver_760912_764836_ID=g138557	217.256	3.39208	1.24484e-14	2e-179	scaffold504|size952574|quiver_760912_764836_ID=g138557	GCKdomainprotein[Medicagotruncatula]	XP_013456758.1	Medtr4g082300.1
scaffold106|size1377351|quiver_61627_63111_ID=g7675	224.749	3.39166	6.7914e-12	0	scaffold106|size1377351|quiver_61627_63111_ID=g7675	ethyleneresponsefactor[Medicagotruncatula]	XP_003591474.1	Medtr1g087920.1
scaffold313|size1199067|quiver_236092_237694_ID=g135507	5405.08	3.39124	3.58788e-15	0	scaffold313|size1199067|quiver_236092_237694_ID=g135507	aldo/ketoreductasefamilyoxidoreductase[Medicagotruncatula]	XP_003601570.1	Medtr3g083130.1
scaffold1674|size186024|quiver_110651_116001_ID=g92452	415.102	3.38875	1.78129e-13	0	scaffold1674|size186024|quiver_110651_116001_ID=g92452	DNA/RNApolymerasesuperfamilyprotein,putative[Medicagotruncatula]	XP_013467508.1	Medtr1g052140.1
scaffold221|size1348323|quiver_965304_969177_ID=g40774	140.519	3.38857	2.60021e-10	0	scaffold221|size1348323|quiver_965304_969177_ID=g40774	methyltransferasePMT16,putative[Medicagotruncatula]	XP_013447272.1	Medtr8g100075.1
scaffold1121|size564772|quiver_409938_412024_ID=g31807	124.488	3.38722	1.54921e-10	3e-132	scaffold1121|size564772|quiver_409938_412024_ID=g31807	NADPH:quinoneoxidoreductase-likeprotein[Medicagotruncatula]	XP_003627843.1	Medtr8g039090.1
scaffold13|size1308877|quiver_860970_866928_ID=g82470	121.564	3.38561	1.91637e-09	0	scaffold13|size1308877|quiver_860970_866928_ID=g82470	patatin-likephospholipase[Medicagotruncatula]	XP_003603015.1	Medtr3g101410.1
scaffold2600|size123179|quiver_9618_11781_ID=g14600	93.0921	3.385	2.40732e-08	0	scaffold2600|size123179|quiver_9618_11781_ID=g14600	stress-inducedreceptor-likekinase[Medicagotruncatula]	XP_013466272.1	Medtr1g027050.1
scaffold79|size934498|quiver_353529_356179_ID=g77116	663.405	3.38134	1.82457e-11	0	scaffold79|size934498|quiver_353529_356179_ID=g77116	verticilliumwiltdiseaseresistanceprotein[Medicagotruncatula]	XP_013464610.1	Medtr2g078260.1
scaffold576|size1098158|quiver_616259_621697_ID=g118826	458.614	3.37873	8.05083e-14	0	scaffold576|size1098158|quiver_616259_621697_ID=g118826	zincinducedfacilitator-likeprotein[Medicagotruncatula]	XP_013445184.1	Medtr8g042780.1
scaffold689|size637896|quiver_198099_202784_ID=g156116	164.839	3.37432	1.49285e-09	0	scaffold689|size637896|quiver_198099_202784_ID=g156116	Serine/Threonine-kinaseCCR3-likeprotein[Medicagotruncatula]	XP_003605634.1	Medtr4g035180.1
scaffold2749|size77989|quiver_48016_54574_ID=g127661	426.422	3.37138	1.1339e-09	0	scaffold2749|size77989|quiver_48016_54574_ID=g127661	core-2/I-branchingenzyme[Medicagotruncatula]	XP_003614560.1	Medtr5g055480.1
scaffold3264|size122293|quiver_112879_120001_ID=g120220	2093.12	3.36716	1.06455e-15	2e-31	scaffold3264|size122293|quiver_112879_120001_ID=g120220	hypotheticalproteinMTR_1g035240[Medicagotruncatula]	XP_003589698.1	Medtr0052s0070.1
scaffold2086|size161746|quiver_63886_68507_ID=g19933	532.433	3.36381	5.29824e-08	6e-37	scaffold2086|size161746|quiver_63886_68507_ID=g19933	SPFHdomain/band7familyprotein[Medicagotruncatula]	XP_003602418.2	Medtr6g472230.1
scaffold125|size982803|quiver_379195_382762_ID=g125619	533.706	3.36298	7.86845e-15	0	scaffold125|size982803|quiver_379195_382762_ID=g125619	leucine-richreceptor-likekinasefamilyprotein[Medicagotruncatula]	XP_003603644.1	Medtr3g110450.1
scaffold1683|size184060|quiver_35943_36551_ID=g68406	327.379	3.36182	5.5256e-10	2e-39	scaffold1683|size184060|quiver_35943_36551_ID=g68406	hypotheticalproteinMTR_6g071040[Medicagotruncatula]	XP_003619867.1	Medtr6g071040.1
scaffold129|size941506|quiver_134456_137212_ID=g115542	94.7341	3.35846	5.69346e-07	0	scaffold129|size941506|quiver_134456_137212_ID=g115542	glycosyltransferasefamily61protein[Medicagotruncatula]	XP_003625128.1	Medtr7g091280.1
scaffold1728|size177387|quiver_28406_32623_ID=g119747	180.3	3.35703	1.13181e-12	9e-36	scaffold1728|size177387|quiver_28406_32623_ID=g119747	SPFHdomain/band7familyprotein[Medicagotruncatula]	XP_003602418.2	Medtr6g472230.1
scaffold918|size469810|quiver_92206_94171_ID=g59903	53.5683	3.35629	5.58303e-06	3e-135	scaffold918|size469810|quiver_92206_94171_ID=g59903	NADPH:quinoneoxidoreductase-likeprotein[Medicagotruncatula]	XP_003598676.1	Medtr3g019150.1
scaffold1236|size257591|quiver_210396_213765_ID=g65631	50.8942	3.35351	2.01054e-05	0	scaffold1236|size257591|quiver_210396_213765_ID=g65631	frigida-LIKEprotein[Medicagotruncatula]	XP_013465256.1	Medtr2g091335.1
scaffold711|size574499|quiver_424883_428851_ID=g99979	312.711	3.35315	9.17057e-12	0	scaffold711|size574499|quiver_424883_428851_ID=g99979	uroporphyrinogen-IIIC-methyltransferase[Medicagotruncatula]	XP_013448183.1	Medtr7g034345.1
scaffold209|size682511|quiver_73585_75751_ID=g72256	69.5808	3.35175	2.09979e-05	0	scaffold209|size682511|quiver_73585_75751_ID=g72256	mybtranscriptionfactor[Medicagotruncatula]	XP_003594670.1	Medtr2g033170.1
scaffold5748|size6543|quiver_3006_6542_ID=g150370	2378.05	3.34873	4.21618e-15	2e-24	scaffold5748|size6543|quiver_3006_6542_ID=g150370	hypotheticalproteinMTR_1g035240[Medicagotruncatula]	XP_003589698.1	Medtr0055s0090.1
scaffold230|size663114|quiver_394724_396811_ID=g18409	225.823	3.34859	7.39424e-14	0	scaffold230|size663114|quiver_394724_396811_ID=g18409	plantphospholipase-likeprotein[Medicagotruncatula]	XP_003604055.2	Medtr3g118020.1
scaffold662|size724909|quiver_516497_521840_ID=g59667	373.528	3.34631	2.4207e-15	0	scaffold662|size724909|quiver_516497_521840_ID=g59667	zincinducedfacilitator-likeprotein[Medicagotruncatula]	XP_013445184.1	Medtr8g042780.1
scaffold12|size1529572|quiver_848028_852448_ID=g84976	128.872	3.34518	1.14025e-08	0	scaffold12|size1529572|quiver_848028_852448_ID=g84976	diseaseresistanceprotein(TIR-NBS-LRRclass),putative[Medicagotruncatula]	XP_003607620.2	Medtr4g080330.1
scaffold356|size735688|quiver_189397_191305_ID=g23261	295.905	3.33882	3.05218e-06	1e-169	scaffold356|size735688|quiver_189397_191305_ID=g23261	phosphoglyceratemutasefamilyprotein[Medicagotruncatula]	XP_013448425.1	Medtr7g050425.1
scaffold1072|size290154|quiver_143746_145008_ID=g159178	85.8562	3.33842	9.13019e-09	1e-44	scaffold1072|size290154|quiver_143746_145008_ID=g159178	heavymetal-associateddomainprotein[Medicagotruncatula]	XP_013452257.1	Medtr6g049280.1
scaffold4538|size16033|quiver_8896_10260_ID=g134995	131.929	3.33752	1.5168e-10	3e-123	scaffold4538|size16033|quiver_8896_10260_ID=g134995	receptor-likekinaseplant[Medicagotruncatula]	XP_003611406.1	Medtr5g013610.1
scaffold672|size782200|quiver_469941_482858_ID=g33784	403.585	3.33484	3.03641e-10	0	scaffold672|size782200|quiver_469941_482858_ID=g33784	endonuclease/exonuclease/phosphatasefamilyprotein[Medicagotruncatula]	XP_013449461.1	Medtr7g083690.1
scaffold346|size2037323|quiver_1584742_1587322_ID=g49090	2760.79	3.33268	2.55065e-12	0	scaffold346|size2037323|quiver_1584742_1587322_ID=g49090	aldo/ketoreductasefamilyoxidoreductase[Medicagotruncatula]	XP_003618003.1	Medtr5g097940.1
scaffold228|size665836|quiver_607683_608374_ID=g23135	60.6125	3.32612	0.000651638	8e-37	scaffold228|size665836|quiver_607683_608374_ID=g23135	cysteine-richTMmodulestresstoleranceprotein[Medicagotruncatula]	XP_003596197.1	Medtr2g069420.1
scaffold122|size1191337|quiver_728992_730685_ID=g132850	2040.39	3.32548	1.42001e-08	0	scaffold122|size1191337|quiver_728992_730685_ID=g132850	hydroxyproline-richglycoproteinfamilyprotein[Medicagotruncatula]	XP_003597554.1	Medtr2g099520.1
scaffold200|size721570|quiver_536721_542589_ID=g96706	608.775	3.3237	6.66552e-11	0	scaffold200|size721570|quiver_536721_542589_ID=g96706	UDP-glucosyltransferasefamilyprotein[Medicagotruncatula]	XP_013444121.1	Medtr0184s0030.1
scaffold1251|size596467|quiver_478359_483066_ID=g26747	604.065	3.32044	2.46403e-05	4e-36	scaffold1251|size596467|quiver_478359_483066_ID=g26747	SPFHdomain/band7familyprotein[Medicagotruncatula]	XP_003602418.2	Medtr3g093120.1
scaffold492|size921545|quiver_682229_684837_ID=g3583	311.38	3.31973	3.38953e-13	0	scaffold492|size921545|quiver_682229_684837_ID=g3583	glycerophosphoryldiesterphosphodiesterasefamilyprotein[Medicagotruncatula]	XP_003624448.2	Medtr7g083410.1
scaffold47|size1113868|quiver_821681_825718_ID=g160285	574.144	3.31654	1.93061e-09	0	scaffold47|size1113868|quiver_821681_825718_ID=g160285	inactivepurpleacidphosphatase-likeprotein[Medicagotruncatula]	XP_013444505.1	Medtr8g023770.1
scaffold2415|size163810|quiver_1_2871_ID=g162264	97.5504	3.31235	1.46469e-09	0	scaffold2415|size163810|quiver_1_2871_ID=g162264	glutamatereceptor3.4[Medicagotruncatula]	XP_003593704.2	Medtr2g015270.1
scaffold1961|size150496|quiver_84766_88985_ID=g11850	395.12	3.31046	2.19265e-07	0	scaffold1961|size150496|quiver_84766_88985_ID=g11850	glycosidehydrolasefamily1protein[Medicagotruncatula]	XP_003604720.1	Medtr4g016920.2
scaffold429|size1062341|quiver_722058_725265_ID=g852	300.733	3.31005	1.33388e-11	7e-148	scaffold429|size1062341|quiver_722058_725265_ID=g852	dihydrofolatereductase-likeprotein[Medicagotruncatula]	XP_003615240.1	Medtr5g065580.1
scaffold576|size1098158|quiver_699517_703777_ID=g118838	508.61	3.30791	5.76818e-10	9e-156	scaffold576|size1098158|quiver_699517_703777_ID=g118838	plantacidphosphatase[Medicagotruncatula]	XP_003626652.1	Medtr8g006690.1
scaffold254|size689047|quiver_457110_461570_ID=g123379	67.775	3.30324	3.14048e-08	1e-110	scaffold254|size689047|quiver_457110_461570_ID=g123379	GRAMdomainprotein/ABA-responsive-likeprotein[Medicagotruncatula]	XP_013447269.1	Medtr8g100065.2
scaffold1623|size336587|quiver_213802_219325_ID=g57774	313.679	3.30259	3.55306e-10	0	scaffold1623|size336587|quiver_213802_219325_ID=g57774	core-2/I-branchingenzyme[Medicagotruncatula]	XP_003614560.1	Medtr5g055480.1
scaffold6|size1524280|quiver_94174_95591_ID=g101388	241.899	3.29992	1.8774e-11	0	scaffold6|size1524280|quiver_94174_95591_ID=g101388	F-boxproteinPP2-A13[Medicagotruncatula]	XP_003626193.1	Medtr7g112550.1
scaffold2400|size133060|quiver_120369_121021_ID=g34854	55.1097	3.29933	8.86079e-06	8e-77	scaffold2400|size133060|quiver_120369_121021_ID=g34854	calcium-bindingEF-handprotein[Medicagotruncatula]	XP_013445649.1	Medtr8g466250.1
scaffold981|size333793|quiver_271414_273084_ID=g62594	333.743	3.29826	3.99396e-16	4e-131	scaffold981|size333793|quiver_271414_273084_ID=g62594	LURP-one-likeprotein[Medicagotruncatula]	XP_003623537.1	Medtr7g072140.1
scaffold1369|size431063|quiver_91182_95131_ID=g52429	192.601	3.29771	2.34212e-13	0	scaffold1369|size431063|quiver_91182_95131_ID=g52429	GCKdomainprotein[Medicagotruncatula]	XP_013456758.1	Medtr4g082300.1
scaffold1734|size210256|quiver_146966_148564_ID=g103228	1430.21	3.29695	3.6333e-18	1e-159	scaffold1734|size210256|quiver_146966_148564_ID=g103228	chalcone-flavanoneisomerasefamilyprotein[Medicagotruncatula]	XP_003592761.1	Medtr1g115820.1
scaffold964|size323763|quiver_121561_127121_ID=g108349	69.0699	3.29551	1.65453e-06	2e-149	scaffold964|size323763|quiver_121561_127121_ID=g108349	LRRreceptor-likekinasefamilyprotein[Medicagotruncatula]	XP_013463869.1	Medtr2g450870.1
scaffold1194|size265410|quiver_86848_94031_ID=g9002	267.139	3.29386	3.36425e-09	0	scaffold1194|size265410|quiver_86848_94031_ID=g9002	LRRreceptor-likekinase[Medicagotruncatula]	XP_003593681.1	Medtr2g014960.1
scaffold1399|size232076|quiver_198103_204848_ID=g142103	87.1214	3.29365	1.58978e-07	0	scaffold1399|size232076|quiver_198103_204848_ID=g142103	hydrolyzingO-glycosylcompoundshydrolase[Medicagotruncatula]	XP_013444750.1	Medtr8g028430.1
scaffold23|size2167186|quiver_1708639_1709532_ID=g55874	288.1	3.29191	5.99027e-12	1e-142	scaffold23|size2167186|quiver_1708639_1709532_ID=g55874	receptor-likekinaseplant,putative[Medicagotruncatula]	XP_013466447.1	Medtr1g029600.1
scaffold2048|size141760|quiver_36966_38603_ID=g119908	71.8997	3.29049	3.71613e-08	0.12	scaffold2048|size141760|quiver_36966_38603_ID=g119908	proteinreversion-TO-ethyleneSENSITIVITYprotein[Medicagotruncatula]	XP_003589015.2	Medtr1g016390.1
scaffold250|size690331|quiver_389347_395411_ID=g133028	3717.63	3.29016	6.81647e-09	0	scaffold250|size690331|quiver_389347_395411_ID=g133028	ABCtransporterBfamilyprotein[Medicagotruncatula]	XP_003591310.1	Medtr1g086080.2
scaffold18|size2092011|quiver_1514979_1515951_ID=g69209	95.8302	3.28705	1.30041e-08	1e-102	scaffold18|size2092011|quiver_1514979_1515951_ID=g69209	AP2domainclasstranscriptionfactor[Medicagotruncatula]	XP_003614739.2	Medtr5g058470.1
scaffold556|size491661|quiver_233058_236810_ID=g3639	551.104	3.28555	4.6012e-11	0	scaffold556|size491661|quiver_233058_236810_ID=g3639	SEC14cytosolicfactor-likeprotein[Medicagotruncatula]	XP_003594312.1	Medtr2g027140.1
scaffold584|size431940|quiver_104526_106216_ID=g97127	1350.65	3.28465	1.22859e-11	0	scaffold584|size431940|quiver_104526_106216_ID=g97127	nematoderesistanceHSPRO2-likeprotein[Medicagotruncatula]	XP_003600866.1	Medtr3g070230.1
scaffold1180|size267660|quiver_97945_102681_ID=g44830	200.067	3.28318	2.56537e-11	0	scaffold1180|size267660|quiver_97945_102681_ID=g44830	sesquiterpenesynthase[Medicagotruncatula]	XP_003597053.1	Medtr2g089120.1
scaffold2007|size144774|quiver_85716_87815_ID=g57946	365.912	3.27958	2.28236e-12	0	scaffold2007|size144774|quiver_85716_87815_ID=g57946	rhomboid-likeprotein[Medicagotruncatula]	XP_013458370.1	Medtr4g123573.1
scaffold29|size1435556|quiver_198840_215906_ID=g40066	7346.58	3.27917	1.54169e-18	0	scaffold29|size1435556|quiver_198840_215906_ID=g40066	proteasomeactivatorcomplexsubunit-likeprotein[Medicagotruncatula]	XP_013460092.1	Medtr3g461520.1
scaffold169|size837928|quiver_479304_483855_ID=g10180	285.122	3.27773	2.89113e-10	0	scaffold169|size837928|quiver_479304_483855_ID=g10180	cytochromeP450familyprotein[Medicagotruncatula]	XP_003611660.1	Medtr5g016440.1
scaffold497|size917795|quiver_381300_389958_ID=g155887	534.595	3.27517	3.29759e-15	0	scaffold497|size917795|quiver_381300_389958_ID=g155887	LRRreceptor-likekinase[Medicagotruncatula]	XP_003616753.1	Medtr5g083910.1
scaffold1|size3002192|quiver_510454_512706_ID=g115008	196.176	3.27082	3.43994e-08	6e-157	scaffold1|size3002192|quiver_510454_512706_ID=g115008	syntaxinofplants122protein[Medicagotruncatula]	XP_013450226.1	Medtr7g106420.1
scaffold2964|size62384|quiver_27806_37382_ID=g66279	659.728	3.2704	2.12209e-14	0	scaffold2964|size62384|quiver_27806_37382_ID=g66279	U5smallnuclearribonucleoproteinhelicase[Medicagotruncatula]	XP_003598950.2	Medtr3g025300.1
scaffold1497|size252120|quiver_20456_24888_ID=g52508	176.12	3.27031	4.70055e-06	0	scaffold1497|size252120|quiver_20456_24888_ID=g52508	NBS-LRRtypediseaseresistanceprotein[Medicagotruncatula]	XP_003598563.1	Medtr3g015560.1
scaffold469|size1007991|quiver_117323_120121_ID=g62002	97.7719	3.26298	1.77567e-07	0	scaffold469|size1007991|quiver_117323_120121_ID=g62002	glycosyltransferasefamily61protein[Medicagotruncatula]	XP_003625128.1	Medtr7g091280.1
scaffold349|size609077|quiver_388620_389438_ID=g40962	119.458	3.26291	4.07103e-11	8e-60	scaffold349|size609077|quiver_388620_389438_ID=g40962	hypotheticalproteinMTR_7g082760[Medicagotruncatula]	XP_003624398.1	Medtr7g082760.1
scaffold93|size2103958|quiver_1567108_1568095_ID=g40451	444.063	3.26255	0.00943437	1e-56	scaffold93|size2103958|quiver_1567108_1568095_ID=g40451	WRKYfamilytranscriptionfactor[Medicagotruncatula]	XP_013446851.1	Medtr8g092010.1
scaffold409|size512375|quiver_37190_37961_ID=g51530	235.514	3.2624	4.47027e-11	1e-121	scaffold409|size512375|quiver_37190_37961_ID=g51530	DUF4228domainprotein[Medicagotruncatula]	XP_003592570.1	Medtr1g108640.1
scaffold1579|size342990|quiver_154226_155900_ID=g6861	76.6698	3.26234	8.35007e-08	9e-74	scaffold1579|size342990|quiver_154226_155900_ID=g6861	DUF1639familyprotein[Medicagotruncatula]	XP_003620440.1	Medtr6g083920.1
scaffold80|size1496537|quiver_8222_8931_ID=g74374	131.922	3.25953	7.27461e-09	8e-60	scaffold80|size1496537|quiver_8222_8931_ID=g74374	hypotheticalproteinMTR_7g082760[Medicagotruncatula]	XP_003624398.1	Medtr7g082760.1
scaffold1580|size285325|quiver_148656_149907_ID=g4544	246.612	3.25765	9.09388e-11	5e-141	scaffold1580|size285325|quiver_148656_149907_ID=g4544	DUF241domainprotein[Medicagotruncatula]	XP_003629203.1	Medtr8g074530.1
scaffold1283|size250078|quiver_114781_117061_ID=g111375	140.203	3.25746	1.60737e-09	2e-172	scaffold1283|size250078|quiver_114781_117061_ID=g111375	ribosomalproteinL1p/L10efamilyprotein[Medicagotruncatula]	XP_013464332.1	Medtr2g064460.1
scaffold111|size856835|quiver_255158_259258_ID=g160366	92.3965	3.25628	1.43071e-10	1e-38	scaffold111|size856835|quiver_255158_259258_ID=g160366	DUF761domainprotein[Medicagotruncatula]	XP_003590011.1	Medtr1g042820.1
scaffold5812|size6076|quiver_5086_6076_ID=g150364	110.187	3.25488	3.68917e-10	4e-08	scaffold5812|size6076|quiver_5086_6076_ID=g150364	hypotheticalproteinMTR_7g031847[Medicagotruncatula]	XP_013448061.1	Medtr0052s0070.1
scaffold5153|size10658|quiver_1_4281_ID=g32653	1103.53	3.24777	1.68413e-14	9e-32	scaffold5153|size10658|quiver_1_4281_ID=g32653	hypotheticalproteinMTR_1g035240[Medicagotruncatula]	XP_003589698.1	Medtr0052s0070.1
scaffold333|size577727|quiver_211992_217076_ID=g83124	165.106	3.24764	1.28999e-07	2e-37	scaffold333|size577727|quiver_211992_217076_ID=g83124	F-boxproteininteractiondomainprotein[Medicagotruncatula]	XP_003621562.2	Medtr7g017150.1
scaffold2569|size161310|quiver_25946_32761_ID=g95825	210.162	3.24739	2.12174e-11	0	scaffold2569|size161310|quiver_25946_32761_ID=g95825	diseaseresistanceprotein(TIR-NBS-LRRclass)[Medicagotruncatula]	XP_013452772.1	Medtr6g074875.1
scaffold809|size760457|quiver_719929_723540_ID=g10994	941.064	3.24512	8.45534e-13	0	scaffold809|size760457|quiver_719929_723540_ID=g10994	calmodulin-bindingfamilyprotein[Medicagotruncatula]	XP_003629729.1	Medtr8g085900.1
scaffold1884|size193708|quiver_94036_98284_ID=g45268	431.551	3.24454	1.87952e-14	0	scaffold1884|size193708|quiver_94036_98284_ID=g45268	NB-ARCdomainprotein[Medicagotruncatula]	XP_013455758.1	Medtr4g051662.1
scaffold529|size457529|quiver_358030_363608_ID=g72740	80.8877	3.24453	1.39791e-07	3e-85	scaffold529|size457529|quiver_358030_363608_ID=g72740	acyl-coenzymeAthioesterase-likeprotein[Medicagotruncatula]	XP_003602705.2	Medtr3g098140.1
scaffold4891|size76757|quiver_12986_15566_ID=g48123	831.434	3.24248	2.3333e-13	1e-83	scaffold4891|size76757|quiver_12986_15566_ID=g48123	hypotheticalproteinMTR_8g040260[Medicagotruncatula]	XP_003627937.1	Medtr8g040260.1
scaffold1513|size322597|quiver_115526_123554_ID=g11583	428.337	3.24186	2.6433e-12	0	scaffold1513|size322597|quiver_115526_123554_ID=g11583	DUF668familyprotein[Medicagotruncatula]	XP_003589496.1	Medtr1g025340.1
scaffold80|size1496537|quiver_379318_381976_ID=g74426	238.841	3.24091	4.06445e-13	0	scaffold80|size1496537|quiver_379318_381976_ID=g74426	glycerophosphoryldiesterphosphodiesterasefamilyprotein[Medicagotruncatula]	XP_003624448.2	Medtr7g083410.1
scaffold812|size796655|quiver_92246_97559_ID=g3836	512.041	3.23947	1.42618e-12	0	scaffold812|size796655|quiver_92246_97559_ID=g3836	rhomboid-likeprotein[Medicagotruncatula]	XP_013458370.1	Medtr4g123573.1
scaffold777|size501368|quiver_126755_131121_ID=g94648	478.919	3.23899	1.86089e-11	0	scaffold777|size501368|quiver_126755_131121_ID=g94648	diseaseresistanceprotein(TIR-NBS-LRRclass)[Medicagotruncatula]	XP_013455767.1	Medtr4g051698.1
scaffold224|size668476|quiver_402154_403514_ID=g33187	203.541	3.23607	1.54383e-15	4e-116	scaffold224|size668476|quiver_402154_403514_ID=g33187	DUF1639familyprotein[Medicagotruncatula]	XP_003592634.1	Medtr1g110370.1
scaffold195|size1356585|quiver_21592_26891_ID=g110084	111.711	3.23147	1.08323e-07	0	scaffold195|size1356585|quiver_21592_26891_ID=g110084	diseaseresistanceprotein(TIR-NBS-LRRclass),putative[Medicagotruncatula]	XP_003607620.2	Medtr4g080330.1
scaffold193|size984447|quiver_707374_709428_ID=g115730	165.466	3.23113	7.99608e-08	0	scaffold193|size984447|quiver_707374_709428_ID=g115730	LRRreceptor-likekinasefamilyprotein[Medicagotruncatula]	XP_013469509.1	Medtr1g096270.1
scaffold103|size1819031|quiver_788287_793363_ID=g15184	1114.75	3.23039	1.81044e-12	0	scaffold103|size1819031|quiver_788287_793363_ID=g15184	calmodulin-bindingfamilyprotein[Medicagotruncatula]	XP_003629729.1	Medtr8g085900.1
scaffold576|size1098158|quiver_607631_612857_ID=g118825	862.951	3.22944	1.06242e-15	0	scaffold576|size1098158|quiver_607631_612857_ID=g118825	zincinducedfacilitator-likeprotein[Medicagotruncatula]	XP_013445183.1	Medtr8g042770.1
scaffold2602|size138470|quiver_19676_29223_ID=g9545	140.83	3.22879	4.49097e-13	0	scaffold2602|size138470|quiver_19676_29223_ID=g9545	P-loopnucleosidetriphosphatehydrolasesuperfamilyprotein[Medicagotruncatula]	XP_003616120.2	Medtr5g076320.1
scaffold1479|size316701|quiver_122097_126461_ID=g100695	170.332	3.22868	1.14898e-09	0	scaffold1479|size316701|quiver_122097_126461_ID=g100695	MAPkinasekinasekinase[Medicagotruncatula]	XP_003615727.2	Medtr5g071560.1
scaffold4718|size14426|quiver_1_1414_ID=g165139	85.175	3.22591	1.12604e-07	5e-104	scaffold4718|size14426|quiver_1_1414_ID=g165139	P-loopnucleosidetriphosphatehydrolasesuperfamilyprotein[Medicagotruncatula]	XP_003607425.1	Medtr4g077880.1
scaffold167|size833753|quiver_461732_463540_ID=g15381	370.152	3.22392	7.47565e-17	0	scaffold167|size833753|quiver_461732_463540_ID=g15381	P-loopnucleosidetriphosphatehydrolasesuperfamilyprotein[Medicagotruncatula]	XP_003602311.2	Medtr3g092060.1
scaffold177|size740660|quiver_6156_10115_ID=g155363	499.328	3.22248	2.66679e-11	0	scaffold177|size740660|quiver_6156_10115_ID=g155363	transmembraneaminoacidtransporterfamilyprotein[Medicagotruncatula]	XP_003612282.1	Medtr5g023260.1
scaffold1619|size377527|quiver_321398_327578_ID=g68396	2471.06	3.22085	2.01218e-11	0	scaffold1619|size377527|quiver_321398_327578_ID=g68396	cysteine-richreceptor-kinase-likeprotein[Medicagotruncatula]	XP_013466037.1	Medtr1g021642.1
scaffold1550|size389108|quiver_230771_234523_ID=g81765	180.724	3.21935	2.22521e-05	6e-137	scaffold1550|size389108|quiver_230771_234523_ID=g81765	diseaseresistanceprotein(TIR-NBS-LRRclass)[Medicagotruncatula]	XP_003620215.1	Medtr6g078630.1
scaffold1442|size399178|quiver_294241_307756_ID=g29548	387.476	3.21703	2.40191e-12	2e-158	scaffold1442|size399178|quiver_294241_307756_ID=g29548	F-boxplant-likeprotein[Medicagotruncatula]	XP_013459341.1	Medtr3g436860.2
scaffold178|size1039529|quiver_520235_527372_ID=g152988	859.366	3.21591	3.10454e-15	0	scaffold178|size1039529|quiver_520235_527372_ID=g152988	G-typelectinS-receptor-likeSerine/Threonine-kinase[Medicagotruncatula]	XP_003593412.1	Medtr2g011180.1
scaffold78|size1699896|quiver_1312147_1320625_ID=g79951	108.622	3.21555	7.81608e-06	2e-134	scaffold78|size1699896|quiver_1312147_1320625_ID=g79951	threonyl-tRNAsynthetase/threonine-tRNAligase,putative[Medicagotruncatula]	XP_003613276.1	Medtr5g034820.1
scaffold1383|size590766|quiver_114716_117949_ID=g17028	229.718	3.21214	1.53049e-07	3e-12	scaffold1383|size590766|quiver_114716_117949_ID=g17028	hypotheticalproteinMTR_3g462310[Medicagotruncatula]	XP_013460121.1	Medtr3g462310.1
scaffold970|size394191|quiver_182935_184751_ID=g91887	75.4581	3.21088	2.84699e-05	7e-88	scaffold970|size394191|quiver_182935_184751_ID=g91887	ribosomalproteinL1p/L10efamilyprotein[Medicagotruncatula]	XP_013464332.1	Medtr2g064460.1
scaffold7|size1962894|quiver_187433_192798_ID=g98574	220.412	3.20994	2.3011e-07	0	scaffold7|size1962894|quiver_187433_192798_ID=g98574	cysteine-richreceptor-kinase-likeprotein[Medicagotruncatula]	XP_003610653.1	Medtr5g005480.1
scaffold42|size1309929|quiver_502240_511027_ID=g7569	111.22	3.2094	1.08138e-07	0	scaffold42|size1309929|quiver_502240_511027_ID=g7569	leucoanthocyanidindioxygenase-likeprotein[Medicagotruncatula]	XP_003625747.2	Medtr7g102820.1
scaffold119|size1284894|quiver_498895_501457_ID=g140425	52.832	3.20779	4.01307e-08	0	scaffold119|size1284894|quiver_498895_501457_ID=g140425	lectinreceptorkinase[Medicagotruncatula]	XP_003608367.1	Medtr4g093110.1
scaffold1091|size468214|quiver_365816_367031_ID=g111236	79.9782	3.2041	1.3694e-07	3e-29	scaffold1091|size468214|quiver_365816_367031_ID=g111236	transmembraneprotein[Medicagotruncatula]	XP_013468005.1	Medtr1g060280.1
scaffold277|size956582|quiver_658394_663921_ID=g61720	82.2389	3.20396	2.5224e-07	0	scaffold277|size956582|quiver_658394_663921_ID=g61720	glycosyltransferasefamily2protein[Medicagotruncatula]	XP_003606369.2	Medtr4g058760.1
scaffold960|size700124|quiver_352109_352864_ID=g119295	805.841	3.19813	2.49073e-10	2e-94	scaffold960|size700124|quiver_352109_352864_ID=g119295	chaperoneproteinDnaJ11[Medicagotruncatula]	XP_003612178.1	Medtr5g022180.1
scaffold1472|size245529|quiver_76878_81731_ID=g119643	384.872	3.1977	1.19108e-13	0	scaffold1472|size245529|quiver_76878_81731_ID=g119643	P-loopnucleosidetriphosphatehydrolasesuperfamilyprotein[Medicagotruncatula]	XP_003607425.1	Medtr4g077880.1
scaffold711|size574499|quiver_384873_388722_ID=g99973	143.935	3.19442	1.46035e-06	3e-176	scaffold711|size574499|quiver_384873_388722_ID=g99973	uroporphyrinogen-IIIC-methyltransferase[Medicagotruncatula]	XP_013448183.1	Medtr7g034345.1
scaffold301|size1497479|quiver_232221_233814_ID=g496	143.359	3.19377	2.21184e-07	0	scaffold301|size1497479|quiver_232221_233814_ID=g496	spermidinehydroxycinnamoyltransferase[Medicagotruncatula]	XP_003624649.1	Medtr7g085930.1
scaffold1383|size590766|quiver_118076_121714_ID=g17029	207.594	3.18971	3.77957e-07	3e-12	scaffold1383|size590766|quiver_118076_121714_ID=g17029	hypotheticalproteinMTR_3g462310[Medicagotruncatula]	XP_013460121.1	Medtr3g462310.1
scaffold28|size2584658|quiver_2334950_2336311_ID=g43461	162.288	3.1889	2.81236e-08	7e-133	scaffold28|size2584658|quiver_2334950_2336311_ID=g43461	cytochromeC-typebiogenesisproteinCcmE[Medicagotruncatula]	XP_003606776.1	Medtr4g065610.1
scaffold1625|size400309|quiver_7784_10791_ID=g52566	926.947	3.18584	1.55567e-12	0	scaffold1625|size400309|quiver_7784_10791_ID=g52566	ARMrepeatCCCH-typezincfingerprotein[Medicagotruncatula]	XP_003615688.2	Medtr5g071070.1
scaffold1240|size256919|quiver_25218_31721_ID=g54783	3577.5	3.18518	9.25413e-17	0	scaffold1240|size256919|quiver_25218_31721_ID=g54783	alanineaminotransferase[Medicagotruncatula]	XP_003627448.1	Medtr8g023140.1
scaffold44|size1039181|quiver_255755_262393_ID=g2766	71.3981	3.18487	1.53607e-05	0	scaffold44|size1039181|quiver_255755_262393_ID=g2766	RNA-directedRNApolymerase[Medicagotruncatula]	XP_013466608.1	Medtr1g032720.1
scaffold529|size457529|quiver_214397_215247_ID=g72720	175.056	3.18255	1.3464e-09	1e-64	scaffold529|size457529|quiver_214397_215247_ID=g72720	hypotheticalproteinMTR_3g098390[Medicagotruncatula]	XP_003602727.1	Medtr3g098390.1
scaffold361|size545976|quiver_235948_240096_ID=g10403	156.422	3.17932	6.86667e-11	4e-36	scaffold361|size545976|quiver_235948_240096_ID=g10403	SPFHdomain/band7familyprotein[Medicagotruncatula]	XP_003602418.2	Medtr6g472230.1
scaffold68|size1563530|quiver_25386_30497_ID=g107126	499.458	3.17846	3.18834e-15	0	scaffold68|size1563530|quiver_25386_30497_ID=g107126	diseaseresistanceprotein(TIR-NBS-LRRclass)[Medicagotruncatula]	XP_003620435.2	Medtr6g083860.1
scaffold563|size910819|quiver_157742_161871_ID=g151122	151.041	3.17739	5.89569e-11	0	scaffold563|size910819|quiver_157742_161871_ID=g151122	caffeicacidO-methyltransferase[Medicagotruncatula]	XP_003618025.2	Medtr5g098170.1
scaffold1317|size473690|quiver_24116_27535_ID=g21836	915.415	3.17492	2.74528e-06	0	scaffold1317|size473690|quiver_24116_27535_ID=g21836	calmodulin-binding-likeprotein[Medicagotruncatula]	XP_003630879.1	Medtr8g104490.1
scaffold2551|size161479|quiver_93276_94951_ID=g142636	553.976	3.17465	1.76081e-07	0	scaffold2551|size161479|quiver_93276_94951_ID=g142636	UDP-glucosyltransferasefamilyprotein[Medicagotruncatula]	XP_003622634.2	Medtr0078s0010.1
scaffold1121|size564772|quiver_406363_408504_ID=g31806	176.019	3.16815	1.36453e-08	3e-132	scaffold1121|size564772|quiver_406363_408504_ID=g31806	NADPH:quinoneoxidoreductase-likeprotein[Medicagotruncatula]	XP_003627843.1	Medtr8g039090.1
scaffold195|size1356585|quiver_218868_225687_ID=g110113	129.686	3.16722	7.95462e-06	0	scaffold195|size1356585|quiver_218868_225687_ID=g110113	diseaseresistanceprotein(TIR-NBS-LRRclass),putative[Medicagotruncatula]	XP_013456710.1	Medtr4g080777.1
scaffold1438|size220064|quiver_102486_112415_ID=g39353	354.156	3.16614	1.39423e-05	0	scaffold1438|size220064|quiver_102486_112415_ID=g39353	glycosidehydrolasefamily5protein[Medicagotruncatula]	XP_003598254.1	Medtr3g009030.1
scaffold644|size410655|quiver_161378_162935_ID=g108092	56.4009	3.16463	5.78081e-05	2e-149	scaffold644|size410655|quiver_161378_162935_ID=g108092	CCTmotifprotein[Medicagotruncatula]	XP_003611074.1	Medtr5g010120.1
scaffold1220|size278606|quiver_159366_165416_ID=g108561	94.3047	3.16216	5.25091e-06	0	scaffold1220|size278606|quiver_159366_165416_ID=g108561	MACPFdomainprotein[Medicagotruncatula]	XP_003630391.1	Medtr8g095090.2
scaffold4837|size13232|quiver_1_8051_ID=g22593	74.7774	3.16157	1.31948e-06	0	scaffold4837|size13232|quiver_1_8051_ID=g22593	LRRreceptor-likekinase,putative[Medicagotruncatula]	XP_013445450.1	Medtr8g461110.1
scaffold490|size735874|quiver_82176_83163_ID=g8283	329.332	3.16138	1.46061e-10	2e-110	scaffold490|size735874|quiver_82176_83163_ID=g8283	cinnamylalcoholdehydrogenase-likeprotein[Medicagotruncatula]	XP_003612979.1	Medtr5g031250.1
scaffold233|size692183|quiver_168494_172211_ID=g10241	830.157	3.16062	1.84349e-08	0	scaffold233|size692183|quiver_168494_172211_ID=g10241	verticilliumwiltdiseaseresistanceprotein[Medicagotruncatula]	XP_013464610.1	Medtr2g078260.1
scaffold173|size833876|quiver_425167_436779_ID=g312	253.962	3.15422	6.74208e-10	4e-133	scaffold173|size833876|quiver_425167_436779_ID=g312	flavonolsynthase/flavanone3-hydroxylase[Medicagotruncatula]	XP_003614574.1	Medtr5g055680.1
scaffold695|size391684|quiver_97666_99360_ID=g141486	289.907	3.1536	5.76868e-15	9e-117	scaffold695|size391684|quiver_97666_99360_ID=g141486	plantcadmiumresistanceprotein[Medicagotruncatula]	XP_003630909.1	Medtr8g104870.1
scaffold125|size982803|quiver_372897_376412_ID=g125618	387.36	3.15202	6.61591e-09	0	scaffold125|size982803|quiver_372897_376412_ID=g125618	leucine-richreceptor-likekinasefamilyprotein[Medicagotruncatula]	XP_003603644.1	Medtr3g110450.1
scaffold1971|size149170|quiver_16700_18011_ID=g152298	56.8479	3.15154	1.94739e-07	2e-130	scaffold1971|size149170|quiver_16700_18011_ID=g152298	homeoboxassociatedleucinezipperprotein[Medicagotruncatula]	XP_003610006.1	Medtr4g126900.1
scaffold41|size1714948|quiver_558961_561903_ID=g9870	2531.43	3.15136	1.15559e-13	0	scaffold41|size1714948|quiver_558961_561903_ID=g9870	WRKY1btranscriptionfactor[Medicagotruncatula]	XP_013462871.1	Medtr2g023930.1
scaffold1741|size489302|quiver_251065_253344_ID=g84364	1106.23	3.15096	2.78512e-06	0	scaffold1741|size489302|quiver_251065_253344_ID=g84364	flavonolsynthase/flavanone3-hydroxylase[Medicagotruncatula]	XP_003614575.1	Medtr5g055690.1
scaffold3245|size45929|quiver_27246_30861_ID=g2632	97.4781	3.14964	0.000134285	1e-178	scaffold3245|size45929|quiver_27246_30861_ID=g2632	UDP-glucosyltransferasefamilyprotein[Medicagotruncatula]	XP_003621428.2	Medtr7g013240.1
scaffold8|size1901199|quiver_1646783_1647770_ID=g96265	116.556	3.14956	6.77674e-06	7e-130	scaffold8|size1901199|quiver_1646783_1647770_ID=g96265	harpin-induced-likeprotein[Medicagotruncatula]	XP_013467877.1	Medtr1g057400.1
scaffold645|size462968|quiver_361823_363219_ID=g105256	382.184	3.14907	0.0176263	8e-142	scaffold645|size462968|quiver_361823_363219_ID=g105256	helixloophelixDNA-bindingdomainprotein[Medicagotruncatula]	XP_003607469.1	Medtr4g078350.1
scaffold235|size657174|quiver_625320_628154_ID=g5642	1611.88	3.1489	3.91107e-19	2e-179	scaffold235|size657174|quiver_625320_628154_ID=g5642	solubleN-ethylmaleimide-sensitivefactoradaptorprotein[Medicagotruncatula]	XP_013459052.1	Medtr3g023720.1
scaffold1380|size232073|quiver_36593_38751_ID=g24177	86.0051	3.14825	4.06315e-09	0	scaffold1380|size232073|quiver_36593_38751_ID=g24177	exocystsubunitexo70familyprotein[Medicagotruncatula]	XP_003598997.1	Medtr3g025900.1
scaffold4|size4032595|quiver_3326149_3327248_ID=g107028	962.81	3.14724	1.4935e-09	4e-147	scaffold4|size4032595|quiver_3326149_3327248_ID=g107028	senescence-associatedprotein[Medicagotruncatula]	XP_003618326.2	Medtr6g007980.3
scaffold68|size1563530|quiver_705173_708835_ID=g107208	506.194	3.14708	9.79023e-11	5e-93	scaffold68|size1563530|quiver_705173_708835_ID=g107208	leucyl-tRNAsynthetase[Medicagotruncatula]	XP_003621040.2	Medtr7g006450.1
scaffold1346|size413044|quiver_371848_381035_ID=g114211	315.172	3.14576	4.47643e-12	0	scaffold1346|size413044|quiver_371848_381035_ID=g114211	transloconattheoutermembraneofs-likeprotein[Medicagotruncatula]	XP_013457182.1	Medtr4g094205.1
scaffold451|size489966|quiver_158146_166994_ID=g110541	93.3076	3.14309	3.91186e-06	0	scaffold451|size489966|quiver_158146_166994_ID=g110541	LRRandNB-ARCdomaindiseaseresistanceprotein[Medicagotruncatula]	XP_003598470.1	Medtr0267s0070.1
scaffold119|size1284894|quiver_1091294_1097996_ID=g140513	145.779	3.14282	1.4133e-09	0	scaffold119|size1284894|quiver_1091294_1097996_ID=g140513	transloconattheoutermembraneofs-likeprotein[Medicagotruncatula]	XP_013457182.1	Medtr4g094205.1
scaffold1941|size153142|quiver_61230_62871_ID=g63301	92.308	3.13911	1.62872e-05	0	scaffold1941|size153142|quiver_61230_62871_ID=g63301	UDP-glucoseflavonoid3-O-glucosyltransferase[Medicagotruncatula]	XP_003617347.1	Medtr5g090600.2
scaffold481|size1487553|quiver_1106950_1113290_ID=g31135	108.906	3.13774	5.3961e-09	0	scaffold481|size1487553|quiver_1106950_1113290_ID=g31135	diseaseresistanceprotein(TIR-NBS-LRRclass)[Medicagotruncatula]	XP_003620435.2	Medtr6g083860.1
scaffold83|size1731409|quiver_33663_41221_ID=g66599	59.9322	3.13633	2.19298e-06	2e-62	scaffold83|size1731409|quiver_33663_41221_ID=g66599	armadillo/beta-cateninrepeatprotein,putative[Medicagotruncatula]	XP_003627885.2	Medtr8g039560.1
scaffold248|size927038|quiver_260565_263879_ID=g138133	105.053	3.13553	0.000120771	0	scaffold248|size927038|quiver_260565_263879_ID=g138133	evolutionarilycarboxy-terminalregionprotein[Medicagotruncatula]	XP_003592928.2	Medtr2g005840.3
scaffold31|size2342495|quiver_614494_619216_ID=g35200	387.561	3.13247	1.00261e-09	5e-36	scaffold31|size2342495|quiver_614494_619216_ID=g35200	SPFHdomain/band7familyprotein[Medicagotruncatula]	XP_003602418.2	Medtr6g472230.1
scaffold680|size456241|quiver_268858_270365_ID=g13448	185.105	3.129	5.26938e-08	0	scaffold680|size456241|quiver_268858_270365_ID=g13448	galactosyltransferasefamilyprotein[Medicagotruncatula]	XP_003610137.2	Medtr4g128310.2
scaffold1259|size511936|quiver_418667_421364_ID=g6647	87.9138	3.12872	1.55012e-08	0	scaffold1259|size511936|quiver_418667_421364_ID=g6647	classIglutamineamidotransferase[Medicagotruncatula]	XP_003624379.1	Medtr7g082570.1
scaffold315|size928941|quiver_687581_688902_ID=g130737	599.048	3.12855	7.15081e-14	9e-72	scaffold315|size928941|quiver_687581_688902_ID=g130737	heavymetaltransport/detoxificationsuperfamilyprotein[Medicagotruncatula]	XP_003592192.1	Medtr1g099810.1
scaffold2220|size124750|quiver_73246_76118_ID=g4838	71.5245	3.12764	0.000185554	2e-163	scaffold2220|size124750|quiver_73246_76118_ID=g4838	NLIinteractingfactor-likephosphatase[Medicagotruncatula]	XP_013447614.1	Medtr7g015150.1
scaffold2822|size72855|quiver_29483_35451_ID=g103605	102.272	3.12558	2.74827e-05	0	scaffold2822|size72855|quiver_29483_35451_ID=g103605	diseaseresistanceprotein(TIR-NBS-LRRclass)[Medicagotruncatula]	XP_003627179.2	Medtr8g018480.1
scaffold546|size1408613|quiver_1323992_1329191_ID=g28849	1953.67	3.12125	3.76166e-07	8e-82	scaffold546|size1408613|quiver_1323992_1329191_ID=g28849	IPPtransferase[Medicagotruncatula]	XP_013452112.1	Medtr4g102460.1
scaffold146|size836147|quiver_294231_311833_ID=g69534	6896.86	3.11978	3.50437e-17	0	scaffold146|size836147|quiver_294231_311833_ID=g69534	proteasomeactivatorcomplexsubunit-likeprotein[Medicagotruncatula]	XP_013460092.1	Medtr3g461520.1
scaffold1048|size295003|quiver_222137_223506_ID=g54662	78.5097	3.11184	4.33631e-05	6e-143	scaffold1048|size295003|quiver_222137_223506_ID=g54662	glutathioneS-transferase[Medicagotruncatula]	XP_003623171.2	Medtr7g065260.1
scaffold68|size1563530|quiver_44146_46105_ID=g107129	105.822	3.11157	3.71613e-08	0	scaffold68|size1563530|quiver_44146_46105_ID=g107129	diseaseresistanceprotein(TIR-NBS-LRRclass)[Medicagotruncatula]	XP_003619957.2	Medtr6g072450.1
scaffold17|size1366999|quiver_485414_487679_ID=g71745	269.685	3.111	1.21285e-10	6e-71	scaffold17|size1366999|quiver_485414_487679_ID=g71745	EFhandcalcium-bindingfamilyprotein[Medicagotruncatula]	XP_013461322.1	Medtr3g088655.1
scaffold67|size1482927|quiver_1420210_1422299_ID=g109965	607.037	3.10987	2.53731e-12	0	scaffold67|size1482927|quiver_1420210_1422299_ID=g109965	UDP-glucosyltransferasefamilyprotein[Medicagotruncatula]	XP_003624245.1	Medtr7g080900.1
scaffold143|size1056478|quiver_774340_775752_ID=g77289	870.743	3.10731	5.15478e-09	4e-07	scaffold143|size1056478|quiver_774340_775752_ID=g77289	transmembraneprotein,putative,partial[Medicagotruncatula]	XP_013469976.1	Medtr1g106095.1
scaffold1557|size338889|quiver_48627_51641_ID=g63126	164.03	3.10726	5.77903e-09	1e-24	scaffold1557|size338889|quiver_48627_51641_ID=g63126	ycf68protein[Medicagotruncatula]	XP_003604154.1	Medtr4g006040.1
scaffold2695|size108712|quiver_29336_34836_ID=g101193	5216.63	3.10579	1.6339e-17	0	scaffold2695|size108712|quiver_29336_34836_ID=g101193	alanineaminotransferase[Medicagotruncatula]	XP_003627448.1	Medtr8g023140.1
scaffold1712|size276749|quiver_168383_173051_ID=g159623	640.536	3.10442	0.0190903	6e-36	scaffold1712|size276749|quiver_168383_173051_ID=g159623	SPFHdomain/band7familyprotein[Medicagotruncatula]	XP_003602418.2	Medtr3g093120.1
scaffold122|size1191337|quiver_779342_781891_ID=g132857	1652.57	3.10017	3.64366e-13	0	scaffold122|size1191337|quiver_779342_781891_ID=g132857	Chitinase(ClassIV)/Hevein[Medicagotruncatula]	XP_003597548.2	Medtr2g099470.1
scaffold2848|size70843|quiver_53286_57789_ID=g34952	253.313	3.09959	1.80167e-06	0	scaffold2848|size70843|quiver_53286_57789_ID=g34952	diseaseresistanceprotein(CC-NBS-LRRclass)familyprotein[Medicagotruncatula]	XP_003595124.1	Medtr2g038510.1
scaffold602|size425271|quiver_329850_338856_ID=g49388	369.527	3.09819	3.05189e-11	0	scaffold602|size425271|quiver_329850_338856_ID=g49388	LRRreceptor-likekinase[Medicagotruncatula]	XP_003616753.1	Medtr5g083910.1
scaffold2360|size154610|quiver_66586_71845_ID=g139945	73.8002	3.09717	2.63331e-08	0	scaffold2360|size154610|quiver_66586_71845_ID=g139945	proteindecapping-likeprotein,putative[Medicagotruncatula]	XP_003612493.2	Medtr5g025630.1
scaffold898|size389606|quiver_209006_218041_ID=g113816	461.324	3.09637	1.53758e-16	0	scaffold898|size389606|quiver_209006_218041_ID=g113816	DUF668familyprotein[Medicagotruncatula]	XP_003630390.1	Medtr8g095080.1
scaffold3664|size29094|quiver_9456_14668_ID=g76843	752.403	3.09602	7.83274e-08	7e-172	scaffold3664|size29094|quiver_9456_14668_ID=g76843	20Sproteasomesubunitalpha[Medicagotruncatula]	XP_003623370.2	Medtr7g070070.1
scaffold413|size1257539|quiver_961773_963204_ID=g41117	138.628	3.0955	4.60513e-10	6e-87	scaffold413|size1257539|quiver_961773_963204_ID=g41117	Chitinase/Hevein/PR-4/Wheatwin2[Medicagotruncatula]	XP_013468975.1	Medtr1g080810.1
scaffold80|size1496537|quiver_1384859_1387885_ID=g74554	170.435	3.09475	1.56734e-09	0	scaffold80|size1496537|quiver_1384859_1387885_ID=g74554	wallassociatedkinase-likeprotein[Medicagotruncatula]	XP_003624375.2	Medtr7g082530.2
scaffold2133|size133414|quiver_94808_96431_ID=g63383	148.209	3.09394	1.14752e-07	0	scaffold2133|size133414|quiver_94808_96431_ID=g63383	isoflavone-7-O-methyltransferase[Medicagotruncatula]	XP_003621488.2	Medtr7g014570.1
scaffold946|size351131|quiver_110936_112078_ID=g153809	96.5554	3.09377	1.95078e-07	0	scaffold946|size351131|quiver_110936_112078_ID=g153809	phosphate-responsive1familyprotein[Medicagotruncatula]	XP_003615144.1	Medtr5g064360.1
scaffold802|size359698|quiver_147046_152266_ID=g29089	136.733	3.09371	1.33108e-06	5e-41	scaffold802|size359698|quiver_147046_152266_ID=g29089	diseaseresistanceprotein(TIR-NBS-LRRclass),putative[Medicagotruncatula]	XP_013452697.1	Medtr6g472230.1
scaffold172|size727454|quiver_196993_197649_ID=g3060	951.04	3.09217	2.06565e-14	2e-37	scaffold172|size727454|quiver_196993_197649_ID=g3060	hypotheticalproteinMTR_4g061300[Medicagotruncatula]	XP_003606522.1	Medtr4g061300.1
scaffold662|size724909|quiver_525227_530541_ID=g59668	1321.28	3.08895	1.45583e-14	0	scaffold662|size724909|quiver_525227_530541_ID=g59668	zincinducedfacilitator-likeprotein[Medicagotruncatula]	XP_013445183.1	Medtr8g042770.1
scaffold75|size939415|quiver_640915_644495_ID=g87874	734.201	3.08747	4.6315e-09	0	scaffold75|size939415|quiver_640915_644495_ID=g87874	GTP-bindingproteinObg/CgtAprotein[Medicagotruncatula]	XP_013465396.1	Medtr2g096870.1
scaffold900|size477234|quiver_77080_78741_ID=g108277	146.429	3.08716	4.99533e-09	0	scaffold900|size477234|quiver_77080_78741_ID=g108277	UDP-glucoseflavonoid3-O-glucosyltransferase[Medicagotruncatula]	XP_003617347.1	Medtr5g090600.2
scaffold2650|size84299|quiver_79137_80751_ID=g50494	69.3109	3.08533	3.6695e-05	6e-110	scaffold2650|size84299|quiver_79137_80751_ID=g50494	F-boxprotein[Medicagotruncatula]	XP_013452243.1	Medtr6g049050.1
scaffold3425|size55144|quiver_15126_21042_ID=g32583	587.722	3.08367	2.68134e-07	0	scaffold3425|size55144|quiver_15126_21042_ID=g32583	diseaseresistanceprotein(TIR-NBS-LRRclass)[Medicagotruncatula]	XP_003620056.2	Medtr6g072450.1
scaffold650|size996100|quiver_670892_674628_ID=g91572	55.6436	3.08255	4.64748e-07	0	scaffold650|size996100|quiver_670892_674628_ID=g91572	NBS-LRRdiseaseresistanceprotein[Medicagotruncatula]	XP_003598415.1	Medtr3g011390.1
scaffold1146|size274154|quiver_134706_140541_ID=g133973	147.36	3.08205	3.5496e-06	4e-42	scaffold1146|size274154|quiver_134706_140541_ID=g133973	diseaseresistanceprotein(TIR-NBS-LRRclass),putative[Medicagotruncatula]	XP_013452697.1	Medtr6g472230.1
scaffold455|size1346536|quiver_996508_998854_ID=g99588	85.1127	3.0806	7.49726e-07	2e-73	scaffold455|size1346536|quiver_996508_998854_ID=g99588	cytosolicclassIIsmallheat-shockprotein[Medicagotruncatula]	XP_013465875.1	Medtr1g015165.1
scaffold189|size708555|quiver_499916_501929_ID=g125765	146.013	3.07796	4.19926e-10	1e-72	scaffold189|size708555|quiver_499916_501929_ID=g125765	EFhandcalcium-bindingfamilyprotein[Medicagotruncatula]	XP_013461322.1	Medtr3g088655.1
scaffold3521|size33673|quiver_1_1098_ID=g117794	268.339	3.07785	5.27211e-13	4e-77	scaffold3521|size33673|quiver_1_1098_ID=g117794	xyloglucanendotransglucosylase/hydrolasefamilyprotein[Medicagotruncatula]	XP_003610008.1	Medtr4g126920.1
scaffold5544|size35992|quiver_19_1412_ID=g14830	89.4498	3.07612	2.13863e-07	2e-79	scaffold5544|size35992|quiver_19_1412_ID=g14830	hypotheticalproteinMTR_8g040260[Medicagotruncatula]	XP_003627937.1	Medtr8g040260.1
scaffold554|size644455|quiver_126136_129602_ID=g8400	225.016	3.07562	6.39072e-12	0	scaffold554|size644455|quiver_126136_129602_ID=g8400	aldo/ketoreductasefamilyoxidoreductase[Medicagotruncatula]	XP_003621684.1	Medtr7g021820.1
scaffold269|size1189825|quiver_405264_411738_ID=g82991	74.2994	3.07389	7.39119e-07	0	scaffold269|size1189825|quiver_405264_411738_ID=g82991	diseaseresistanceprotein(CC-NBS-LRRclass)familyprotein[Medicagotruncatula]	XP_003600185.2	Medtr3g055230.1
scaffold199|size1146886|quiver_1139950_1144817_ID=g99207	404.14	3.07301	2.15174e-14	0	scaffold199|size1146886|quiver_1139950_1144817_ID=g99207	cysteine-richreceptor-kinase-likeprotein[Medicagotruncatula]	XP_003589297.2	Medtr1g021610.1
scaffold424|size1175769|quiver_998792_1006109_ID=g13112	380.203	3.07096	5.98441e-12	0	scaffold424|size1175769|quiver_998792_1006109_ID=g13112	eukaryoticaspartylproteasefamilyprotein[Medicagotruncatula]	XP_013453024.1	Medtr6g084710.1
scaffold23|size2167186|quiver_1701080_1703242_ID=g55873	1561.74	3.07024	5.07589e-13	0	scaffold23|size2167186|quiver_1701080_1703242_ID=g55873	receptor-likekinaseplant-likeprotein,putative[Medicagotruncatula]	XP_013466448.1	Medtr1g029610.1
scaffold155|size989099|quiver_868699_869504_ID=g46154	61.3422	3.07011	5.12727e-05	8e-88	scaffold155|size989099|quiver_868699_869504_ID=g46154	EFhandcalcium-bindingfamilyprotein[Medicagotruncatula]	XP_003602094.1	Medtr3g089070.1
scaffold1619|size377527|quiver_339933_344490_ID=g68398	433.125	3.06938	6.3494e-15	0	scaffold1619|size377527|quiver_339933_344490_ID=g68398	cysteine-richreceptor-kinase-likeprotein[Medicagotruncatula]	XP_003589297.2	Medtr1g021610.1
scaffold4363|size17586|quiver_15976_17390_ID=g90198	77.8924	3.06914	4.46889e-08	2e-07	scaffold4363|size17586|quiver_15976_17390_ID=g90198	hypotheticalproteinMTR_7g031847[Medicagotruncatula]	XP_013448061.1	Medtr0055s0090.1
scaffold580|size482868|quiver_125066_126261_ID=g108027	52.2926	3.068	9.10249e-05	0	scaffold580|size482868|quiver_125066_126261_ID=g108027	phosphate-responsive1familyprotein[Medicagotruncatula]	XP_003615144.1	Medtr5g064360.1
scaffold1784|size206903|quiver_205935_207580_ID=g139693	1799.96	3.06751	6.45331e-13	2	scaffold1784|size206903|quiver_205935_207580_ID=g139693	transmembraneprotein,putative[Medicagotruncatula]	XP_013461912.1	Medtr0052s0070.1
scaffold822|size482727|quiver_194668_199192_ID=g144108	1065.15	3.06742	3.65723e-10	0	scaffold822|size482727|quiver_194668_199192_ID=g144108	3,4-dihydroxy-2-butanone4-phosphatesynthase[Medicagotruncatula]	XP_003593237.1	Medtr2g009270.1
scaffold98|size2138525|quiver_1532297_1537354_ID=g28009	385.684	3.06681	1.1093e-06	0	scaffold98|size2138525|quiver_1532297_1537354_ID=g28009	glycosidehydrolasefamily1protein[Medicagotruncatula]	XP_013456264.1	Medtr4g066590.1
scaffold196|size928295|quiver_41275_46281_ID=g107449	656.912	3.06464	0.000101184	3e-35	scaffold196|size928295|quiver_41275_46281_ID=g107449	SPFHdomain/band7familyprotein[Medicagotruncatula]	XP_003602418.2	Medtr3g093120.1
scaffold342|size977270|quiver_666325_668031_ID=g59126	126.923	3.06158	1.15026e-11	0	scaffold342|size977270|quiver_666325_668031_ID=g59126	receptor-likekinase[Medicagotruncatula]	XP_003609255.1	Medtr4g113710.1
scaffold1|size3002192|quiver_459934_461426_ID=g115004	667.293	3.06099	1.03853e-10	0	scaffold1|size3002192|quiver_459934_461426_ID=g115004	E3ubiquitin-proteinligasePUB23-likeprotein[Medicagotruncatula]	XP_013450220.1	Medtr7g106340.1
scaffold29|size1435556|quiver_175385_194376_ID=g40064	303.049	3.05894	5.30628e-13	0	scaffold29|size1435556|quiver_175385_194376_ID=g40064	proteasomeactivatorcomplexsubunit-likeprotein[Medicagotruncatula]	XP_013460090.1	Medtr3g461500.1
scaffold140|size833411|quiver_579717_585434_ID=g85274	103.644	3.05798	1.94608e-06	8e-25	scaffold140|size833411|quiver_579717_585434_ID=g85274	diseaseresistanceprotein(TIR-NBS-LRRclass),putative[Medicagotruncatula]	XP_013449176.1	Medtr7g069120.1
scaffold1072|size290154|quiver_121796_123105_ID=g159175	84.5667	3.05743	6.79187e-08	1e-44	scaffold1072|size290154|quiver_121796_123105_ID=g159175	heavymetal-associateddomainprotein[Medicagotruncatula]	XP_013452257.1	Medtr6g049280.1
scaffold2138|size132595|quiver_32646_33877_ID=g50369	68.6986	3.0547	0.000150313	0	scaffold2138|size132595|quiver_32646_33877_ID=g50369	xyloglucanendotransglucosylase/hydrolasefamilyprotein[Medicagotruncatula]	XP_003625289.1	Medtr7g093530.1
scaffold375|size1329316|quiver_1244679_1245224_ID=g141133	129.539	3.05199	1.30951e-08	2e-51	scaffold375|size1329316|quiver_1244679_1245224_ID=g141133	M48familypeptidase[Medicagotruncatula]	XP_013458801.1	Medtr3g006860.1
scaffold385|size897040|quiver_81958_84081_ID=g116050	103.554	3.04768	6.41341e-08	0	scaffold385|size897040|quiver_81958_84081_ID=g116050	L-typelectin-domainreceptorkinaseIV.2-likeprotein[Medicagotruncatula]	XP_013448918.1	Medtr7g062680.1
scaffold4082|size20649|quiver_14226_20688_ID=g154991	1711.61	3.0464	4.61635e-14	2e-31	scaffold4082|size20649|quiver_14226_20688_ID=g154991	hypotheticalproteinMTR_1g035240[Medicagotruncatula]	XP_003589698.1	Medtr0055s0050.1
scaffold1259|size511936|quiver_291538_295467_ID=g6631	324.554	3.04536	1.19037e-12	0	scaffold1259|size511936|quiver_291538_295467_ID=g6631	plant-specificdomainTIGR01615familyprotein[Medicagotruncatula]	XP_003624426.1	Medtr7g083080.1
scaffold1751|size175348|quiver_8966_13679_ID=g57820	532.201	3.04467	3.1705e-11	0	scaffold1751|size175348|quiver_8966_13679_ID=g57820	P-loopnucleosidetriphosphatehydrolasesuperfamilyprotein[Medicagotruncatula]	XP_003607425.1	Medtr4g077880.1
scaffold115|size848196|quiver_572873_578046_ID=g150584	614.623	3.04363	1.17251e-11	0	scaffold115|size848196|quiver_572873_578046_ID=g150584	diseaseresistanceprotein(TIR-NBS-LRRclass)[Medicagotruncatula]	XP_003620057.2	Medtr6g074820.1
scaffold48|size1345018|quiver_216538_217297_ID=g157528	61.462	3.04254	3.26957e-06	2e-22	scaffold48|size1345018|quiver_216538_217297_ID=g157528	cathepsinpropeptideinhibitordomainprotein[Medicagotruncatula]	XP_003624672.2	Medtr7g086240.1
scaffold1763|size306592|quiver_25696_26653_ID=g27028	53.856	3.0423	1.05587e-05	2e-140	scaffold1763|size306592|quiver_25696_26653_ID=g27028	lateembryogenesisabundantprotein[Medicagotruncatula]	XP_013444758.1	Medtr8g028475.1
scaffold12|size1529572|quiver_396315_401880_ID=g84910	86.1724	3.04217	2.11138e-08	0	scaffold12|size1529572|quiver_396315_401880_ID=g84910	diseaseresistanceprotein(TIR-NBS-LRRclass)[Medicagotruncatula]	XP_003607689.1	Medtr4g081230.1
scaffold1628|size375752|quiver_183915_187101_ID=g45122	594.055	3.04191	5.29245e-11	0	scaffold1628|size375752|quiver_183915_187101_ID=g45122	glycosidehydrolasefamily1protein[Medicagotruncatula]	XP_013456264.1	Medtr4g066590.1
scaffold41|size1714948|quiver_457233_464453_ID=g9855	50.8914	3.04064	1.43633e-06	2e-39	scaffold41|size1714948|quiver_457233_464453_ID=g9855	hypotheticalproteinMTR_7g102890[Medicagotruncatula]	XP_013450014.1	Medtr7g102890.1
scaffold481|size1487553|quiver_813881_819990_ID=g31095	551.329	3.0368	3.63305e-17	0	scaffold481|size1487553|quiver_813881_819990_ID=g31095	diseaseresistanceprotein(TIR-NBS-LRRclass)[Medicagotruncatula]	XP_003619949.2	Medtr0277s0010.2
scaffold201|size694417|quiver_433425_435063_ID=g93504	128.795	3.03677	3.75807e-09	0	scaffold201|size694417|quiver_433425_435063_ID=g93504	E3ubiquitin-proteinligasePUB23-likeprotein[Medicagotruncatula]	XP_013467848.1	Medtr1g056910.1
scaffold604|size776657|quiver_663430_667719_ID=g44310	155.503	3.03471	2.01126e-06	0	scaffold604|size776657|quiver_663430_667719_ID=g44310	alpha/beta-hydrolasesuperfamilyprotein[Medicagotruncatula]	XP_003603652.2	Medtr3g110530.1
scaffold39|size1855183|quiver_1302884_1304309_ID=g15012	671.978	3.03361	5.86709e-13	0	scaffold39|size1855183|quiver_1302884_1304309_ID=g15012	F-boxprotein[Medicagotruncatula]	XP_003629211.1	Medtr8g074610.1
scaffold457|size1232482|quiver_920169_921158_ID=g94189	96.6159	3.0335	1.63492e-08	2e-99	scaffold457|size1232482|quiver_920169_921158_ID=g94189	carbon-sulfurlyase[Medicagotruncatula]	XP_003600691.1	Medtr3g065140.1
scaffold1121|size564772|quiver_464578_466474_ID=g31818	428.792	3.02833	7.97406e-10	0	scaffold1121|size564772|quiver_464578_466474_ID=g31818	organiccation/carnitinetransporter[Medicagotruncatula]	XP_003627852.1	Medtr8g039190.1
scaffold104|size863875|quiver_576425_577729_ID=g12582	1285.14	3.02821	5.94849e-09	4e-129	scaffold104|size863875|quiver_576425_577729_ID=g12582	C2H2-typezincfingerprotein[Medicagotruncatula]	XP_003592502.1	Medtr1g106730.1
scaffold91|size894874|quiver_473421_484734_ID=g45961	313.37	3.02817	1.07853e-10	5e-153	scaffold91|size894874|quiver_473421_484734_ID=g45961	RINGzincfingerprotein,putative[Medicagotruncatula]	XP_013461478.1	Medtr3g093660.1
scaffold288|size936902|quiver_96377_100121_ID=g33236	99.0183	3.02771	4.84345e-06	2e-34	scaffold288|size936902|quiver_96377_100121_ID=g33236	diseaseresistanceprotein(TIR-NBS-LRRclass),putative[Medicagotruncatula]	XP_013452697.1	Medtr3g093120.1
scaffold73|size1194009|quiver_748626_751792_ID=g93258	60.2689	3.02566	1.0817e-05	0	scaffold73|size1194009|quiver_748626_751792_ID=g93258	UDP-glucuronicaciddecarboxylase-likeprotein[Medicagotruncatula]	XP_003609686.1	Medtr4g120030.1
scaffold267|size1260374|quiver_593020_594037_ID=g88190	107.226	3.0256	2.40328e-08	2e-99	scaffold267|size1260374|quiver_593020_594037_ID=g88190	carbon-sulfurlyase[Medicagotruncatula]	XP_003600691.1	Medtr3g065140.1
scaffold2324|size162600|quiver_24801_27111_ID=g66128	174.451	3.02266	5.49252e-07	4e-153	scaffold2324|size162600|quiver_24801_27111_ID=g66128	glutathioneS-transferase[Medicagotruncatula]	XP_013470406.1	Medtr1g115195.1
scaffold327|size567524|quiver_275916_280550_ID=g99333	74.812	3.02017	1.17245e-06	4e-93	scaffold327|size567524|quiver_275916_280550_ID=g99333	SCFubiquitinligase,SKP1component[Medicagotruncatula]	XP_003593886.2	Medtr2g018980.1
scaffold481|size1487553|quiver_866851_868514_ID=g31101	144.059	3.01724	2.55351e-07	0	scaffold481|size1487553|quiver_866851_868514_ID=g31101	NB-ARCdomainprotein[Medicagotruncatula]	XP_013452739.1	Medtr6g072320.1
scaffold157|size1016923|quiver_670122_672158_ID=g40612	85.1863	3.01598	0.000375863	2e-52	scaffold157|size1016923|quiver_670122_672158_ID=g40612	envelope-likeprotein,putative[Medicagotruncatula]	XP_013459663.1	Medtr3g451050.1
scaffold809|size760457|quiver_104576_108921_ID=g10922	57.9536	3.01468	6.13227e-07	0	scaffold809|size760457|quiver_104576_108921_ID=g10922	cysteine-richreceptor-kinase-likeprotein[Medicagotruncatula]	XP_013458902.1	Medtr3g011910.1
scaffold889|size731061|quiver_566928_569028_ID=g136500	6462.61	3.01435	1.59755e-15	1e-110	scaffold889|size731061|quiver_566928_569028_ID=g136500	PAR1protein[Medicagotruncatula]	XP_003604797.1	Medtr4g018880.1
scaffold1478|size443024|quiver_1776_3865_ID=g103062	140.595	3.009	4.84791e-09	0	scaffold1478|size443024|quiver_1776_3865_ID=g103062	exocystsubunitexo70familyprotein[Medicagotruncatula]	XP_003598997.1	Medtr3g025900.1
scaffold3272|size44987|quiver_1_3725_ID=g98451	703.194	3.00874	9.82308e-13	1e-22	scaffold3272|size44987|quiver_1_3725_ID=g98451	hypotheticalproteinMTR_1g035240[Medicagotruncatula]	XP_003589698.1	Medtr0055s0120.1
scaffold34|size1736558|quiver_1019523_1024525_ID=g27732	146.418	3.00672	2.42868e-09	0	scaffold34|size1736558|quiver_1019523_1024525_ID=g27732	family31glycosylhydrolase,alpha-glucosidase[Medicagotruncatula]	XP_003624991.1	Medtr7g089780.1
scaffold949|size335692|quiver_267676_275164_ID=g146955	468.513	3.00617	2.33178e-09	0	scaffold949|size335692|quiver_267676_275164_ID=g146955	U5smallnuclearribonucleoprotein200kDahelicase[Medicagotruncatula]	XP_013454700.1	Medtr4g011450.1
scaffold528|size1026657|quiver_37546_44915_ID=g75200	63.4426	3.00544	8.60359e-08	0	scaffold528|size1026657|quiver_37546_44915_ID=g75200	PPRcontainingplant-likeprotein[Medicagotruncatula]	XP_003628741.2	Medtr8g066250.1
scaffold741|size498739|quiver_451584_453394_ID=g21386	952.648	3.00539	2.13855e-07	0	scaffold741|size498739|quiver_451584_453394_ID=g21386	cinnamylalcoholdehydrogenase-likeprotein[Medicagotruncatula]	XP_003612978.1	Medtr5g031250.1
scaffold883|size606422|quiver_523729_524818_ID=g151611	183.964	3.00479	6.06206e-09	2e-48	scaffold883|size606422|quiver_523729_524818_ID=g151611	hypotheticalproteinMTR_2g080030[Medicagotruncatula]	XP_013464758.1	Medtr2g080030.1
scaffold1900|size368652|quiver_266853_269571_ID=g4728	776.719	3.00475	2.62715e-08	3e-168	scaffold1900|size368652|quiver_266853_269571_ID=g4728	eukaryotictranslationinitiationfactor3subunitG[Medicagotruncatula]	XP_013444892.1	Medtr8g031560.1
scaffold771|size764659|quiver_404911_409691_ID=g110969	193.075	3.00391	8.9733e-07	0	scaffold771|size764659|quiver_404911_409691_ID=g110969	sodium:solutesymporterfamilyprotein[Medicagotruncatula]	XP_003612583.1	Medtr5g026640.1
scaffold313|size1199067|quiver_118754_120581_ID=g135492	2500.57	3.00346	3.51249e-09	0	scaffold313|size1199067|quiver_118754_120581_ID=g135492	1-aminocyclopropane-1-carboxylateoxidase[Medicagotruncatula]	XP_003601593.1	Medtr3g083370.1
scaffold102|size1061135|quiver_741194_746921_ID=g18149	183.178	3.00245	0.000267057	0	scaffold102|size1061135|quiver_741194_746921_ID=g18149	LRRreceptor-likekinaseplant[Medicagotruncatula]	XP_003597638.2	Medtr2g100450.1
scaffold573|size794231|quiver_591486_596369_ID=g126437	732.154	3.00184	2.95962e-11	0	scaffold573|size794231|quiver_591486_596369_ID=g126437	3,4-dihydroxy-2-butanone4-phosphatesynthase[Medicagotruncatula]	XP_003593237.1	Medtr2g009270.1
scaffold755|size732219|quiver_97956_102863_ID=g151417	58.8721	3.00139	3.38185e-06	5e-109	scaffold755|size732219|quiver_97956_102863_ID=g151417	LRRreceptor-likekinase[Medicagotruncatula]	XP_013449081.1	Medtr7g066590.1
scaffold1362|size439476|quiver_346730_351071_ID=g70926	169.32	3.00024	2.20781e-12	0	scaffold1362|size439476|quiver_346730_351071_ID=g70926	WRKYfamilytranscriptionfactor[Medicagotruncatula]	XP_003595431.2	Medtr2g045360.1
scaffold295|size1038847|quiver_37246_37953_ID=g15661	97.4271	2.99946	8.07089e-05	1e-72	scaffold295|size1038847|quiver_37246_37953_ID=g15661	17.6kDaclassIheatshockprotein[Medicagotruncatula]	XP_013456977.1	Medtr4g088490.1
scaffold1373|size312522|quiver_111136_113923_ID=g42327	226.045	2.99722	1.12863e-07	2e-157	scaffold1373|size312522|quiver_111136_113923_ID=g42327	trihelixtranscriptionfactorGT-3a-likeprotein[Medicagotruncatula]	XP_003612572.1	Medtr5g026540.1
scaffold150|size774970|quiver_347426_349580_ID=g58778	146.453	2.99703	0.000557602	0	scaffold150|size774970|quiver_347426_349580_ID=g58778	mybtranscriptionfactor[Medicagotruncatula]	XP_003594670.1	Medtr2g033170.1
scaffold468|size964243|quiver_648220_652942_ID=g64754	189.548	2.99563	4.54633e-08	0	scaffold468|size964243|quiver_648220_652942_ID=g64754	receptor-likekinase[Medicagotruncatula]	XP_003593537.1	Medtr2g013210.2
scaffold6627|size2062|quiver_1_1751_ID=g27614	89.298	2.99513	9.35584e-08	2e-07	scaffold6627|size2062|quiver_1_1751_ID=g27614	hypotheticalproteinMTR_7g031847[Medicagotruncatula]	XP_013448061.1	Medtr0055s0120.1
scaffold293|size596535|quiver_388259_394216_ID=g20887	340.62	2.99471	1.33879e-14	0	scaffold293|size596535|quiver_388259_394216_ID=g20887	transducin/WD40repeatprotein[Medicagotruncatula]	XP_003613387.1	Medtr5g035980.1
scaffold603|size649726|quiver_246621_248227_ID=g46648	467.756	2.99268	1.00324e-06	3e-156	scaffold603|size649726|quiver_246621_248227_ID=g46648	hsp20/alphacrystallinfamilyprotein[Medicagotruncatula]	XP_003617058.2	Medtr5g087470.1
scaffold93|size2103958|quiver_1290291_1290838_ID=g40409	51.8792	2.99193	0.000434326	2e-25	scaffold93|size2103958|quiver_1290291_1290838_ID=g40409	hypotheticalproteinMTR_8g091590[Medicagotruncatula]	XP_003630087.1	Medtr8g091590.1
scaffold438|size545076|quiver_175015_175974_ID=g143682	80.0809	2.99159	3.98853e-05	2e-32	scaffold438|size545076|quiver_175015_175974_ID=g143682	hypotheticalproteinMTR_3g058320[Medicagotruncatula]	XP_013459991.1	Medtr3g058320.1
scaffold1608|size195807|quiver_137306_140892_ID=g98005	205.861	2.98915	1.58723e-07	4e-69	scaffold1608|size195807|quiver_137306_140892_ID=g98005	alpha/betahydrolase-likeprotein[Medicagotruncatula]	XP_003600880.1	Medtr3g070400.1
scaffold2600|size123179|quiver_1394_5001_ID=g14598	154.23	2.98833	1.33899e-08	0	scaffold2600|size123179|quiver_1394_5001_ID=g14598	stress-inducedreceptor-likekinase[Medicagotruncatula]	XP_013466275.1	Medtr1g027140.1
scaffold597|size458350|quiver_9848_12421_ID=g62193	700.686	2.98436	7.73553e-12	0	scaffold597|size458350|quiver_9848_12421_ID=g62193	phenylalanineammonia-lyase-likeprotein[Medicagotruncatula]	XP_003618076.1	Medtr5g098720.1
scaffold897|size888252|quiver_472646_477716_ID=g116751	1184.78	2.98316	1.22291e-12	0	scaffold897|size888252|quiver_472646_477716_ID=g116751	2OG-Fe(II)oxygenasefamilyoxidoreductase[Medicagotruncatula]	XP_013449675.1	Medtr7g094250.1
scaffold1755|size277557|quiver_53196_54721_ID=g47587	60.7291	2.9823	1.82268e-06	0	scaffold1755|size277557|quiver_53196_54721_ID=g47587	transmembraneprotein,putative[Medicagotruncatula]	XP_003615906.1	Medtr5g073810.1
scaffold639|size818776|quiver_623708_628255_ID=g121406	2911.89	2.98089	1.52889e-05	2e-80	scaffold639|size818776|quiver_623708_628255_ID=g121406	IPPtransferase[Medicagotruncatula]	XP_013452112.1	Medtr6g045307.1
scaffold500|size534968|quiver_438000_439342_ID=g148751	292.049	2.97955	5.72069e-10	4e-64	scaffold500|size534968|quiver_438000_439342_ID=g148751	hypotheticalproteinMTR_3g098390[Medicagotruncatula]	XP_003602727.1	Medtr3g098390.1
scaffold394|size594675|quiver_460739_462100_ID=g91151	54.1989	2.97697	3.73667e-07	9e-64	scaffold394|size594675|quiver_460739_462100_ID=g91151	receptor-likeprotein,putative[Medicagotruncatula]	XP_003604705.1	Medtr4g015930.1
scaffold2220|size124750|quiver_65276_68598_ID=g4836	709.03	2.97554	2.59573e-16	0	scaffold2220|size124750|quiver_65276_68598_ID=g4836	NLIinteractingfactor-likephosphatase[Medicagotruncatula]	XP_013447616.1	Medtr7g015170.2
scaffold375|size1329316|quiver_1240919_1243796_ID=g141132	614.181	2.97482	1.05156e-16	0	scaffold375|size1329316|quiver_1240919_1243796_ID=g141132	M48familypeptidase[Medicagotruncatula]	XP_013452480.1	Medtr6g463380.3
scaffold100|size1259778|quiver_373976_375407_ID=g22792	104.786	2.97444	0.000135021	2e-106	scaffold100|size1259778|quiver_373976_375407_ID=g22792	ethylene-responsivetranscriptionfactor1B[Medicagotruncatula]	XP_013468697.1	Medtr1g074370.1
scaffold811|size514739|quiver_259343_263883_ID=g6263	157.019	2.97376	0.0392697	2e-105	scaffold811|size514739|quiver_259343_263883_ID=g6263	RNArecognitionmotif1inplantMEI2-likeprotein[Medicagotruncatula]	XP_003621628.2	Medtr7g020950.1
scaffold1043|size327191|quiver_150961_154571_ID=g67953	290.2	2.97259	4.575e-08	1e-143	scaffold1043|size327191|quiver_150961_154571_ID=g67953	SEC14cytosolicfactor-likeprotein[Medicagotruncatula]	XP_003594312.1	Medtr2g027140.1
scaffold1920|size209040|quiver_35705_44351_ID=g119831	540.898	2.96445	1.19037e-12	9e-32	scaffold1920|size209040|quiver_35705_44351_ID=g119831	hypotheticalproteinMTR_1g035240[Medicagotruncatula]	XP_003589698.1	Medtr0052s0070.1
scaffold321|size1251694|quiver_525543_535443_ID=g115939	151.158	2.96349	1.50081e-09	4e-146	scaffold321|size1251694|quiver_525543_535443_ID=g115939	F-boxproteininteractiondomainprotein[Medicagotruncatula]	XP_003597945.1	Medtr2g104280.1
scaffold23|size2167186|quiver_1248983_1252571_ID=g55819	72.5849	2.96289	0.00104517	0	scaffold23|size2167186|quiver_1248983_1252571_ID=g55819	GDSL-likelipase/acylhydrolase[Medicagotruncatula]	XP_003589576.1	Medtr1g030220.1
scaffold41|size1714948|quiver_1499866_1504018_ID=g9985	468.947	2.96271	3.13428e-15	0	scaffold41|size1714948|quiver_1499866_1504018_ID=g9985	diseaseresistanceprotein(TIR-NBS-LRRclass)[Medicagotruncatula]	XP_003619949.2	Medtr6g072250.1
scaffold160|size867190|quiver_153526_158175_ID=g33031	50.6001	2.96244	4.88122e-05	2e-126	scaffold160|size867190|quiver_153526_158175_ID=g33031	plantgibberellin2-oxidase[Medicagotruncatula]	XP_013445468.1	Medtr8g461330.1
scaffold2334|size112270|quiver_85327_90681_ID=g39726	394.989	2.96088	2.20726e-12	0	scaffold2334|size112270|quiver_85327_90681_ID=g39726	XH/XSdomainprotein[Medicagotruncatula]	XP_013465410.1	Medtr2g097010.1
scaffold1809|size464784|quiver_26454_33221_ID=g73653	103.193	2.9588	5.03049e-07	0	scaffold1809|size464784|quiver_26454_33221_ID=g73653	ankyrinrepeatplant-likeprotein[Medicagotruncatula]	XP_003597697.2	Medtr2g101320.1
scaffold65|size1380710|quiver_314542_315729_ID=g115389	217.297	2.95786	8.52776e-13	2e-83	scaffold65|size1380710|quiver_314542_315729_ID=g115389	methionine-S-oxidereductase[Medicagotruncatula]	XP_003612253.1	Medtr5g022990.1
scaffold1179|size280434|quiver_261565_271347_ID=g47215	122.36	2.9525	1.66907e-08	0	scaffold1179|size280434|quiver_261565_271347_ID=g47215	diseaseresistanceprotein(CC-NBS-LRRclass)familyprotein[Medicagotruncatula]	XP_003598667.1	Medtr3g019040.1
scaffold1422|size626626|quiver_353439_359620_ID=g81641	115.802	2.95034	1.6322e-07	0	scaffold1422|size626626|quiver_353439_359620_ID=g81641	verticilliumwiltresistance-likeprotein[Medicagotruncatula]	XP_013454868.1	Medtr4g017640.1
scaffold289|size598253|quiver_387677_394587_ID=g30738	485.583	2.94947	2.02775e-10	3e-54	scaffold289|size598253|quiver_387677_394587_ID=g30738	receptor-likekinase[Medicagotruncatula]	XP_003589667.2	Medtr1g031780.1
scaffold1116|size501906|quiver_289605_296267_ID=g44785	1266.93	2.9491	2.22091e-06	2e-75	scaffold1116|size501906|quiver_289605_296267_ID=g44785	hypotheticalproteinMTR_7g105270[Medicagotruncatula]	XP_013450130.1	Medtr7g105270.1
scaffold3|size2661360|quiver_479342_481315_ID=g109471	1894.57	2.94603	1.26528e-07	0	scaffold3|size2661360|quiver_479342_481315_ID=g109471	cytochromeP450family94protein[Medicagotruncatula]	XP_013449846.1	Medtr7g096340.1
scaffold75|size939415|quiver_514359_519735_ID=g87856	345.505	2.946	9.41672e-12	0	scaffold75|size939415|quiver_514359_519735_ID=g87856	XH/XSdomainprotein[Medicagotruncatula]	XP_013465410.1	Medtr2g097010.1
scaffold542|size470517|quiver_153433_154741_ID=g38562	85.2324	2.94596	0.000145946	3e-87	scaffold542|size470517|quiver_153433_154741_ID=g38562	salicylicacidcarboxylmethyltransferase[Medicagotruncatula]	XP_003624535.1	Medtr7g084620.1
scaffold526|size695583|quiver_379957_383687_ID=g80763	66.8718	2.94548	0.00159508	7e-13	scaffold526|size695583|quiver_379957_383687_ID=g80763	hypotheticalproteinMTR_3g462310[Medicagotruncatula]	XP_013460121.1	Medtr3g462310.1
scaffold1407|size250926|quiver_141186_146109_ID=g122177	112.956	2.94543	2.06262e-08	0	scaffold1407|size250926|quiver_141186_146109_ID=g122177	NACtranscriptionfactor-likeprotein[Medicagotruncatula]	XP_013448091.1	Medtr7g033320.1
scaffold4496|size16435|quiver_12296_13218_ID=g76889	90.5877	2.94525	3.26281e-06	8e-42	scaffold4496|size16435|quiver_12296_13218_ID=g76889	glutathioneS-transferase,amino-terminaldomainprotein[Medicagotruncatula]	XP_013454931.1	Medtr4g019780.1
scaffold318|size575186|quiver_499468_503439_ID=g123472	677.454	2.94515	1.72476e-07	1e-169	scaffold318|size575186|quiver_499468_503439_ID=g123472	transmembraneprotein,putative[Medicagotruncatula]	XP_003616942.1	Medtr5g085980.1
scaffold119|size1284894|quiver_1283641_1289816_ID=g140538	111.443	2.94455	7.25099e-08	0	scaffold119|size1284894|quiver_1283641_1289816_ID=g140538	ubiquitin-associated(UBA)/TS-Ndomainprotein[Medicagotruncatula]	XP_013444168.1	Medtr8g013030.1
scaffold895|size391687|quiver_273994_275729_ID=g121783	178.004	2.94409	1.21561e-07	2e-137	scaffold895|size391687|quiver_273994_275729_ID=g121783	plastidmovementimpairedprotein[Medicagotruncatula]	XP_013456859.1	Medtr4g085100.1
scaffold162|size1015635|quiver_534968_539270_ID=g28167	924.5	2.94317	5.64997e-07	0	scaffold162|size1015635|quiver_534968_539270_ID=g28167	1-aminocyclopropane-1-carboxylateoxidase[Medicagotruncatula]	XP_003601593.1	Medtr3g083370.1
scaffold413|size1257539|quiver_920679_924229_ID=g41111	50.3707	2.94129	2.72518e-05	2e-34	scaffold413|size1257539|quiver_920679_924229_ID=g41111	diseaseresistanceprotein(TIR-NBS-LRRclass),putative[Medicagotruncatula]	XP_013452697.1	Medtr6g472230.1
scaffold1427|size457134|quiver_104346_107236_ID=g68250	363.085	2.93999	1.24224e-13	0	scaffold1427|size457134|quiver_104346_107236_ID=g68250	M48familypeptidase[Medicagotruncatula]	XP_013452479.1	Medtr6g463380.1
scaffold574|size642256|quiver_583428_585776_ID=g123877	56.7962	2.93858	1.65624e-05	9e-114	scaffold574|size642256|quiver_583428_585776_ID=g123877	hypotheticalproteinMTR_6g065960[Medicagotruncatula]	XP_013452618.1	Medtr0084s0060.1
scaffold457|size1232482|quiver_538099_542363_ID=g94142	115.156	2.9382	1.04549e-07	0	scaffold457|size1232482|quiver_538099_542363_ID=g94142	ubiquitin-associated(UBA)/TS-Ndomainprotein[Medicagotruncatula]	XP_013444168.1	Medtr8g013030.1
scaffold61|size1137294|quiver_1006795_1009663_ID=g125556	55.3608	2.93763	1.19613e-05	0	scaffold61|size1137294|quiver_1006795_1009663_ID=g125556	COP1-interactiveprotein,putative[Medicagotruncatula]	XP_013465253.1	Medtr2g091315.1
scaffold1194|size265410|quiver_133396_137591_ID=g9010	145.616	2.93682	3.39788e-07	2e-92	scaffold1194|size265410|quiver_133396_137591_ID=g9010	opticatrophy3protein[Medicagotruncatula]	XP_003593671.1	Medtr2g014860.1
scaffold1106|size698256|quiver_35225_37141_ID=g70691	63.0714	2.93105	0.00427926	2e-10	scaffold1106|size698256|quiver_35225_37141_ID=g70691	hypotheticalproteinMTR_3g028490[Medicagotruncatula]	XP_003599148.1	Medtr0251s0060.1
scaffold38|size1596775|quiver_1542562_1548379_ID=g18044	244.462	2.93092	4.72196e-10	0	scaffold38|size1596775|quiver_1542562_1548379_ID=g18044	diseaseresistanceprotein(TIR-NBS-LRRclass)[Medicagotruncatula]	XP_003620056.2	Medtr8g069625.1
scaffold1190|size278920|quiver_141708_143681_ID=g19439	1884.51	2.92938	3.64366e-13	0	scaffold1190|size278920|quiver_141708_143681_ID=g19439	plantphospholipase-likeprotein[Medicagotruncatula]	XP_013470326.1	Medtr1g112660.2
scaffold580|size482868|quiver_112346_113694_ID=g108024	188.696	2.92652	0.000110729	0	scaffold580|size482868|quiver_112346_113694_ID=g108024	phosphate-responsive1familyprotein[Medicagotruncatula]	XP_013454069.1	Medtr5g064345.1
scaffold611|size438647|quiver_85056_92967_ID=g26032	65.2766	2.9256	6.95084e-07	4e-151	scaffold611|size438647|quiver_85056_92967_ID=g26032	AP2domainclasstranscriptionfactor[Medicagotruncatula]	XP_003602514.1	Medtr3g095190.1
scaffold306|size950063|quiver_522969_528516_ID=g153215	571.577	2.92376	0.000160012	0	scaffold306|size950063|quiver_522969_528516_ID=g153215	regulatorofVps4activityintheMVBpathwayprotein[Medicagotruncatula]	XP_003620872.2	Medtr6g091690.1
scaffold117|size1431526|quiver_1389151_1393689_ID=g145817	225.414	2.9227	5.02615e-10	1e-150	scaffold117|size1431526|quiver_1389151_1393689_ID=g145817	cinnamoyl-CoAreductase[Medicagotruncatula]	XP_013451466.1	Medtr6g406250.1
scaffold230|size663114|quiver_554214_555443_ID=g18430	530.419	2.92264	4.19114e-07	0	scaffold230|size663114|quiver_554214_555443_ID=g18430	Chitinase(ClassI)/Hevein[Medicagotruncatula]	XP_003604092.2	Medtr3g118390.1
scaffold526|size695583|quiver_396357_400403_ID=g80766	80.8442	2.92114	0.000259314	7e-13	scaffold526|size695583|quiver_396357_400403_ID=g80766	hypotheticalproteinMTR_3g462310[Medicagotruncatula]	XP_013460121.1	Medtr3g462310.1
scaffold1328|size382992|quiver_320324_320928_ID=g159389	476.836	2.92063	6.03688e-09	1e-51	scaffold1328|size382992|quiver_320324_320928_ID=g159389	DUF3511domainprotein[Medicagotruncatula]	XP_003603170.1	Medtr3g104640.1
scaffold212|size955095|quiver_443517_449555_ID=g64296	171.118	2.91799	2.73115e-09	6e-160	scaffold212|size955095|quiver_443517_449555_ID=g64296	RINGzincfingerprotein,putative[Medicagotruncatula]	XP_013461478.1	Medtr3g093660.1
scaffold44|size1039181|quiver_559620_563601_ID=g2799	1388.46	2.91759	2.45854e-12	4e-85	scaffold44|size1039181|quiver_559620_563601_ID=g2799	pollenOleeIfamilyallergen[Medicagotruncatula]	XP_013466630.1	Medtr1g033080.1
scaffold925|size403900|quiver_395838_397354_ID=g41902	452.334	2.91728	6.14362e-05	0	scaffold925|size403900|quiver_395838_397354_ID=g41902	chalconeandstilbenesynthasefamilyprotein[Medicagotruncatula]	XP_003592044.1	Medtr1g098140.1
scaffold424|size1175769|quiver_69346_74061_ID=g12992	77.1714	2.91708	0.00539645	0	scaffold424|size1175769|quiver_69346_74061_ID=g12992	receptor-likekinase[Medicagotruncatula]	XP_003620428.1	Medtr6g083780.1
scaffold1210|size698119|quiver_293351_296605_ID=g134026	413.094	2.91693	0.000103107	0	scaffold1210|size698119|quiver_293351_296605_ID=g134026	calmodulin-binding-likeprotein[Medicagotruncatula]	XP_003630882.1	Medtr8g104510.1
scaffold605|size1303545|quiver_1079814_1084725_ID=g41497	170.118	2.91619	4.38874e-07	0	scaffold605|size1303545|quiver_1079814_1084725_ID=g41497	Chitinase/Hevein/PR-4/Wheatwin2[Medicagotruncatula]	XP_013452993.1	Medtr6g083270.1
scaffold774|size501809|quiver_256478_262349_ID=g102618	65.0402	2.91331	1.37953e-05	6e-134	scaffold774|size501809|quiver_256478_262349_ID=g102618	UDP-glucosyltransferasefamilyprotein[Medicagotruncatula]	XP_003624245.1	Medtr7g080900.1
scaffold642|size411076|quiver_369779_373353_ID=g113623	570.894	2.91206	0.000280436	0	scaffold642|size411076|quiver_369779_373353_ID=g113623	chalconeandstilbenesynthasefamilyprotein[Medicagotruncatula]	XP_003592044.1	Medtr1g098140.1
scaffold955|size465927|quiver_399514_405933_ID=g131598	110.666	2.9114	1.42001e-08	0	scaffold955|size465927|quiver_399514_405933_ID=g131598	diseaseresistanceprotein(TIR-NBS-LRRclass)[Medicagotruncatula]	XP_013453134.1	Medtr2g039770.1
scaffold121|size1128865|quiver_96426_101333_ID=g135155	175.791	2.90914	1.91392e-11	0	scaffold121|size1128865|quiver_96426_101333_ID=g135155	NACdomainclasstranscriptionfactor[Medicagotruncatula]	XP_003602603.1	Medtr3g096140.1
scaffold13|size1308877|quiver_433576_435946_ID=g82415	310.369	2.90617	8.41326e-11	0	scaffold13|size1308877|quiver_433576_435946_ID=g82415	SPla/RYanodinereceptor(SPRY)domainprotein[Medicagotruncatula]	XP_003603080.1	Medtr3g102120.1
scaffold643|size700300|quiver_388737_393026_ID=g110831	284.783	2.90261	5.78265e-06	0	scaffold643|size700300|quiver_388737_393026_ID=g110831	diseaseresistanceprotein(CC-NBS-LRRclass)familyprotein[Medicagotruncatula]	XP_003629563.1	Medtr8g079520.1
scaffold152|size792377|quiver_68856_70737_ID=g53508	102.626	2.90233	1.86882e-06	0	scaffold152|size792377|quiver_68856_70737_ID=g53508	limonoidUDP-glucosyltransferase-likeprotein[Medicagotruncatula]	XP_003599976.1	Medtr3g049970.1
scaffold291|size1010080|quiver_87836_88758_ID=g25524	95.4366	2.90074	2.33641e-06	0.038	scaffold291|size1010080|quiver_87836_88758_ID=g25524	hypotheticalproteinMTR_4g093810[Medicagotruncatula]	XP_003608411.1	Medtr4g093810.1
scaffold436|size683302|quiver_403957_408467_ID=g148658	189.623	2.90065	5.02023e-05	4e-37	scaffold436|size683302|quiver_403957_408467_ID=g148658	SPFHdomain/band7familyprotein[Medicagotruncatula]	XP_003602418.2	Medtr6g472230.1
scaffold13|size1308877|quiver_895301_896356_ID=g82473	602.5	2.89921	1.12681e-06	0	scaffold13|size1308877|quiver_895301_896356_ID=g82473	pheromonereceptor-likeprotein[Medicagotruncatula]	XP_003603003.1	Medtr3g101320.1
scaffold2640|size174509|quiver_67615_70871_ID=g76687	126.919	2.89878	0.000455196	0	scaffold2640|size174509|quiver_67615_70871_ID=g76687	verticilliumwiltdiseaseresistanceprotein[Medicagotruncatula]	XP_003604808.1	Medtr4g019010.1
scaffold324|size571946|quiver_465342_466985_ID=g107740	59.0379	2.89778	0.000108527	2e-108	scaffold324|size571946|quiver_465342_466985_ID=g107740	PRA1familyprotein[Medicagotruncatula]	XP_003625214.1	Medtr7g092700.1
scaffold58|size1147909|quiver_1079071_1086161_ID=g132734	88.9121	2.8965	3.37405e-05	0	scaffold58|size1147909|quiver_1079071_1086161_ID=g132734	sulfate/bicarbonate/oxalateexchangerandtransportersat-1[Medicagotruncatula]	XP_003620505.1	Medtr6g086170.1
scaffold532|size730194|quiver_350264_352217_ID=g64850	98.5519	2.89531	0.00022037	7e-124	scaffold532|size730194|quiver_350264_352217_ID=g64850	WRKYfamilytranscriptionfactor[Medicagotruncatula]	XP_003602498.2	Medtr3g095040.1
scaffold98|size2138525|quiver_1262183_1263061_ID=g27979	54.9427	2.89441	0.000402825	1e-84	scaffold98|size2138525|quiver_1262183_1263061_ID=g27979	AP2domainclasstranscriptionfactor[Medicagotruncatula]	XP_003601066.1	Medtr3g072610.1
scaffold1610|size394298|quiver_157686_160546_ID=g92403	320.251	2.88924	1.42488e-05	3e-119	scaffold1610|size394298|quiver_157686_160546_ID=g92403	F-boxprotein[Medicagotruncatula]	XP_003599184.2	Medtr3g029920.1
scaffold28|size2584658|quiver_1116155_1118181_ID=g43290	571.27	2.88909	3.36741e-11	0	scaffold28|size2584658|quiver_1116155_1118181_ID=g43290	12-oxophytodienoatereductase-likeprotein[Medicagotruncatula]	XP_003610758.1	Medtr5g006670.1
scaffold250|size690331|quiver_171602_173811_ID=g133002	200.391	2.889	8.69962e-07	0	scaffold250|size690331|quiver_171602_173811_ID=g133002	haloaciddehalogenase-likehydrolase[Medicagotruncatula]	XP_013469126.1	Medtr1g085570.1
scaffold83|size1731409|quiver_1559730_1563950_ID=g66781	486.733	2.88886	6.99518e-07	0	scaffold83|size1731409|quiver_1559730_1563950_ID=g66781	GTP-bindingproteinObg/CgtAprotein[Medicagotruncatula]	XP_013465396.1	Medtr2g096870.1
scaffold495|size638927|quiver_444997_449631_ID=g161082	491.133	2.8881	6.10138e-08	1e-42	scaffold495|size638927|quiver_444997_449631_ID=g161082	diseaseresistanceprotein(TIR-NBS-LRRclass),putative[Medicagotruncatula]	XP_013452697.1	Medtr6g472230.1
scaffold96|size876971|quiver_454424_458554_ID=g32955	336.798	2.88796	3.00859e-07	0	scaffold96|size876971|quiver_454424_458554_ID=g32955	extra-largeGTP-bindingprotein[Medicagotruncatula]	XP_013466724.1	Medtr1g034300.2
scaffold490|size735874|quiver_230569_231804_ID=g8305	187.796	2.88743	5.77102e-10	2e-98	scaffold490|size735874|quiver_230569_231804_ID=g8305	hsp20/alphacrystallinfamilyprotein[Medicagotruncatula]	XP_003613009.1	Medtr5g031610.1
scaffold3272|size44987|quiver_34596_40011_ID=g98457	871.639	2.88584	1.02352e-11	3e-31	scaffold3272|size44987|quiver_34596_40011_ID=g98457	hypotheticalproteinMTR_1g035240[Medicagotruncatula]	XP_003589698.1	Medtr0055s0090.1
scaffold1973|size293457|quiver_214290_217253_ID=g147630	374.269	2.88302	7.26556e-08	0	scaffold1973|size293457|quiver_214290_217253_ID=g147630	leucine-richreceptor-likekinasefamilyprotein[Medicagotruncatula]	XP_003629986.1	Medtr8g089000.1
scaffold6900|size1293|quiver_1_1293_ID=g150367	572.405	2.88225	5.35682e-10	3e-30	scaffold6900|size1293|quiver_1_1293_ID=g150367	hypotheticalproteinMTR_1g035240[Medicagotruncatula]	XP_003589698.1	Medtr0052s0130.1
scaffold2193|size367497|quiver_107206_111393_ID=g73820	235.556	2.88206	0.000922365	0	scaffold2193|size367497|quiver_107206_111393_ID=g73820	GDSL-likelipase/acylhydrolase[Medicagotruncatula]	XP_013444874.1	Medtr8g031400.1
scaffold1468|size243946|quiver_85716_88772_ID=g129430	111.336	2.88062	0.000260778	999999	scaffold1468|size243946|quiver_85716_88772_ID=g129430	No_hits_found	genbank	genbank
scaffold876|size506427|quiver_355347_359998_ID=g3981	286.423	2.88057	2.34854e-05	0	scaffold876|size506427|quiver_355347_359998_ID=g3981	calcium-dependentlipid-binding(CaLBdomain)familyprotein[Medicagotruncatula]	XP_003623908.2	Medtr7g076900.1
scaffold1218|size373312|quiver_58095_71281_ID=g114057	207.402	2.87979	1.87912e-07	0	scaffold1218|size373312|quiver_58095_71281_ID=g114057	alanyl-tRNAsynthetase[Medicagotruncatula]	XP_003607220.2	Medtr4g074670.1
scaffold1498|size211505|quiver_10088_14151_ID=g50048	519.184	2.87799	2.69118e-10	0	scaffold1498|size211505|quiver_10088_14151_ID=g50048	diseaseresistanceprotein(TIR-NBS-LRRclass)[Medicagotruncatula]	XP_003619894.1	Medtr6g472300.1
scaffold155|size989099|quiver_864883_865654_ID=g46153	81.3792	2.87747	3.63027e-06	6e-91	scaffold155|size989099|quiver_864883_865654_ID=g46153	EFhandcalcium-bindingfamilyprotein[Medicagotruncatula]	XP_003602095.1	Medtr3g089070.1
scaffold711|size574499|quiver_401463_404850_ID=g99976	127.663	2.87451	0.000423572	0	scaffold711|size574499|quiver_401463_404850_ID=g99976	uroporphyrinogen-IIIC-methyltransferase[Medicagotruncatula]	XP_013448183.1	Medtr7g034345.1
scaffold1919|size382620|quiver_361561_363582_ID=g122499	65.233	2.87419	0.00975597	0	scaffold1919|size382620|quiver_361561_363582_ID=g122499	F-boxproteininteractiondomainprotein[Medicagotruncatula]	XP_003605318.2	Medtr4g028510.1
scaffold2000|size156389|quiver_153506_154556_ID=g76513	172.128	2.87314	1.59245e-07	5e-117	scaffold2000|size156389|quiver_153506_154556_ID=g76513	syringolide-inducedprotein14-1-1[Medicagotruncatula]	XP_003589562.1	Medtr1g026110.1
scaffold17|size1366999|quiver_1260163_1263005_ID=g71846	205.118	2.87296	2.99641e-05	2e-100	scaffold17|size1366999|quiver_1260163_1263005_ID=g71846	heavymetaltransport/detoxificationsuperfamilyprotein[Medicagotruncatula]	XP_003602005.1	Medtr3g087770.1
scaffold60|size1266933|quiver_1156661_1161953_ID=g127976	840.491	2.87166	1.30644e-10	0	scaffold60|size1266933|quiver_1156661_1161953_ID=g127976	UDP-glucosyltransferasefamilyprotein[Medicagotruncatula]	XP_003600815.1	Medtr3g069710.1
scaffold859|size579464|quiver_462589_463918_ID=g46949	801.519	2.86903	5.87829e-12	0	scaffold859|size579464|quiver_462589_463918_ID=g46949	F-boxprotein[Medicagotruncatula]	XP_003629211.1	Medtr8g074610.1
scaffold58|size1147909|quiver_473115_478668_ID=g132649	80.0355	2.86811	9.86721e-05	0	scaffold58|size1147909|quiver_473115_478668_ID=g132649	DEAD-boxATP-dependentRNAhelicase-likeprotein[Medicagotruncatula]	XP_013456362.1	Medtr4g068990.1
scaffold1877|size175772|quiver_91196_94435_ID=g63276	1067.62	2.8676	3.35176e-10	0	scaffold1877|size175772|quiver_91196_94435_ID=g63276	cinnamoyl-CoAreductase-likeprotein[Medicagotruncatula]	XP_003612872.1	Medtr5g029990.1
scaffold1013|size975312|quiver_682009_689634_ID=g147053	228.073	2.86567	2.27128e-08	0	scaffold1013|size975312|quiver_682009_689634_ID=g147053	respiratoryburstoxidase-likeprotein[Medicagotruncatula]	XP_003591142.1	Medtr1g083290.1
scaffold3170|size71220|quiver_45496_47088_ID=g30123	2846.79	2.86524	2.32814e-15	0	scaffold3170|size71220|quiver_45496_47088_ID=g30123	flavonoidglucosyltransferase[Medicagotruncatula]	XP_003629628.1	Medtr8g083290.1
scaffold678|size407026|quiver_79116_84439_ID=g18987	270.735	2.86237	2.73095e-08	2e-43	scaffold678|size407026|quiver_79116_84439_ID=g18987	diseaseresistanceprotein(TIR-NBS-LRRclass),putative[Medicagotruncatula]	XP_013452697.1	Medtr6g472230.1
scaffold1735|size176681|quiver_121887_128051_ID=g100842	466.16	2.86113	1.44891e-12	0	scaffold1735|size176681|quiver_121887_128051_ID=g100842	proteasome-associatedECM29-likeprotein[Medicagotruncatula]	XP_003617203.2	Medtr5g089000.1
scaffold196|size928295|quiver_212392_220324_ID=g107473	352.676	2.86002	1.22153e-08	0	scaffold196|size928295|quiver_212392_220324_ID=g107473	DUF668familyprotein[Medicagotruncatula]	XP_003589496.1	Medtr1g025340.1
scaffold1328|size382992|quiver_24476_26061_ID=g159345	131.975	2.85888	8.75244e-06	1e-159	scaffold1328|size382992|quiver_24476_26061_ID=g159345	F-boxprotein[Medicagotruncatula]	XP_013452243.1	Medtr6g049050.1
scaffold856|size573578|quiver_314918_318340_ID=g54409	149.525	2.85732	1.57007e-07	0	scaffold856|size573578|quiver_314918_318340_ID=g54409	LRRreceptor-likekinasefamilyprotein[Medicagotruncatula]	XP_013447932.1	Medtr7g028432.1
scaffold705|size760467|quiver_101496_106417_ID=g116497	189.994	2.85378	0.000673844	0	scaffold705|size760467|quiver_101496_106417_ID=g116497	auxin-induced5NG4-likeprotein[Medicagotruncatula]	XP_003593117.2	Medtr2g007990.1
scaffold391|size763157|quiver_252178_255304_ID=g99400	131.831	2.85322	8.59975e-08	4e-110	scaffold391|size763157|quiver_252178_255304_ID=g99400	calcium-dependentlipid-binding(CaLBdomain)familyprotein[Medicagotruncatula]	XP_003616407.1	Medtr5g079880.1
scaffold317|size1308508|quiver_870836_876673_ID=g125985	2416.87	2.85281	5.7567e-05	2e-81	scaffold317|size1308508|quiver_870836_876673_ID=g125985	IPPtransferase[Medicagotruncatula]	XP_013452112.1	Medtr6g045307.1
scaffold220|size672635|quiver_144866_154315_ID=g43746	1526.53	2.84901	9.26035e-10	4e-41	scaffold220|size672635|quiver_144866_154315_ID=g43746	diseaseresistanceprotein(TIR-NBS-LRRclass),putative[Medicagotruncatula]	XP_013452697.1	Medtr6g472230.1
scaffold11|size1332136|quiver_122376_127492_ID=g87625	110.802	2.8428	0.000267667	2e-146	scaffold11|size1332136|quiver_122376_127492_ID=g87625	Chitinase(ClassIb)/Hevein[Medicagotruncatula]	XP_013446334.1	Medtr8g074335.1
scaffold1008|size795548|quiver_754523_759228_ID=g159159	838.428	2.84206	0.0402896	5e-36	scaffold1008|size795548|quiver_754523_759228_ID=g159159	SPFHdomain/band7familyprotein[Medicagotruncatula]	XP_003602418.2	Medtr3g093120.1
scaffold84|size1025453|quiver_961719_965742_ID=g64117	987.373	2.83522	8.70255e-12	0	scaffold84|size1025453|quiver_961719_965742_ID=g64117	wall-associatedreceptorkinase-likeprotein[Medicagotruncatula]	XP_003600760.1	Medtr3g069050.1
scaffold2658|size83986|quiver_74406_75113_ID=g30054	99.3018	2.83477	4.07061e-08	2e-51	scaffold2658|size83986|quiver_74406_75113_ID=g30054	DUF3511domainprotein[Medicagotruncatula]	XP_003603170.1	Medtr3g104640.1
scaffold1054|size325548|quiver_154176_159641_ID=g39129	766.957	2.83424	3.72542e-08	0	scaffold1054|size325548|quiver_154176_159641_ID=g39129	LRRreceptor-likekinase[Medicagotruncatula]	XP_013462591.1	Medtr2g016530.1
scaffold202|size693748|quiver_671154_672081_ID=g90858	1041.35	2.83259	4.58576e-14	3e-27	scaffold202|size693748|quiver_671154_672081_ID=g90858	heavymetal-associateddomainprotein,putative[Medicagotruncatula]	XP_013452105.1	Medtr6g045257.1
scaffold777|size501368|quiver_139419_143661_ID=g94650	251.543	2.83254	2.1504e-07	0	scaffold777|size501368|quiver_139419_143661_ID=g94650	NB-ARCdomainprotein[Medicagotruncatula]	XP_013455758.1	Medtr4g051698.1
scaffold4961|size12153|quiver_6726_11898_ID=g32651	3689.58	2.83197	1.38257e-10	2e-31	scaffold4961|size12153|quiver_6726_11898_ID=g32651	hypotheticalproteinMTR_1g035240[Medicagotruncatula]	XP_003589698.1	Medtr0055s0090.1
scaffold355|size961543|quiver_383690_390906_ID=g25706	120.661	2.83181	1.91439e-07	4e-36	scaffold355|size961543|quiver_383690_390906_ID=g25706	SPFHdomain/band7familyprotein[Medicagotruncatula]	XP_003602418.2	Medtr6g472230.1
[truncated: 1,804 more rows]

## Sheet: Resistant 72 hrs Total DEGs
Supplementary Table 6. Total counts of differentially expressed genes (DEGs) in resistant and susceptible plants of cv. ZG9830 at each time point (24 and 72 hours after inoculation).
[truncated: 1,501 more rows]

[truncated: 2 more sheets: Susceptible 24hrs Total DEGs, Susceptible 72hrs Total DEGs]
