# Supplementary material for: Resistant and susceptible responses in alfalfa (Medicago sativa) to bacterial stem blight caused by Pseudomonas syringae pv. syringae
Source: PLoS One. 2017 Dec 15;12(12):e0189781. doi: 10.1371/journal.pone.0189781 (PMC5731681; doi:10.1371/journal.pone.0189781)
Supplement: S8 Table — (XLSX) [file pone.0189781.s008.xlsx]

## Sheet: _1289_New_Unique_ZG_m_v_r_24hr_
Supplementary Table 8. Unique DEGs up-regulated only in resistant plants of cv. ZG9830 at 24 hai (1,289 DEGs).
Gene IDs (this study)	Base Mean	log2FoldChange	Padj	EValue	Gene ID	Accession_No	Med IDs	Description	GO IDs	GO Names
scaffold1|size3002192|quiver_134166_136380_ID=g114962	968.179	2.80658	2.80651e-09	2e-129	scaffold1|size3002192|quiver_134166_136380_ID=g114962	XP_013450176.1	Medtr7g105810.1	TB2/DP1,HVA22familyprotein[Medicagotruncatula]	F:GO:0016491; C:GO:0016021; P:GO:0055114	F:oxidoreductase activity; C:integral component of membrane; P:oxidation-reduction process
scaffold1|size3002192|quiver_1416537_1419885_ID=g115123	1801.3	2.23173	3.241e-10	0	scaffold1|size3002192|quiver_1416537_1419885_ID=g115123	XP_003625866.1	Medtr7g108150.1	zincfingerconstans-likeprotein[Medicagotruncatula]	F:GO:0008270; F:GO:0044212; C:GO:0005622	F:zinc ion binding; F:transcription regulatory region DNA binding; C:intracellular
scaffold1|size3002192|quiver_1635417_1643528_ID=g115151	127.772	3.93212	7.46182e-11	0	scaffold1|size3002192|quiver_1635417_1643528_ID=g115151	XP_003625895.1	Medtr7g108480.1	potassiumtransporter-likeprotein[Medicagotruncatula]	F:GO:0015079; P:GO:0071805; C:GO:0016021	F:potassium ion transmembrane transporter activity; P:potassium ion transmembrane transport; C:integral component of membrane
scaffold1|size3002192|quiver_187512_188493_ID=g114969	98.4331	5.27977	7.90818e-16	2e-124	scaffold1|size3002192|quiver_187512_188493_ID=g114969	XP_013450191.1	Medtr7g105970.1	lateembryogenesisabundantprotein[Medicagotruncatula]	C:GO:0009506; C:GO:0016021; P:GO:0006952; F:GO:0004871; C:GO:0046658	C:plasmodesma; C:integral component of membrane; P:defense response; F:signal transducer activity; C:anchored component of plasma membrane
scaffold1|size3002192|quiver_2584250_2586079_ID=g115286	1351.37	2.02338	3.72761e-06	4e-170	scaffold1|size3002192|quiver_2584250_2586079_ID=g115286	XP_003625994.2	Medtr7g109800.1	WRKYfamilytranscriptionfactor[Medicagotruncatula]	F:GO:0003700; P:GO:0006355; F:GO:0043565	F:transcription factor activity, sequence-specific DNA binding; P:regulation of transcription, DNA-templated; F:sequence-specific DNA binding
scaffold1|size3002192|quiver_2645774_2648485_ID=g115294	91.8053	2.1506	0.00397867	4.9	scaffold1|size3002192|quiver_2645774_2648485_ID=g115294	XP_013464937.1	Medtr3g012570.1	hypotheticalproteinMTR_2g086025[Medicagotruncatula]
scaffold10|size1757721|quiver_1171350_1181225_ID=g90406	91.3871	2.77975	3.88375e-07	0	scaffold10|size1757721|quiver_1171350_1181225_ID=g90406	XP_003626859.1	Medtr8g011330.1	ATP/DNA-bindingprotein[Medicagotruncatula]	F:GO:0003677	F:DNA binding
scaffold10|size1757721|quiver_856177_862801_ID=g90360	1627.43	2.20459	4.4014e-07	0	scaffold10|size1757721|quiver_856177_862801_ID=g90360	XP_013451052.1	Medtr6g015580.3	diseaseresistanceprotein(TIR-NBS-LRRclass)[Medicagotruncatula]	P:GO:0007165; F:GO:0043531; P:GO:0006952	P:signal transduction; F:ADP binding; P:defense response
scaffold100|size1259778|quiver_291353_292146_ID=g22778	324.614	9.13607	4.12084e-29	2e-101	scaffold100|size1259778|quiver_291353_292146_ID=g22778	XP_003609549.1	Medtr4g118480.1	transmembraneprotein,putative[Medicagotruncatula]	C:GO:0016021	C:integral component of membrane
scaffold1008|size795548|quiver_168926_177825_ID=g159090	136.619	2.61452	4.54446e-06	0	scaffold1008|size795548|quiver_168926_177825_ID=g159090	XP_003607220.2	Medtr4g074670.1	alanyl-tRNAsynthetase[Medicagotruncatula]	F:GO:0005524; C:GO:0009507; F:GO:0008270; F:GO:0004813; C:GO:0005739; P:GO:0070143; C:GO:0005829; F:GO:0000049; F:GO:0016597; P:GO:0006400	F:ATP binding; C:chloroplast; F:zinc ion binding; F:alanine-tRNA ligase activity; C:mitochondrion; P:mitochondrial alanyl-tRNA aminoacylation; C:cytosol; F:tRNA binding; F:amino acid binding; P:tRNA modification
scaffold101|size931763|quiver_481121_484876_ID=g20489	92.469	4.924	0.000481139	2e-28	scaffold101|size931763|quiver_481121_484876_ID=g20489	XP_013444825.1	Medtr8g030733.1	hypotheticalproteinMTR_8g030733[Medicagotruncatula]	F:GO:0003676; F:GO:0008270	F:nucleic acid binding; F:zinc ion binding
scaffold1013|size975312|quiver_365781_366899_ID=g147016	3051.67	4.61019	1.581e-17	3e-91	scaffold1013|size975312|quiver_365781_366899_ID=g147016	XP_013443841.1	Medtr8g007035.1	plastocyanin-likedomainprotein[Medicagotruncatula]	F:GO:0009055; C:GO:0016021; C:GO:0046658	F:electron carrier activity; C:integral component of membrane; C:anchored component of plasma membrane
scaffold1014|size573746|quiver_368251_369499_ID=g144280	132.021	2.01332	0.00102695	7.5	scaffold1014|size573746|quiver_368251_369499_ID=g144280	XP_013466223.1	Medtr7g108070.1	fanconianemiagroupJ-likeprotein[Medicagotruncatula]
scaffold102|size1061135|quiver_285700_288113_ID=g18097	344.446	3.43856	2.56887e-13	4e-65	scaffold102|size1061135|quiver_285700_288113_ID=g18097	XP_013447106.1	Medtr8g098915.1	heavymetaltransport/detoxificationsuperfamilyprotein[Medicagotruncatula]	F:GO:0046872; P:GO:0030001	F:metal ion binding; P:metal ion transport
scaffold1020|size387232|quiver_81336_83064_ID=g129159	58.262	5.66776	1.36383e-11	7e-54	scaffold1020|size387232|quiver_81336_83064_ID=g129159	XP_013454063.1	Medtr5g464720.1	hypotheticalproteinMTR_5g464720[Medicagotruncatula]
scaffold1024|size300748|quiver_170996_174391_ID=g119372	83.103	8.48818	1.1184e-14	1e-70	scaffold1024|size300748|quiver_170996_174391_ID=g119372	XP_013462876.1	Medtr2g024010.1	STIG1-likeprotein[Medicagotruncatula]
scaffold1024|size300748|quiver_180783_181710_ID=g119373	156.033	6.62558	4.07716e-20	2e-61	scaffold1024|size300748|quiver_180783_181710_ID=g119373	XP_013462877.1	Medtr2g024030.1	STIG1-likeprotein[Medicagotruncatula]
scaffold1024|size300748|quiver_34807_36161_ID=g119351	124.455	7.2985	2.68107e-17	4e-170	scaffold1024|size300748|quiver_34807_36161_ID=g119351	XP_013462849.1	Medtr2g023710.1	F-boxplant-likeprotein,putative[Medicagotruncatula]	C:GO:0016021	C:integral component of membrane
scaffold1024|size300748|quiver_39517_43691_ID=g119352	195.553	9.44338	5.33937e-19	5e-164	scaffold1024|size300748|quiver_39517_43691_ID=g119352	XP_013462852.1	Medtr2g023710.1	F-boxplant-likeprotein,putative[Medicagotruncatula]	C:GO:0016021	C:integral component of membrane
scaffold1024|size300748|quiver_44755_46261_ID=g119353	95.4809	4.40078	0.00583698	0	scaffold1024|size300748|quiver_44755_46261_ID=g119353	XP_013462849.1	Medtr2g023660.1	F-boxplant-likeprotein,putative[Medicagotruncatula]	C:GO:0016021	C:integral component of membrane
scaffold1029|size299315|quiver_158836_166172_ID=g105593	90.8918	2.28647	9.35099e-05	4e-150	scaffold1029|size299315|quiver_158836_166172_ID=g105593	XP_003590439.1	Medtr1g062160.1	PLATZtranscriptionfactorfamilyprotein[Medicagotruncatula]	F:GO:0008270; C:GO:0005622	F:zinc ion binding; C:intracellular
scaffold103|size1819031|quiver_1105120_1108683_ID=g15224	381.078	2.00848	5.69129e-06	0	scaffold103|size1819031|quiver_1105120_1108683_ID=g15224	XP_003629763.2	Medtr8g086270.1	generalregulatoryfactor2[Medicagotruncatula]	F:GO:0019904	F:protein domain specific binding
scaffold1030|size298943|quiver_22166_23611_ID=g102799	59.4923	2.28298	0.00120054	1e-161	scaffold1030|size298943|quiver_22166_23611_ID=g102799	XP_003613528.1	Medtr5g037700.1	diseaseresistanceprotein(TIR-NBS-LRRclass)[Medicagotruncatula]	P:GO:0007165	P:signal transduction
scaffold1031|size308677|quiver_165800_167041_ID=g100276	76.5749	2.05184	0.00147286	4e-177	scaffold1031|size308677|quiver_165800_167041_ID=g100276	XP_013452974.1	Medtr6g083000.1	wall-associatedreceptorkinasecarboxy-terminalprotein[Medicagotruncatula]	C:GO:0016021; P:GO:0016310; F:GO:0016301	C:integral component of membrane; P:phosphorylation; F:kinase activity
scaffold1034|size484318|quiver_180704_186301_ID=g91933	53.4797	2.49996	0.00286814	1e-91	scaffold1034|size484318|quiver_180704_186301_ID=g91933	XP_013445509.1	Medtr8g463500.1	hypotheticalproteinMTR_8g463500[Medicagotruncatula]	F:GO:0003676; P:GO:0015074	F:nucleic acid binding; P:DNA integration
scaffold1035|size548302|quiver_169081_178121_ID=g89156	919.755	2.03234	1.10869e-05	0	scaffold1035|size548302|quiver_169081_178121_ID=g89156	XP_003602432.1	Medtr3g093290.1	MFStransporter[Medicagotruncatula]	C:GO:0016021	C:integral component of membrane
scaffold1035|size548302|quiver_200897_203033_ID=g89160	69.3938	6.04356	2.09507e-14	4e-174	scaffold1035|size548302|quiver_200897_203033_ID=g89160	XP_003602420.1	Medtr3g093140.1	SPFHdomain/band7familyprotein[Medicagotruncatula]	C:GO:0016020	C:membrane
scaffold1037|size502114|quiver_211871_212498_ID=g83885	182.127	2.38741	1.53191e-05	7e-91	scaffold1037|size502114|quiver_211871_212498_ID=g83885	XP_003616365.1	Medtr5g079340.1	EFhandcalcium-bindingfamilyprotein[Medicagotruncatula]	F:GO:0005509	F:calcium ion binding
scaffold1038|size536207|quiver_110976_112841_ID=g81301	59.7478	8.05035	1.10014e-12	5e-118	scaffold1038|size536207|quiver_110976_112841_ID=g81301	XP_013457839.1	Medtr4g107170.1	MADS-boxtranscriptionfactorfamilyprotein[Medicagotruncatula]	F:GO:0005488	F:binding
scaffold1039|size545143|quiver_322022_328238_ID=g78575	174.81	2.3817	1.57699e-07	0	scaffold1039|size545143|quiver_322022_328238_ID=g78575	XP_013448462.1	Medtr7g451400.1	metacaspase-likeprotein[Medicagotruncatula]	P:GO:0006508; F:GO:0004197; P:GO:0043068	P:proteolysis; F:cysteine-type endopeptidase activity; P:positive regulation of programmed cell death
scaffold104|size863875|quiver_576425_577729_ID=g12582	1285.14	3.02821	5.94849e-09	4e-129	scaffold104|size863875|quiver_576425_577729_ID=g12582	XP_003592502.1	Medtr1g106730.1	C2H2-typezincfingerprotein[Medicagotruncatula]	C:GO:0005634; F:GO:0003700; F:GO:0046872; F:GO:0044212; F:GO:0043565; P:GO:0010200	C:nucleus; F:transcription factor activity, sequence-specific DNA binding; F:metal ion binding; F:transcription regulatory region DNA binding; F:sequence-specific DNA binding; P:response to chitin
scaffold104|size863875|quiver_641199_649000_ID=g12590	2386.3	2.27346	3.91429e-06	1e-124	scaffold104|size863875|quiver_641199_649000_ID=g12590	XP_013469995.1	Medtr1g106785.1	somaticembryogenesisreceptor-likekinase[Medicagotruncatula]	P:GO:0018108; F:GO:0004714; P:GO:0007165; C:GO:0016021	P:peptidyl-tyrosine phosphorylation; F:transmembrane receptor protein tyrosine kinase activity; P:signal transduction; C:integral component of membrane
scaffold1040|size492226|quiver_351523_356849_ID=g75939	219.025	5.94683	7.28192e-23	2e-56	scaffold1040|size492226|quiver_351523_356849_ID=g75939	XP_013452697.1	Medtr6g472230.1	diseaseresistanceprotein(TIR-NBS-LRRclass),putative[Medicagotruncatula]	F:GO:0005488	F:binding
scaffold1041|size579982|quiver_441050_454292_ID=g73166	159.605	7.69795	1.40779e-24	0	scaffold1041|size579982|quiver_441050_454292_ID=g73166	XP_013452086.1	Medtr6g445440.1	plant/T31B5-30protein[Medicagotruncatula]
scaffold1041|size579982|quiver_478850_481734_ID=g73168	177.588	6.57887	4.15881e-28	0	scaffold1041|size579982|quiver_478850_481734_ID=g73168	XP_013452086.1	Medtr6g445440.1	plant/T31B5-30protein[Medicagotruncatula]
scaffold1043|size327191|quiver_163796_169348_ID=g67955	71.3958	5.82052	1.19854e-15	8e-133	scaffold1043|size327191|quiver_163796_169348_ID=g67955	XP_013458668.1	Medtr4g134140.1	universalstressfamilyprotein[Medicagotruncatula]	P:GO:0006950	P:response to stress
scaffold1044|size928960|quiver_761271_764018_ID=g65490	64.8913	2.51819	0.00185386	5e-23	scaffold1044|size928960|quiver_761271_764018_ID=g65490	XP_013458630.1	Medtr6g059610.1	hypotheticalproteinMTR_4g133385[Medicagotruncatula]
scaffold1048|size295003|quiver_93806_95184_ID=g54637	389.011	4.57606	9.56399e-13	4e-153	scaffold1048|size295003|quiver_93806_95184_ID=g54637	XP_003623202.2	Medtr7g065660.1	glutathioneS-transferase,amino-terminaldomainprotein[Medicagotruncatula]	P:GO:0009407; C:GO:0005737; P:GO:0006749; F:GO:0004364	P:toxin catabolic process; C:cytoplasm; P:glutathione metabolic process; F:glutathione transferase activity
scaffold1049|size373766|quiver_95746_99016_ID=g52194	3044.42	2.75167	4.90582e-10	0	scaffold1049|size373766|quiver_95746_99016_ID=g52194	XP_003590665.1	Medtr1g072420.1	xyloglucanase-specificendoglucanaseinhibitorprotein[Medicagotruncatula]	F:GO:0004190; P:GO:0030163; P:GO:0006508	F:aspartic-type endopeptidase activity; P:protein catabolic process; P:proteolysis
scaffold1052|size441425|quiver_362277_364243_ID=g44731	977.38	2.46805	3.43377e-10	0	scaffold1052|size441425|quiver_362277_364243_ID=g44731	XP_013468810.1	Medtr1g077030.1	4,5-DOPAdioxygenaseextradiol-likeprotein[Medicagotruncatula]	F:GO:0051213; P:GO:0006725; F:GO:0016701; F:GO:0008270; F:GO:0008198; P:GO:0055114	F:dioxygenase activity; P:cellular aromatic compound metabolic process; F:oxidoreductase activity, acting on single donors with incorporation of molecular oxygen; F:zinc ion binding; F:ferrous iron binding; P:oxidation-reduction process
scaffold1059|size312044|quiver_34006_38352_ID=g26519	410.671	2.25585	2.31125e-09	0	scaffold1059|size312044|quiver_34006_38352_ID=g26519	XP_003629128.2	Medtr8g073560.1	Serine/Threonine-kinaseCx32,relatedprotein[Medicagotruncatula]	F:GO:0005524; P:GO:0018108; F:GO:0004715; F:GO:0004674	F:ATP binding; P:peptidyl-tyrosine phosphorylation; F:non-membrane spanning protein tyrosine kinase activity; F:protein serine/threonine kinase activity
scaffold106|size1377351|quiver_1316273_1322090_ID=g7859	219.177	6.88225	4.02907e-26	0	scaffold106|size1377351|quiver_1316273_1322090_ID=g7859	XP_013464525.1	Medtr2g073420.1	cytochromeP450familymonooxygenase[Medicagotruncatula]	F:GO:0005506; P:GO:0044550; C:GO:0016021; F:GO:0016709; P:GO:0055114; F:GO:0020037	F:iron ion binding; P:secondary metabolite biosynthetic process; C:integral component of membrane; F:oxidoreductase activity, acting on paired donors, with incorporation or reduction of molecular oxygen, NAD(P)H as one donor, and incorporation of one atom of oxygen; P:oxidation-reduction process; F:heme binding
scaffold106|size1377351|quiver_1375435_1378976_ID=g7865	195.148	5.79932	1.36596e-05	0	scaffold106|size1377351|quiver_1375435_1378976_ID=g7865	XP_013467818.1	Medtr1g055325.1	cytochromeP450familyprotein[Medicagotruncatula]	F:GO:0005506; P:GO:0044550; C:GO:0016021; F:GO:0016709; P:GO:0055114; F:GO:0020037	F:iron ion binding; P:secondary metabolite biosynthetic process; C:integral component of membrane; F:oxidoreductase activity, acting on paired donors, with incorporation or reduction of molecular oxygen, NAD(P)H as one donor, and incorporation of one atom of oxygen; P:oxidation-reduction process; F:heme binding
scaffold106|size1377351|quiver_61627_63111_ID=g7675	224.749	3.39166	6.7914e-12	0	scaffold106|size1377351|quiver_61627_63111_ID=g7675	XP_003591474.1	Medtr1g087920.1	ethyleneresponsefactor[Medicagotruncatula]	C:GO:0005634; F:GO:0003677; F:GO:0003700; P:GO:0006351; P:GO:0006355	C:nucleus; F:DNA binding; F:transcription factor activity, sequence-specific DNA binding; P:transcription, DNA-templated; P:regulation of transcription, DNA-templated
scaffold106|size1377351|quiver_820425_821993_ID=g7782	82.0902	4.47232	2.16605e-07	0	scaffold106|size1377351|quiver_820425_821993_ID=g7782	XP_003591359.1	Medtr1g086530.1	mybtranscriptionfactor[Medicagotruncatula]	F:GO:0003677	F:DNA binding
scaffold1075|size670354|quiver_433392_438227_ID=g151776	86.1313	2.7107	3.06689e-06	0	scaffold1075|size670354|quiver_433392_438227_ID=g151776	XP_013466269.1	Medtr1g027030.1	stress-inducedreceptor-likekinase[Medicagotruncatula]	F:GO:0005524; C:GO:0016021; F:GO:0004674; P:GO:0006468; F:GO:0030247	F:ATP binding; C:integral component of membrane; F:protein serine/threonine kinase activity; P:protein phosphorylation; F:polysaccharide binding
scaffold1075|size670354|quiver_441232_443825_ID=g151778	253.973	3.97164	3.07355e-10	0	scaffold1075|size670354|quiver_441232_443825_ID=g151778	XP_013466271.1	Medtr1g027040.1	receptor-likekinase[Medicagotruncatula]	F:GO:0005524; C:GO:0016021; F:GO:0004672; P:GO:0006468	F:ATP binding; C:integral component of membrane; F:protein kinase activity; P:protein phosphorylation
scaffold1075|size670354|quiver_458422_460329_ID=g151781	63.3786	2.69317	0.000173459	0	scaffold1075|size670354|quiver_458422_460329_ID=g151781	XP_013466271.1	Medtr1g027040.1	receptor-likekinase[Medicagotruncatula]	F:GO:0005524; C:GO:0016021; F:GO:0004672; P:GO:0006468	F:ATP binding; C:integral component of membrane; F:protein kinase activity; P:protein phosphorylation
scaffold108|size1250483|quiver_452542_453448_ID=g2927	67.7876	2.03969	0.0103026	2e-131	scaffold108|size1250483|quiver_452542_453448_ID=g2927	XP_003608032.1	Medtr4g086750.1	plastocyanin-likedomainprotein[Medicagotruncatula]
scaffold108|size1250483|quiver_464412_465497_ID=g2928	78.8902	2.47812	1.61794e-05	9e-131	scaffold108|size1250483|quiver_464412_465497_ID=g2928	XP_003608032.1	Medtr4g086750.1	plastocyanin-likedomainprotein[Medicagotruncatula]
scaffold1081|size537186|quiver_260091_261725_ID=g136653	114.4	3.57798	0.0309543	4e-18	scaffold1081|size537186|quiver_260091_261725_ID=g136653	XP_003598116.1	Medtr7g017120.1	hypotheticalproteinMTR_3g007450[Medicagotruncatula]	F:GO:0003676; F:GO:0008270; F:GO:0046872; C:GO:0005739; C:GO:0016020; C:GO:0016021	F:nucleic acid binding; F:zinc ion binding; F:metal ion binding; C:mitochondrion; C:membrane; C:integral component of membrane
scaffold1097|size308727|quiver_136626_139552_ID=g95072	123.253	3.88373	9.56467e-10	0	scaffold1097|size308727|quiver_136626_139552_ID=g95072	XP_003611148.1	Medtr5g010830.1	MATEeffluxfamilyprotein[Medicagotruncatula]	P:GO:0006855; F:GO:0015297; C:GO:0016021; F:GO:0015238	P:drug transmembrane transport; F:antiporter activity; C:integral component of membrane; F:drug transmembrane transporter activity
scaffold11|size1332136|quiver_415513_418676_ID=g87658	789.554	2.05425	3.55476e-07	0	scaffold11|size1332136|quiver_415513_418676_ID=g87658	XP_013468053.1	Medtr1g061050.1	fructose-bisphosphatealdolase[Medicagotruncatula]	P:GO:0006096; F:GO:0004332	P:glycolytic process; F:fructose-bisphosphate aldolase activity
scaffold11|size1332136|quiver_497216_497828_ID=g87670	569.435	9.36676	1.36082e-38	1.6	scaffold11|size1332136|quiver_497216_497828_ID=g87670	XP_013454420.1	Medtr3g012490.1	hypotheticalproteinMTR_5g094645[Medicagotruncatula]
scaffold110|size894519|quiver_105885_106711_ID=g162748	65.7128	2.29169	7.69262e-05	5e-96	scaffold110|size894519|quiver_105885_106711_ID=g162748	XP_003603072.1	Medtr3g102020.1	HXXXD-typeacyl-transferasefamilyprotein[Medicagotruncatula]	F:GO:0047172	F:shikimate O-hydroxycinnamoyltransferase activity
scaffold110|size894519|quiver_199150_203050_ID=g162765	297.227	2.6398	4.41721e-10	0	scaffold110|size894519|quiver_199150_203050_ID=g162765	XP_003603080.1	Medtr3g102120.1	SPla/RYanodinereceptor(SPRY)domainprotein[Medicagotruncatula]	C:GO:0016021	C:integral component of membrane
scaffold1104|size283261|quiver_119849_132791_ID=g75969	105.297	2.43994	1.236e-05	2e-151	scaffold1104|size283261|quiver_119849_132791_ID=g75969	XP_003602514.1	Medtr3g095190.1	AP2domainclasstranscriptionfactor[Medicagotruncatula]
scaffold1106|size698256|quiver_35225_37141_ID=g70691	63.0714	2.93105	0.00427926	2e-10	scaffold1106|size698256|quiver_35225_37141_ID=g70691	XP_003599148.1	Medtr0251s0060.1	hypotheticalproteinMTR_3g028490[Medicagotruncatula]	P:GO:0006508; C:GO:0016021; F:GO:0004252	P:proteolysis; C:integral component of membrane; F:serine-type endopeptidase activity
scaffold1107|size460615|quiver_239072_240461_ID=g68008	189.26	4.10931	2.33402e-10	0	scaffold1107|size460615|quiver_239072_240461_ID=g68008	XP_003625289.1	Medtr7g093530.1	xyloglucanendotransglucosylase/hydrolasefamilyprotein[Medicagotruncatula]	C:GO:0005618; C:GO:0048046; P:GO:0071555; F:GO:0004553; F:GO:0016762; P:GO:0010411; P:GO:0042546	C:cell wall; C:apoplast; P:cell wall organization; F:hydrolase activity, hydrolyzing O-glycosyl compounds; F:xyloglucan:xyloglucosyl transferase activity; P:xyloglucan metabolic process; P:cell wall biogenesis
scaffold1109|size803120|quiver_599033_600757_ID=g62771	59.3982	2.62372	0.00439139	6e-59	scaffold1109|size803120|quiver_599033_600757_ID=g62771	XP_003623171.2	Medtr7g065260.1	glutathioneS-transferase[Medicagotruncatula]	P:GO:0009407; C:GO:0005737; P:GO:0006749; F:GO:0004364	P:toxin catabolic process; C:cytoplasm; P:glutathione metabolic process; F:glutathione transferase activity
scaffold1110|size281724|quiver_99836_103496_ID=g60058	93.2655	4.63949	1.2115e-16	0	scaffold1110|size281724|quiver_99836_103496_ID=g60058	XP_003591681.1	Medtr1g090520.1	LRRreceptor-likekinasefamilyprotein[Medicagotruncatula]	F:GO:0005524; C:GO:0016021; F:GO:0004672; P:GO:0006468	F:ATP binding; C:integral component of membrane; F:protein kinase activity; P:protein phosphorylation
scaffold1112|size422121|quiver_398299_401936_ID=g54741	59.4602	2.55622	0.000266746	4e-107	scaffold1112|size422121|quiver_398299_401936_ID=g54741	XP_003594087.1	Medtr2g021190.1	F-boxproteininteractiondomainprotein[Medicagotruncatula]
scaffold1112|size422121|quiver_58167_63181_ID=g54686	349.454	2.30667	1.21455e-08	0	scaffold1112|size422121|quiver_58167_63181_ID=g54686	XP_013467548.1	Medtr1g052530.1	calmodulin-domainkinaseCDPKprotein[Medicagotruncatula]	C:GO:0005634; F:GO:0005524; F:GO:0005516; P:GO:0009738; C:GO:0005737; F:GO:0005509; P:GO:0046777; F:GO:0004683; C:GO:0031226; P:GO:0018105; P:GO:0035556; F:GO:0009931	C:nucleus; F:ATP binding; F:calmodulin binding; P:abscisic acid-activated signaling pathway; C:cytoplasm; F:calcium ion binding; P:protein autophosphorylation; F:calmodulin-dependent protein kinase activity; C:intrinsic component of plasma membrane; P:peptidyl-serine phosphorylation; P:intracellular signal transduction; F:calcium-dependent protein serine/threonine kinase activity
scaffold1115|size452355|quiver_94206_98450_ID=g47110	59.3158	2.50688	4.30842e-05	4e-41	scaffold1115|size452355|quiver_94206_98450_ID=g47110	XP_013452697.1	Medtr6g472230.1	diseaseresistanceprotein(TIR-NBS-LRRclass),putative[Medicagotruncatula]	F:GO:0003676; F:GO:0008270; P:GO:0015074	F:nucleic acid binding; F:zinc ion binding; P:DNA integration
scaffold1116|size501906|quiver_289605_296267_ID=g44785	1266.93	2.9491	2.22091e-06	2e-75	scaffold1116|size501906|quiver_289605_296267_ID=g44785	XP_013450130.1	Medtr7g105270.1	hypotheticalproteinMTR_7g105270[Medicagotruncatula]	F:GO:0003676; P:GO:0006259	F:nucleic acid binding; P:DNA metabolic process
scaffold1116|size501906|quiver_71516_72171_ID=g44752	51.0401	3.6968	1.79643e-07	8e-77	scaffold1116|size501906|quiver_71516_72171_ID=g44752	XP_013445649.1	Medtr8g466250.1	calcium-bindingEF-handprotein[Medicagotruncatula]	F:GO:0005509	F:calcium ion binding
scaffold1117|size713541|quiver_229705_230606_ID=g42140	115.775	2.63281	2.29343e-06	5e-154	scaffold1117|size713541|quiver_229705_230606_ID=g42140	XP_003617275.1	Medtr5g089820.1	DUF4228domainprotein[Medicagotruncatula]
scaffold1121|size564772|quiver_409938_412024_ID=g31807	124.488	3.38722	1.54921e-10	3e-132	scaffold1121|size564772|quiver_409938_412024_ID=g31807	XP_003627843.1	Medtr8g039090.1	NADPH:quinoneoxidoreductase-likeprotein[Medicagotruncatula]	C:GO:0009570; F:GO:0016491; C:GO:0016021; C:GO:0005829; P:GO:0055114; P:GO:0009735; C:GO:0005886	C:chloroplast stroma; F:oxidoreductase activity; C:integral component of membrane; C:cytosol; P:oxidation-reduction process; P:response to cytokinin; C:plasma membrane
scaffold1121|size564772|quiver_494951_500024_ID=g31819	134.57	4.60989	0.00212406	9e-120	scaffold1121|size564772|quiver_494951_500024_ID=g31819	XP_003598604.2	Medtr8g072510.1	ankyrinrepeatprotein[Medicagotruncatula]	C:GO:0016021	C:integral component of membrane
scaffold1126|size607657|quiver_248857_251713_ID=g19373	276.541	2.8023	5.76027e-09	0	scaffold1126|size607657|quiver_248857_251713_ID=g19373	XP_013451914.1	Medtr6g038190.1	LRRreceptor-likekinase[Medicagotruncatula]	C:GO:0016021; P:GO:0016310; F:GO:0016301	C:integral component of membrane; P:phosphorylation; F:kinase activity
scaffold1127|size571566|quiver_405344_407932_ID=g16861	58.3541	5.67055	8.50998e-14	3e-89	scaffold1127|size571566|quiver_405344_407932_ID=g16861	XP_003602868.1	Medtr3g099830.1	F-box/RNI/FBD-likedomainprotein[Medicagotruncatula]
scaffold113|size1083815|quiver_906882_909583_ID=g155336	256.342	2.04679	0.0282311	0	scaffold113|size1083815|quiver_906882_909583_ID=g155336	XP_013459757.1	Medtr3g452850.1	LRRreceptor-likekinase[Medicagotruncatula]	C:GO:0016021; P:GO:0016310; F:GO:0016301	C:integral component of membrane; P:phosphorylation; F:kinase activity
scaffold1130|size304657|quiver_35631_37411_ID=g8955	473.202	3.92468	2.47721e-17	0	scaffold1130|size304657|quiver_35631_37411_ID=g8955	XP_013447178.1	Medtr8g099350.1	WRKYfamilytranscriptionfactor[Medicagotruncatula]	F:GO:0003700; P:GO:0009737; P:GO:0006355; F:GO:0043565	F:transcription factor activity, sequence-specific DNA binding; P:response to abscisic acid; P:regulation of transcription, DNA-templated; F:sequence-specific DNA binding
scaffold1136|size454217|quiver_215553_220294_ID=g159231	508.218	3.95488	0.0114329	0	scaffold1136|size454217|quiver_215553_220294_ID=g159231	XP_013445061.1	Medtr8g037290.1	carotenoid9,10(9',10')-cleavagedioxygenase[Medicagotruncatula]	F:GO:0016702; F:GO:0046872; C:GO:0016021; P:GO:0055114	F:oxidoreductase activity, acting on single donors with incorporation of molecular oxygen, incorporation of two atoms of oxygen; F:metal ion binding; C:integral component of membrane; P:oxidation-reduction process
scaffold1139|size377909|quiver_270236_272242_ID=g151854	79.8198	7.29232	1.56694e-15	4e-33	scaffold1139|size377909|quiver_270236_272242_ID=g151854	XP_013453829.1	Medtr5g044790.1	FBDprotein[Medicagotruncatula]
scaffold114|size852252|quiver_827650_831886_ID=g152909	265.832	3.86626	7.30048e-17	5e-32	scaffold114|size852252|quiver_827650_831886_ID=g152909	XP_003602418.2	Medtr3g093120.1	SPFHdomain/band7familyprotein[Medicagotruncatula]	F:GO:0046872; F:GO:0016740; P:GO:0006259; F:GO:0016787	F:metal ion binding; F:transferase activity; P:DNA metabolic process; F:hydrolase activity
scaffold1140|size276388|quiver_29966_32527_ID=g149437	143.68	4.0911	1.23658e-16	3e-127	scaffold1140|size276388|quiver_29966_32527_ID=g149437	XP_003611660.1	Medtr5g016440.1	cytochromeP450familyprotein[Medicagotruncatula]	F:GO:0005506; F:GO:0070330; C:GO:0016021; P:GO:0055114; F:GO:0020037	F:iron ion binding; F:aromatase activity; C:integral component of membrane; P:oxidation-reduction process; F:heme binding
scaffold1146|size274154|quiver_134706_140541_ID=g133973	147.36	3.08205	3.5496e-06	4e-42	scaffold1146|size274154|quiver_134706_140541_ID=g133973	XP_013452697.1	Medtr6g472230.1	diseaseresistanceprotein(TIR-NBS-LRRclass),putative[Medicagotruncatula]	F:GO:0003676; F:GO:0008270; P:GO:0015074	F:nucleic acid binding; F:zinc ion binding; P:DNA integration
scaffold1147|size274149|quiver_166826_169972_ID=g131712	426.935	2.54551	5.4485e-09	2e-130	scaffold1147|size274149|quiver_166826_169972_ID=g131712	XP_003631091.1	Medtr8g107030.1	3-oxo-5-alpha-steroid4-dehydrogenase[Medicagotruncatula]	F:GO:0003824; C:GO:0016020; P:GO:0044710	F:catalytic activity; C:membrane; P:single-organism metabolic process
scaffold1148|size274086|quiver_152087_165191_ID=g129276	120.186	4.19497	8.73519e-12	0	scaffold1148|size274086|quiver_152087_165191_ID=g129276	XP_003609019.1	Medtr4g107970.1	WRKYfamilytranscriptionfactor[Medicagotruncatula]	F:GO:0003700; P:GO:0006355; F:GO:0043565	F:transcription factor activity, sequence-specific DNA binding; P:regulation of transcription, DNA-templated; F:sequence-specific DNA binding
scaffold1149|size431769|quiver_89186_89987_ID=g126927	55.599	3.95877	3.03192e-10	5e-74	scaffold1149|size431769|quiver_89186_89987_ID=g126927	XP_003618823.1	Medtr6g023460.1	EFhandcalcium-bindingfamilyprotein[Medicagotruncatula]	F:GO:0005509	F:calcium ion binding
scaffold115|size848196|quiver_139465_142631_ID=g150530	109.126	2.76003	8.5788e-06	1e-128	scaffold115|size848196|quiver_139465_142631_ID=g150530	XP_003613406.1	Medtr5g036290.1	matrixinfamilyprotein[Medicagotruncatula]	F:GO:0046872; C:GO:0016020; F:GO:0008237	F:metal ion binding; C:membrane; F:metallopeptidase activity
scaffold115|size848196|quiver_234405_235999_ID=g150539	276.909	2.22794	0.000235313	0	scaffold115|size848196|quiver_234405_235999_ID=g150539	XP_003613387.1	Medtr5g035980.1	transducin/WD40repeatprotein[Medicagotruncatula]	F:GO:0016740	F:transferase activity
scaffold115|size848196|quiver_486706_494561_ID=g150573	63.664	5.63135	1.60326e-15	0	scaffold115|size848196|quiver_486706_494561_ID=g150573	XP_003620328.1	Medtr6g081060.1	nucleotide-diphospho-sugartransferasefamilyprotein[Medicagotruncatula]	F:GO:0016757; C:GO:0016021; C:GO:0000139; P:GO:0071555	F:transferase activity, transferring glycosyl groups; C:integral component of membrane; C:Golgi membrane; P:cell wall organization
scaffold115|size848196|quiver_572873_578046_ID=g150584	614.623	3.04363	1.17251e-11	0	scaffold115|size848196|quiver_572873_578046_ID=g150584	XP_003620057.2	Medtr6g074820.1	diseaseresistanceprotein(TIR-NBS-LRRclass)[Medicagotruncatula]	F:GO:0005524; P:GO:0007165; F:GO:0043531; F:GO:0016157; P:GO:0006952; P:GO:0005985	F:ATP binding; P:signal transduction; F:ADP binding; F:sucrose synthase activity; P:defense response; P:sucrose metabolic process
scaffold1151|size272968|quiver_131666_133558_ID=g122020	215.97	6.95482	7.79752e-29	0	scaffold1151|size272968|quiver_131666_133558_ID=g122020	XP_003615968.1	Medtr5g074610.1	flavonoidO-methyltransferase-likeprotein[Medicagotruncatula]	F:GO:0008171; F:GO:0046983; F:GO:0008757; P:GO:0019438; P:GO:0032259	F:O-methyltransferase activity; F:protein dimerization activity; F:S-adenosylmethionine-dependent methyltransferase activity; P:aromatic compound biosynthetic process; P:methylation
scaffold1153|size272749|quiver_15996_17451_ID=g116961	54.8641	3.74164	1.59072e-08	2e-130	scaffold1153|size272749|quiver_15996_17451_ID=g116961	XP_003610006.1	Medtr4g126900.1	homeoboxassociatedleucinezipperprotein[Medicagotruncatula]	C:GO:0005634; F:GO:0003700; P:GO:0006355; F:GO:0043565	C:nucleus; F:transcription factor activity, sequence-specific DNA binding; P:regulation of transcription, DNA-templated; F:sequence-specific DNA binding
scaffold1158|size310936|quiver_182426_186132_ID=g102910	123.949	2.31032	0.00140059	0	scaffold1158|size310936|quiver_182426_186132_ID=g102910	XP_013452135.1	Medtr6g045483.3	siliconeffluxtransporter[Medicagotruncatula]	P:GO:0098656; C:GO:0016021; F:GO:0005215	P:anion transmembrane transport; C:integral component of membrane; F:transporter activity
scaffold1159|size505594|quiver_141999_147891_ID=g100403	281.355	2.09987	1.69965e-07	0	scaffold1159|size505594|quiver_141999_147891_ID=g100403	XP_013457480.1	Medtr4g095055.1	geranylgeranylpyrophosphatesynthase[Medicagotruncatula]	F:GO:0036422; F:GO:0004161; P:GO:0008299	F:heptaprenyl diphosphate synthase activity; F:dimethylallyltranstransferase activity; P:isoprenoid biosynthetic process
scaffold1159|size505594|quiver_154086_156926_ID=g100404	1337.61	4.81564	1.18769e-29	0	scaffold1159|size505594|quiver_154086_156926_ID=g100404	XP_013457479.1	Medtr4g095050.1	cytochromeP450familyprotein[Medicagotruncatula]	F:GO:0005506; F:GO:0016705; C:GO:0016021; P:GO:0055114; F:GO:0004497; F:GO:0020037	F:iron ion binding; F:oxidoreductase activity, acting on paired donors, with incorporation or reduction of molecular oxygen; C:integral component of membrane; P:oxidation-reduction process; F:monooxygenase activity; F:heme binding
scaffold1160|size733236|quiver_5266_9165_ID=g97631	486.371	2.38722	7.1983e-06	2e-155	scaffold1160|size733236|quiver_5266_9165_ID=g97631	XP_003626652.1	Medtr8g006690.1	plantacidphosphatase[Medicagotruncatula]	P:GO:0016311; F:GO:0003993	P:dephosphorylation; F:acid phosphatase activity
scaffold1161|size408587|quiver_177326_182094_ID=g95114	127.704	3.89006	2.64195e-08	2e-35	scaffold1161|size408587|quiver_177326_182094_ID=g95114	XP_003602418.2	Medtr3g093120.1	SPFHdomain/band7familyprotein[Medicagotruncatula]	P:GO:0043170; P:GO:0044238; F:GO:0016787	P:macromolecule metabolic process; P:primary metabolic process; F:hydrolase activity
scaffold1161|size408587|quiver_217527_221623_ID=g95118	69.8014	2.05016	0.00031019	0	scaffold1161|size408587|quiver_217527_221623_ID=g95118	XP_003600764.1	Medtr3g069120.1	hypotheticalproteinMTR_3g069120[Medicagotruncatula]	C:GO:0000120; P:GO:0006360	C:RNA polymerase I transcription factor complex; P:transcription from RNA polymerase I promoter
scaffold1169|size269557|quiver_30749_35211_ID=g73218	126.455	2.13661	0.00522337	0	scaffold1169|size269557|quiver_30749_35211_ID=g73218	XP_003608275.2	Medtr4g091570.1	G-typelectinS-receptor-likeSerine/Threonine-kinase[Medicagotruncatula]	F:GO:0005524; C:GO:0009506; P:GO:0048544; C:GO:0016021; F:GO:0004674; F:GO:0030246; P:GO:0006468; P:GO:0006952; C:GO:0005886	F:ATP binding; C:plasmodesma; P:recognition of pollen; C:integral component of membrane; F:protein serine/threonine kinase activity; F:carbohydrate binding; P:protein phosphorylation; P:defense response; C:plasma membrane
scaffold117|size1431526|quiver_1307894_1314561_ID=g145809	431.699	2.14583	1.09245e-05	0	scaffold117|size1431526|quiver_1307894_1314561_ID=g145809	XP_003618203.2	Medtr6g005760.1	P-loopnucleosidetriphosphatehydrolasesuperfamilyprotein[Medicagotruncatula]	F:GO:0005524; F:GO:0016787	F:ATP binding; F:hydrolase activity
scaffold117|size1431526|quiver_1389151_1393689_ID=g145817	225.414	2.9227	5.02615e-10	1e-150	scaffold117|size1431526|quiver_1389151_1393689_ID=g145817	XP_013451466.1	Medtr6g406250.1	cinnamoyl-CoAreductase[Medicagotruncatula]	F:GO:0003854; F:GO:0050662; F:GO:0045552; P:GO:0055114; P:GO:0006694; F:GO:0016621	F:3-beta-hydroxy-delta5-steroid dehydrogenase activity; F:coenzyme binding; F:dihydrokaempferol 4-reductase activity; P:oxidation-reduction process; P:steroid biosynthetic process; F:cinnamoyl-CoA reductase activity
scaffold117|size1431526|quiver_581958_585434_ID=g145731	66.0013	2.44656	0.0022801	2e-107	scaffold117|size1431526|quiver_581958_585434_ID=g145731	XP_013450766.1	Medtr6g004930.1	DNA-bindingprotein,putative[Medicagotruncatula]
scaffold1171|size389598|quiver_263676_265070_ID=g68071	335.595	2.1278	7.50161e-06	3e-156	scaffold1171|size389598|quiver_263676_265070_ID=g68071	XP_003606776.1	Medtr4g065610.1	cytochromeC-typebiogenesisproteinCcmE[Medicagotruncatula]	P:GO:0018063; C:GO:0016021; C:GO:0005743; C:GO:0005886; F:GO:0020037	P:cytochrome c-heme linkage; C:integral component of membrane; C:mitochondrial inner membrane; C:plasma membrane; F:heme binding
scaffold1172|size405260|quiver_179603_184314_ID=g65581	521.159	2.72611	7.24067e-12	0	scaffold1172|size405260|quiver_179603_184314_ID=g65581	XP_013459897.1	Medtr3g054220.1	co-chaperoneGrpEfamilyprotein[Medicagotruncatula]	F:GO:0042803; C:GO:0005759; F:GO:0051087; P:GO:0050790; P:GO:0006457; F:GO:0000774; F:GO:0016853	F:protein homodimerization activity; C:mitochondrial matrix; F:chaperone binding; P:regulation of catalytic activity; P:protein folding; F:adenyl-nucleotide exchange factor activity; F:isomerase activity
scaffold1179|size280434|quiver_261565_271347_ID=g47215	122.36	2.9525	1.66907e-08	0	scaffold1179|size280434|quiver_261565_271347_ID=g47215	XP_003598667.1	Medtr3g019040.1	diseaseresistanceprotein(CC-NBS-LRRclass)familyprotein[Medicagotruncatula]	F:GO:0003676; F:GO:0008270; P:GO:0015074	F:nucleic acid binding; F:zinc ion binding; P:DNA integration
scaffold1180|size267660|quiver_216182_217113_ID=g44843	222.011	2.15049	0.000346873	8e-165	scaffold1180|size267660|quiver_216182_217113_ID=g44843	XP_003597040.2	Medtr2g088980.1	cysteine-richRLK(receptor-likekinase)protein[Medicagotruncatula]	P:GO:0016310; F:GO:0016301	P:phosphorylation; F:kinase activity
scaffold1182|size281658|quiver_233992_236310_ID=g39218	153.46	2.28681	1.99901e-07	0	scaffold1182|size281658|quiver_233992_236310_ID=g39218	XP_013456124.1	Medtr4g063895.1	ENTH/VHSfamilyprotein[Medicagotruncatula]
scaffold119|size1284894|quiver_1091294_1097996_ID=g140513	145.779	3.14282	1.4133e-09	0	scaffold119|size1284894|quiver_1091294_1097996_ID=g140513	XP_013457182.1	Medtr4g094205.1	transloconattheoutermembraneofs-likeprotein[Medicagotruncatula]	P:GO:0006626; C:GO:0005739; C:GO:0016021; F:GO:0016884	P:protein targeting to mitochondrion; C:mitochondrion; C:integral component of membrane; F:carbon-nitrogen ligase activity, with glutamine as amido-N-donor
scaffold119|size1284894|quiver_495285_498189_ID=g140424	93.8774	4.38833	1.77887e-15	0	scaffold119|size1284894|quiver_495285_498189_ID=g140424	XP_003608363.1	Medtr4g093070.1	L-typelectin-domainreceptorkinase[Medicagotruncatula]	F:GO:0005524; C:GO:0016021; F:GO:0004674; F:GO:0030246; P:GO:0006468	F:ATP binding; C:integral component of membrane; F:protein serine/threonine kinase activity; F:carbohydrate binding; P:protein phosphorylation
scaffold119|size1284894|quiver_498895_501457_ID=g140425	52.832	3.20779	4.01307e-08	0	scaffold119|size1284894|quiver_498895_501457_ID=g140425	XP_003608367.1	Medtr4g093110.1	lectinreceptorkinase[Medicagotruncatula]	F:GO:0005524; P:GO:0018108; F:GO:0004714; C:GO:0016021; F:GO:0004674; F:GO:0030246	F:ATP binding; P:peptidyl-tyrosine phosphorylation; F:transmembrane receptor protein tyrosine kinase activity; C:integral component of membrane; F:protein serine/threonine kinase activity; F:carbohydrate binding
scaffold119|size1284894|quiver_714088_716898_ID=g140457	946.951	4.64416	1.91179e-25	0	scaffold119|size1284894|quiver_714088_716898_ID=g140457	XP_003608388.1	Medtr4g093580.1	beta-ureidopropionase-likeprotein[Medicagotruncatula]	F:GO:0003837; C:GO:0005829; P:GO:0006212	F:beta-ureidopropionase activity; C:cytosol; P:uracil catabolic process
scaffold119|size1284894|quiver_871795_872515_ID=g140487	132.834	2.32307	1.00711e-06	0.041	scaffold119|size1284894|quiver_871795_872515_ID=g140487	XP_003608411.1	Medtr4g093810.1	hypotheticalproteinMTR_4g093810[Medicagotruncatula]	C:GO:0016020	C:membrane
scaffold119|size1284894|quiver_905091_905865_ID=g140494	376.823	2.03433	9.96602e-07	0.8	scaffold119|size1284894|quiver_905091_905865_ID=g140494	XP_013457178.1	Medtr4g093835.1	hypotheticalproteinMTR_4g093835[Medicagotruncatula]	C:GO:0016020	C:membrane
scaffold1190|size278920|quiver_141708_143681_ID=g19439	1884.51	2.92938	3.64366e-13	0	scaffold1190|size278920|quiver_141708_143681_ID=g19439	XP_013470326.1	Medtr1g112660.2	plantphospholipase-likeprotein[Medicagotruncatula]	P:GO:0007064; P:GO:0010468; F:GO:0003682	P:mitotic sister chromatid cohesion; P:regulation of gene expression; F:chromatin binding
scaffold1191|size307263|quiver_61976_71580_ID=g16890	494.564	2.12615	2.60324e-06	0	scaffold1191|size307263|quiver_61976_71580_ID=g16890	XP_003630850.2	Medtr8g104200.1	kinesinmotorcatalyticdomainprotein[Medicagotruncatula]	F:GO:0005524; F:GO:0003777; P:GO:0007018; F:GO:0008017	F:ATP binding; F:microtubule motor activity; P:microtubule-based movement; F:microtubule binding
scaffold12|size1529572|quiver_1507605_1509108_ID=g85074	58.0447	2.02276	0.0172198	0	scaffold12|size1529572|quiver_1507605_1509108_ID=g85074	XP_003607523.2	Medtr4g079160.1	orcinolO-methyltransferase[Medicagotruncatula]	F:GO:0008171; F:GO:0046983; F:GO:0008757; P:GO:0019438; P:GO:0032259	F:O-methyltransferase activity; F:protein dimerization activity; F:S-adenosylmethionine-dependent methyltransferase activity; P:aromatic compound biosynthetic process; P:methylation
scaffold120|size842674|quiver_146000_153641_ID=g137891	1087.72	2.21944	1.33626e-05	0	scaffold120|size842674|quiver_146000_153641_ID=g137891	XP_013463860.1	Medtr2g450730.1	NEDD8ultimatebuster-likeprotein[Medicagotruncatula]
scaffold120|size842674|quiver_265188_268498_ID=g137902	1290.95	2.31573	2.28214e-09	0	scaffold120|size842674|quiver_265188_268498_ID=g137902	XP_013463958.1	Medtr2g055690.1	LRRreceptor-likekinase[Medicagotruncatula]
scaffold120|size842674|quiver_456990_458735_ID=g137925	150.892	2.41724	5.77354e-05	9e-172	scaffold120|size842674|quiver_456990_458735_ID=g137925	XP_013463869.1	Medtr2g450870.1	LRRreceptor-likekinasefamilyprotein[Medicagotruncatula]
scaffold1203|size356451|quiver_1186_3488_ID=g151871	154.043	8.30301	1.32943e-22	0	scaffold1203|size356451|quiver_1186_3488_ID=g151871	XP_003614127.2	Medtr5g045160.1	plant/T31B5-30protein[Medicagotruncatula]
scaffold1206|size393133|quiver_114346_116687_ID=g144418	186.718	2.29834	4.7108e-06	7e-103	scaffold1206|size393133|quiver_114346_116687_ID=g144418	XP_003628778.1	Medtr8g066630.1	EFhandcalcium-bindingfamilyprotein[Medicagotruncatula]	F:GO:0005509	F:calcium ion binding
scaffold1209|size532807|quiver_188936_190490_ID=g136751	69.3206	2.49122	0.00142132	2e-126	scaffold1209|size532807|quiver_188936_190490_ID=g136751	XP_003608032.1	Medtr4g086750.1	plastocyanin-likedomainprotein[Medicagotruncatula]	F:GO:0009055; C:GO:0016021	F:electron carrier activity; C:integral component of membrane
scaffold1209|size532807|quiver_193759_194700_ID=g136752	106.942	3.61128	1.02414e-09	3e-130	scaffold1209|size532807|quiver_193759_194700_ID=g136752	XP_003608030.1	Medtr4g086750.1	plastocyanin-likedomainprotein[Medicagotruncatula]	F:GO:0009055; C:GO:0016021	F:electron carrier activity; C:integral component of membrane
scaffold121|size1128865|quiver_274289_275511_ID=g135183	84.0895	4.99904	1.54533e-17	2e-132	scaffold121|size1128865|quiver_274289_275511_ID=g135183	XP_003602634.1	Medtr3g096450.1	hypotheticalproteinMTR_3g096450[Medicagotruncatula]	F:GO:0008568; F:GO:0016787	F:microtubule-severing ATPase activity; F:hydrolase activity
scaffold1210|size698119|quiver_315061_318727_ID=g134030	403.622	2.03086	1.50435e-06	0	scaffold1210|size698119|quiver_315061_318727_ID=g134030	XP_003630883.1	Medtr8g104520.1	receptor-likekinase[Medicagotruncatula]	F:GO:0005524; P:GO:0018108; F:GO:0004714; C:GO:0016021; F:GO:0004674	F:ATP binding; P:peptidyl-tyrosine phosphorylation; F:transmembrane receptor protein tyrosine kinase activity; C:integral component of membrane; F:protein serine/threonine kinase activity
scaffold1217|size260292|quiver_224948_229184_ID=g117018	1389.09	2.05279	3.69852e-05	2e-179	scaffold1217|size260292|quiver_224948_229184_ID=g117018	XP_003619759.1	Medtr6g065670.1	eukaryotictranslationinitiationfactor6-likeprotein[Medicagotruncatula]	F:GO:0003743; P:GO:0000054; P:GO:0000460; P:GO:0000470; F:GO:0043022; C:GO:0005829; F:GO:0043023; P:GO:0042256; C:GO:0005730; P:GO:0006413; P:GO:1902626; C:GO:0030687	F:translation initiation factor activity; P:ribosomal subunit export from nucleus; P:maturation of 5.8S rRNA; P:maturation of LSU-rRNA; F:ribosome binding; C:cytosol; F:ribosomal large subunit binding; P:mature ribosome assembly; C:nucleolus; P:translational initiation; P:assembly of large subunit precursor of preribosome; C:preribosome, large subunit precursor
scaffold1218|size373312|quiver_58095_71281_ID=g114057	207.402	2.87979	1.87912e-07	0	scaffold1218|size373312|quiver_58095_71281_ID=g114057	XP_003607220.2	Medtr4g074670.1	alanyl-tRNAsynthetase[Medicagotruncatula]	F:GO:0005524; C:GO:0009507; F:GO:0008270; F:GO:0004813; C:GO:0005739; P:GO:0070143; C:GO:0005829; F:GO:0000049; F:GO:0016597; P:GO:0006400	F:ATP binding; C:chloroplast; F:zinc ion binding; F:alanine-tRNA ligase activity; C:mitochondrion; P:mitochondrial alanyl-tRNA aminoacylation; C:cytosol; F:tRNA binding; F:amino acid binding; P:tRNA modification
scaffold122|size1191337|quiver_728992_730685_ID=g132850	2040.39	3.32548	1.42001e-08	0	scaffold122|size1191337|quiver_728992_730685_ID=g132850	XP_003597554.1	Medtr2g099520.1	hydroxyproline-richglycoproteinfamilyprotein[Medicagotruncatula]	C:GO:0016021	C:integral component of membrane
scaffold122|size1191337|quiver_784192_785704_ID=g132858	1105.78	3.45093	2.65566e-13	4e-174	scaffold122|size1191337|quiver_784192_785704_ID=g132858	XP_003597548.2	Medtr2g099470.1	Chitinase(ClassIV)/Hevein[Medicagotruncatula]	F:GO:0004568; P:GO:0016998; F:GO:0008061; P:GO:0000272; P:GO:0006032; P:GO:0006952	F:chitinase activity; P:cell wall macromolecule catabolic process; F:chitin binding; P:polysaccharide catabolic process; P:chitin catabolic process; P:defense response
scaffold122|size1191337|quiver_939769_948086_ID=g132875	200.034	2.67067	7.35849e-09	0	scaffold122|size1191337|quiver_939769_948086_ID=g132875	XP_013465459.1	Medtr2g099140.1	transmembraneprotein,putative[Medicagotruncatula]	P:GO:0016192; C:GO:0016021	P:vesicle-mediated transport; C:integral component of membrane
scaffold1220|size278606|quiver_159366_165416_ID=g108561	94.3047	3.16216	5.25091e-06	0	scaffold1220|size278606|quiver_159366_165416_ID=g108561	XP_003630391.1	Medtr8g095090.2	MACPFdomainprotein[Medicagotruncatula]
scaffold1223|size491834|quiver_135490_137671_ID=g100478	97.2212	2.32068	0.0273661	0	scaffold1223|size491834|quiver_135490_137671_ID=g100478	XP_013456264.1	Medtr4g066590.1	glycosidehydrolasefamily1protein[Medicagotruncatula]	P:GO:0005975; P:GO:0009651; P:GO:0019762; F:GO:0008422; P:GO:0009725; F:GO:0102483	P:carbohydrate metabolic process; P:response to salt stress; P:glucosinolate catabolic process; F:beta-glucosidase activity; P:response to hormone; F:scopolin beta-glucosidase activity
scaffold1226|size366453|quiver_159546_161022_ID=g92123	156.567	4.58418	0.000313589	5e-130	scaffold1226|size366453|quiver_159546_161022_ID=g92123	XP_003619854.2	Medtr6g071410.1	lateembryogenesisabundantprotein[Medicagotruncatula]	C:GO:0009506; C:GO:0016021; P:GO:0006952; F:GO:0004871; C:GO:0046658	C:plasmodesma; C:integral component of membrane; P:defense response; F:signal transducer activity; C:anchored component of plasma membrane
scaffold1226|size366453|quiver_164086_164993_ID=g92124	75.2952	4.71029	1.62241e-12	2e-118	scaffold1226|size366453|quiver_164086_164993_ID=g92124	XP_003619855.1	Medtr6g071400.1	lateembryogenesisabundantprotein[Medicagotruncatula]	C:GO:0009506; C:GO:0016021; P:GO:0006952; F:GO:0004871; C:GO:0046658	C:plasmodesma; C:integral component of membrane; P:defense response; F:signal transducer activity; C:anchored component of plasma membrane
scaffold1227|size393162|quiver_48546_55154_ID=g89287	54.292	3.9608	1.64143e-07	0	scaffold1227|size393162|quiver_48546_55154_ID=g89287	XP_013460196.1	Medtr3g463360.1	GDP-mannosetransporterGONST2-likeprotein[Medicagotruncatula]	P:GO:0015784; C:GO:0016021	P:GDP-mannose transport; C:integral component of membrane
scaffold1228|size728272|quiver_694830_701207_ID=g86700	53.9175	7.58576	3.48129e-10	0	scaffold1228|size728272|quiver_694830_701207_ID=g86700	XP_013464171.1	Medtr2g063920.1	gamete-likeprotein[Medicagotruncatula]	C:GO:0016021	C:integral component of membrane
scaffold123|size834866|quiver_280352_285008_ID=g130385	108.236	7.22212	8.73422e-19	0	scaffold123|size834866|quiver_280352_285008_ID=g130385	XP_003607336.1	Medtr4g076640.1	hypotheticalproteinMTR_4g076640[Medicagotruncatula]
scaffold1232|size538651|quiver_120196_120865_ID=g76058	182.975	6.79638	2.36985e-07	4e-92	scaffold1232|size538651|quiver_120196_120865_ID=g76058	XP_003606385.1	Medtr4g059400.1	60SribosomalL12-likeprotein[Medicagotruncatula]	F:GO:0003735; C:GO:0022625; F:GO:0019843; P:GO:0000027; P:GO:0006412	F:structural constituent of ribosome; C:cytosolic large ribosomal subunit; F:rRNA binding; P:ribosomal large subunit assembly; P:translation
scaffold1232|size538651|quiver_215743_216759_ID=g76070	164.148	7.72435	3.13104e-09	4e-92	scaffold1232|size538651|quiver_215743_216759_ID=g76070	XP_003606385.1	Medtr4g059400.1	60SribosomalL12-likeprotein[Medicagotruncatula]	F:GO:0003735; C:GO:0022625; F:GO:0019843; P:GO:0000027; P:GO:0006412	F:structural constituent of ribosome; C:cytosolic large ribosomal subunit; F:rRNA binding; P:ribosomal large subunit assembly; P:translation
scaffold1236|size257591|quiver_210396_213765_ID=g65631	50.8942	3.35351	2.01054e-05	0	scaffold1236|size257591|quiver_210396_213765_ID=g65631	XP_013465256.1	Medtr2g091335.1	frigida-LIKEprotein[Medicagotruncatula]
scaffold1237|size666990|quiver_568303_573404_ID=g62907	96.3778	6.35764	1.26301e-17	8e-139	scaffold1237|size666990|quiver_568303_573404_ID=g62907	XP_013445332.1	Medtr0491s0030.1	LRRreceptor-likekinasefamilyprotein[Medicagotruncatula]
scaffold124|size1097502|quiver_387013_389234_ID=g128052	131.237	9.05608	2.01806e-17	0	scaffold124|size1097502|quiver_387013_389234_ID=g128052	XP_003603015.1	Medtr3g101410.1	patatin-likephospholipase[Medicagotruncatula]	F:GO:0047372; C:GO:0005737; C:GO:0016020; P:GO:0016042; F:GO:0004620	F:acylglycerol lipase activity; C:cytoplasm; C:membrane; P:lipid catabolic process; F:phospholipase activity
scaffold1240|size256919|quiver_216593_220365_ID=g54803	124.369	2.03939	0.000328223	2e-173	scaffold1240|size256919|quiver_216593_220365_ID=g54803	XP_003627475.2	Medtr8g023500.1	K+-H+exchange-likeprotein[Medicagotruncatula]	C:GO:0005739; C:GO:0016021; C:GO:0005774; C:GO:0009536	C:mitochondrion; C:integral component of membrane; C:vacuolar membrane; C:plastid
scaffold1247|size316706|quiver_144994_146231_ID=g36859	86.0548	5.11044	1.53565e-14	0	scaffold1247|size316706|quiver_144994_146231_ID=g36859	XP_003623234.1	Medtr7g067510.1	lactosylceramide4-alpha-galactosyltransferase-likeprotein[Medicagotruncatula]	F:GO:0016757; C:GO:0016021	F:transferase activity, transferring glycosyl groups; C:integral component of membrane
scaffold125|size982803|quiver_248777_255600_ID=g125603	104.758	2.45492	3.30761e-06	0	scaffold125|size982803|quiver_248777_255600_ID=g125603	XP_003603652.2	Medtr3g110530.1	alpha/beta-hydrolasesuperfamilyprotein[Medicagotruncatula]	P:GO:0044255; F:GO:0052689	P:cellular lipid metabolic process; F:carboxylic ester hydrolase activity
scaffold125|size982803|quiver_444037_446379_ID=g125625	705.637	2.19491	4.18689e-05	0	scaffold125|size982803|quiver_444037_446379_ID=g125625	XP_013462048.1	Medtr3g110320.1	glycosidehydrolasefamily18protein[Medicagotruncatula]	F:GO:0004568; P:GO:0005975; F:GO:0008061; P:GO:0006032; C:GO:0005576	F:chitinase activity; P:carbohydrate metabolic process; F:chitin binding; P:chitin catabolic process; C:extracellular region
scaffold125|size982803|quiver_525467_526241_ID=g125636	86.2705	4.65658	2.00588e-10	2e-66	scaffold125|size982803|quiver_525467_526241_ID=g125636	XP_003603638.1	Medtr3g109880.1	polyketidecyclase/dehydraseandlipidtransporter[Medicagotruncatula]
scaffold1252|size255532|quiver_113512_122151_ID=g24120	422.269	2.23031	4.84313e-09	0	scaffold1252|size255532|quiver_113512_122151_ID=g24120	XP_013447071.1	Medtr8g098675.1	DNArepairhelicaseXPB1[Medicagotruncatula]	F:GO:0003677; F:GO:0005524; P:GO:0032508; P:GO:0006289; F:GO:0004003; P:GO:0006367	F:DNA binding; F:ATP binding; P:DNA duplex unwinding; P:nucleotide-excision repair; F:ATP-dependent DNA helicase activity; P:transcription initiation from RNA polymerase II promoter
scaffold1252|size255532|quiver_75306_76498_ID=g24114	56.5128	8.0217	1.12427e-12	2e-92	scaffold1252|size255532|quiver_75306_76498_ID=g24114	XP_003605353.1	Medtr4g029430.1	tubbyC2protein[Medicagotruncatula]	C:GO:0016021; P:GO:0006952	C:integral component of membrane; P:defense response
scaffold1252|size255532|quiver_95986_97168_ID=g24116	73.8136	7.32477	1.0359e-16	7e-140	scaffold1252|size255532|quiver_95986_97168_ID=g24116	XP_003605353.1	Medtr4g029430.1	tubbyC2protein[Medicagotruncatula]	C:GO:0016021; P:GO:0006952	C:integral component of membrane; P:defense response
scaffold1257|size549708|quiver_274302_279312_ID=g11405	120.688	2.10825	0.000376148	5e-66	scaffold1257|size549708|quiver_274302_279312_ID=g11405	XP_013465582.1	Medtr2g104770.2	hypotheticalproteinMTR_2g104770[Medicagotruncatula]
scaffold1259|size511936|quiver_418667_421364_ID=g6647	87.9138	3.12872	1.55012e-08	0	scaffold1259|size511936|quiver_418667_421364_ID=g6647	XP_003624379.1	Medtr7g082570.1	classIglutamineamidotransferase[Medicagotruncatula]	F:GO:0003922; P:GO:0006541; C:GO:0005829; F:GO:0016740; F:GO:0016787	F:GMP synthase (glutamine-hydrolyzing) activity; P:glutamine metabolic process; C:cytosol; F:transferase activity; F:hydrolase activity
scaffold126|size1173562|quiver_1176517_1177891_ID=g123216	55.032	2.01457	0.0069317	1	scaffold126|size1173562|quiver_1176517_1177891_ID=g123216	XP_013451486.1	Medtr0052s0110.1	alpha-L-arabinofuranosidase-likeprotein[Medicagotruncatula]	P:GO:0090305; F:GO:0004519	P:nucleic acid phosphodiester bond hydrolysis; F:endonuclease activity
scaffold126|size1173562|quiver_742110_742944_ID=g123160	62.1755	5.95043	1.17718e-11	1e-76	scaffold126|size1173562|quiver_742110_742944_ID=g123160	XP_003608849.2	Medtr4g103650.1	EFhandcalcium-bindingfamilyprotein[Medicagotruncatula]	F:GO:0005509	F:calcium ion binding
scaffold126|size1173562|quiver_87909_94161_ID=g123070	157.337	6.16362	9.124e-21	0	scaffold126|size1173562|quiver_87909_94161_ID=g123070	XP_003608811.2	Medtr4g102240.1	cytoplasmic-likearginine-tRNAligase[Medicagotruncatula]	F:GO:0005524; F:GO:0004814; C:GO:0005737; P:GO:0006420	F:ATP binding; F:arginine-tRNA ligase activity; C:cytoplasm; P:arginyl-tRNA aminoacylation
scaffold1260|size473175|quiver_428755_429507_ID=g4336	694.048	2.02514	0.00120426	3e-85	scaffold1260|size473175|quiver_428755_429507_ID=g4336	XP_003627531.1	Medtr8g027180.1	calcium-bindingEF-handprotein[Medicagotruncatula]
scaffold1269|size657767|quiver_132616_144851_ID=g147238	540.782	2.02271	4.89621e-08	0	scaffold1269|size657767|quiver_132616_144851_ID=g147238	XP_003617203.2	Medtr5g089000.1	proteasome-associatedECM29-likeprotein[Medicagotruncatula]	F:GO:0032947; C:GO:0000502; P:GO:0043248	F:protein complex scaffold; C:proteasome complex; P:proteasome assembly
scaffold1269|size657767|quiver_157624_178781_ID=g147240	1734.85	2.20617	2.05607e-09	0	scaffold1269|size657767|quiver_157624_178781_ID=g147240	XP_003617203.2	Medtr5g089000.1	proteasome-associatedECM29-likeprotein[Medicagotruncatula]	F:GO:0032947; C:GO:0000502; P:GO:0043248	F:protein complex scaffold; C:proteasome complex; P:proteasome assembly
scaffold1269|size657767|quiver_179034_186521_ID=g147241	230.036	2.3207	1.521e-07	7e-41	scaffold1269|size657767|quiver_179034_186521_ID=g147241	XP_003617203.2	Medtr5g089000.1	proteasome-associatedECM29-likeprotein[Medicagotruncatula]	F:GO:0032947; C:GO:0000502; P:GO:0043248	F:protein complex scaffold; C:proteasome complex; P:proteasome assembly
scaffold1269|size657767|quiver_515237_520301_ID=g147293	82.6059	4.85692	8.41348e-11	4e-21	scaffold1269|size657767|quiver_515237_520301_ID=g147293	XP_013452796.1	Medtr6g075400.1	hypotheticalproteinMTR_6g075400[Medicagotruncatula]	F:GO:0003676; F:GO:0008270; F:GO:0046872; P:GO:0015074	F:nucleic acid binding; F:zinc ion binding; F:metal ion binding; P:DNA integration
scaffold127|size826302|quiver_294878_295511_ID=g120546	323.241	7.39814	2.1757e-35	5e-75	scaffold127|size826302|quiver_294878_295511_ID=g120546	XP_013446394.1	Medtr8g077145.1	hypotheticalproteinMTR_8g077145[Medicagotruncatula]
scaffold1276|size251428|quiver_86866_92737_ID=g129341	213.074	2.61944	9.66443e-10	1e-165	scaffold1276|size251428|quiver_86866_92737_ID=g129341	XP_003615117.1	Medtr5g063950.1	F-box/RNI/FBD-likedomainprotein[Medicagotruncatula]	F:GO:0004722; F:GO:0046872; P:GO:0006470	F:protein serine/threonine phosphatase activity; F:metal ion binding; P:protein dephosphorylation
scaffold1277|size570530|quiver_19344_27081_ID=g126988	137.858	2.23754	0.00669493	0	scaffold1277|size570530|quiver_19344_27081_ID=g126988	XP_003604545.2	Medtr4g014340.1	diseaseresistanceprotein(TIR-NBS-LRRclass),putative[Medicagotruncatula]	P:GO:0007165; C:GO:0016021; F:GO:0043531; P:GO:0006952	P:signal transduction; C:integral component of membrane; F:ADP binding; P:defense response
scaffold128|size990353|quiver_287757_294819_ID=g118090	228.97	3.99211	2.70944e-15	0	scaffold128|size990353|quiver_287757_294819_ID=g118090	XP_003606284.1	Medtr4g055610.1	transmembraneaminoacidtransporterfamilyprotein[Medicagotruncatula]	F:GO:0015185; C:GO:0016021; P:GO:0015812; C:GO:0005886; P:GO:0003333	F:gamma-aminobutyric acid transmembrane transporter activity; C:integral component of membrane; P:gamma-aminobutyric acid transport; C:plasma membrane; P:amino acid transmembrane transport
scaffold1281|size385212|quiver_50113_50881_ID=g117031	178.04	5.06233	2.34822e-15	6e-90	scaffold1281|size385212|quiver_50113_50881_ID=g117031	XP_003603183.1	Medtr3g104780.1	cytosolicclassIIsmallheat-shockprotein[Medicagotruncatula]
scaffold129|size941506|quiver_591926_597417_ID=g115596	850.086	2.37717	7.68863e-10	0	scaffold129|size941506|quiver_591926_597417_ID=g115596	XP_003603733.1	Medtr3g113160.1	alpha/betafoldhydrolase[Medicagotruncatula]	F:GO:0052689	F:carboxylic ester hydrolase activity
scaffold1290|size262013|quiver_41276_43009_ID=g92159	51.7758	7.86349	6.68279e-12	2e-136	scaffold1290|size262013|quiver_41276_43009_ID=g92159	XP_003628253.2	Medtr8g046300.1	prohibitincomplexprotein[Medicagotruncatula]	C:GO:0016020	C:membrane
scaffold1291|size702897|quiver_450801_452512_ID=g89397	53.2836	4.08845	1.68625e-07	0	scaffold1291|size702897|quiver_450801_452512_ID=g89397	XP_003612072.1	Medtr5g020990.1	P-loopnucleosidetriphosphatehydrolasesuperfamilyprotein[Medicagotruncatula]	F:GO:0005524; F:GO:0016787	F:ATP binding; F:hydrolase activity
scaffold1292|size248999|quiver_37086_47293_ID=g86712	1293.93	2.41941	8.26911e-09	0	scaffold1292|size248999|quiver_37086_47293_ID=g86712	XP_013469571.1	Medtr1g097300.1	NACtranscriptionfactor-likeprotein[Medicagotruncatula]	C:GO:0005634; F:GO:0003677; P:GO:0006351; C:GO:0016021; P:GO:0006355	C:nucleus; F:DNA binding; P:transcription, DNA-templated; C:integral component of membrane; P:regulation of transcription, DNA-templated
scaffold13|size1308877|quiver_433576_435946_ID=g82415	310.369	2.90617	8.41326e-11	0	scaffold13|size1308877|quiver_433576_435946_ID=g82415	XP_003603080.1	Medtr3g102120.1	SPla/RYanodinereceptor(SPRY)domainprotein[Medicagotruncatula]	C:GO:0016021	C:integral component of membrane
scaffold13|size1308877|quiver_822741_825005_ID=g82467	415.529	6.33132	3.74437e-07	0	scaffold13|size1308877|quiver_822741_825005_ID=g82467	XP_003603014.1	Medtr3g101400.1	patatin-likephospholipase[Medicagotruncatula]	F:GO:0047372; C:GO:0005737; C:GO:0016020; P:GO:0016042; F:GO:0004620	F:acylglycerol lipase activity; C:cytoplasm; C:membrane; P:lipid catabolic process; F:phospholipase activity
scaffold13|size1308877|quiver_860970_866928_ID=g82470	121.564	3.38561	1.91637e-09	0	scaffold13|size1308877|quiver_860970_866928_ID=g82470	XP_003603015.1	Medtr3g101410.1	patatin-likephospholipase[Medicagotruncatula]	F:GO:0047372; C:GO:0005737; C:GO:0016020; P:GO:0016042; F:GO:0004620	F:acylglycerol lipase activity; C:cytoplasm; C:membrane; P:lipid catabolic process; F:phospholipase activity
scaffold1307|size318363|quiver_213498_225798_ID=g47300	253.358	2.11668	0.00186052	0	scaffold1307|size318363|quiver_213498_225798_ID=g47300	XP_013467349.1	Medtr1g050402.1	diseaseresistanceprotein(CC-NBS-LRRclass)familyprotein[Medicagotruncatula]	F:GO:0005524; F:GO:0043531; P:GO:0006952	F:ATP binding; F:ADP binding; P:defense response
scaffold132|size809605|quiver_298818_301897_ID=g107375	125.401	2.21785	5.21128e-05	0	scaffold132|size809605|quiver_298818_301897_ID=g107375	XP_013456488.1	Medtr4g073840.1	NBS-LRRtypediseaseresistanceprotein[Medicagotruncatula]	F:GO:0043531; P:GO:0006952	F:ADP binding; P:defense response
scaffold1327|size299670|quiver_164446_184556_ID=g161744	245.011	5.22183	5.30375e-21	2e-28	scaffold1327|size299670|quiver_164446_184556_ID=g161744	XP_013444825.1	Medtr8g030733.1	hypotheticalproteinMTR_8g030733[Medicagotruncatula]	F:GO:0005488	F:binding
scaffold1328|size382992|quiver_320324_320928_ID=g159389	476.836	2.92063	6.03688e-09	1e-51	scaffold1328|size382992|quiver_320324_320928_ID=g159389	XP_003603170.1	Medtr3g104640.1	DUF3511domainprotein[Medicagotruncatula]
scaffold1330|size243499|quiver_141456_142866_ID=g154167	445.624	2.28857	0.000122347	0	scaffold1330|size243499|quiver_141456_142866_ID=g154167	XP_013447443.1	Medtr7g007010.1	seedspecificproteinBn15D17A[Medicagotruncatula]	P:GO:0006355	P:regulation of transcription, DNA-templated
scaffold1331|size695856|quiver_425013_427264_ID=g151993	96.0081	7.4568	2.02357e-14	0	scaffold1331|size695856|quiver_425013_427264_ID=g151993	XP_003627417.1	Medtr8g022790.1	GDSL-likelipase/acylhydrolase[Medicagotruncatula]	F:GO:0016788; F:GO:0016635; P:GO:0044710	F:hydrolase activity, acting on ester bonds; F:oxidoreductase activity, acting on the CH-CH group of donors, quinone or related compound as acceptor; P:single-organism metabolic process
scaffold1331|size695856|quiver_664614_665752_ID=g152025	248.536	3.68608	6.54164e-06	1e-147	scaffold1331|size695856|quiver_664614_665752_ID=g152025	XP_003627442.1	Medtr8g023060.1	tubbyC2protein[Medicagotruncatula]	P:GO:0006952	P:defense response
scaffold1332|size472730|quiver_175694_178681_ID=g149563	102.267	6.03482	1.99027e-20	1e-60	scaffold1332|size472730|quiver_175694_178681_ID=g149563	XP_013454784.1	Medtr4g013260.1	WRKYtranscriptionfactor[Medicagotruncatula]	F:GO:0003700; P:GO:0006355; F:GO:0043565	F:transcription factor activity, sequence-specific DNA binding; P:regulation of transcription, DNA-templated; F:sequence-specific DNA binding
scaffold1333|size324261|quiver_228478_231109_ID=g147332	205.067	2.19443	0.0217412	4e-21	scaffold1333|size324261|quiver_228478_231109_ID=g147332	XP_003610498.1	Medtr4g132870.1	kinesinmotordomainprotein[Medicagotruncatula]	F:GO:0005524; F:GO:0003777; P:GO:0007018; F:GO:0008017	F:ATP binding; F:microtubule motor activity; P:microtubule-based movement; F:microtubule binding
scaffold1334|size338974|quiver_10489_16671_ID=g144573	52.953	2.50774	0.0212658	0	scaffold1334|size338974|quiver_10489_16671_ID=g144573	XP_003598818.1	Medtr3g021380.1	NBS-LRRtypediseaseresistanceprotein[Medicagotruncatula]	F:GO:0043531; P:GO:0006952	F:ADP binding; P:defense response
scaffold1337|size452820|quiver_151100_152251_ID=g136867	159.979	2.18197	0.000141665	2e-148	scaffold1337|size452820|quiver_151100_152251_ID=g136867	XP_013469929.1	Medtr1g105850.1	saltstressresponse/antifungaldomainprotein[Medicagotruncatula]	F:GO:0005524; C:GO:0016021; F:GO:0004674; P:GO:0006468	F:ATP binding; C:integral component of membrane; F:protein serine/threonine kinase activity; P:protein phosphorylation
scaffold1339|size270967|quiver_125694_126381_ID=g131865	165.88	6.36514	1.02761e-27	2e-75	scaffold1339|size270967|quiver_125694_126381_ID=g131865	XP_013446394.1	Medtr8g077145.1	hypotheticalproteinMTR_8g077145[Medicagotruncatula]
scaffold134|size941539|quiver_773783_776947_ID=g101854	51.4847	7.89191	4.17527e-12	6e-112	scaffold134|size941539|quiver_773783_776947_ID=g101854	XP_003597730.1	Medtr2g101660.1	plantcadmiumresistanceprotein[Medicagotruncatula]	P:GO:0006979; C:GO:0016021; C:GO:0005886	P:response to oxidative stress; C:integral component of membrane; C:plasma membrane
scaffold134|size941539|quiver_814595_815238_ID=g101859	267.821	2.82296	7.98152e-09	1e-65	scaffold134|size941539|quiver_814595_815238_ID=g101859	XP_003597726.1	Medtr2g101610.1	nitratetransporter1[Medicagotruncatula]	P:GO:0006857; C:GO:0016021; F:GO:0005215	P:oligopeptide transport; C:integral component of membrane; F:transporter activity
scaffold1341|size311233|quiver_54986_56546_ID=g127074	2609.64	3.97541	5.66983e-14	0	scaffold1341|size311233|quiver_54986_56546_ID=g127074	XP_003602683.1	Medtr3g096920.1	NAC-liketranscriptionfactor[Medicagotruncatula]	C:GO:0005634; F:GO:0003677; P:GO:0006351; P:GO:0006355	C:nucleus; F:DNA binding; P:transcription, DNA-templated; P:regulation of transcription, DNA-templated
scaffold1346|size413044|quiver_371848_381035_ID=g114211	315.172	3.14576	4.47643e-12	0	scaffold1346|size413044|quiver_371848_381035_ID=g114211	XP_013457182.1	Medtr4g094205.1	transloconattheoutermembraneofs-likeprotein[Medicagotruncatula]	P:GO:0006626; C:GO:0005739; C:GO:0016021; F:GO:0016884	P:protein targeting to mitochondrion; C:mitochondrion; C:integral component of membrane; F:carbon-nitrogen ligase activity, with glutamine as amido-N-donor
scaffold1349|size237545|quiver_196954_202190_ID=g105818	159.331	2.24369	0.000352501	7e-58	scaffold1349|size237545|quiver_196954_202190_ID=g105818	XP_013454063.1	Medtr5g464720.1	hypotheticalproteinMTR_5g464720[Medicagotruncatula]
scaffold135|size1016405|quiver_404482_406521_ID=g98986	1128.38	4.4604	2.69173e-23	5e-144	scaffold135|size1016405|quiver_404482_406521_ID=g98986	XP_003600075.1	Medtr3g051460.1	peptidemethioninesulfoxidereductasefamilyprotein[Medicagotruncatula]	P:GO:0030091; P:GO:0006979; F:GO:0008113; P:GO:0055114	P:protein repair; P:response to oxidative stress; F:peptide-methionine (S)-S-oxide reductase activity; P:oxidation-reduction process
scaffold135|size1016405|quiver_467866_468542_ID=g98993	92.3458	2.31064	0.00144776	9e-63	scaffold135|size1016405|quiver_467866_468542_ID=g98993	XP_003600087.1	Medtr3g051610.1	DUF4228domainprotein[Medicagotruncatula]
scaffold135|size1016405|quiver_556491_557486_ID=g99003	338.714	2.39751	6.16169e-07	6e-65	scaffold135|size1016405|quiver_556491_557486_ID=g99003	XP_003600087.1	Medtr3g051610.1	DUF4228domainprotein[Medicagotruncatula]
scaffold135|size1016405|quiver_636251_640444_ID=g99011	69.138	2.16107	5.78081e-05	0	scaffold135|size1016405|quiver_636251_640444_ID=g99011	XP_013459797.1	Medtr3g051730.1	ribosome60Sbiogenesisamino-terminalprotein[Medicagotruncatula]
scaffold1350|size315764|quiver_139296_140991_ID=g103011	792.567	3.89116	1.16128e-15	0	scaffold1350|size315764|quiver_139296_140991_ID=g103011	XP_003601648.1	Medtr3g083920.1	chalconeandstilbenesynthasefamilyprotein[Medicagotruncatula]	F:GO:0016210; P:GO:0009813	F:naringenin-chalcone synthase activity; P:flavonoid biosynthetic process
scaffold1357|size475690|quiver_97943_103941_ID=g84077	314.043	2.4433	3.53194e-06	0	scaffold1357|size475690|quiver_97943_103941_ID=g84077	XP_013455358.1	Medtr4g036090.1	trehalose-phosphatephosphatase[Medicagotruncatula]	F:GO:0004805; P:GO:0005992; P:GO:0016311	F:trehalose-phosphatase activity; P:trehalose biosynthetic process; P:dephosphorylation
scaffold136|size1126979|quiver_1057177_1059122_ID=g96625	177.748	8.29414	4.73906e-19	0.14	scaffold136|size1126979|quiver_1057177_1059122_ID=g96625	XP_013465319.1	Medtr2g094970.1	hypotheticalproteinMTR_2g094970[Medicagotruncatula]
scaffold136|size1126979|quiver_764110_766501_ID=g96590	1911.3	2.41971	2.93852e-07	3e-180	scaffold136|size1126979|quiver_764110_766501_ID=g96590	XP_003604245.1	Medtr4g007060.1	WRKYtranscriptionfactor[Medicagotruncatula]	F:GO:0003700; P:GO:0006355; F:GO:0043565	F:transcription factor activity, sequence-specific DNA binding; P:regulation of transcription, DNA-templated; F:sequence-specific DNA binding
scaffold1369|size431063|quiver_209510_212006_ID=g52439	161.557	2.60619	4.93596e-09	3e-133	scaffold1369|size431063|quiver_209510_212006_ID=g52439	XP_003610806.1	Medtr5g007230.1	PLATZtranscriptionfactorfamilyprotein[Medicagotruncatula]	C:GO:0016021	C:integral component of membrane
scaffold1370|size314353|quiver_194419_195747_ID=g50001	76.9104	5.24281	5.1988e-16	2e-94	scaffold1370|size314353|quiver_194419_195747_ID=g50001	XP_003599116.1	Medtr3g028060.1	BPS1-likeprotein[Medicagotruncatula]
scaffold1378|size415247|quiver_206463_218533_ID=g29485	322.131	3.74342	9.14004e-10	0	scaffold1378|size415247|quiver_206463_218533_ID=g29485	XP_013453219.1	Medtr6g090615.1	LRRreceptor-likekinaseplant[Medicagotruncatula]	F:GO:0005524; C:GO:0016021; F:GO:0004674; P:GO:0006468	F:ATP binding; C:integral component of membrane; F:protein serine/threonine kinase activity; P:protein phosphorylation
scaffold1378|size415247|quiver_381126_392280_ID=g29501	532.596	2.06288	4.6054e-06	0	scaffold1378|size415247|quiver_381126_392280_ID=g29501	XP_003630850.2	Medtr8g104200.1	kinesinmotorcatalyticdomainprotein[Medicagotruncatula]	F:GO:0005524; F:GO:0003777; P:GO:0007018; F:GO:0008017	F:ATP binding; F:microtubule motor activity; P:microtubule-based movement; F:microtubule binding
scaffold1380|size232073|quiver_36593_38751_ID=g24177	86.0051	3.14825	4.06315e-09	0	scaffold1380|size232073|quiver_36593_38751_ID=g24177	XP_003598997.1	Medtr3g025900.1	exocystsubunitexo70familyprotein[Medicagotruncatula]	C:GO:0070062; C:GO:0005829; P:GO:0006887; C:GO:0000145	C:extracellular exosome; C:cytosol; P:exocytosis; C:exocyst
scaffold1383|size590766|quiver_114716_117949_ID=g17028	229.718	3.21214	1.53049e-07	3e-12	scaffold1383|size590766|quiver_114716_117949_ID=g17028	XP_013460121.1	Medtr3g462310.1	hypotheticalproteinMTR_3g462310[Medicagotruncatula]	P:GO:0090304; P:GO:0044260; F:GO:0097159; F:GO:1901363; F:GO:0043167; F:GO:0016772; F:GO:0016787	P:nucleic acid metabolic process; P:cellular macromolecule metabolic process; F:organic cyclic compound binding; F:heterocyclic compound binding; F:ion binding; F:transferase activity, transferring phosphorus-containing groups; F:hydrolase activity
scaffold1383|size590766|quiver_506049_508092_ID=g17072	55.2344	3.8808	6.31364e-08	0	scaffold1383|size590766|quiver_506049_508092_ID=g17072	XP_003592044.1	Medtr1g098140.1	chalconeandstilbenesynthasefamilyprotein[Medicagotruncatula]	P:GO:0009715; F:GO:0016210; P:GO:0009813	P:chalcone biosynthetic process; F:naringenin-chalcone synthase activity; P:flavonoid biosynthetic process
scaffold1383|size590766|quiver_518449_520225_ID=g17074	66.9992	6.90833	3.31696e-12	0	scaffold1383|size590766|quiver_518449_520225_ID=g17074	XP_003592044.1	Medtr1g098140.1	chalconeandstilbenesynthasefamilyprotein[Medicagotruncatula]	P:GO:0009715; F:GO:0016210; P:GO:0009813	P:chalcone biosynthetic process; F:naringenin-chalcone synthase activity; P:flavonoid biosynthetic process
scaffold1385|size230860|quiver_223156_224020_ID=g11509	135.642	5.91148	8.15095e-15	1e-40	scaffold1385|size230860|quiver_223156_224020_ID=g11509	XP_003596148.2	Medtr2g068840.1	leucoanthocyanidindioxygenase-likeprotein[Medicagotruncatula]	F:GO:0051213; F:GO:0046872; P:GO:0055114	F:dioxygenase activity; F:metal ion binding; P:oxidation-reduction process
scaffold139|size797752|quiver_223688_225337_ID=g87945	2093.89	7.35042	1.96224e-44	0	scaffold139|size797752|quiver_223688_225337_ID=g87945	XP_003616222.1	Medtr5g077510.1	Avr9/Cf-9rapidlyelicitedprotein[Medicagotruncatula]	F:GO:0004842; F:GO:0016874; P:GO:0016567	F:ubiquitin-protein transferase activity; F:ligase activity; P:protein ubiquitination
scaffold1395|size228594|quiver_3726_5866_ID=g152028	98.2398	2.63248	0.00021802	2e-108	scaffold1395|size228594|quiver_3726_5866_ID=g152028	XP_003625214.1	Medtr7g092700.1	PRA1familyprotein[Medicagotruncatula]	C:GO:0016021	C:integral component of membrane
scaffold140|size833411|quiver_390627_397009_ID=g85249	1039.03	2.1357	5.28894e-07	0	scaffold140|size833411|quiver_390627_397009_ID=g85249	XP_013457800.1	Medtr4g105590.1	Mpp10protein[Medicagotruncatula]	C:GO:0032040; P:GO:0030490; C:GO:0034457; C:GO:0019013; C:GO:0005732	C:small-subunit processome; P:maturation of SSU-rRNA; C:Mpp10 complex; C:viral nucleocapsid; C:small nucleolar ribonucleoprotein complex
scaffold140|size833411|quiver_579717_585434_ID=g85274	103.644	3.05798	1.94608e-06	8e-25	scaffold140|size833411|quiver_579717_585434_ID=g85274	XP_013449176.1	Medtr7g069120.1	diseaseresistanceprotein(TIR-NBS-LRRclass),putative[Medicagotruncatula]	F:GO:0003676; F:GO:0008270; P:GO:0015074; F:GO:0016787	F:nucleic acid binding; F:zinc ion binding; P:DNA integration; F:hydrolase activity
scaffold1401|size227154|quiver_158007_158461_ID=g136939	81.4167	2.05941	0.000726936	3e-18	scaffold1401|size227154|quiver_158007_158461_ID=g136939	XP_013452506.1	Medtr0582s0010.1	hypotheticalproteinMTR_6g464100[Medicagotruncatula]
scaffold141|size793921|quiver_74166_79363_ID=g82742	60.2356	2.34635	0.000168314	0	scaffold141|size793921|quiver_74166_79363_ID=g82742	XP_003616229.1	Medtr5g077580.1	inositoltransporter,putative[Medicagotruncatula]	C:GO:0005887; P:GO:0015992; F:GO:0005351; P:GO:0046323; F:GO:0005355; P:GO:1904659	C:integral component of plasma membrane; P:proton transport; F:sugar:proton symporter activity; P:glucose import; F:glucose transmembrane transporter activity; P:glucose transmembrane transport
scaffold142|size1573412|quiver_1366442_1372916_ID=g80169	209.554	5.3727	1.10715e-22	1e-39	scaffold142|size1573412|quiver_1366442_1372916_ID=g80169	XP_013461146.1	Medtr3g081380.1	transcriptionaladapterADA2[Medicagotruncatula]	F:GO:0003676; F:GO:0008270; F:GO:0046872; P:GO:0015074	F:nucleic acid binding; F:zinc ion binding; F:metal ion binding; P:DNA integration
scaffold142|size1573412|quiver_574326_592710_ID=g80063	115.735	4.96856	3.46198e-15	2e-102	scaffold142|size1573412|quiver_574326_592710_ID=g80063	XP_013459169.1	Medtr3g028620.1	hypotheticalproteinMTR_3g028620[Medicagotruncatula]
scaffold1421|size349366|quiver_248342_250628_ID=g84160	119.693	3.49322	2.74389e-11	8e-55	scaffold1421|size349366|quiver_248342_250628_ID=g84160	XP_013452257.1	Medtr6g049280.1	heavymetal-associateddomainprotein[Medicagotruncatula]	P:GO:0046916; F:GO:0046914; C:GO:0005737; P:GO:0030001	P:cellular transition metal ion homeostasis; F:transition metal ion binding; C:cytoplasm; P:metal ion transport
scaffold1422|size626626|quiver_17126_20388_ID=g81587	63.7886	5.10625	1.3073e-09	5e-149	scaffold1422|size626626|quiver_17126_20388_ID=g81587	XP_013458179.1	Medtr4g117390.1	endo-1,3-1,4-beta-D-glucanase-likeprotein[Medicagotruncatula]	F:GO:0008806	F:carboxymethylenebutenolidase activity
scaffold1422|size626626|quiver_353439_359620_ID=g81641	115.802	2.95034	1.6322e-07	0	scaffold1422|size626626|quiver_353439_359620_ID=g81641	XP_013454868.1	Medtr4g017640.1	verticilliumwiltresistance-likeprotein[Medicagotruncatula]	C:GO:0016021; F:GO:0016740	C:integral component of membrane; F:transferase activity
scaffold1422|size626626|quiver_386280_389940_ID=g81646	59.4372	3.88563	8.01448e-11	0	scaffold1422|size626626|quiver_386280_389940_ID=g81646	XP_013454874.1	Medtr4g017720.1	verticilliumwiltdiseaseresistanceprotein[Medicagotruncatula]	C:GO:0016021	C:integral component of membrane
scaffold1422|size626626|quiver_474214_475810_ID=g81659	51.4698	2.38344	6.91443e-05	0	scaffold1422|size626626|quiver_474214_475810_ID=g81659	XP_013467848.1	Medtr1g056910.1	E3ubiquitin-proteinligasePUB23-likeprotein[Medicagotruncatula]	F:GO:0004842; F:GO:0016874; P:GO:0016567	F:ubiquitin-protein transferase activity; F:ligase activity; P:protein ubiquitination
scaffold1429|size221876|quiver_62332_67811_ID=g63046	1279.04	2.56767	0.000195851	9e-83	scaffold1429|size221876|quiver_62332_67811_ID=g63046	XP_013452112.1	Medtr6g045307.1	IPPtransferase[Medicagotruncatula]	F:GO:0003676; P:GO:0006259	F:nucleic acid binding; P:DNA metabolic process
scaffold143|size1056478|quiver_176196_188416_ID=g77216	408.109	2.09376	9.86714e-07	0	scaffold143|size1056478|quiver_176196_188416_ID=g77216	XP_013457480.1	Medtr4g095055.1	geranylgeranylpyrophosphatesynthase[Medicagotruncatula]	F:GO:0036422; F:GO:0004161; P:GO:0008299	F:heptaprenyl diphosphate synthase activity; F:dimethylallyltranstransferase activity; P:isoprenoid biosynthetic process
scaffold143|size1056478|quiver_774340_775752_ID=g77289	870.743	3.10731	5.15478e-09	4e-07	scaffold143|size1056478|quiver_774340_775752_ID=g77289	XP_013469976.1	Medtr1g106095.1	transmembraneprotein,putative,partial[Medicagotruncatula]	C:GO:0016021; P:GO:0009554; C:GO:0005886	C:integral component of membrane; P:megasporogenesis; C:plasma membrane
scaffold143|size1056478|quiver_8096_11122_ID=g77193	139.67	8.19665	1.88274e-22	0	scaffold143|size1056478|quiver_8096_11122_ID=g77193	XP_013452086.1	Medtr6g445440.1	plant/T31B5-30protein[Medicagotruncatula]
scaffold1437|size220231|quiver_189122_191930_ID=g42384	123.757	8.77467	2.53598e-15	2e-92	scaffold1437|size220231|quiver_189122_191930_ID=g42384	XP_013447470.1	Medtr7g007340.1	F-box/RNI/FBD-likedomainprotein[Medicagotruncatula]
scaffold1438|size220064|quiver_87556_89245_ID=g39350	2875.23	2.29246	4.72193e-05	0	scaffold1438|size220064|quiver_87556_89245_ID=g39350	XP_003598256.1	Medtr3g009050.1	LRRreceptor-likekinase[Medicagotruncatula]	F:GO:0016491; P:GO:0016310; F:GO:0016301	F:oxidoreductase activity; P:phosphorylation; F:kinase activity
scaffold1448|size570096|quiver_387207_392455_ID=g14123	62.8121	8.05325	1.53788e-12	2e-46	scaffold1448|size570096|quiver_387207_392455_ID=g14123	XP_003629173.1	Medtr8g074100.1	hypotheticalproteinMTR_8g074100[Medicagotruncatula]
scaffold145|size786912|quiver_49545_50541_ID=g72146	86.0344	2.23487	0.000882232	9e-106	scaffold145|size786912|quiver_49545_50541_ID=g72146	XP_003613816.1	Medtr5g041310.1	zincfinger,C3HC4type(RINGfinger)protein[Medicagotruncatula]	F:GO:0008270; F:GO:0061630; P:GO:0043161; P:GO:0000209; P:GO:0042787	F:zinc ion binding; F:ubiquitin protein ligase activity; P:proteasome-mediated ubiquitin-dependent protein catabolic process; P:protein polyubiquitination; P:protein ubiquitination involved in ubiquitin-dependent protein catabolic process
scaffold145|size786912|quiver_720846_721909_ID=g72235	137.308	5.87198	2.42399e-05	2e-84	scaffold145|size786912|quiver_720846_721909_ID=g72235	XP_003613009.1	Medtr5g031610.1	hsp20/alphacrystallinfamilyprotein[Medicagotruncatula]	C:GO:0005739	C:mitochondrion
scaffold1450|size237349|quiver_173343_177697_ID=g9159	100.744	2.58624	0.00010059	0	scaffold1450|size237349|quiver_173343_177697_ID=g9159	XP_003630681.1	Medtr8g102190.1	6-phosphofructokinase[Medicagotruncatula]	F:GO:0005524; C:GO:0005737; F:GO:0046872; P:GO:0006002; P:GO:0061615; F:GO:0003872	F:ATP binding; C:cytoplasm; F:metal ion binding; P:fructose 6-phosphate metabolic process; P:glycolytic process through fructose-6-phosphate; F:6-phosphofructokinase activity
scaffold1456|size337561|quiver_220259_221091_ID=g159459	195.464	5.29806	2.55223e-25	2e-96	scaffold1456|size337561|quiver_220259_221091_ID=g159459	XP_003621801.1	Medtr7g023560.1	C2H2-typezincfingerprotein[Medicagotruncatula]	C:GO:0005634; F:GO:0003700; F:GO:0046872; F:GO:0044212; P:GO:0006355; F:GO:0043565; P:GO:0010200	C:nucleus; F:transcription factor activity, sequence-specific DNA binding; F:metal ion binding; F:transcription regulatory region DNA binding; P:regulation of transcription, DNA-templated; F:sequence-specific DNA binding; P:response to chitin
scaffold146|size836147|quiver_198991_213573_ID=g69523	71.2082	2.81064	4.90196e-06	0	scaffold146|size836147|quiver_198991_213573_ID=g69523	XP_013460092.1	Medtr3g461520.2	proteasomeactivatorcomplexsubunit-likeprotein[Medicagotruncatula]	C:GO:0000502	C:proteasome complex
scaffold146|size836147|quiver_248924_253163_ID=g69527	344.01	3.41602	6.36555e-18	2e-118	scaffold146|size836147|quiver_248924_253163_ID=g69527	XP_013460092.1	Medtr3g461520.1	proteasomeactivatorcomplexsubunit-likeprotein[Medicagotruncatula]	C:GO:0000502	C:proteasome complex
scaffold146|size836147|quiver_294231_311833_ID=g69534	6896.86	3.11978	3.50437e-17	0	scaffold146|size836147|quiver_294231_311833_ID=g69534	XP_013460092.1	Medtr3g461520.1	proteasomeactivatorcomplexsubunit-likeprotein[Medicagotruncatula]	C:GO:0000502	C:proteasome complex
scaffold1462|size216989|quiver_145966_148588_ID=g144682	316.317	2.37699	3.91855e-06	0	scaffold1462|size216989|quiver_145966_148588_ID=g144682	XP_003621701.1	Medtr7g021850.1	aldo/ketoreductasefamilyoxidoreductase[Medicagotruncatula]	F:GO:0016491; P:GO:0055114	F:oxidoreductase activity; P:oxidation-reduction process
scaffold1462|size216989|quiver_167486_169847_ID=g144688	58.1273	5.37534	2.85551e-14	4e-149	scaffold1462|size216989|quiver_167486_169847_ID=g144688	XP_003621684.1	Medtr7g021820.1	aldo/ketoreductasefamilyoxidoreductase[Medicagotruncatula]	F:GO:0016491; P:GO:0055114	F:oxidoreductase activity; P:oxidation-reduction process
scaffold1464|size434472|quiver_37846_39950_ID=g139498	369.554	4.14615	6.63908e-15	6	scaffold1464|size434472|quiver_37846_39950_ID=g139498	XP_013469217.1	Medtr1g033390.1	LRRreceptor-likekinasefamilyprotein[Medicagotruncatula]
scaffold1465|size413923|quiver_292040_294444_ID=g136990	2711.73	2.08791	1.54403e-06	0	scaffold1465|size413923|quiver_292040_294444_ID=g136990	XP_003594494.2	Medtr2g029820.1	peroxidasefamilyprotein[Medicagotruncatula]	F:GO:0004601; P:GO:0006979; F:GO:0046872; C:GO:0016021; P:GO:0098869; P:GO:0055114; C:GO:0005576; F:GO:0020037; P:GO:0042744	F:peroxidase activity; P:response to oxidative stress; F:metal ion binding; C:integral component of membrane; P:cellular oxidant detoxification; P:oxidation-reduction process; C:extracellular region; F:heme binding; P:hydrogen peroxide catabolic process
scaffold1466|size216564|quiver_100416_100801_ID=g134223	84.262	5.23446	9.96591e-12	3e-40	scaffold1466|size216564|quiver_100416_100801_ID=g134223	XP_013457350.1	Medtr4g094635.1	transmembraneprotein,putative[Medicagotruncatula]	C:GO:0016021	C:integral component of membrane
scaffold1466|size216564|quiver_73296_74025_ID=g134219	131.477	5.72718	2.91488e-12	2e-40	scaffold1466|size216564|quiver_73296_74025_ID=g134219	XP_013457348.1	Medtr4g094630.1	transmembraneprotein,putative[Medicagotruncatula]	C:GO:0016021	C:integral component of membrane
scaffold1468|size243946|quiver_85716_88772_ID=g129430	111.336	2.88062	0.000260778	999999	scaffold1468|size243946|quiver_85716_88772_ID=g129430	genbank	genbank	No_hits_found
scaffold1470|size397098|quiver_144099_145731_ID=g124705	186.081	2.71341	1.50174e-08	0	scaffold1470|size397098|quiver_144099_145731_ID=g124705	XP_003599976.1	Medtr3g049970.1	limonoidUDP-glucosyltransferase-likeprotein[Medicagotruncatula]	P:GO:0052696; F:GO:0080043; C:GO:0043231; F:GO:0080044; P:GO:0009813	P:flavonoid glucuronidation; F:quercetin 3-O-glucosyltransferase activity; C:intracellular membrane-bounded organelle; F:quercetin 7-O-glucosyltransferase activity; P:flavonoid biosynthetic process
scaffold1470|size397098|quiver_213930_220012_ID=g124716	412.947	2.27394	1.1484e-06	0	scaffold1470|size397098|quiver_213930_220012_ID=g124716	XP_003614169.1	Medtr0001s0660.1	zinc-bindingalcoholdehydrogenasefamilyprotein[Medicagotruncatula]	F:GO:0008270; F:GO:0051903; P:GO:0055114	F:zinc ion binding; F:S-(hydroxymethyl)glutathione dehydrogenase activity; P:oxidation-reduction process
scaffold1471|size393608|quiver_149413_156681_ID=g122213	115.791	5.24053	4.32027e-22	0	scaffold1471|size393608|quiver_149413_156681_ID=g122213	XP_003628052.2	Medtr8g041910.1	cysteine-richreceptor-likekinase[Medicagotruncatula]	F:GO:0005524; C:GO:0016021; F:GO:0004674; P:GO:0006468	F:ATP binding; C:integral component of membrane; F:protein serine/threonine kinase activity; P:protein phosphorylation
scaffold1471|size393608|quiver_97393_104771_ID=g122206	66.2532	5.22144	4.62568e-13	0	scaffold1471|size393608|quiver_97393_104771_ID=g122206	XP_003628050.1	Medtr8g041890.1	cysteine-richreceptor-likekinase[Medicagotruncatula]	F:GO:0005524; C:GO:0016021; F:GO:0004674; P:GO:0006468	F:ATP binding; C:integral component of membrane; F:protein serine/threonine kinase activity; P:protein phosphorylation
scaffold1473|size455849|quiver_360285_364310_ID=g117233	382.529	3.60021	3.0574e-14	0	scaffold1473|size455849|quiver_360285_364310_ID=g117233	XP_003615688.2	Medtr5g071070.1	ARMrepeatCCCH-typezincfingerprotein[Medicagotruncatula]	F:GO:0046872	F:metal ion binding
scaffold1475|size215245|quiver_147746_150617_ID=g111479	672.939	2.07901	1.67313e-05	0	scaffold1475|size215245|quiver_147746_150617_ID=g111479	XP_003612402.1	Medtr5g024640.1	auxineffluxcarrierfamilyprotein[Medicagotruncatula]	P:GO:0055085; C:GO:0016021	P:transmembrane transport; C:integral component of membrane
scaffold1475|size215245|quiver_158056_159425_ID=g111480	202.841	2.0335	9.3046e-05	1e-110	scaffold1475|size215245|quiver_158056_159425_ID=g111480	XP_003612396.2	Medtr5g024580.1	auxineffluxcarrierfamilyprotein[Medicagotruncatula]	P:GO:0055085; C:GO:0016021	P:transmembrane transport; C:integral component of membrane
scaffold1476|size393741|quiver_9896_15483_ID=g108690	653.686	2.75202	0.000411137	3e-80	scaffold1476|size393741|quiver_9896_15483_ID=g108690	XP_013452112.1	Medtr6g045307.1	IPPtransferase[Medicagotruncatula]	F:GO:0003676; P:GO:0006259	F:nucleic acid binding; P:DNA metabolic process
scaffold1479|size316701|quiver_145369_149061_ID=g100700	629.907	2.30565	5.89061e-07	3e-162	scaffold1479|size316701|quiver_145369_149061_ID=g100700	XP_003615726.1	Medtr5g071550.1	serine/threoninephosphatasefamily,2Cdomainprotein[Medicagotruncatula]	F:GO:0004722; F:GO:0046872; P:GO:0006470	F:protein serine/threonine phosphatase activity; F:metal ion binding; P:protein dephosphorylation
scaffold1479|size316701|quiver_260648_265879_ID=g100709	295.352	2.27024	2.08791e-06	0	scaffold1479|size316701|quiver_260648_265879_ID=g100709	XP_003615703.2	Medtr5g071250.1	NAD(P)HdehydrogenaseB2[Medicagotruncatula]	F:GO:0003954; P:GO:0055114	F:NADH dehydrogenase activity; P:oxidation-reduction process
scaffold148|size893303|quiver_811228_812452_ID=g64227	2003.81	2.37937	7.95212e-09	6e-123	scaffold148|size893303|quiver_811228_812452_ID=g64227	XP_003608663.1	Medtr4g100450.1	ethyleneresponsefactor[Medicagotruncatula]	C:GO:0005634; F:GO:0003677; F:GO:0003700; P:GO:0006351; P:GO:0006355	C:nucleus; F:DNA binding; F:transcription factor activity, sequence-specific DNA binding; P:transcription, DNA-templated; P:regulation of transcription, DNA-templated
scaffold1482|size214533|quiver_13741_15581_ID=g92314	2997.64	4.09161	1.80152e-16	8e-43	scaffold1482|size214533|quiver_13741_15581_ID=g92314	XP_003625726.2	Medtr0004s0510.1	hsp20/alphacrystallinfamilyprotein[Medicagotruncatula]	C:GO:0005739	C:mitochondrion
scaffold1487|size427304|quiver_202215_205752_ID=g78880	61.4131	4.14326	9.8758e-07	0	scaffold1487|size427304|quiver_202215_205752_ID=g78880	XP_003612515.1	Medtr5g025890.1	LRRreceptor-likekinase[Medicagotruncatula]	F:GO:0005524; C:GO:0016021; F:GO:0004674; P:GO:0006468	F:ATP binding; C:integral component of membrane; F:protein serine/threonine kinase activity; P:protein phosphorylation
scaffold1493|size438795|quiver_229618_230229_ID=g63085	50.8142	2.12645	0.00470033	2e-92	scaffold1493|size438795|quiver_229618_230229_ID=g63085	XP_013447886.1	Medtr7g024873.1	calcium-bindingEF-handprotein[Medicagotruncatula]	F:GO:0005509	F:calcium ion binding
scaffold1496|size226769|quiver_86556_96751_ID=g54955	133.488	4.89844	1.52205e-18	0	scaffold1496|size226769|quiver_86556_96751_ID=g54955	XP_013459475.1	Medtr3g040800.1	tyrosinekinasefamilyprotein[Medicagotruncatula]	F:GO:0005524; F:GO:0004674; P:GO:0006468	F:ATP binding; F:protein serine/threonine kinase activity; P:protein phosphorylation
scaffold1497|size252120|quiver_20456_24888_ID=g52508	176.12	3.27031	4.70055e-06	0	scaffold1497|size252120|quiver_20456_24888_ID=g52508	XP_003598563.1	Medtr3g015560.1	NBS-LRRtypediseaseresistanceprotein[Medicagotruncatula]	C:GO:0016021; F:GO:0043531; P:GO:0006952	C:integral component of membrane; F:ADP binding; P:defense response
scaffold1498|size211505|quiver_117586_121751_ID=g50058	331.977	2.76122	1.54686e-06	1e-138	scaffold1498|size211505|quiver_117586_121751_ID=g50058	XP_013452674.1	Medtr6g071790.1	archaealATPase[Medicagotruncatula]	F:GO:0005524; P:GO:0007165; C:GO:0016021; F:GO:0043531; P:GO:0006952	F:ATP binding; P:signal transduction; C:integral component of membrane; F:ADP binding; P:defense response
scaffold1498|size211505|quiver_157174_165171_ID=g50062	232.295	2.65361	6.59374e-07	0	scaffold1498|size211505|quiver_157174_165171_ID=g50062	XP_003619913.2	Medtr6g472300.1	diseaseresistanceprotein(TIR-NBS-LRRclass)[Medicagotruncatula]	F:GO:0005524; P:GO:0007165; F:GO:0043531; P:GO:0006952	F:ATP binding; P:signal transduction; F:ADP binding; P:defense response
scaffold1502|size210997|quiver_112547_113851_ID=g39390	79.6969	6.45351	4.87306e-13	7e-152	scaffold1502|size210997|quiver_112547_113851_ID=g39390	XP_003598577.2	Medtr3g015760.1	serpin-likeprotein[Medicagotruncatula]	C:GO:0005615; F:GO:0004867; P:GO:0010951; F:GO:0016740	C:extracellular space; F:serine-type endopeptidase inhibitor activity; P:negative regulation of endopeptidase activity; F:transferase activity
scaffold1508|size471103|quiver_228343_233405_ID=g24268	121.565	2.36842	0.000350438	0	scaffold1508|size471103|quiver_228343_233405_ID=g24268	XP_013459716.1	Medtr3g452070.1	transmembraneprotein,putative[Medicagotruncatula]
scaffold151|size773925|quiver_490793_492708_ID=g56120	270.154	2.47129	4.23799e-07	3e-126	scaffold151|size773925|quiver_490793_492708_ID=g56120	XP_013449157.1	Medtr7g068770.1	trihelixtranscriptionfactorGT-3a,putative[Medicagotruncatula]	C:GO:0005634; F:GO:0003700; P:GO:0006351; P:GO:0006355; F:GO:0043565	C:nucleus; F:transcription factor activity, sequence-specific DNA binding; P:transcription, DNA-templated; P:regulation of transcription, DNA-templated; F:sequence-specific DNA binding
scaffold151|size773925|quiver_741257_742072_ID=g56158	98.5284	4.89764	1.00751e-16	3e-150	scaffold151|size773925|quiver_741257_742072_ID=g56158	XP_003620188.1	Medtr6g078290.1	Lipidtransferprotein[Medicagotruncatula]	F:GO:0004866; P:GO:0010951	F:endopeptidase inhibitor activity; P:negative regulation of endopeptidase activity
scaffold152|size792377|quiver_68856_70737_ID=g53508	102.626	2.90233	1.86882e-06	0	scaffold152|size792377|quiver_68856_70737_ID=g53508	XP_003599976.1	Medtr3g049970.1	limonoidUDP-glucosyltransferase-likeprotein[Medicagotruncatula]	P:GO:0052696; F:GO:0080043; C:GO:0043231; F:GO:0080044; P:GO:0009813	P:flavonoid glucuronidation; F:quercetin 3-O-glucosyltransferase activity; C:intracellular membrane-bounded organelle; F:quercetin 7-O-glucosyltransferase activity; P:flavonoid biosynthetic process
scaffold1524|size428438|quiver_360357_364997_ID=g149724	179.315	2.38447	0.000104647	0	scaffold1524|size428438|quiver_360357_364997_ID=g149724	XP_003596526.1	Medtr2g081500.1	S-locuslectinkinasefamilyprotein[Medicagotruncatula]	F:GO:0005524; C:GO:0009506; P:GO:0048544; C:GO:0016021; F:GO:0004674; F:GO:0030246; P:GO:0006468; P:GO:0006952; C:GO:0005886	F:ATP binding; C:plasmodesma; P:recognition of pollen; C:integral component of membrane; F:protein serine/threonine kinase activity; F:carbohydrate binding; P:protein phosphorylation; P:defense response; C:plasma membrane
scaffold1526|size208409|quiver_21284_23071_ID=g144701	100.105	5.96857	3.98333e-15	0	scaffold1526|size208409|quiver_21284_23071_ID=g144701	XP_013456804.1	Medtr4g084480.1	glycosidehydrolasefamily17protein[Medicagotruncatula]	P:GO:0005975; C:GO:0016021; F:GO:0004553; C:GO:0046658; F:GO:0030247	P:carbohydrate metabolic process; C:integral component of membrane; F:hydrolase activity, hydrolyzing O-glycosyl compounds; C:anchored component of plasma membrane; F:polysaccharide binding
scaffold1528|size296189|quiver_183578_185822_ID=g139572	65.8252	7.16806	8.74227e-16	6e-176	scaffold1528|size296189|quiver_183578_185822_ID=g139572	XP_003605682.1	Medtr4g036310.1	quinone-oxidoreductase-likeprotein[Medicagotruncatula]	F:GO:0008270; F:GO:0016491; P:GO:0055114	F:zinc ion binding; F:oxidoreductase activity; P:oxidation-reduction process
scaffold153|size1311931|quiver_1138775_1140718_ID=g51128	180.267	7.01791	2.27048e-24	0	scaffold153|size1311931|quiver_1138775_1140718_ID=g51128	XP_003617368.1	Medtr5g090830.1	HXXXD-typeacyl-transferasefamilyprotein[Medicagotruncatula]	F:GO:0047172	F:shikimate O-hydroxycinnamoyltransferase activity
scaffold153|size1311931|quiver_22744_35901_ID=g50978	104.464	2.66074	2.6305e-05	6e-176	scaffold153|size1311931|quiver_22744_35901_ID=g50978	XP_003617497.1	Medtr5g092220.1	toll-interleukin-resistance(TIR)domainprotein[Medicagotruncatula]	F:GO:0005524; P:GO:0007165; F:GO:0043531	F:ATP binding; P:signal transduction; F:ADP binding
scaffold1535|size305553|quiver_190149_192775_ID=g122260	234.698	2.07626	0.0224915	0	scaffold1535|size305553|quiver_190149_192775_ID=g122260	XP_003624976.2	Medtr7g089620.1	F-box/RNIsuperfamilyprotein,putative[Medicagotruncatula]
scaffold154|size1328634|quiver_86076_88317_ID=g48442	246.106	5.91007	5.98001e-25	0	scaffold154|size1328634|quiver_86076_88317_ID=g48442	XP_003601269.1	Medtr3g077870.1	inactivepoly[ADP-ribose]polymeraseSRO4[Medicagotruncatula]	F:GO:0003950	F:NAD+ ADP-ribosyltransferase activity
scaffold155|size989099|quiver_864883_865654_ID=g46153	81.3792	2.87747	3.63027e-06	6e-91	scaffold155|size989099|quiver_864883_865654_ID=g46153	XP_003602095.1	Medtr3g089070.1	EFhandcalcium-bindingfamilyprotein[Medicagotruncatula]	F:GO:0005509	F:calcium ion binding
scaffold155|size989099|quiver_868699_869504_ID=g46154	61.3422	3.07011	5.12727e-05	8e-88	scaffold155|size989099|quiver_868699_869504_ID=g46154	XP_003602094.1	Medtr3g089070.1	EFhandcalcium-bindingfamilyprotein[Medicagotruncatula]	F:GO:0005509	F:calcium ion binding
scaffold1551|size204639|quiver_115346_119783_ID=g78922	94.2471	2.30592	0.000172079	0	scaffold1551|size204639|quiver_115346_119783_ID=g78922	XP_003624426.1	Medtr7g083080.1	plant-specificdomainTIGR01615familyprotein[Medicagotruncatula]
scaffold1551|size204639|quiver_25806_27116_ID=g78912	80.4998	2.53814	0.000133426	6e-85	scaffold1551|size204639|quiver_25806_27116_ID=g78912	XP_003624535.1	Medtr7g084620.1	salicylicacidcarboxylmethyltransferase[Medicagotruncatula]	C:GO:0016021; F:GO:0030795; P:GO:0032259	C:integral component of membrane; F:jasmonate O-methyltransferase activity; P:methylation
scaffold1552|size204395|quiver_48747_49401_ID=g76286	75.4684	5.53185	4.41613e-16	4e-76	scaffold1552|size204395|quiver_48747_49401_ID=g76286	XP_003627923.1	Medtr8g040080.1	VQmotifprotein[Medicagotruncatula]
scaffold1553|size825684|quiver_117968_118961_ID=g73425	482.785	4.93504	8.40029e-21	2e-56	scaffold1553|size825684|quiver_117968_118961_ID=g73425	XP_003596532.1	Medtr2g081580.1	calcium-bindingEF-handprotein[Medicagotruncatula]	F:GO:0005509	F:calcium ion binding
scaffold1553|size825684|quiver_153676_159228_ID=g73430	89.2457	3.65771	6.05348e-09	0	scaffold1553|size825684|quiver_153676_159228_ID=g73430	XP_003596523.1	Medtr2g081470.1	S-locuslectinkinasefamilyprotein[Medicagotruncatula]	F:GO:0005524; P:GO:0048544; C:GO:0016021; F:GO:0004674; F:GO:0030246; P:GO:0006468	F:ATP binding; P:recognition of pollen; C:integral component of membrane; F:protein serine/threonine kinase activity; F:carbohydrate binding; P:protein phosphorylation
scaffold1554|size204056|quiver_17906_35491_ID=g71026	683.909	2.00071	3.23465e-05	0	scaffold1554|size204056|quiver_17906_35491_ID=g71026	XP_013452976.1	Medtr6g083020.1	wall-associatedkinase-likeprotein[Medicagotruncatula]	F:GO:0005524; F:GO:0004674; P:GO:0006468	F:ATP binding; F:protein serine/threonine kinase activity; P:protein phosphorylation
scaffold1554|size204056|quiver_59186_69938_ID=g71030	70.2013	2.11144	0.0017743	0	scaffold1554|size204056|quiver_59186_69938_ID=g71030	XP_003597400.2	Medtr2g097700.1	transloconattheouterenvelopemembraneofsprotein75-III[Medicagotruncatula]	C:GO:0009707; P:GO:0071806; F:GO:0005515; F:GO:0015450; C:GO:0016021; P:GO:0006886	C:chloroplast outer membrane; P:protein transmembrane transport; F:protein binding; F:P-P-bond-hydrolysis-driven protein transmembrane transporter activity; C:integral component of membrane; P:intracellular protein transport
scaffold157|size1016923|quiver_670122_672158_ID=g40612	85.1863	3.01598	0.000375863	2e-52	scaffold157|size1016923|quiver_670122_672158_ID=g40612	XP_013459663.1	Medtr3g451050.1	envelope-likeprotein,putative[Medicagotruncatula]	C:GO:0016020	C:membrane
scaffold1571|size244014|quiver_57686_59685_ID=g26936	320.364	5.92886	7.49935e-23	3e-74	scaffold1571|size244014|quiver_57686_59685_ID=g26936	XP_003617796.2	Medtr5g095580.1	transmembraneprotein,putative[Medicagotruncatula]	C:GO:0016021	C:integral component of membrane
scaffold1579|size342990|quiver_207085_211586_ID=g6867	64.2435	2.13716	0.00139288	0	scaffold1579|size342990|quiver_207085_211586_ID=g6867	XP_003620444.1	Medtr6g083980.1	Serine/Threoninekinasefamilyprotein[Medicagotruncatula]	F:GO:0005524; C:GO:0009506; F:GO:0004674; F:GO:0030246; P:GO:0006468; P:GO:0006952; C:GO:0005886	F:ATP binding; C:plasmodesma; F:protein serine/threonine kinase activity; F:carbohydrate binding; P:protein phosphorylation; P:defense response; C:plasma membrane
scaffold158|size1345574|quiver_1197250_1204073_ID=g38150	992.867	2.24956	4.88429e-10	0	scaffold158|size1345574|quiver_1197250_1204073_ID=g38150	XP_013451595.1	Medtr6g033100.1	magnesiumtransporterNIPAprotein[Medicagotruncatula]	C:GO:0016021; F:GO:0015095; P:GO:1903830	C:integral component of membrane; F:magnesium ion transmembrane transporter activity; P:magnesium ion transmembrane transport
scaffold1580|size285325|quiver_70897_79741_ID=g4535	176.223	2.13492	0.0187259	4e-37	scaffold1580|size285325|quiver_70897_79741_ID=g4535	XP_003602418.2	Medtr3g093120.1	SPFHdomain/band7familyprotein[Medicagotruncatula]
scaffold1589|size287565|quiver_285848_289289_ID=g147492	164.523	2.46358	2.23543e-06	0	scaffold1589|size287565|quiver_285848_289289_ID=g147492	XP_013455357.1	Medtr4g036090.4	trehalose-phosphatephosphatase[Medicagotruncatula]	F:GO:0004805; P:GO:0005992; P:GO:0016311	F:trehalose-phosphatase activity; P:trehalose biosynthetic process; P:dephosphorylation
scaffold159|size1317552|quiver_270474_272301_ID=g35617	133.647	3.42079	0.021982	0	scaffold159|size1317552|quiver_270474_272301_ID=g35617	XP_013457289.1	Medtr4g094480.1	reticulineoxidase-likeprotein[Medicagotruncatula]	F:GO:0016614; F:GO:0050660; P:GO:0055114	F:oxidoreductase activity, acting on CH-OH group of donors; F:flavin adenine dinucleotide binding; P:oxidation-reduction process
scaffold1595|size481521|quiver_459405_463725_ID=g132065	153.939	9.14285	2.01019e-17	8e-107	scaffold1595|size481521|quiver_459405_463725_ID=g132065	XP_003615206.1	Medtr5g065100.1	F-box/RNI/FBD-likedomainprotein[Medicagotruncatula]
scaffold1598|size211381|quiver_170561_172870_ID=g124800	59.8984	4.008	7.88703e-07	4e-107	scaffold1598|size211381|quiver_170561_172870_ID=g124800	XP_003594829.1	Medtr2g035100.1	disease-resistanceresponseprotein[Medicagotruncatula]	C:GO:0005634; F:GO:0004864; P:GO:0009607; P:GO:0009738; P:GO:0043086; P:GO:0080163; C:GO:0005737; F:GO:0010427; F:GO:0004872; P:GO:0006952	C:nucleus; F:protein phosphatase inhibitor activity; P:response to biotic stimulus; P:abscisic acid-activated signaling pathway; P:negative regulation of catalytic activity; P:regulation of protein serine/threonine phosphatase activity; C:cytoplasm; F:abscisic acid binding; F:receptor activity; P:defense response
scaffold160|size867190|quiver_119496_123369_ID=g33028	264.822	2.72809	8.53521e-09	0	scaffold160|size867190|quiver_119496_123369_ID=g33028	XP_013445462.1	Medtr8g461260.1	receptor-likekinase[Medicagotruncatula]	F:GO:0005524; F:GO:0004674; P:GO:0006468; C:GO:0005886	F:ATP binding; F:protein serine/threonine kinase activity; P:protein phosphorylation; C:plasma membrane
scaffold160|size867190|quiver_13682_22891_ID=g33014	578.057	2.3929	4.32282e-06	0	scaffold160|size867190|quiver_13682_22891_ID=g33014	XP_013445449.1	Medtr8g461110.1	LRRreceptor-likekinase,putative[Medicagotruncatula]	F:GO:0004674; C:GO:0005886	F:protein serine/threonine kinase activity; C:plasma membrane
scaffold160|size867190|quiver_153526_158175_ID=g33031	50.6001	2.96244	4.88122e-05	2e-126	scaffold160|size867190|quiver_153526_158175_ID=g33031	XP_013445468.1	Medtr8g461330.1	plantgibberellin2-oxidase[Medicagotruncatula]	F:GO:0005506; P:GO:0045487; P:GO:0055114; P:GO:0009416; F:GO:0052634	F:iron ion binding; P:gibberellin catabolic process; P:oxidation-reduction process; P:response to light stimulus; F:C-19 gibberellin 2-beta-dioxygenase activity
scaffold1601|size197255|quiver_138416_149084_ID=g117329	104.189	3.86138	0.0202582	0	scaffold1601|size197255|quiver_138416_149084_ID=g117329	XP_013454971.1	Medtr4g020630.1	endonuclease/exonuclease/phosphatasefamilyprotein[Medicagotruncatula]
scaffold1603|size520692|quiver_105576_109330_ID=g111524	6047.79	2.27903	6.44802e-05	0	scaffold1603|size520692|quiver_105576_109330_ID=g111524	XP_003601315.2	Medtr3g079340.1	enhanceddiseasesusceptibilityprotein[Medicagotruncatula]	P:GO:0006629; C:GO:0016021; F:GO:0016787	P:lipid metabolic process; C:integral component of membrane; F:hydrolase activity
scaffold1606|size286637|quiver_183348_189112_ID=g103171	227.973	2.69159	1.10048e-09	0	scaffold1606|size286637|quiver_183348_189112_ID=g103171	XP_003603769.1	Medtr3g114010.1	DUF668familyprotein[Medicagotruncatula]
scaffold1607|size195836|quiver_5568_6771_ID=g100761	92.5681	2.08511	0.00270114	1e-143	scaffold1607|size195836|quiver_5568_6771_ID=g100761	XP_003616593.1	Medtr5g082150.1	nematoderesistanceHSPRO2-likeprotein[Medicagotruncatula]	P:GO:0006952	P:defense response
scaffold1608|size195807|quiver_137306_140892_ID=g98005	205.861	2.98915	1.58723e-07	4e-69	scaffold1608|size195807|quiver_137306_140892_ID=g98005	XP_003600880.1	Medtr3g070400.1	alpha/betahydrolase-likeprotein[Medicagotruncatula]	C:GO:0016021; F:GO:0016787	C:integral component of membrane; F:hydrolase activity
scaffold161|size863428|quiver_283482_285435_ID=g30514	74.1861	4.43291	1.58462e-12	3e-156	scaffold161|size863428|quiver_283482_285435_ID=g30514	XP_003629835.1	Medtr8g087410.1	glutathioneS-transferase[Medicagotruncatula]	F:GO:0004364	F:glutathione transferase activity
scaffold1610|size394298|quiver_311423_317003_ID=g92424	60.3442	7.00414	3.31891e-14	0	scaffold1610|size394298|quiver_311423_317003_ID=g92424	XP_003627756.1	Medtr8g037910.1	flavincontainingmonooxygenaseFMOGS-OX-likeprotein[Medicagotruncatula]
scaffold1615|size422784|quiver_188958_192709_ID=g78963	77.6483	2.68392	5.07632e-05	0	scaffold1615|size422784|quiver_188958_192709_ID=g78963	XP_013447932.1	Medtr7g028432.1	LRRreceptor-likekinasefamilyprotein[Medicagotruncatula]	F:GO:0005524; C:GO:0016021; F:GO:0004672; P:GO:0006468	F:ATP binding; C:integral component of membrane; F:protein kinase activity; P:protein phosphorylation
scaffold1619|size377527|quiver_339933_344490_ID=g68398	433.125	3.06938	6.3494e-15	0	scaffold1619|size377527|quiver_339933_344490_ID=g68398	XP_003589297.2	Medtr1g021610.1	cysteine-richreceptor-kinase-likeprotein[Medicagotruncatula]	F:GO:0005524; C:GO:0009506; C:GO:0016021; F:GO:0004674; P:GO:0006468; P:GO:0042742; C:GO:0005886	F:ATP binding; C:plasmodesma; C:integral component of membrane; F:protein serine/threonine kinase activity; P:protein phosphorylation; P:defense response to bacterium; C:plasma membrane
scaffold162|size1015635|quiver_534968_539270_ID=g28167	924.5	2.94317	5.64997e-07	0	scaffold162|size1015635|quiver_534968_539270_ID=g28167	XP_003601593.1	Medtr3g083370.1	1-aminocyclopropane-1-carboxylateoxidase[Medicagotruncatula]	F:GO:0016491; F:GO:0046872; P:GO:0055114	F:oxidoreductase activity; F:metal ion binding; P:oxidation-reduction process
scaffold162|size1015635|quiver_975629_976568_ID=g28232	438.819	2.10095	2.42934e-06	7e-166	scaffold162|size1015635|quiver_975629_976568_ID=g28232	XP_003621860.1	Medtr7g024300.1	enoyl-CoAhydratase/isomerasefamilyprotein[Medicagotruncatula]	P:GO:0008152; F:GO:0016853	P:metabolic process; F:isomerase activity
scaffold1621|size194061|quiver_30477_31171_ID=g63166	176.264	5.35951	4.16922e-16	8e-108	scaffold1621|size194061|quiver_30477_31171_ID=g63166	XP_013444909.1	Medtr8g432370.1	BON1-associated-likeprotein[Medicagotruncatula]
scaffold1621|size194061|quiver_34877_35701_ID=g63167	75.0488	6.60475	2.9182e-17	5e-109	scaffold1621|size194061|quiver_34877_35701_ID=g63167	XP_013444911.1	Medtr8g432390.1	BON1-associated-likeprotein[Medicagotruncatula]
scaffold1627|size192924|quiver_386_1560_ID=g47450	65.1339	2.36598	0.00140827	0	scaffold1627|size192924|quiver_386_1560_ID=g47450	XP_003620250.1	Medtr6g079630.1	chitinase[Medicagotruncatula]	F:GO:0004568; P:GO:0005975; F:GO:0008061; P:GO:0006032; C:GO:0005576	F:chitinase activity; P:carbohydrate metabolic process; F:chitin binding; P:chitin catabolic process; C:extracellular region
scaffold1628|size375752|quiver_197264_201351_ID=g45124	506.801	7.07679	1.97179e-43	0	scaffold1628|size375752|quiver_197264_201351_ID=g45124	XP_013456268.1	Medtr4g066630.1	glycosidehydrolasefamily1protein[Medicagotruncatula]	P:GO:0005975; P:GO:0009651; P:GO:0019762; F:GO:0008422; P:GO:0009725; F:GO:0102483	P:carbohydrate metabolic process; P:response to salt stress; P:glucosinolate catabolic process; F:beta-glucosidase activity; P:response to hormone; F:scopolin beta-glucosidase activity
scaffold163|size748183|quiver_6338_13701_ID=g25317	2104.48	4.57358	7.05627e-33	0	scaffold163|size748183|quiver_6338_13701_ID=g25317	XP_003597818.1	Medtr2g102660.1	drugresistancetransporter-likeABCdomainprotein[Medicagotruncatula]
scaffold164|size1349373|quiver_277441_279379_ID=g22927	300.579	2.03495	6.10251e-06	4e-148	scaffold164|size1349373|quiver_277441_279379_ID=g22927	XP_013470249.1	Medtr1g111830.1	MYB-liketranscriptionfactorfamilyprotein[Medicagotruncatula]	C:GO:0005634; F:GO:0003677; P:GO:0006351; P:GO:0006355	C:nucleus; F:DNA binding; P:transcription, DNA-templated; P:regulation of transcription, DNA-templated
scaffold164|size1349373|quiver_398731_400945_ID=g22949	59.415	5.43967	0.000500826	2e-28	scaffold164|size1349373|quiver_398731_400945_ID=g22949	XP_013470270.1	Medtr1g112060.1	NUP50(nucleoporin50kDa)protein[Medicagotruncatula]	C:GO:0005643	C:nuclear pore
scaffold1646|size370954|quiver_1_1247_ID=g164458	128.019	2.08256	0.000128097	1e-09	scaffold1646|size370954|quiver_1_1247_ID=g164458	XP_013464031.1	Medtr3g093120.1	hypotheticalproteinMTR_2g460640[Medicagotruncatula]	F:GO:0003676; F:GO:0008270; P:GO:0015074	F:nucleic acid binding; F:zinc ion binding; P:DNA integration
scaffold1646|size370954|quiver_77036_87311_ID=g164466	109.305	7.736	2.89829e-18	2e-142	scaffold1646|size370954|quiver_77036_87311_ID=g164466	XP_013464525.1	Medtr2g073420.1	cytochromeP450familymonooxygenase[Medicagotruncatula]	F:GO:0005506; P:GO:0044550; C:GO:0016021; F:GO:0016709; P:GO:0055114; F:GO:0020037	F:iron ion binding; P:secondary metabolite biosynthetic process; C:integral component of membrane; F:oxidoreductase activity, acting on paired donors, with incorporation or reduction of molecular oxygen, NAD(P)H as one donor, and incorporation of one atom of oxygen; P:oxidation-reduction process; F:heme binding
scaffold165|size905235|quiver_727842_731561_ID=g20657	65.6665	2.6526	0.0040319	0	scaffold165|size905235|quiver_727842_731561_ID=g20657	XP_003593290.1	Medtr2g009810.1	cinnamylalcoholdehydrogenase-likeprotein[Medicagotruncatula]	F:GO:0008270; F:GO:0045551; P:GO:0055114; F:GO:0052747	F:zinc ion binding; F:cinnamyl-alcohol dehydrogenase activity; P:oxidation-reduction process; F:sinapyl alcohol dehydrogenase activity
scaffold1654|size188982|quiver_168546_170720_ID=g144777	600.838	4.19524	2.01458e-20	0	scaffold1654|size188982|quiver_168546_170720_ID=g144777	XP_003617399.2	Medtr5g091130.1	eukaryoticaspartylproteasefamilyprotein[Medicagotruncatula]	F:GO:0004190; F:GO:0003735; P:GO:0030163; P:GO:0006508; C:GO:0005840; F:GO:0016740; P:GO:0006412	F:aspartic-type endopeptidase activity; F:structural constituent of ribosome; P:protein catabolic process; P:proteolysis; C:ribosome; F:transferase activity; P:translation
scaffold166|size963782|quiver_41076_43627_ID=g18209	127.433	2.28484	1.87572e-06	4e-80	scaffold166|size963782|quiver_41076_43627_ID=g18209	XP_003610916.1	Medtr5g008460.1	cytochromeproteinC[Medicagotruncatula]	C:GO:0005758; F:GO:0046872; F:GO:0009055; P:GO:0006123; P:GO:0006122; C:GO:0070469; F:GO:0020037	C:mitochondrial intermembrane space; F:metal ion binding; F:electron carrier activity; P:mitochondrial electron transport, cytochrome c to oxygen; P:mitochondrial electron transport, ubiquinol to cytochrome c; C:respiratory chain; F:heme binding
scaffold1661|size187752|quiver_98386_101900_ID=g127237	167.171	7.61652	2.72955e-23	0	scaffold1661|size187752|quiver_98386_101900_ID=g127237	XP_003596387.1	Medtr2g076690.1	P-loopnucleosidetriphosphatehydrolasesuperfamilyprotein[Medicagotruncatula]	F:GO:0005524; F:GO:0016787	F:ATP binding; F:hydrolase activity
scaffold1674|size186024|quiver_110651_116001_ID=g92452	415.102	3.38875	1.78129e-13	0	scaffold1674|size186024|quiver_110651_116001_ID=g92452	XP_013467508.1	Medtr1g052140.1	DNA/RNApolymerasesuperfamilyprotein,putative[Medicagotruncatula]	F:GO:0003676; F:GO:0003964; F:GO:0008270; P:GO:0006278	F:nucleic acid binding; F:RNA-directed DNA polymerase activity; F:zinc ion binding; P:RNA-dependent DNA biosynthetic process
scaffold1683|size184060|quiver_35943_36551_ID=g68406	327.379	3.36182	5.5256e-10	2e-39	scaffold1683|size184060|quiver_35943_36551_ID=g68406	XP_003619867.1	Medtr6g071040.1	hypotheticalproteinMTR_6g071040[Medicagotruncatula]	C:GO:0016021	C:integral component of membrane
scaffold1686|size183499|quiver_101642_106801_ID=g60429	57.5999	2.01236	0.0285055	0	scaffold1686|size183499|quiver_101642_106801_ID=g60429	XP_013457430.1	Medtr4g094860.4	OTU-likecysteineproteasefamilyprotein[Medicagotruncatula]	P:GO:0006508; F:GO:0008233	P:proteolysis; F:peptidase activity
scaffold169|size837928|quiver_479304_483855_ID=g10180	285.122	3.27773	2.89113e-10	0	scaffold169|size837928|quiver_479304_483855_ID=g10180	XP_003611660.1	Medtr5g016440.1	cytochromeP450familyprotein[Medicagotruncatula]	F:GO:0005506; F:GO:0070330; C:GO:0016021; P:GO:0055114; F:GO:0020037	F:iron ion binding; F:aromatase activity; C:integral component of membrane; P:oxidation-reduction process; F:heme binding
scaffold169|size837928|quiver_79966_81314_ID=g10132	141.352	4.86612	0.00150669	0	scaffold169|size837928|quiver_79966_81314_ID=g10132	XP_003611720.1	Medtr5g017110.1	MAP3K-likekinase[Medicagotruncatula]	F:GO:0005524; F:GO:0004702; C:GO:0005737; P:GO:0006468	F:ATP binding; F:signal transducer, downstream of receptor, with serine/threonine kinase activity; C:cytoplasm; P:protein phosphorylation
scaffold1691|size751294|quiver_219066_227100_ID=g47501	62.139	2.00194	0.0215919	1e-96	scaffold1691|size751294|quiver_219066_227100_ID=g47501	XP_013445509.1	Medtr8g463500.1	hypotheticalproteinMTR_8g463500[Medicagotruncatula]	F:GO:0003676; F:GO:0008270; P:GO:0015074	F:nucleic acid binding; F:zinc ion binding; P:DNA integration
scaffold1691|size751294|quiver_444556_450350_ID=g47527	179.133	7.73585	1.09892e-24	0	scaffold1691|size751294|quiver_444556_450350_ID=g47527	XP_003607491.1	Medtr4g078640.1	adoMet-dependentrRNAmethyltransferaseSpb1[Medicagotruncatula]	P:GO:0000463; F:GO:0008650; C:GO:0005730; P:GO:0000466; C:GO:0030687; F:GO:0016435; P:GO:0000453	P:maturation of LSU-rRNA from tricistronic rRNA transcript (SSU-rRNA, 5.8S rRNA, LSU-rRNA); F:rRNA (uridine-2'-O-)-methyltransferase activity; C:nucleolus; P:maturation of 5.8S rRNA from tricistronic rRNA transcript (SSU-rRNA, 5.8S rRNA, LSU-rRNA); C:preribosome, large subunit precursor; F:rRNA (guanine) methyltransferase activity; P:enzyme-directed rRNA 2'-O-methylation
scaffold1693|size290784|quiver_18796_25236_ID=g42592	526.53	3.80279	1.00688e-06	3e-37	scaffold1693|size290784|quiver_18796_25236_ID=g42592	XP_003606295.2	Medtr4g055800.1	hypotheticalproteinMTR_4g055800[Medicagotruncatula]	P:GO:0090304; P:GO:0044260; F:GO:0097159; F:GO:1901363; F:GO:0043167; F:GO:0016772; F:GO:0016787	P:nucleic acid metabolic process; P:cellular macromolecule metabolic process; F:organic cyclic compound binding; F:heterocyclic compound binding; F:ion binding; F:transferase activity, transferring phosphorus-containing groups; F:hydrolase activity
scaffold17|size1366999|quiver_726502_730821_ID=g71774	236.495	2.44597	2.16385e-09	4e-78	scaffold17|size1366999|quiver_726502_730821_ID=g71774	XP_013461292.1	Medtr3g088435.1	signalpeptidaseIfamilyprotein[Medicagotruncatula]	P:GO:0006627; C:GO:0016021; F:GO:0004252; P:GO:0006465; P:GO:0010027; P:GO:0033108; C:GO:0042720; C:GO:0009535	P:protein processing involved in protein targeting to mitochondrion; C:integral component of membrane; F:serine-type endopeptidase activity; P:signal peptide processing; P:thylakoid membrane organization; P:mitochondrial respiratory chain complex assembly; C:mitochondrial inner membrane peptidase complex; C:chloroplast thylakoid membrane
scaffold170|size728084|quiver_445705_452413_ID=g7923	100.073	3.59766	5.20858e-08	0	scaffold170|size728084|quiver_445705_452413_ID=g7923	XP_013455940.1	Medtr4g057635.1	mybtranscriptionfactor[Medicagotruncatula]	F:GO:0003677	F:DNA binding
scaffold1708|size181053|quiver_29626_31468_ID=g4613	122.264	7.68523	6.59839e-18	0	scaffold1708|size181053|quiver_29626_31468_ID=g4613	XP_003596404.1	Medtr2g076900.1	P-loopnucleosidetriphosphatehydrolasesuperfamilyprotein[Medicagotruncatula]
scaffold1712|size276749|quiver_164645_168321_ID=g159622	66.8456	2.77693	0.00437347	0.36	scaffold1712|size276749|quiver_164645_168321_ID=g159622	XP_003607846.2	Medtr4g083510.1	no-apical-meristem-associatedcarboxy-terminaldomainprotein[Medicagotruncatula]	F:GO:0046872	F:metal ion binding
scaffold1713|size596378|quiver_123040_128871_ID=g156923	91.6092	5.04265	2.6256e-15	0	scaffold1713|size596378|quiver_123040_128871_ID=g156923	XP_013469919.1	Medtr1g105755.1	cysteine-richreceptor-kinase-likeprotein[Medicagotruncatula]	F:GO:0005524; C:GO:0009507; C:GO:0016021; P:GO:0009751; F:GO:0004674; P:GO:0006468; P:GO:0012501; P:GO:0042742	F:ATP binding; C:chloroplast; C:integral component of membrane; P:response to salicylic acid; F:protein serine/threonine kinase activity; P:protein phosphorylation; P:programmed cell death; P:defense response to bacterium
scaffold1727|size177824|quiver_29426_33496_ID=g122369	115.484	6.99006	3.74972e-17	0	scaffold1727|size177824|quiver_29426_33496_ID=g122369	XP_013459175.1	Medtr3g028720.1	glycosidehydrolasefamily1protein[Medicagotruncatula]	P:GO:0005975; P:GO:0009651; C:GO:0016021; P:GO:0019762; F:GO:0008422; P:GO:0009725; F:GO:0102483	P:carbohydrate metabolic process; P:response to salt stress; C:integral component of membrane; P:glucosinolate catabolic process; F:beta-glucosidase activity; P:response to hormone; F:scopolin beta-glucosidase activity
scaffold1728|size177387|quiver_28406_32623_ID=g119747	180.3	3.35703	1.13181e-12	9e-36	scaffold1728|size177387|quiver_28406_32623_ID=g119747	XP_003602418.2	Medtr6g472230.1	SPFHdomain/band7familyprotein[Medicagotruncatula]	P:GO:0090304; F:GO:0005488; F:GO:0016787	P:nucleic acid metabolic process; F:binding; F:hydrolase activity
scaffold173|size833876|quiver_425167_436779_ID=g312	253.962	3.15422	6.74208e-10	4e-133	scaffold173|size833876|quiver_425167_436779_ID=g312	XP_003614574.1	Medtr5g055680.1	flavonolsynthase/flavanone3-hydroxylase[Medicagotruncatula]
scaffold1730|size290341|quiver_77575_78101_ID=g114459	143.211	2.3164	2.72722e-05	3e-07	scaffold1730|size290341|quiver_77575_78101_ID=g114459	XP_013459152.1	Medtr3g027772.1	transmembraneprotein,putative[Medicagotruncatula]	P:GO:0006508; C:GO:0016021; F:GO:0004252	P:proteolysis; C:integral component of membrane; F:serine-type endopeptidase activity
scaffold1735|size176681|quiver_121887_128051_ID=g100842	466.16	2.86113	1.44891e-12	0	scaffold1735|size176681|quiver_121887_128051_ID=g100842	XP_003617203.2	Medtr5g089000.1	proteasome-associatedECM29-likeprotein[Medicagotruncatula]	F:GO:0032947; C:GO:0000502; P:GO:0043248	F:protein complex scaffold; C:proteasome complex; P:proteasome assembly
scaffold174|size724607|quiver_142456_149371_ID=g162878	422.705	2.15201	0.000552016	0	scaffold174|size724607|quiver_142456_149371_ID=g162878	XP_003612815.1	Medtr5g029370.2	transcriptionfactorjumonjifamilyprotein[Medicagotruncatula]	F:GO:0016491; F:GO:0008168; P:GO:0055114; P:GO:0032259	F:oxidoreductase activity; F:methyltransferase activity; P:oxidation-reduction process; P:methylation
scaffold174|size724607|quiver_452472_455495_ID=g162912	182.385	2.01132	0.000247766	4e-125	scaffold174|size724607|quiver_452472_455495_ID=g162912	XP_003612835.1	Medtr5g029600.1	hypotheticalproteinMTR_5g029600[Medicagotruncatula]
scaffold174|size724607|quiver_534189_537523_ID=g162925	73.6049	2.34928	0.000807615	0	scaffold174|size724607|quiver_534189_537523_ID=g162925	XP_003612846.2	Medtr5g029690.1	PPRcontainingplant-likeprotein[Medicagotruncatula]	C:GO:0016020; C:GO:0016021	C:membrane; C:integral component of membrane
scaffold1741|size489302|quiver_251065_253344_ID=g84364	1106.23	3.15096	2.78512e-06	0	scaffold1741|size489302|quiver_251065_253344_ID=g84364	XP_003614575.1	Medtr5g055690.1	flavonolsynthase/flavanone3-hydroxylase[Medicagotruncatula]	F:GO:0051213; F:GO:0046872; P:GO:0055114	F:dioxygenase activity; F:metal ion binding; P:oxidation-reduction process
scaffold175|size909054|quiver_100986_102278_ID=g160460	54.3901	2.76273	6.40277e-05	2e-97	scaffold175|size909054|quiver_100986_102278_ID=g160460	XP_013452829.1	Medtr0277s0020.3	toll-interleukin-resistance(TIR)domainprotein[Medicagotruncatula]	F:GO:0005524; P:GO:0005975; F:GO:0016757; P:GO:0007165; F:GO:0043531; P:GO:0006952	F:ATP binding; P:carbohydrate metabolic process; F:transferase activity, transferring glycosyl groups; P:signal transduction; F:ADP binding; P:defense response
scaffold1751|size175348|quiver_8966_13679_ID=g57820	532.201	3.04467	3.1705e-11	0	scaffold1751|size175348|quiver_8966_13679_ID=g57820	XP_003607425.1	Medtr4g077880.1	P-loopnucleosidetriphosphatehydrolasesuperfamilyprotein[Medicagotruncatula]	F:GO:0005524; F:GO:0016787	F:ATP binding; F:hydrolase activity
scaffold1753|size348110|quiver_237766_244931_ID=g52672	202.483	2.10405	3.7035e-06	0	scaffold1753|size348110|quiver_237766_244931_ID=g52672	XP_013447661.1	Medtr7g015870.2	substratecarrierfamilyprotein[Medicagotruncatula]	P:GO:0055085; F:GO:0003735; C:GO:0016021; P:GO:0006412	P:transmembrane transport; F:structural constituent of ribosome; C:integral component of membrane; P:translation
scaffold1753|size348110|quiver_319134_322491_ID=g52684	82.3483	2.23327	0.000545077	1e-128	scaffold1753|size348110|quiver_319134_322491_ID=g52684	XP_013447656.1	Medtr7g015800.2	tyrosinekinasefamilyprotein[Medicagotruncatula]	F:GO:0005524; C:GO:0016020; F:GO:0004672; P:GO:0006468	F:ATP binding; C:membrane; F:protein kinase activity; P:protein phosphorylation
scaffold176|size1365548|quiver_152056_153074_ID=g157806	1281.09	4.62078	2.49564e-31	3e-104	scaffold176|size1365548|quiver_152056_153074_ID=g157806	XP_003589096.1	Medtr1g018420.1	C2H2-typezincfingerprotein[Medicagotruncatula]	C:GO:0005634; F:GO:0003700; F:GO:0046872; F:GO:0044212; F:GO:0043565	C:nucleus; F:transcription factor activity, sequence-specific DNA binding; F:metal ion binding; F:transcription regulatory region DNA binding; F:sequence-specific DNA binding
scaffold1763|size306592|quiver_25696_26653_ID=g27028	53.856	3.0423	1.05587e-05	2e-140	scaffold1763|size306592|quiver_25696_26653_ID=g27028	XP_013444758.1	Medtr8g028475.1	lateembryogenesisabundantprotein[Medicagotruncatula]	C:GO:0016021	C:integral component of membrane
scaffold1765|size174050|quiver_73286_79249_ID=g22089	949.948	2.12388	7.01525e-06	0	scaffold1765|size174050|quiver_73286_79249_ID=g22089	XP_013461570.1	Medtr3g096520.3	E3ubiquitin-proteinligaseRGLG2-likeprotein[Medicagotruncatula]	F:GO:0008270; F:GO:0016874	F:zinc ion binding; F:ligase activity
scaffold177|size740660|quiver_262441_269749_ID=g155397	183.613	2.30311	2.69072e-05	6e-83	scaffold177|size740660|quiver_262441_269749_ID=g155397	XP_003612253.1	Medtr5g022990.1	methionine-S-oxidereductase[Medicagotruncatula]	P:GO:0055114; C:GO:0005886; F:GO:0033743	P:oxidation-reduction process; C:plasma membrane; F:peptide-methionine (R)-S-oxide reductase activity
scaffold177|size740660|quiver_428113_431285_ID=g155421	1091.38	2.01939	3.42909e-06	0	scaffold177|size740660|quiver_428113_431285_ID=g155421	XP_003591959.2	Medtr1g495705.2	GTP-bindingelongationfactorTufamilyprotein[Medicagotruncatula]	F:GO:0005525; F:GO:0016779; F:GO:0003746; C:GO:0005737; F:GO:0003924; P:GO:0006414	F:GTP binding; F:nucleotidyltransferase activity; F:translation elongation factor activity; C:cytoplasm; F:GTPase activity; P:translational elongation
scaffold1773|size267203|quiver_125664_135091_ID=g2218	60.0681	3.75869	7.19001e-06	0	scaffold1773|size267203|quiver_125664_135091_ID=g2218	XP_013467545.1	Medtr1g052515.1	galactinol-raffinosegalactosyltransferase[Medicagotruncatula]	F:GO:0047268	F:galactinol-raffinose galactosyltransferase activity
scaffold1773|size267203|quiver_153847_158811_ID=g2223	1413.33	2.06574	2.98682e-08	0	scaffold1773|size267203|quiver_153847_158811_ID=g2223	XP_013467548.1	Medtr1g052530.1	calmodulin-domainkinaseCDPKprotein[Medicagotruncatula]	C:GO:0005634; F:GO:0005524; F:GO:0005516; P:GO:0009738; C:GO:0005737; F:GO:0005509; P:GO:0046777; F:GO:0004683; C:GO:0031226; P:GO:0018105; P:GO:0035556; F:GO:0009931	C:nucleus; F:ATP binding; F:calmodulin binding; P:abscisic acid-activated signaling pathway; C:cytoplasm; F:calcium ion binding; P:protein autophosphorylation; F:calmodulin-dependent protein kinase activity; C:intrinsic component of plasma membrane; P:peptidyl-serine phosphorylation; P:intracellular signal transduction; F:calcium-dependent protein serine/threonine kinase activity
scaffold1775|size173341|quiver_37776_42797_ID=g162020	255.207	2.1658	0.00525959	0	scaffold1775|size173341|quiver_37776_42797_ID=g162020	XP_003612583.1	Medtr5g026640.1	sodium:solutesymporterfamilyprotein[Medicagotruncatula]	C:GO:0005887; P:GO:0071918; F:GO:0015293; F:GO:0015204	C:integral component of plasma membrane; P:urea transmembrane transport; F:symporter activity; F:urea transmembrane transporter activity
scaffold178|size1039529|quiver_527618_531600_ID=g152989	81.2033	6.41649	2.87415e-19	0	scaffold178|size1039529|quiver_527618_531600_ID=g152989	XP_003593411.1	Medtr2g011170.1	S-locuslectinkinasefamilyprotein[Medicagotruncatula]	F:GO:0005524; C:GO:0009506; P:GO:0048544; C:GO:0016021; F:GO:0004674; F:GO:0030246; P:GO:0006468; P:GO:0006952; C:GO:0005886	F:ATP binding; C:plasmodesma; P:recognition of pollen; C:integral component of membrane; F:protein serine/threonine kinase activity; F:carbohydrate binding; P:protein phosphorylation; P:defense response; C:plasma membrane
scaffold178|size1039529|quiver_533610_538030_ID=g152990	99.2113	2.47509	5.43357e-05	0	scaffold178|size1039529|quiver_533610_538030_ID=g152990	XP_003593410.2	Medtr2g011160.1	G-typelectinS-receptor-likeSerine/Threonine-kinase[Medicagotruncatula]	F:GO:0005524; C:GO:0009506; F:GO:0031625; P:GO:0048544; C:GO:0016021; F:GO:0004674; F:GO:0030246; P:GO:0006468; P:GO:0006952; C:GO:0005886	F:ATP binding; C:plasmodesma; F:ubiquitin protein ligase binding; P:recognition of pollen; C:integral component of membrane; F:protein serine/threonine kinase activity; F:carbohydrate binding; P:protein phosphorylation; P:defense response; C:plasma membrane
scaffold1783|size172240|quiver_115656_121656_ID=g142315	286.235	2.15682	6.32734e-06	0	scaffold1783|size172240|quiver_115656_121656_ID=g142315	XP_013469370.1	Medtr1g492640.1	transmembraneaminoacidtransporterfamilyprotein[Medicagotruncatula]	C:GO:0016021; F:GO:0015171; P:GO:0003333	C:integral component of membrane; F:amino acid transmembrane transporter activity; P:amino acid transmembrane transport
scaffold179|size720444|quiver_456000_456994_ID=g150671	155.976	4.80121	8.30405e-15	2e-108	scaffold179|size720444|quiver_456000_456994_ID=g150671	XP_003603835.1	Medtr3g114750.1	syringolide-inducedprotein14-1-1[Medicagotruncatula]
scaffold1791|size247455|quiver_182290_183181_ID=g122416	200.736	2.66995	6.33611e-07	1e-39	scaffold1791|size247455|quiver_182290_183181_ID=g122416	XP_003619867.1	Medtr6g071040.1	hypotheticalproteinMTR_6g071040[Medicagotruncatula]	C:GO:0016021	C:integral component of membrane
scaffold1796|size275122|quiver_162495_169797_ID=g108912	148.972	2.71538	1.77519e-07	2e-36	scaffold1796|size275122|quiver_162495_169797_ID=g108912	XP_003602418.2	Medtr6g472230.1	SPFHdomain/band7familyprotein[Medicagotruncatula]	F:GO:0016779; F:GO:0046872; F:GO:0004518; F:GO:0008233; P:GO:0006259	F:nucleotidyltransferase activity; F:metal ion binding; F:nuclease activity; F:peptidase activity; P:DNA metabolic process
scaffold1799|size304681|quiver_191352_194158_ID=g100879	138.312	2.22153	2.1713e-06	0	scaffold1799|size304681|quiver_191352_194158_ID=g100879	XP_013459765.1	Medtr3g452970.1	LRRreceptor-likekinase[Medicagotruncatula]	C:GO:0016021; P:GO:0016310; F:GO:0016301	C:integral component of membrane; P:phosphorylation; F:kinase activity
scaffold1802|size170004|quiver_67070_70171_ID=g92524	115.058	7.03934	2.81543e-07	3e-56	scaffold1802|size170004|quiver_67070_70171_ID=g92524	XP_003621961.1	Medtr7g025610.1	PPRcontainingplant-likeprotein,putative[Medicagotruncatula]	C:GO:0016020; C:GO:0016021; F:GO:0016787	C:membrane; C:integral component of membrane; F:hydrolase activity
scaffold1806|size293506|quiver_13842_15671_ID=g81874	329.461	7.54458	7.17794e-33	2e-169	scaffold1806|size293506|quiver_13842_15671_ID=g81874	XP_003615968.1	Medtr5g074610.1	flavonoidO-methyltransferase-likeprotein[Medicagotruncatula]	F:GO:0008171; F:GO:0046983; F:GO:0008757; P:GO:0019438; P:GO:0032259	F:O-methyltransferase activity; F:protein dimerization activity; F:S-adenosylmethionine-dependent methyltransferase activity; P:aromatic compound biosynthetic process; P:methylation
scaffold1808|size190531|quiver_165697_171061_ID=g76429	2670.49	2.64675	0.000241234	2e-80	scaffold1808|size190531|quiver_165697_171061_ID=g76429	XP_013452112.1	Medtr6g045307.1	IPPtransferase[Medicagotruncatula]	F:GO:0003676; P:GO:0006259	F:nucleic acid binding; P:DNA metabolic process
scaffold181|size718864|quiver_239404_240116_ID=g145848	326.786	3.9545	3.17193e-13	1e-82	scaffold181|size718864|quiver_239404_240116_ID=g145848	XP_003612062.1	Medtr5g020860.1	hypotheticalproteinMTR_5g020860[Medicagotruncatula]
scaffold1830|size165888|quiver_154006_158551_ID=g19809	2933.27	2.75318	5.0971e-05	2e-80	scaffold1830|size165888|quiver_154006_158551_ID=g19809	XP_013452112.1	Medtr6g045307.1	IPPtransferase[Medicagotruncatula]	F:GO:0003676; P:GO:0006259	F:nucleic acid binding; P:DNA metabolic process
scaffold1832|size165699|quiver_104976_108321_ID=g14311	62.5325	5.14428	2.18934e-12	0	scaffold1832|size165699|quiver_104976_108321_ID=g14311	XP_003594938.1	Medtr2g036460.1	receptor-likekinase[Medicagotruncatula]	F:GO:0005524; C:GO:0016021; F:GO:0004674; P:GO:0006468	F:ATP binding; C:integral component of membrane; F:protein serine/threonine kinase activity; P:protein phosphorylation
scaffold1832|size165699|quiver_113506_117729_ID=g14313	58.1062	6.29313	1.03189e-13	0	scaffold1832|size165699|quiver_113506_117729_ID=g14313	XP_003594940.1	Medtr2g036480.1	receptor-likekinase[Medicagotruncatula]	F:GO:0005524; C:GO:0016020; F:GO:0004674; P:GO:0006468	F:ATP binding; C:membrane; F:protein serine/threonine kinase activity; P:protein phosphorylation
scaffold1839|size413141|quiver_323759_324774_ID=g162074	2161.79	4.59916	5.05118e-23	6e-105	scaffold1839|size413141|quiver_323759_324774_ID=g162074	XP_003589096.1	Medtr1g018420.1	C2H2-typezincfingerprotein[Medicagotruncatula]	C:GO:0005634; F:GO:0003700; F:GO:0046872; F:GO:0044212; F:GO:0043565	C:nucleus; F:transcription factor activity, sequence-specific DNA binding; F:metal ion binding; F:transcription regulatory region DNA binding; F:sequence-specific DNA binding
scaffold1840|size195012|quiver_44856_49415_ID=g159669	130.941	2.3486	0.000374243	7e-36	scaffold1840|size195012|quiver_44856_49415_ID=g159669	XP_013452697.1	Medtr6g472230.1	diseaseresistanceprotein(TIR-NBS-LRRclass),putative[Medicagotruncatula]	F:GO:0046872	F:metal ion binding
scaffold1840|size195012|quiver_51256_55402_ID=g159670	768.802	2.36556	1.301e-09	0	scaffold1840|size195012|quiver_51256_55402_ID=g159670	XP_013464878.1	Medtr2g084550.1	eukaryoticaspartylproteasefamilyprotein[Medicagotruncatula]	F:GO:0004190; P:GO:0030163; P:GO:0006508; C:GO:0016021	F:aspartic-type endopeptidase activity; P:protein catabolic process; P:proteolysis; C:integral component of membrane
scaffold1842|size433548|quiver_122408_123731_ID=g154478	1405.29	2.46445	5.49641e-07	0	scaffold1842|size433548|quiver_122408_123731_ID=g154478	XP_003609436.1	Medtr4g115690.1	hypotheticalproteinMTR_4g115690[Medicagotruncatula]
scaffold1850|size310345|quiver_220353_221648_ID=g134424	87.5354	3.62836	2.47775e-06	0	scaffold1850|size310345|quiver_220353_221648_ID=g134424	XP_003620428.1	Medtr6g083780.1	receptor-likekinase[Medicagotruncatula]	F:GO:0005524; P:GO:0018108; F:GO:0004714; C:GO:0016021; F:GO:0004674; F:GO:0030247	F:ATP binding; P:peptidyl-tyrosine phosphorylation; F:transmembrane receptor protein tyrosine kinase activity; C:integral component of membrane; F:protein serine/threonine kinase activity; F:polysaccharide binding
scaffold1852|size163355|quiver_117063_120801_ID=g129629	134.372	6.76873	5.27745e-20	0	scaffold1852|size163355|quiver_117063_120801_ID=g129629	XP_003603811.2	Medtr3g114460.1	transmembraneprotein[Medicagotruncatula]	C:GO:0016021	C:integral component of membrane
scaffold1855|size162546|quiver_38196_39279_ID=g122429	92.9622	3.82062	0.00779411	3e-144	scaffold1855|size162546|quiver_38196_39279_ID=g122429	XP_013463568.1	Medtr2g043050.1	ethylene-responsivetranscriptionfactorERF017-likeprotein[Medicagotruncatula]	C:GO:0005634; F:GO:0003677; F:GO:0003700; P:GO:0006351; P:GO:0006355	C:nucleus; F:DNA binding; F:transcription factor activity, sequence-specific DNA binding; P:transcription, DNA-templated; P:regulation of transcription, DNA-templated
scaffold186|size714162|quiver_621983_623468_ID=g132965	50.3436	2.06683	0.000460234	1e-155	scaffold186|size714162|quiver_621983_623468_ID=g132965	XP_003616507.1	Medtr5g081160.1	zincion-bindingprotein[Medicagotruncatula]	F:GO:0008270	F:zinc ion binding
scaffold1862|size267452|quiver_183776_191020_ID=g103286	99.8033	3.62881	2.78324e-09	0	scaffold1862|size267452|quiver_183776_191020_ID=g103286	XP_003615727.2	Medtr5g071560.1	MAPkinasekinasekinase[Medicagotruncatula]	F:GO:0005524; F:GO:0004702; C:GO:0005737; C:GO:0016020; P:GO:0006468	F:ATP binding; F:signal transducer, downstream of receptor, with serine/threonine kinase activity; C:cytoplasm; C:membrane; P:protein phosphorylation
scaffold1862|size267452|quiver_250073_252340_ID=g103294	143.491	2.43349	2.53296e-08	0	scaffold1862|size267452|quiver_250073_252340_ID=g103294	XP_013454137.1	Medtr5g071070.1	ARMrepeatCCCH-typezincfingerprotein[Medicagotruncatula]	F:GO:0046872	F:metal ion binding
scaffold1877|size175772|quiver_91196_94435_ID=g63276	1067.62	2.8676	3.35176e-10	0	scaffold1877|size175772|quiver_91196_94435_ID=g63276	XP_003612872.1	Medtr5g029990.1	cinnamoyl-CoAreductase-likeprotein[Medicagotruncatula]	F:GO:0003854; P:GO:0055114; P:GO:0006694; F:GO:0016621	F:3-beta-hydroxy-delta5-steroid dehydrogenase activity; P:oxidation-reduction process; P:steroid biosynthetic process; F:cinnamoyl-CoA reductase activity
scaffold1884|size193708|quiver_102766_107787_ID=g45270	222.614	3.5391	1.86115e-14	0	scaffold1884|size193708|quiver_102766_107787_ID=g45270	XP_013455758.1	Medtr4g051682.1	NB-ARCdomainprotein[Medicagotruncatula]	F:GO:0005524; P:GO:0007165; F:GO:0043531; F:GO:0016157; P:GO:0006952; P:GO:0005985	F:ATP binding; P:signal transduction; F:ADP binding; F:sucrose synthase activity; P:defense response; P:sucrose metabolic process
scaffold1884|size193708|quiver_43286_48224_ID=g45260	276.325	3.69579	2.52909e-14	0	scaffold1884|size193708|quiver_43286_48224_ID=g45260	XP_013455758.1	Medtr4g051662.1	NB-ARCdomainprotein[Medicagotruncatula]	F:GO:0005524; P:GO:0007165; F:GO:0043531; F:GO:0016157; P:GO:0006952; P:GO:0005985	F:ATP binding; P:signal transduction; F:ADP binding; F:sucrose synthase activity; P:defense response; P:sucrose metabolic process
scaffold1884|size193708|quiver_94036_98284_ID=g45268	431.551	3.24454	1.87952e-14	0	scaffold1884|size193708|quiver_94036_98284_ID=g45268	XP_013455758.1	Medtr4g051662.1	NB-ARCdomainprotein[Medicagotruncatula]	P:GO:0007165; F:GO:0043531; F:GO:0016157; P:GO:0006952; P:GO:0005985	P:signal transduction; F:ADP binding; F:sucrose synthase activity; P:defense response; P:sucrose metabolic process
scaffold1885|size290766|quiver_188068_197887_ID=g42709	170.264	2.20957	0.00228761	0	scaffold1885|size290766|quiver_188068_197887_ID=g42709	XP_013451533.1	Medtr6g027660.1	cationicaminoacidtransporter2,vacuolarprotein[Medicagotruncatula]	C:GO:0005887; F:GO:0015179; P:GO:1902475; F:GO:0015297	C:integral component of plasma membrane; F:L-amino acid transmembrane transporter activity; P:L-alpha-amino acid transmembrane transport; F:antiporter activity
scaffold189|size708555|quiver_499916_501929_ID=g125765	146.013	3.07796	4.19926e-10	1e-72	scaffold189|size708555|quiver_499916_501929_ID=g125765	XP_013461322.1	Medtr3g088655.1	EFhandcalcium-bindingfamilyprotein[Medicagotruncatula]	F:GO:0003677; F:GO:0003964; F:GO:0005509; P:GO:0006278; F:GO:0043531; P:GO:0006952	F:DNA binding; F:RNA-directed DNA polymerase activity; F:calcium ion binding; P:RNA-dependent DNA biosynthetic process; F:ADP binding; P:defense response
scaffold1897|size157766|quiver_67976_72763_ID=g11828	139.26	2.24878	2.517e-05	0	scaffold1897|size157766|quiver_67976_72763_ID=g11828	XP_003627794.2	Medtr8g038370.1	ubiquitinligaseSINAT3[Medicagotruncatula]	C:GO:0005634; F:GO:0008270; F:GO:0061630; P:GO:0043161; C:GO:0005737; P:GO:0007275; P:GO:0006915; F:GO:0016874; P:GO:0042787	C:nucleus; F:zinc ion binding; F:ubiquitin protein ligase activity; P:proteasome-mediated ubiquitin-dependent protein catabolic process; C:cytoplasm; P:multicellular organism development; P:apoptotic process; F:ligase activity; P:protein ubiquitination involved in ubiquitin-dependent protein catabolic process
scaffold1903|size481404|quiver_106647_108261_ID=g162100	65.0528	2.17396	0.00254947	0	scaffold1903|size481404|quiver_106647_108261_ID=g162100	XP_003621460.2	Medtr7g014160.1	anthocyanin5-aromaticacyltransferase[Medicagotruncatula]	F:GO:0016420	F:malonyltransferase activity
scaffold1907|size299401|quiver_198460_209319_ID=g152285	280.415	2.63074	1.40462e-05	1e-41	scaffold1907|size299401|quiver_198460_209319_ID=g152285	XP_013452697.1	Medtr6g472230.1	diseaseresistanceprotein(TIR-NBS-LRRclass),putative[Medicagotruncatula]	F:GO:0003676; F:GO:0008270; P:GO:0015074; F:GO:0016787	F:nucleic acid binding; F:zinc ion binding; P:DNA integration; F:hydrolase activity
scaffold1910|size372727|quiver_273598_279646_ID=g144910	64.4409	2.32312	0.000122415	4e-132	scaffold1910|size372727|quiver_273598_279646_ID=g144910	XP_003599894.2	Medtr3g452770.1	receptor-likeprotein[Medicagotruncatula]	F:GO:0003677; F:GO:0003899; F:GO:0032549; P:GO:0006351; C:GO:0016021; P:GO:0016310; F:GO:0016301	F:DNA binding; F:DNA-directed 5'-3' RNA polymerase activity; F:ribonucleoside binding; P:transcription, DNA-templated; C:integral component of membrane; P:phosphorylation; F:kinase activity
scaffold1910|size372727|quiver_287438_290730_ID=g144911	633.333	2.05386	4.00179e-06	0	scaffold1910|size372727|quiver_287438_290730_ID=g144911	XP_013459680.1	Medtr3g048440.1	receptor-likeprotein[Medicagotruncatula]	F:GO:0003677; F:GO:0003899; F:GO:0032549; P:GO:0006351; C:GO:0016021; P:GO:0016310; F:GO:0016301	F:DNA binding; F:DNA-directed 5'-3' RNA polymerase activity; F:ribonucleoside binding; P:transcription, DNA-templated; C:integral component of membrane; P:phosphorylation; F:kinase activity
scaffold1919|size382620|quiver_361561_363582_ID=g122499	65.233	2.87419	0.00975597	0	scaffold1919|size382620|quiver_361561_363582_ID=g122499	XP_003605318.2	Medtr4g028510.1	F-boxproteininteractiondomainprotein[Medicagotruncatula]	C:GO:0016021	C:integral component of membrane
scaffold1920|size209040|quiver_177810_178612_ID=g119846	208.037	2.25942	0.000141788	5e-112	scaffold1920|size209040|quiver_177810_178612_ID=g119846	XP_003629506.1	Medtr8g078270.1	EFhandcalcium-bindingfamilyprotein[Medicagotruncatula]	F:GO:0016491; F:GO:0005509	F:oxidoreductase activity; F:calcium ion binding
scaffold193|size984447|quiver_428165_429188_ID=g115697	106.802	6.84557	8.83798e-07	4e-130	scaffold193|size984447|quiver_428165_429188_ID=g115697	XP_003591967.1	Medtr1g095730.1	hypotheticalproteinMTR_1g095730[Medicagotruncatula]
scaffold193|size984447|quiver_625820_633731_ID=g115722	491.698	2.11541	2.96149e-07	0	scaffold193|size984447|quiver_625820_633731_ID=g115722	XP_013469503.1	Medtr1g096200.1	alpha/betafoldhydrolase[Medicagotruncatula]	C:GO:0016021; F:GO:0016787	C:integral component of membrane; F:hydrolase activity
scaffold1932|size154222|quiver_60444_64441_ID=g87158	544.861	2.67905	1.42837e-06	0	scaffold1932|size154222|quiver_60444_64441_ID=g87158	XP_013452702.1	Medtr6g472300.1	diseaseresistanceprotein(TIR-NBS-LRRclass)[Medicagotruncatula]	F:GO:0005524; P:GO:0007165; F:GO:0043531; P:GO:0006952	F:ATP binding; P:signal transduction; F:ADP binding; P:defense response
scaffold1934|size154112|quiver_11596_13128_ID=g81918	154.061	2.36501	3.29829e-05	0	scaffold1934|size154112|quiver_11596_13128_ID=g81918	XP_003596378.1	Medtr2g076590.1	epidermis-specificsecretedEP1-likeglycoprotein[Medicagotruncatula]	C:GO:0016021	C:integral component of membrane
scaffold1936|size266032|quiver_16167_18931_ID=g76458	132.353	6.70176	5.59394e-21	0	scaffold1936|size266032|quiver_16167_18931_ID=g76458	XP_003624108.1	Medtr7g079350.1	LysMtypereceptorkinase[Medicagotruncatula]	F:GO:0005524; C:GO:0016021; P:GO:0007166; F:GO:0004674; P:GO:0006468; C:GO:0005886	F:ATP binding; C:integral component of membrane; P:cell surface receptor signaling pathway; F:protein serine/threonine kinase activity; P:protein phosphorylation; C:plasma membrane
scaffold1941|size153142|quiver_61230_62871_ID=g63301	92.308	3.13911	1.62872e-05	0	scaffold1941|size153142|quiver_61230_62871_ID=g63301	XP_003617347.1	Medtr5g090600.2	UDP-glucoseflavonoid3-O-glucosyltransferase[Medicagotruncatula]	F:GO:0016758; P:GO:0008152; C:GO:0016021	F:transferase activity, transferring hexosyl groups; P:metabolic process; C:integral component of membrane
scaffold195|size1356585|quiver_218868_225687_ID=g110113	129.686	3.16722	7.95462e-06	0	scaffold195|size1356585|quiver_218868_225687_ID=g110113	XP_013456710.1	Medtr4g080777.1	diseaseresistanceprotein(TIR-NBS-LRRclass),putative[Medicagotruncatula]	P:GO:0007165; F:GO:0043531	P:signal transduction; F:ADP binding
scaffold1958|size399804|quiver_342778_350792_ID=g19887	286.022	2.31606	5.24491e-05	0	scaffold1958|size399804|quiver_342778_350792_ID=g19887	XP_003620229.2	Medtr6g078890.1	diseaseresistanceprotein(TIR-NBS-LRRclass)[Medicagotruncatula]	F:GO:0032559; F:GO:0032550; F:GO:0043168; P:GO:0050896	F:adenyl ribonucleotide binding; F:purine ribonucleoside binding; F:anion binding; P:response to stimulus
scaffold1965|size150220|quiver_116156_119104_ID=g2308	2159.6	2.24271	2.13108e-09	0	scaffold1965|size150220|quiver_116156_119104_ID=g2308	XP_003607076.2	Medtr4g072020.1	argininedecarboxylase[Medicagotruncatula]	P:GO:0006527; F:GO:0008792; P:GO:0008295; P:GO:0009446	P:arginine catabolic process; F:arginine decarboxylase activity; P:spermidine biosynthetic process; P:putrescine biosynthetic process
scaffold1968|size447945|quiver_431113_432595_ID=g159790	3120.62	2.3322	3.52178e-05	1e-27	scaffold1968|size447945|quiver_431113_432595_ID=g159790	XP_013452399.1	Medtr6g056080.1	DEAD-boxATP-dependentRNAhelicase[Medicagotruncatula]	C:GO:0005634; F:GO:0005524; F:GO:0003723; F:GO:0004386	C:nucleus; F:ATP binding; F:RNA binding; F:helicase activity
scaffold197|size920509|quiver_139956_145482_ID=g104353	1062.47	2.35173	7.30771e-10	0	scaffold197|size920509|quiver_139956_145482_ID=g104353	XP_003600354.1	Medtr3g060280.1	cellulosesynthaseE1-likeprotein[Medicagotruncatula]	C:GO:0016021; F:GO:0016760; P:GO:0030244; P:GO:0071555	C:integral component of membrane; F:cellulose synthase (UDP-forming) activity; P:cellulose biosynthetic process; P:cell wall organization
scaffold1976|size269067|quiver_175653_184050_ID=g139785	1022.25	2.14067	1.46245e-06	0	scaffold1976|size269067|quiver_175653_184050_ID=g139785	XP_013463958.1	Medtr2g055690.1	LRRreceptor-likekinase[Medicagotruncatula]	C:GO:0016021; P:GO:0016310; F:GO:0016301	C:integral component of membrane; P:phosphorylation; F:kinase activity
scaffold198|size864892|quiver_13585_18141_ID=g101876	106.58	2.09827	0.000326484	0	scaffold198|size864892|quiver_13585_18141_ID=g101876	XP_013466270.1	Medtr1g027030.2	stress-inducedreceptor-likekinase[Medicagotruncatula]	F:GO:0005524; F:GO:0004674; P:GO:0006468; F:GO:0030247	F:ATP binding; F:protein serine/threonine kinase activity; P:protein phosphorylation; F:polysaccharide binding
scaffold198|size864892|quiver_20296_21652_ID=g101877	70.0829	2.64366	0.000126175	0	scaffold198|size864892|quiver_20296_21652_ID=g101877	XP_013466271.1	Medtr1g027040.1	receptor-likekinase[Medicagotruncatula]	F:GO:0005524; C:GO:0016021; F:GO:0004672; P:GO:0006468	F:ATP binding; C:integral component of membrane; F:protein kinase activity; P:protein phosphorylation
scaffold198|size864892|quiver_30306_33621_ID=g101878	68.7233	2.30077	3.66589e-05	0	scaffold198|size864892|quiver_30306_33621_ID=g101878	XP_013466270.1	Medtr1g027030.2	stress-inducedreceptor-likekinase[Medicagotruncatula]	F:GO:0005524; C:GO:0016021; F:GO:0004674; P:GO:0006468; F:GO:0030247	F:ATP binding; C:integral component of membrane; F:protein serine/threonine kinase activity; P:protein phosphorylation; F:polysaccharide binding
scaffold198|size864892|quiver_39006_40305_ID=g101880	122.169	3.92284	9.65306e-14	3e-135	scaffold198|size864892|quiver_39006_40305_ID=g101880	XP_013466271.1	Medtr1g027040.1	receptor-likekinase[Medicagotruncatula]	F:GO:0005524; C:GO:0016021; F:GO:0004672; P:GO:0006468	F:ATP binding; C:integral component of membrane; F:protein kinase activity; P:protein phosphorylation
scaffold198|size864892|quiver_821833_824522_ID=g101987	80.3088	8.42187	2.65526e-14	1e-162	scaffold198|size864892|quiver_821833_824522_ID=g101987	XP_003613569.2	Medtr6g072760.1	diseaseresistanceprotein[Medicagotruncatula]	F:GO:0000166	F:nucleotide binding
scaffold1984|size438347|quiver_416176_420290_ID=g119900	67.976	2.41954	0.0069317	5e-138	scaffold1984|size438347|quiver_416176_420290_ID=g119900	XP_003629135.1	Medtr8g073560.1	Serine/Threonine-kinaseCx32,relatedprotein[Medicagotruncatula]	F:GO:0005524; F:GO:0004674; P:GO:0006468	F:ATP binding; F:protein serine/threonine kinase activity; P:protein phosphorylation
scaffold1984|size438347|quiver_91406_92407_ID=g119859	127.141	2.70457	8.58334e-08	1e-101	scaffold1984|size438347|quiver_91406_92407_ID=g119859	XP_013455080.1	Medtr4g025830.1	SAUR-likeauxin-responsivefamilyprotein[Medicagotruncatula]	P:GO:0009733	P:response to auxin
scaffold199|size1146886|quiver_1139950_1144817_ID=g99207	404.14	3.07301	2.15174e-14	0	scaffold199|size1146886|quiver_1139950_1144817_ID=g99207	XP_003589297.2	Medtr1g021610.1	cysteine-richreceptor-kinase-likeprotein[Medicagotruncatula]	F:GO:0005524; C:GO:0009506; C:GO:0016021; F:GO:0004674; P:GO:0006468; P:GO:0042742; C:GO:0005886	F:ATP binding; C:plasmodesma; C:integral component of membrane; F:protein serine/threonine kinase activity; P:protein phosphorylation; P:defense response to bacterium; C:plasma membrane
scaffold199|size1146886|quiver_674348_678477_ID=g99146	72.8859	2.00751	0.00157791	0	scaffold199|size1146886|quiver_674348_678477_ID=g99146	XP_013447208.1	Medtr8g099535.1	UDP-D-glucose/UDP-D-galactose4-epimerase[Medicagotruncatula]	F:GO:0003978; P:GO:0006012	F:UDP-glucose 4-epimerase activity; P:galactose metabolic process
scaffold1995|size146426|quiver_109586_110170_ID=g89810	1923.37	2.77926	7.70529e-11	6e-57	scaffold1995|size146426|quiver_109586_110170_ID=g89810	XP_003625066.1	Medtr7g090570.1	hypotheticalproteinMTR_7g090570[Medicagotruncatula]
scaffold1998|size161550|quiver_130438_136521_ID=g81949	50.9847	5.01851	2.00636e-09	0	scaffold1998|size161550|quiver_130438_136521_ID=g81949	XP_003605359.2	Medtr4g029490.1	importinnermembranetranslocasesubunitTIM44-2[Medicagotruncatula]	P:GO:0030150; F:GO:0051087; C:GO:0005743	P:protein import into mitochondrial matrix; F:chaperone binding; C:mitochondrial inner membrane
scaffold2|size3323527|quiver_1460906_1464951_ID=g112310	245.776	2.16681	8.36012e-07	3e-136	scaffold2|size3323527|quiver_1460906_1464951_ID=g112310	XP_003630243.2	Medtr8g093390.1	MKS1-likeprotein[Medicagotruncatula]	P:GO:0016310; F:GO:0016301	P:phosphorylation; F:kinase activity
scaffold2|size3323527|quiver_1689989_1695142_ID=g112340	93.9985	4.76071	5.39511e-16	1e-58	scaffold2|size3323527|quiver_1689989_1695142_ID=g112340	XP_013446448.1	Medtr8g079000.1	hypotheticalproteinMTR_8g079000[Medicagotruncatula]
scaffold20|size1793215|quiver_1494402_1499078_ID=g63968	217.281	2.75792	1.95063e-06	3e-41	scaffold20|size1793215|quiver_1494402_1499078_ID=g63968	XP_013452697.1	Medtr6g472230.1	diseaseresistanceprotein(TIR-NBS-LRRclass),putative[Medicagotruncatula]	F:GO:0003676; F:GO:0008270; P:GO:0015074	F:nucleic acid binding; F:zinc ion binding; P:DNA integration
scaffold20|size1793215|quiver_966120_973605_ID=g63900	436.265	3.50702	9.01995e-12	0	scaffold20|size1793215|quiver_966120_973605_ID=g63900	XP_013454700.1	Medtr4g011450.1	U5smallnuclearribonucleoprotein200kDahelicase[Medicagotruncatula]	F:GO:0003676; F:GO:0005524; C:GO:0030529; C:GO:0019013; F:GO:0004386	F:nucleic acid binding; F:ATP binding; C:intracellular ribonucleoprotein complex; C:viral nucleocapsid; F:helicase activity
scaffold200|size721570|quiver_573687_576779_ID=g96715	539.852	2.39501	5.21777e-05	0	scaffold200|size721570|quiver_573687_576779_ID=g96715	XP_003622634.2	Medtr0184s0040.1	UDP-glucosyltransferasefamilyprotein[Medicagotruncatula]	P:GO:0052696; F:GO:0080043; C:GO:0043231; F:GO:0080044; P:GO:0009813	P:flavonoid glucuronidation; F:quercetin 3-O-glucosyltransferase activity; C:intracellular membrane-bounded organelle; F:quercetin 7-O-glucosyltransferase activity; P:flavonoid biosynthetic process
scaffold200|size721570|quiver_696935_699379_ID=g96740	816.073	2.65289	1.43427e-07	0	scaffold200|size721570|quiver_696935_699379_ID=g96740	XP_003622634.2	Medtr0078s0060.1	UDP-glucosyltransferasefamilyprotein[Medicagotruncatula]	P:GO:0052696; F:GO:0080043; C:GO:0043231; F:GO:0080044; P:GO:0009813	P:flavonoid glucuronidation; F:quercetin 3-O-glucosyltransferase activity; C:intracellular membrane-bounded organelle; F:quercetin 7-O-glucosyltransferase activity; P:flavonoid biosynthetic process
scaffold2000|size156389|quiver_153506_154556_ID=g76513	172.128	2.87314	1.59245e-07	5e-117	scaffold2000|size156389|quiver_153506_154556_ID=g76513	XP_003589562.1	Medtr1g026110.1	syringolide-inducedprotein14-1-1[Medicagotruncatula]
scaffold201|size694417|quiver_146867_149831_ID=g93475	888.59	2.07939	2.33776e-07	5e-179	scaffold201|size694417|quiver_146867_149831_ID=g93475	XP_003590329.1	Medtr1g056560.1	syntaxinofplants122protein[Medicagotruncatula]	P:GO:0006906; P:GO:0048278; C:GO:0016021; F:GO:0005484; C:GO:0012505; C:GO:0031201; F:GO:0000149; P:GO:0006886; P:GO:0006887; C:GO:0005886	P:vesicle fusion; P:vesicle docking; C:integral component of membrane; F:SNAP receptor activity; C:endomembrane system; C:SNARE complex; F:SNARE binding; P:intracellular protein transport; P:exocytosis; C:plasma membrane
scaffold2010|size144610|quiver_105516_107596_ID=g50307	57.6837	6.88119	8.05062e-13	6e-41	scaffold2010|size144610|quiver_105516_107596_ID=g50307	XP_003602418.2	Medtr3g093120.1	SPFHdomain/band7familyprotein[Medicagotruncatula]	F:GO:0003676; P:GO:0015074	F:nucleic acid binding; P:DNA integration
scaffold2019|size190935|quiver_113011_119371_ID=g27157	91.1571	2.6383	2.71915e-07	0	scaffold2019|size190935|quiver_113011_119371_ID=g27157	XP_003593704.2	Medtr2g015270.1	glutamatereceptor3.4[Medicagotruncatula]	P:GO:0006811; C:GO:0016021; P:GO:0035235; F:GO:0004970	P:ion transport; C:integral component of membrane; P:ionotropic glutamate receptor signaling pathway; F:ionotropic glutamate receptor activity
scaffold202|size693748|quiver_40510_41401_ID=g90777	64.4402	7.81658	5.08434e-11	5e-83	scaffold202|size693748|quiver_40510_41401_ID=g90777	XP_003624675.1	Medtr7g086280.1	plastocyanin-likedomainprotein[Medicagotruncatula]	F:GO:0009055	F:electron carrier activity
scaffold2022|size211091|quiver_19217_20151_ID=g19898	51.0143	5.50682	3.55084e-11	2e-107	scaffold2022|size211091|quiver_19217_20151_ID=g19898	XP_013458290.1	Medtr4g120950.1	pathogenesis-relatedproteinbetVIfamilyprotein[Medicagotruncatula]	C:GO:0005634; F:GO:0004864; P:GO:0009607; P:GO:0009738; P:GO:0080163; C:GO:0005737; F:GO:0010427; F:GO:0004872; P:GO:0006952; P:GO:0009736; P:GO:0009877	C:nucleus; F:protein phosphatase inhibitor activity; P:response to biotic stimulus; P:abscisic acid-activated signaling pathway; P:regulation of protein serine/threonine phosphatase activity; C:cytoplasm; F:abscisic acid binding; F:receptor activity; P:defense response; P:cytokinin-activated signaling pathway; P:nodulation
scaffold2027|size143423|quiver_112886_120317_ID=g7118	120.697	5.68154	5.41984e-24	2e-134	scaffold2027|size143423|quiver_112886_120317_ID=g7118	XP_003613366.1	Medtr5g035750.1	DUF1262familyprotein[Medicagotruncatula]	P:GO:0006807; F:GO:0005488; P:GO:0044238; P:GO:0044237; P:GO:0071704	P:nitrogen compound metabolic process; F:binding; P:primary metabolic process; P:cellular metabolic process; P:organic substance metabolic process
scaffold2027|size143423|quiver_99916_101646_ID=g7116	144.509	6.6243	1.70449e-20	0	scaffold2027|size143423|quiver_99916_101646_ID=g7116	XP_003613366.1	Medtr5g035690.1	DUF1262familyprotein[Medicagotruncatula]
scaffold2032|size142911|quiver_79022_80851_ID=g159803	1293.49	3.65106	8.08169e-14	0	scaffold2032|size142911|quiver_79022_80851_ID=g159803	XP_003601593.1	Medtr3g083370.1	1-aminocyclopropane-1-carboxylateoxidase[Medicagotruncatula]	F:GO:0009815; F:GO:0045486; F:GO:0046872; P:GO:0055114	F:1-aminocyclopropane-1-carboxylate oxidase activity; F:naringenin 3-dioxygenase activity; F:metal ion binding; P:oxidation-reduction process
scaffold2036|size157892|quiver_147304_150411_ID=g149968	394.768	6.77929	6.09892e-27	3e-134	scaffold2036|size157892|quiver_147304_150411_ID=g149968	XP_003614321.1	Medtr5g048160.1	F-boxproteininteractiondomainprotein[Medicagotruncatula]	P:GO:0044267	P:cellular protein metabolic process
scaffold2039|size211502|quiver_124611_127471_ID=g142437	884.992	2.0888	2.13022e-06	0	scaffold2039|size211502|quiver_124611_127471_ID=g142437	XP_003606705.1	Medtr4g064570.1	zincfinger(C3HC4-typeRINGfinger)familyprotein[Medicagotruncatula]	F:GO:0008270; F:GO:0061630; P:GO:0043161; P:GO:0000209; P:GO:0042787	F:zinc ion binding; F:ubiquitin protein ligase activity; P:proteasome-mediated ubiquitin-dependent protein catabolic process; P:protein polyubiquitination; P:protein ubiquitination involved in ubiquitin-dependent protein catabolic process
scaffold204|size688919|quiver_223130_224059_ID=g85347	353.738	2.22428	0.00181594	3e-67	scaffold204|size688919|quiver_223130_224059_ID=g85347	XP_003601011.1	Medtr3g072030.1	wound-induced-likeprotein[Medicagotruncatula]
scaffold204|size688919|quiver_62306_68628_ID=g85319	52.0425	4.16774	1.31948e-06	1e-64	scaffold204|size688919|quiver_62306_68628_ID=g85319	XP_003602024.2	Medtr3g087960.1	hypotheticalproteinMTR_3g087960[Medicagotruncatula]	F:GO:0003676; P:GO:0090304; P:GO:0060255; P:GO:0044260; P:GO:0044763; P:GO:0080090; P:GO:0031323	F:nucleic acid binding; P:nucleic acid metabolic process; P:regulation of macromolecule metabolic process; P:cellular macromolecule metabolic process; P:single-organism cellular process; P:regulation of primary metabolic process; P:regulation of cellular metabolic process
scaffold2040|size440868|quiver_43366_59520_ID=g139806	101.111	3.74404	3.12882e-10	0	scaffold2040|size440868|quiver_43366_59520_ID=g139806	XP_003596523.1	Medtr2g081470.1	S-locuslectinkinasefamilyprotein[Medicagotruncatula]	F:GO:0005524; P:GO:0048544; C:GO:0016021; F:GO:0004674; F:GO:0030246; P:GO:0006468	F:ATP binding; P:recognition of pollen; C:integral component of membrane; F:protein serine/threonine kinase activity; F:carbohydrate binding; P:protein phosphorylation
scaffold2040|size440868|quiver_71426_77091_ID=g139809	57.3883	3.5194	1.4731e-06	0	scaffold2040|size440868|quiver_71426_77091_ID=g139809	XP_003596523.1	Medtr2g081470.1	S-locuslectinkinasefamilyprotein[Medicagotruncatula]	F:GO:0005524; P:GO:0048544; C:GO:0016021; F:GO:0004674; F:GO:0030246; P:GO:0006468	F:ATP binding; P:recognition of pollen; C:integral component of membrane; F:protein serine/threonine kinase activity; F:carbohydrate binding; P:protein phosphorylation
scaffold2048|size141760|quiver_36966_38603_ID=g119908	71.8997	3.29049	3.71613e-08	0.12	scaffold2048|size141760|quiver_36966_38603_ID=g119908	XP_003589015.2	Medtr1g016390.1	proteinreversion-TO-ethyleneSENSITIVITYprotein[Medicagotruncatula]
scaffold2048|size141760|quiver_55456_57171_ID=g119911	509.288	4.12514	3.22007e-13	5.7	scaffold2048|size141760|quiver_55456_57171_ID=g119911	XP_013469217.1	Medtr1g033390.1	LRRreceptor-likekinasefamilyprotein[Medicagotruncatula]
scaffold2054|size197378|quiver_48406_51055_ID=g103370	3289.45	2.1357	2.79096e-05	0	scaffold2054|size197378|quiver_48406_51055_ID=g103370	XP_003626614.1	Medtr7g118300.1	caffeicacidO-methyltransferase[Medicagotruncatula]	F:GO:0030755; F:GO:0008171; F:GO:0046983; P:GO:0032259	F:quercetin 3-O-methyltransferase activity; F:O-methyltransferase activity; F:protein dimerization activity; P:methylation
scaffold2057|size266460|quiver_139756_141646_ID=g95630	94.1996	4.37266	2.36468e-08	0	scaffold2057|size266460|quiver_139756_141646_ID=g95630	XP_013469836.1	Medtr1g103680.1	cytochromeP450familyprotein[Medicagotruncatula]	F:GO:0005506; C:GO:0016020; P:GO:0044550; F:GO:0016709; P:GO:0055114; F:GO:0020037	F:iron ion binding; C:membrane; P:secondary metabolite biosynthetic process; F:oxidoreductase activity, acting on paired donors, with incorporation or reduction of molecular oxygen, NAD(P)H as one donor, and incorporation of one atom of oxygen; P:oxidation-reduction process; F:heme binding
scaffold206|size1249270|quiver_887841_888851_ID=g80318	1770.4	4.45886	0.00183864	1e-118	scaffold206|size1249270|quiver_887841_888851_ID=g80318	XP_003613226.1	Medtr5g034230.1	DUF1645familyprotein[Medicagotruncatula]
scaffold2061|size168223|quiver_69836_72741_ID=g84496	86.6659	2.17967	6.37808e-05	2e-54	scaffold2061|size168223|quiver_69836_72741_ID=g84496	XP_013457480.1	Medtr4g095055.1	geranylgeranylpyrophosphatesynthase[Medicagotruncatula]	F:GO:0036422; F:GO:0004161; C:GO:0016021; P:GO:0008299	F:heptaprenyl diphosphate synthase activity; F:dimethylallyltranstransferase activity; C:integral component of membrane; P:isoprenoid biosynthetic process
scaffold207|size1276015|quiver_5296_14391_ID=g77332	222.716	2.23974	2.06745e-06	0	scaffold207|size1276015|quiver_5296_14391_ID=g77332	XP_013458177.1	Medtr4g117370.1	ribonucleoside-diphosphatereductasesmallchain[Medicagotruncatula]	F:GO:0004748; P:GO:0007275; P:GO:0009186; P:GO:0009263; C:GO:0016021; P:GO:0055114; P:GO:0051726; C:GO:0005971	F:ribonucleoside-diphosphate reductase activity, thioredoxin disulfide as acceptor; P:multicellular organism development; P:deoxyribonucleoside diphosphate metabolic process; P:deoxyribonucleotide biosynthetic process; C:integral component of membrane; P:oxidation-reduction process; P:regulation of cell cycle; C:ribonucleoside-diphosphate reductase complex
scaffold2072|size189573|quiver_148644_149771_ID=g55249	984.615	2.80597	2.42411e-13	0	scaffold2072|size189573|quiver_148644_149771_ID=g55249	XP_013452513.1	Medtr6g464320.1	gibberellinreceptorGID1,putative[Medicagotruncatula]	P:GO:0008152; F:GO:0016787	P:metabolic process; F:hydrolase activity
scaffold2072|size189573|quiver_17205_19151_ID=g55231	1634.61	2.63179	7.91467e-11	0	scaffold2072|size189573|quiver_17205_19151_ID=g55231	XP_013468810.1	Medtr1g077030.1	4,5-DOPAdioxygenaseextradiol-likeprotein[Medicagotruncatula]	F:GO:0051213; P:GO:0006725; F:GO:0016701; F:GO:0008270; F:GO:0008198; P:GO:0055114	F:dioxygenase activity; P:cellular aromatic compound metabolic process; F:oxidoreductase activity, acting on single donors with incorporation of molecular oxygen; F:zinc ion binding; F:ferrous iron binding; P:oxidation-reduction process
scaffold209|size682511|quiver_73585_75751_ID=g72256	69.5808	3.35175	2.09979e-05	0	scaffold209|size682511|quiver_73585_75751_ID=g72256	XP_003594670.1	Medtr2g033170.1	mybtranscriptionfactor[Medicagotruncatula]	F:GO:0003677	F:DNA binding
scaffold2090|size137322|quiver_88205_98921_ID=g9417	1193.13	2.17717	5.65335e-05	0	scaffold2090|size137322|quiver_88205_98921_ID=g9417	XP_003590674.1	Medtr1g072500.1	phenazinebiosynthesisPhzC/PhzFfamilyprotein[Medicagotruncatula]	F:GO:0003676; F:GO:0003824; P:GO:0009058	F:nucleic acid binding; F:catalytic activity; P:biosynthetic process
scaffold2091|size137248|quiver_25104_25901_ID=g7129	95.1078	4.54026	0.00245732	3e-70	scaffold2091|size137248|quiver_25104_25901_ID=g7129	XP_003618780.1	Medtr6g021870.1	hypotheticalproteinMTR_6g021870[Medicagotruncatula]
scaffold2091|size137248|quiver_37734_38321_ID=g7132	52.5254	7.93903	2.32826e-12	3e-71	scaffold2091|size137248|quiver_37734_38321_ID=g7132	XP_003618780.1	Medtr6g021870.1	hypotheticalproteinMTR_6g021870[Medicagotruncatula]
scaffold21|size1494754|quiver_141286_143938_ID=g61054	175.334	4.85874	3.08275e-20	0	scaffold21|size1494754|quiver_141286_143938_ID=g61054	XP_003610463.1	Medtr4g132430.1	WRKY1btranscriptionfactor[Medicagotruncatula]	F:GO:0003700; P:GO:0006355; F:GO:0043565	F:transcription factor activity, sequence-specific DNA binding; P:regulation of transcription, DNA-templated; F:sequence-specific DNA binding
scaffold21|size1494754|quiver_189660_191187_ID=g61062	1837.78	9.22159	1.1784e-63	3e-180	scaffold21|size1494754|quiver_189660_191187_ID=g61062	XP_003610458.1	Medtr4g132380.1	F-boxplant-likeprotein,putative[Medicagotruncatula]	C:GO:0016021	C:integral component of membrane
scaffold21|size1494754|quiver_665711_670199_ID=g61129	156.094	5.53789	2.08366e-27	0	scaffold21|size1494754|quiver_665711_670199_ID=g61129	XP_003610399.2	Medtr4g131800.1	glucose6-phosphate/phosphatetranslocator1[Medicagotruncatula]	P:GO:0005975; C:GO:0016021; F:GO:0008422; F:GO:0004693; P:GO:0051726; P:GO:0034219; F:GO:0005215; F:GO:0102483	P:carbohydrate metabolic process; C:integral component of membrane; F:beta-glucosidase activity; F:cyclin-dependent protein serine/threonine kinase activity; P:regulation of cell cycle; P:carbohydrate transmembrane transport; F:transporter activity; F:scopolin beta-glucosidase activity
scaffold2103|size136451|quiver_81400_86921_ID=g142463	148.681	2.32841	2.43019e-05	1e-69	scaffold2103|size136451|quiver_81400_86921_ID=g142463	XP_003607801.1	Medtr4g083070.1	carbohydrate-bindingX8domainprotein[Medicagotruncatula]	C:GO:0016021; F:GO:0004553; F:GO:0004673; C:GO:0046658; F:GO:0030247; P:GO:0018106	C:integral component of membrane; F:hydrolase activity, hydrolyzing O-glycosyl compounds; F:protein histidine kinase activity; C:anchored component of plasma membrane; F:polysaccharide binding; P:peptidyl-histidine phosphorylation
scaffold2105|size136376|quiver_102126_103628_ID=g137335	57.1472	6.87001	1.06555e-13	3e-138	scaffold2105|size136376|quiver_102126_103628_ID=g137335	XP_013464749.1	Medtr2g079950.1	toll-interleukin-resistance(TIR)domainprotein[Medicagotruncatula]	P:GO:0007165	P:signal transduction
scaffold211|size866022|quiver_571311_584108_ID=g66968	386.879	2.65355	5.53805e-08	0	scaffold211|size866022|quiver_571311_584108_ID=g66968	XP_013460282.1	Medtr3g464550.1	PHDzincfingerprotein[Medicagotruncatula]	F:GO:0008270; F:GO:0008080	F:zinc ion binding; F:N-acetyltransferase activity
scaffold212|size955095|quiver_194863_197022_ID=g64269	52.568	6.76697	2.66455e-13	1e-172	scaffold212|size955095|quiver_194863_197022_ID=g64269	XP_003602420.1	Medtr3g093140.1	SPFHdomain/band7familyprotein[Medicagotruncatula]	C:GO:0016020	C:membrane
scaffold212|size955095|quiver_218463_223825_ID=g64274	736.656	2.09656	2.81104e-08	0	scaffold212|size955095|quiver_218463_223825_ID=g64274	XP_003602426.1	Medtr3g093220.1	SPFHdomain/band7familyprotein[Medicagotruncatula]	C:GO:0016020	C:membrane
scaffold212|size955095|quiver_443517_449555_ID=g64296	171.118	2.91799	2.73115e-09	6e-160	scaffold212|size955095|quiver_443517_449555_ID=g64296	XP_013461478.1	Medtr3g093660.1	RINGzincfingerprotein,putative[Medicagotruncatula]	C:GO:0016021	C:integral component of membrane
scaffold212|size955095|quiver_540961_544326_ID=g64312	1038.33	2.02044	0.0144034	0	scaffold212|size955095|quiver_540961_544326_ID=g64312	XP_013461494.1	Medtr3g093830.1	WRKYfamilytranscriptionfactor[Medicagotruncatula]	F:GO:0003700; P:GO:0006355; F:GO:0043565	F:transcription factor activity, sequence-specific DNA binding; P:regulation of transcription, DNA-templated; F:sequence-specific DNA binding
scaffold212|size955095|quiver_665411_667209_ID=g64327	2268.17	2.26538	1.80348e-09	2e-108	scaffold212|size955095|quiver_665411_667209_ID=g64327	XP_013461510.1	Medtr3g093980.1	chalcone-flavanoneisomerasefamilyprotein[Medicagotruncatula]	F:GO:0045430; P:GO:0009813	F:chalcone isomerase activity; P:flavonoid biosynthetic process
scaffold212|size955095|quiver_685201_687876_ID=g64332	224.817	2.27021	8.74367e-07	4e-73	scaffold212|size955095|quiver_685201_687876_ID=g64332	XP_013459705.1	Medtr3g451840.1	Pol-likepolyprotein/retrotransposon,putative[Medicagotruncatula]
scaffold2122|size139561|quiver_16431_20941_ID=g92655	167.892	2.47129	1.66578e-05	5e-36	scaffold2122|size139561|quiver_16431_20941_ID=g92655	XP_013452697.1	Medtr6g472230.1	diseaseresistanceprotein(TIR-NBS-LRRclass),putative[Medicagotruncatula]	F:GO:0046872	F:metal ion binding
scaffold2129|size154924|quiver_32756_34464_ID=g73789	52.5129	6.68591	2.95812e-11	0	scaffold2129|size154924|quiver_32756_34464_ID=g73789	XP_003598643.2	Medtr3g018740.1	serpin-likeprotein[Medicagotruncatula]	C:GO:0005615; F:GO:0004867; P:GO:0010951; F:GO:0016740	C:extracellular space; F:serine-type endopeptidase inhibitor activity; P:negative regulation of endopeptidase activity; F:transferase activity
scaffold213|size678123|quiver_415631_423567_ID=g61600	253.124	4.97064	2.01151e-21	0	scaffold213|size678123|quiver_415631_423567_ID=g61600	XP_003613148.2	Medtr5g033320.1	multidrugresistanceproteinABCtransporterfamilyprotein[Medicagotruncatula]	F:GO:0005524; F:GO:0042626; P:GO:0055085; C:GO:0016021	F:ATP binding; F:ATPase activity, coupled to transmembrane movement of substances; P:transmembrane transport; C:integral component of membrane
scaffold213|size678123|quiver_428175_435517_ID=g61601	108.46	3.52713	2.52138e-11	0	scaffold213|size678123|quiver_428175_435517_ID=g61601	XP_003613122.1	Medtr5g033030.1	multidrugresistanceproteinABCtransporterfamilyprotein[Medicagotruncatula]	F:GO:0005524; F:GO:0042626; P:GO:0055085; C:GO:0016021	F:ATP binding; F:ATPase activity, coupled to transmembrane movement of substances; P:transmembrane transport; C:integral component of membrane
scaffold2133|size133414|quiver_94808_96431_ID=g63383	148.209	3.09394	1.14752e-07	0	scaffold2133|size133414|quiver_94808_96431_ID=g63383	XP_003621488.2	Medtr7g014570.1	isoflavone-7-O-methyltransferase[Medicagotruncatula]	P:GO:0009717; F:GO:0030746; F:GO:0046983; F:GO:0033800; P:GO:0032259	P:isoflavonoid biosynthetic process; F:isoflavone 4'-O-methyltransferase activity; F:protein dimerization activity; F:isoflavone 7-O-methyltransferase activity; P:methylation
scaffold2138|size132595|quiver_32646_33877_ID=g50369	68.6986	3.0547	0.000150313	0	scaffold2138|size132595|quiver_32646_33877_ID=g50369	XP_003625289.1	Medtr7g093530.1	xyloglucanendotransglucosylase/hydrolasefamilyprotein[Medicagotruncatula]	C:GO:0005618; C:GO:0048046; P:GO:0071555; F:GO:0004553; F:GO:0016762; P:GO:0010411; P:GO:0042546	C:cell wall; C:apoplast; P:cell wall organization; F:hydrolase activity, hydrolyzing O-glycosyl compounds; F:xyloglucan:xyloglucosyl transferase activity; P:xyloglucan metabolic process; P:cell wall biogenesis
scaffold214|size862267|quiver_547064_548877_ID=g58920	121.321	7.34315	3.2891e-21	0	scaffold214|size862267|quiver_547064_548877_ID=g58920	XP_013457292.1	Medtr4g094495.1	reticulineoxidase-likeprotein[Medicagotruncatula]	F:GO:0016614; F:GO:0050660; P:GO:0055114	F:oxidoreductase activity, acting on CH-OH group of donors; F:flavin adenine dinucleotide binding; P:oxidation-reduction process
scaffold2148|size347898|quiver_238468_243578_ID=g24629	1991.53	2.0208	1.02206e-07	0	scaffold2148|size347898|quiver_238468_243578_ID=g24629	XP_013448863.1	Medtr7g061830.1	OSBP(oxysterol-bindingprotein)-relatedprotein4C[Medicagotruncatula]
scaffold215|size946198|quiver_372572_382418_ID=g56227	814.484	3.86734	0.0312294	7e-69	scaffold215|size946198|quiver_372572_382418_ID=g56227	XP_013459705.1	Medtr3g451840.1	Pol-likepolyprotein/retrotransposon,putative[Medicagotruncatula]
scaffold215|size946198|quiver_620955_622105_ID=g56254	1533.27	4.11537	3.18181e-15	9e-154	scaffold215|size946198|quiver_620955_622105_ID=g56254	XP_003615275.1	Medtr5g066020.1	AThookmotifDNA-bindingfamilyprotein[Medicagotruncatula]	F:GO:0003677; C:GO:0016021	F:DNA binding; C:integral component of membrane
scaffold215|size946198|quiver_880879_884646_ID=g56279	343.284	3.59608	9.68419e-19	2e-155	scaffold215|size946198|quiver_880879_884646_ID=g56279	XP_003615240.1	Medtr5g065580.1	dihydrofolatereductase-likeprotein[Medicagotruncatula]	P:GO:0055114; F:GO:0004146	P:oxidation-reduction process; F:dihydrofolate reductase activity
scaffold216|size676806|quiver_333747_344572_ID=g53628	108.849	2.19529	9.37239e-05	0	scaffold216|size676806|quiver_333747_344572_ID=g53628	XP_003624920.2	Medtr7g089040.1	calmodulin-interacting-likeprotein[Medicagotruncatula]	F:GO:0005524; C:GO:0016021	F:ATP binding; C:integral component of membrane
scaffold217|size676763|quiver_596816_604235_ID=g51235	2546.18	5.12695	0.000807615	9e-70	scaffold217|size676763|quiver_596816_604235_ID=g51235	XP_013458930.1	Medtr3g012210.1	hypotheticalproteinMTR_3g012210[Medicagotruncatula]
scaffold2174|size129676|quiver_22586_26219_ID=g125051	67.5414	2.11663	0.00369926	0	scaffold2174|size129676|quiver_22586_26219_ID=g125051	XP_003628049.2	Medtr8g041880.1	cysteine-richreceptor-likekinase[Medicagotruncatula]	F:GO:0005524; C:GO:0009506; C:GO:0016021; F:GO:0004674; P:GO:0006468; P:GO:0006952; C:GO:0005886	F:ATP binding; C:plasmodesma; C:integral component of membrane; F:protein serine/threonine kinase activity; P:protein phosphorylation; P:defense response; C:plasma membrane
scaffold2183|size129046|quiver_125666_129701_ID=g101039	196.706	5.14903	5.16365e-19	2e-22	scaffold2183|size129046|quiver_125666_129701_ID=g101039	XP_013452697.1	Medtr6g472230.1	diseaseresistanceprotein(TIR-NBS-LRRclass),putative[Medicagotruncatula]	F:GO:0003676; F:GO:0008270	F:nucleic acid binding; F:zinc ion binding
scaffold2199|size372502|quiver_314139_316903_ID=g58039	54.4261	5.47553	2.17021e-10	0	scaffold2199|size372502|quiver_314139_316903_ID=g58039	XP_003596387.1	Medtr2g076690.1	P-loopnucleosidetriphosphatehydrolasesuperfamilyprotein[Medicagotruncatula]	F:GO:0005524; F:GO:0016787	F:ATP binding; F:hydrolase activity
scaffold22|size1923159|quiver_549134_553701_ID=g58450	142.104	2.66715	0.000771317	1e-124	scaffold22|size1923159|quiver_549134_553701_ID=g58450	XP_003621628.2	Medtr7g020950.1	RNArecognitionmotif1inplantMEI2-likeprotein[Medicagotruncatula]	F:GO:0000166; F:GO:0003676	F:nucleotide binding; F:nucleic acid binding
scaffold220|size672635|quiver_144866_154315_ID=g43746	1526.53	2.84901	9.26035e-10	4e-41	scaffold220|size672635|quiver_144866_154315_ID=g43746	XP_013452697.1	Medtr6g472230.1	diseaseresistanceprotein(TIR-NBS-LRRclass),putative[Medicagotruncatula]	F:GO:0003676; F:GO:0008270; P:GO:0015074; F:GO:0016740; F:GO:0016787	F:nucleic acid binding; F:zinc ion binding; P:DNA integration; F:transferase activity; F:hydrolase activity
scaffold220|size672635|quiver_627981_636746_ID=g43822	418.754	2.1037	4.91302e-08	0	scaffold220|size672635|quiver_627981_636746_ID=g43822	XP_003630390.1	Medtr8g095080.1	DUF668familyprotein[Medicagotruncatula]
scaffold221|size1348323|quiver_965304_969177_ID=g40774	140.519	3.38857	2.60021e-10	0	scaffold221|size1348323|quiver_965304_969177_ID=g40774	XP_013447272.1	Medtr8g100075.1	methyltransferasePMT16,putative[Medicagotruncatula]	C:GO:0005802; C:GO:0005768; C:GO:0016021; C:GO:0005774; F:GO:0008757; P:GO:0032259	C:trans-Golgi network; C:endosome; C:integral component of membrane; C:vacuolar membrane; F:S-adenosylmethionine-dependent methyltransferase activity; P:methylation
scaffold2216|size125545|quiver_40326_45113_ID=g14481	178.849	2.43366	3.33491e-07	0	scaffold2216|size125545|quiver_40326_45113_ID=g14481	XP_003627794.2	Medtr8g038370.1	ubiquitinligaseSINAT3[Medicagotruncatula]	C:GO:0005634; F:GO:0008270; F:GO:0061630; P:GO:0043161; C:GO:0005737; P:GO:0007275; P:GO:0006915; F:GO:0016874; P:GO:0042787	C:nucleus; F:zinc ion binding; F:ubiquitin protein ligase activity; P:proteasome-mediated ubiquitin-dependent protein catabolic process; C:cytoplasm; P:multicellular organism development; P:apoptotic process; F:ligase activity; P:protein ubiquitination involved in ubiquitin-dependent protein catabolic process
scaffold2218|size130349|quiver_115549_116571_ID=g9470	374.704	5.36054	3.01665e-28	1e-32	scaffold2218|size130349|quiver_115549_116571_ID=g9470	XP_003589096.1	Medtr1g018420.1	C2H2-typezincfingerprotein[Medicagotruncatula]	C:GO:0005634; F:GO:0003700; F:GO:0046872; F:GO:0044212; F:GO:0043565	C:nucleus; F:transcription factor activity, sequence-specific DNA binding; F:metal ion binding; F:transcription regulatory region DNA binding; F:sequence-specific DNA binding
scaffold222|size670704|quiver_282896_287090_ID=g38210	77.1824	8.17051	1.14901e-12	0	scaffold222|size670704|quiver_282896_287090_ID=g38210	XP_013464171.1	Medtr2g063823.1	gamete-likeprotein[Medicagotruncatula]	C:GO:0016021	C:integral component of membrane
scaffold222|size670704|quiver_416610_424808_ID=g38226	147.488	4.80736	1.34888e-11	0	scaffold222|size670704|quiver_416610_424808_ID=g38226	XP_013464171.1	Medtr2g063823.1	gamete-likeprotein[Medicagotruncatula]	C:GO:0016021	C:integral component of membrane
scaffold2220|size124750|quiver_73246_76118_ID=g4838	71.5245	3.12764	0.000185554	2e-163	scaffold2220|size124750|quiver_73246_76118_ID=g4838	XP_013447614.1	Medtr7g015150.1	NLIinteractingfactor-likephosphatase[Medicagotruncatula]
scaffold2224|size206859|quiver_97941_102701_ID=g159868	362.654	2.05822	3.32164e-05	0	scaffold2224|size206859|quiver_97941_102701_ID=g159868	XP_003609667.2	Medtr4g119830.1	proteinphosphatase2C-likeprotein[Medicagotruncatula]	F:GO:0004722; P:GO:0006470	F:protein serine/threonine phosphatase activity; P:protein dephosphorylation
scaffold2225|size189544|quiver_93000_94691_ID=g157153	75.8563	4.9792	1.03593e-15	6e-24	scaffold2225|size189544|quiver_93000_94691_ID=g157153	XP_013450289.1	Medtr7g107170.1	hypotheticalproteinMTR_7g107170[Medicagotruncatula]	F:GO:0005506; F:GO:0016705; P:GO:0055114; F:GO:0016787; F:GO:0020037	F:iron ion binding; F:oxidoreductase activity, acting on paired donors, with incorporation or reduction of molecular oxygen; P:oxidation-reduction process; F:hydrolase activity; F:heme binding
scaffold223|size819255|quiver_271678_279882_ID=g35794	70.9616	3.68479	1.09029e-10	0	scaffold223|size819255|quiver_271678_279882_ID=g35794	XP_003591660.1	Medtr1g090320.2	E3ubiquitin-proteinligaseLIN-likeprotein,putative[Medicagotruncatula]	F:GO:0004842; F:GO:0016874; P:GO:0009877; P:GO:0016567	F:ubiquitin-protein transferase activity; F:ligase activity; P:nodulation; P:protein ubiquitination
scaffold223|size819255|quiver_376770_380335_ID=g35813	79.7978	3.53927	3.93461e-10	0	scaffold223|size819255|quiver_376770_380335_ID=g35813	XP_003591681.1	Medtr1g090520.1	LRRreceptor-likekinasefamilyprotein[Medicagotruncatula]	F:GO:0005524; C:GO:0016021; F:GO:0004672; P:GO:0006468	F:ATP binding; C:integral component of membrane; F:protein kinase activity; P:protein phosphorylation
scaffold2231|size361557|quiver_361980_363094_ID=g142536	613.301	3.67035	0.0471447	2e-14	scaffold2231|size361557|quiver_361980_363094_ID=g142536	XP_003621560.2	Medtr7g017120.1	F-boxproteininteractiondomainprotein[Medicagotruncatula]	F:GO:0005488; F:GO:0016787	F:binding; F:hydrolase activity
scaffold224|size668476|quiver_267776_268627_ID=g33172	105.44	5.44398	4.97338e-14	1e-74	scaffold224|size668476|quiver_267776_268627_ID=g33172	XP_003592651.1	Medtr1g110570.1	VQmotifprotein[Medicagotruncatula]
scaffold224|size668476|quiver_402154_403514_ID=g33187	203.541	3.23607	1.54383e-15	4e-116	scaffold224|size668476|quiver_402154_403514_ID=g33187	XP_003592634.1	Medtr1g110370.1	DUF1639familyprotein[Medicagotruncatula]
scaffold224|size668476|quiver_509641_511392_ID=g33201	411.048	5.88338	2.16294e-22	0	scaffold224|size668476|quiver_509641_511392_ID=g33201	XP_013470162.1	Medtr1g110290.1	core-2/I-branchingenzyme[Medicagotruncatula]	F:GO:0008375; C:GO:0016021	F:acetylglucosaminyltransferase activity; C:integral component of membrane
scaffold225|size668301|quiver_456514_459623_ID=g30656	81.4478	5.10807	6.39249e-15	4e-29	scaffold225|size668301|quiver_456514_459623_ID=g30656	XP_013444825.1	Medtr8g030733.1	hypotheticalproteinMTR_8g030733[Medicagotruncatula]	F:GO:0003676; F:GO:0008270	F:nucleic acid binding; F:zinc ion binding
scaffold228|size665836|quiver_607683_608374_ID=g23135	60.6125	3.32612	0.000651638	8e-37	scaffold228|size665836|quiver_607683_608374_ID=g23135	XP_003596197.1	Medtr2g069420.1	cysteine-richTMmodulestresstoleranceprotein[Medicagotruncatula]
scaffold228|size665836|quiver_636318_637534_ID=g23139	135.014	2.08801	0.00271207	4e-35	scaffold228|size665836|quiver_636318_637534_ID=g23139	XP_003596195.1	Medtr2g069400.1	cysteine-richTMmodulestresstoleranceprotein[Medicagotruncatula]
scaffold2283|size134592|quiver_88073_90701_ID=g7202	99.0534	2.25482	0.00123701	0	scaffold2283|size134592|quiver_88073_90701_ID=g7202	XP_003604444.2	Medtr4g012430.1	BZIPprotein[Medicagotruncatula]
scaffold229|size1220275|quiver_787862_791861_ID=g20786	1363.4	2.44453	9.57092e-10	0	scaffold229|size1220275|quiver_787862_791861_ID=g20786	XP_013469571.1	Medtr1g097300.1	NACtranscriptionfactor-likeprotein[Medicagotruncatula]	C:GO:0005634; F:GO:0003677; P:GO:0006351; C:GO:0016021; P:GO:0006355	C:nucleus; F:DNA binding; P:transcription, DNA-templated; C:integral component of membrane; P:regulation of transcription, DNA-templated
scaffold23|size2167186|quiver_1248983_1252571_ID=g55819	72.5849	2.96289	0.00104517	0	scaffold23|size2167186|quiver_1248983_1252571_ID=g55819	XP_003589576.1	Medtr1g030220.1	GDSL-likelipase/acylhydrolase[Medicagotruncatula]	F:GO:0016788; F:GO:0052886; P:GO:0055114; P:GO:0052889; F:GO:0052887	F:hydrolase activity, acting on ester bonds; F:9,9'-dicis-carotene:quinone oxidoreductase activity; P:oxidation-reduction process; P:9,9'-di-cis-zeta-carotene desaturation to 7,9,7',9'-tetra-cis-lycopene; F:7,9,9'-tricis-neurosporene:quinone oxidoreductase activity
scaffold23|size2167186|quiver_1330208_1330958_ID=g55828	72.3678	2.29979	7.02192e-05	1e-57	scaffold23|size2167186|quiver_1330208_1330958_ID=g55828	XP_013466486.1	Medtr1g029990.1	zinc-ribbondomainprotein[Medicagotruncatula]
scaffold23|size2167186|quiver_1701080_1703242_ID=g55873	1561.74	3.07024	5.07589e-13	0	scaffold23|size2167186|quiver_1701080_1703242_ID=g55873	XP_013466448.1	Medtr1g029610.1	receptor-likekinaseplant-likeprotein,putative[Medicagotruncatula]	F:GO:0005524; P:GO:0018108; F:GO:0004714; C:GO:0016021; F:GO:0004674; C:GO:0005886	F:ATP binding; P:peptidyl-tyrosine phosphorylation; F:transmembrane receptor protein tyrosine kinase activity; C:integral component of membrane; F:protein serine/threonine kinase activity; C:plasma membrane
scaffold23|size2167186|quiver_1708639_1709532_ID=g55874	288.1	3.29191	5.99027e-12	1e-142	scaffold23|size2167186|quiver_1708639_1709532_ID=g55874	XP_013466447.1	Medtr1g029600.1	receptor-likekinaseplant,putative[Medicagotruncatula]	F:GO:0005524; C:GO:0016021; F:GO:0004674; P:GO:0006468; C:GO:0005886	F:ATP binding; C:integral component of membrane; F:protein serine/threonine kinase activity; P:protein phosphorylation; C:plasma membrane
scaffold231|size1706987|quiver_1424850_1427083_ID=g15615	929.192	2.32568	2.18608e-07	0	scaffold231|size1706987|quiver_1424850_1427083_ID=g15615	XP_003627152.2	Medtr8g018230.4	polyubiquitin3[Medicagotruncatula]	P:GO:0006464; C:GO:0022625; P:GO:0009751; C:GO:0005730; P:GO:0007568; C:GO:0005773	P:cellular protein modification process; C:cytosolic large ribosomal subunit; P:response to salicylic acid; C:nucleolus; P:aging; C:vacuole
scaffold2314|size145994|quiver_47686_51441_ID=g92705	95.474	4.75505	5.02007e-11	2e-28	scaffold2314|size145994|quiver_47686_51441_ID=g92705	XP_013444825.1	Medtr8g030733.1	hypotheticalproteinMTR_8g030733[Medicagotruncatula]	F:GO:0003676; F:GO:0008270	F:nucleic acid binding; F:zinc ion binding
scaffold2318|size155339|quiver_81196_87761_ID=g82037	90.5809	4.78918	8.0443e-10	2e-67	scaffold2318|size155339|quiver_81196_87761_ID=g82037	XP_003597078.2	Medtr0008s0470.1	mybtranscriptionfactor[Medicagotruncatula]	F:GO:0003677	F:DNA binding
scaffold232|size658501|quiver_267963_269263_ID=g12759	53.1839	3.99759	2.80753e-06	7e-49	scaffold232|size658501|quiver_267963_269263_ID=g12759	XP_003601487.2	Medtr3g082210.1	metalion-bindingprotein,putative[Medicagotruncatula]
scaffold2322|size146814|quiver_99725_100831_ID=g71398	125.829	4.49541	1.88294e-09	4e-125	scaffold2322|size146814|quiver_99725_100831_ID=g71398	XP_003627442.1	Medtr8g023060.1	tubbyC2protein[Medicagotruncatula]	P:GO:0006952	P:defense response
scaffold2324|size162600|quiver_24801_27111_ID=g66128	174.451	3.02266	5.49252e-07	4e-153	scaffold2324|size162600|quiver_24801_27111_ID=g66128	XP_013470406.1	Medtr1g115195.1	glutathioneS-transferase[Medicagotruncatula]	P:GO:0009407; C:GO:0005737; P:GO:0006749; F:GO:0004364	P:toxin catabolic process; C:cytoplasm; P:glutathione metabolic process; F:glutathione transferase activity
scaffold2326|size178909|quiver_99292_102951_ID=g60750	128.822	5.10571	1.05458e-19	0	scaffold2326|size178909|quiver_99292_102951_ID=g60750	XP_013459475.1	Medtr3g040800.1	tyrosinekinasefamilyprotein[Medicagotruncatula]	F:GO:0005524; F:GO:0004674; P:GO:0006468	F:ATP binding; F:protein serine/threonine kinase activity; P:protein phosphorylation
scaffold233|size692183|quiver_168494_172211_ID=g10241	830.157	3.16062	1.84349e-08	0	scaffold233|size692183|quiver_168494_172211_ID=g10241	XP_013464610.1	Medtr2g078260.1	verticilliumwiltdiseaseresistanceprotein[Medicagotruncatula]	C:GO:0016020	C:membrane
scaffold2331|size154010|quiver_64785_66001_ID=g47834	56.1265	3.43516	4.32503e-06	1e-76	scaffold2331|size154010|quiver_64785_66001_ID=g47834	XP_003597078.2	Medtr0008s0390.1	mybtranscriptionfactor[Medicagotruncatula]	F:GO:0003677	F:DNA binding
scaffold2333|size112350|quiver_38532_42241_ID=g42858	1569.41	2.28773	7.80212e-08	0	scaffold2333|size112350|quiver_38532_42241_ID=g42858	XP_013464278.1	Medtr2g067760.1	LEM3(ligand-effectmodulator3)familyprotein[Medicagotruncatula]	C:GO:0016021	C:integral component of membrane
scaffold234|size657334|quiver_111789_114581_ID=g7972	176.36	5.8482	1.22183e-22	0	scaffold234|size657334|quiver_111789_114581_ID=g7972	XP_003623385.2	Medtr7g070220.1	DREtranscriptionfactor[Medicagotruncatula]	C:GO:0005634; F:GO:0003677; F:GO:0003700; P:GO:0006351; P:GO:0006355	C:nucleus; F:DNA binding; F:transcription factor activity, sequence-specific DNA binding; P:transcription, DNA-templated; P:regulation of transcription, DNA-templated
scaffold2350|size260923|quiver_26795_34721_ID=g164845	67.3249	5.85706	3.49366e-14	6e-138	scaffold2350|size260923|quiver_26795_34721_ID=g164845	XP_003615206.1	Medtr5g065100.1	F-box/RNI/FBD-likedomainprotein[Medicagotruncatula]
scaffold2356|size268159|quiver_41582_42471_ID=g150044	59.267	6.24601	3.6269e-12	1e-97	scaffold2356|size268159|quiver_41582_42471_ID=g150044	XP_003619855.1	Medtr6g071400.1	lateembryogenesisabundantprotein[Medicagotruncatula]	C:GO:0009506; C:GO:0016021; P:GO:0006952; F:GO:0004871; C:GO:0046658	C:plasmodesma; C:integral component of membrane; P:defense response; F:signal transducer activity; C:anchored component of plasma membrane
scaffold2356|size268159|quiver_44929_46011_ID=g150045	487.48	7.66163	8.0389e-39	2e-133	scaffold2356|size268159|quiver_44929_46011_ID=g150045	XP_003619854.2	Medtr6g071410.1	lateembryogenesisabundantprotein[Medicagotruncatula]	C:GO:0009506; C:GO:0016021; P:GO:0006952; F:GO:0004871; C:GO:0046658	C:plasmodesma; C:integral component of membrane; P:defense response; F:signal transducer activity; C:anchored component of plasma membrane
scaffold2360|size154610|quiver_66586_71845_ID=g139945	73.8002	3.09717	2.63331e-08	0	scaffold2360|size154610|quiver_66586_71845_ID=g139945	XP_003612493.2	Medtr5g025630.1	proteindecapping-likeprotein,putative[Medicagotruncatula]
scaffold2374|size151912|quiver_52858_55251_ID=g103454	64.2949	2.06062	0.0119878	0	scaffold2374|size151912|quiver_52858_55251_ID=g103454	XP_013457073.1	Medtr4g089030.1	cytochromeP450family71protein[Medicagotruncatula]	F:GO:0005506; P:GO:0044550; C:GO:0016021; F:GO:0016709; P:GO:0055114; F:GO:0020037	F:iron ion binding; P:secondary metabolite biosynthetic process; C:integral component of membrane; F:oxidoreductase activity, acting on paired donors, with incorporation or reduction of molecular oxygen, NAD(P)H as one donor, and incorporation of one atom of oxygen; P:oxidation-reduction process; F:heme binding
scaffold2374|size151912|quiver_64923_67171_ID=g103456	489.898	2.63822	1.09351e-08	0	scaffold2374|size151912|quiver_64923_67171_ID=g103456	XP_013457071.1	Medtr4g089020.1	cytochromeP450family71protein[Medicagotruncatula]	F:GO:0005506; P:GO:0044550; C:GO:0016021; F:GO:0016709; P:GO:0055114; F:GO:0020037	F:iron ion binding; P:secondary metabolite biosynthetic process; C:integral component of membrane; F:oxidoreductase activity, acting on paired donors, with incorporation or reduction of molecular oxygen, NAD(P)H as one donor, and incorporation of one atom of oxygen; P:oxidation-reduction process; F:heme binding
scaffold2378|size108492|quiver_14325_16641_ID=g92720	455.434	3.40514	5.76946e-12	0	scaffold2378|size108492|quiver_14325_16641_ID=g92720	XP_013448933.1	Medtr7g062990.1	L-typelectin-domainreceptorkinaseIV.2-likeprotein[Medicagotruncatula]	F:GO:0005524; P:GO:0018108; F:GO:0004714; C:GO:0016021; F:GO:0004674; F:GO:0030246	F:ATP binding; P:peptidyl-tyrosine phosphorylation; F:transmembrane receptor protein tyrosine kinase activity; C:integral component of membrane; F:protein serine/threonine kinase activity; F:carbohydrate binding
scaffold238|size1320973|quiver_1255945_1264600_ID=g163106	200.696	2.70197	1.68347e-07	0	scaffold238|size1320973|quiver_1255945_1264600_ID=g163106	XP_003590387.1	Medtr1g061540.1	plant/T32M21-140protein[Medicagotruncatula]	P:GO:0009245; F:GO:0016740; C:GO:0005886	P:lipid A biosynthetic process; F:transferase activity; C:plasma membrane
scaffold238|size1320973|quiver_468922_472145_ID=g163006	237.663	3.85116	6.10251e-10	0	scaffold238|size1320973|quiver_468922_472145_ID=g163006	XP_003592617.2	Medtr1g110180.1	wallassociatedkinase-likeprotein[Medicagotruncatula]	F:GO:0005524; C:GO:0016021; P:GO:0007166; F:GO:0004674; P:GO:0006468; C:GO:0005886	F:ATP binding; C:integral component of membrane; P:cell surface receptor signaling pathway; F:protein serine/threonine kinase activity; P:protein phosphorylation; C:plasma membrane
scaffold238|size1320973|quiver_538832_540707_ID=g163017	316.787	5.6728	4.96772e-21	0	scaffold238|size1320973|quiver_538832_540707_ID=g163017	XP_013470162.1	Medtr1g110290.1	core-2/I-branchingenzyme[Medicagotruncatula]	F:GO:0008375; C:GO:0016021	F:acetylglucosaminyltransferase activity; C:integral component of membrane
scaffold238|size1320973|quiver_617879_622257_ID=g163022	66.4046	2.65809	0.000106932	5e-34	scaffold238|size1320973|quiver_617879_622257_ID=g163022	XP_013452697.1	Medtr6g472230.1	diseaseresistanceprotein(TIR-NBS-LRRclass),putative[Medicagotruncatula]	F:GO:0003676; F:GO:0008270; P:GO:0015074	F:nucleic acid binding; F:zinc ion binding; P:DNA integration
scaffold238|size1320973|quiver_641619_642973_ID=g163025	240.311	3.67909	9.05779e-18	3e-117	scaffold238|size1320973|quiver_641619_642973_ID=g163025	XP_003592634.1	Medtr1g110370.1	DUF1639familyprotein[Medicagotruncatula]
scaffold2386|size138132|quiver_119907_128821_ID=g71411	106.216	2.01521	6.89449e-05	0	scaffold2386|size138132|quiver_119907_128821_ID=g71411	XP_003608382.2	Medtr4g093510.1	TB2/DP1,HVA22familyprotein[Medicagotruncatula]	F:GO:0003676; F:GO:0008270; C:GO:0016021	F:nucleic acid binding; F:zinc ion binding; C:integral component of membrane
scaffold239|size1410339|quiver_1293221_1294077_ID=g160736	75.1104	2.31358	0.000564943	3e-83	scaffold239|size1410339|quiver_1293221_1294077_ID=g160736	XP_013462808.1	Medtr2g023010.1	hypotheticalproteinMTR_2g023010[Medicagotruncatula]
scaffold239|size1410339|quiver_505348_508899_ID=g160615	62.4466	6.43773	1.42954e-15	0	scaffold239|size1410339|quiver_505348_508899_ID=g160615	XP_013456901.1	Medtr4g087925.1	glutamatereceptor3.4[Medicagotruncatula]	P:GO:0006811; C:GO:0016021; P:GO:0035235; F:GO:0004970	P:ion transport; C:integral component of membrane; P:ionotropic glutamate receptor signaling pathway; F:ionotropic glutamate receptor activity
scaffold2396|size107112|quiver_28136_30020_ID=g45453	231.409	2.0284	0.00425278	8e-16	scaffold2396|size107112|quiver_28136_30020_ID=g45453	XP_003608640.1	Medtr4g098700.1	transmembraneprotein,putative[Medicagotruncatula]	C:GO:0016020; C:GO:0016021	C:membrane; C:integral component of membrane
scaffold2396|size107112|quiver_53346_56343_ID=g45456	232.917	2.28201	0.000624585	2e-15	scaffold2396|size107112|quiver_53346_56343_ID=g45456	XP_003608640.1	Medtr4g098700.1	transmembraneprotein,putative[Medicagotruncatula]	C:GO:0016020; C:GO:0016021	C:membrane; C:integral component of membrane
scaffold2423|size316747|quiver_301995_306040_ID=g142611	119.319	2.13841	0.00135259	0	scaffold2423|size316747|quiver_301995_306040_ID=g142611	XP_003619954.1	Medtr6g072450.1	diseaseresistanceprotein(TIR-NBS-LRRclass)[Medicagotruncatula]	F:GO:0032559; F:GO:0032550; F:GO:0043168; P:GO:0050896	F:adenyl ribonucleotide binding; F:purine ribonucleoside binding; F:anion binding; P:response to stimulus
scaffold2426|size203231|quiver_52396_56534_ID=g134668	377.008	2.02938	0.00865194	0	scaffold2426|size203231|quiver_52396_56534_ID=g134668	XP_003604945.1	Medtr4g021690.1	NBS-LRRtypediseaseresistanceprotein[Medicagotruncatula]	F:GO:0043531; P:GO:0006952	F:ADP binding; P:defense response
scaffold2426|size203231|quiver_77511_81181_ID=g134677	398.699	2.60145	4.97874e-09	3e-147	scaffold2426|size203231|quiver_77511_81181_ID=g134677	XP_003604990.1	Medtr4g022570.1	synaptobrevin-likeprotein[Medicagotruncatula]	P:GO:0016192; C:GO:0016021	P:vesicle-mediated transport; C:integral component of membrane
scaffold2427|size223305|quiver_221149_223139_ID=g132331	91.3133	3.78947	1.27803e-09	2e-27	scaffold2427|size223305|quiver_221149_223139_ID=g132331	XP_013452697.1	Medtr6g472230.1	diseaseresistanceprotein(TIR-NBS-LRRclass),putative[Medicagotruncatula]
scaffold2435|size102673|quiver_3606_13926_ID=g111890	143.092	2.49454	1.36733e-08	2e-172	scaffold2435|size102673|quiver_3606_13926_ID=g111890	XP_013449461.1	Medtr7g083690.1	endonuclease/exonuclease/phosphatasefamilyprotein[Medicagotruncatula]
scaffold2436|size127646|quiver_39325_40591_ID=g109177	78.8187	4.92901	7.961e-13	0	scaffold2436|size127646|quiver_39325_40591_ID=g109177	XP_003623234.1	Medtr7g067510.1	lactosylceramide4-alpha-galactosyltransferase-likeprotein[Medicagotruncatula]	F:GO:0016757; C:GO:0016021	F:transferase activity, transferring glycosyl groups; C:integral component of membrane
scaffold2441|size314839|quiver_35456_36903_ID=g95768	63.5817	4.07953	2.49848e-10	2e-167	scaffold2441|size314839|quiver_35456_36903_ID=g95768	XP_003615727.2	Medtr5g071560.1	MAPkinasekinasekinase[Medicagotruncatula]	F:GO:0005524; F:GO:0004674; P:GO:0006468	F:ATP binding; F:protein serine/threonine kinase activity; P:protein phosphorylation
scaffold2441|size314839|quiver_74541_78111_ID=g95774	435.234	3.76616	1.67165e-20	0	scaffold2441|size314839|quiver_74541_78111_ID=g95774	XP_003615688.2	Medtr5g071070.1	ARMrepeatCCCH-typezincfingerprotein[Medicagotruncatula]	F:GO:0046872	F:metal ion binding
scaffold246|size1275669|quiver_384675_386335_ID=g143352	109.592	7.10129	5.47507e-17	8e-119	scaffold246|size1275669|quiver_384675_386335_ID=g143352	XP_013467869.1	Medtr1g057290.1	transmembraneprotein,putative[Medicagotruncatula]	C:GO:0016021; P:GO:0050896	C:integral component of membrane; P:response to stimulus
scaffold246|size1275669|quiver_510258_514934_ID=g143369	106.058	2.68758	9.10383e-05	3e-34	scaffold246|size1275669|quiver_510258_514934_ID=g143369	XP_013452697.1	Medtr6g472230.1	diseaseresistanceprotein(TIR-NBS-LRRclass),putative[Medicagotruncatula]	F:GO:0003676; F:GO:0008270; P:GO:0015074; F:GO:0016787	F:nucleic acid binding; F:zinc ion binding; P:DNA integration; F:hydrolase activity
scaffold246|size1275669|quiver_689626_692468_ID=g143402	81.0628	3.88299	1.86895e-12	0	scaffold246|size1275669|quiver_689626_692468_ID=g143402	XP_013465253.1	Medtr2g091315.1	COP1-interactiveprotein,putative[Medicagotruncatula]
scaffold2464|size100161|quiver_23985_29311_ID=g34862	202.293	2.49148	1.96884e-07	6e-37	scaffold2464|size100161|quiver_23985_29311_ID=g34862	XP_003602418.2	Medtr6g472230.1	SPFHdomain/band7familyprotein[Medicagotruncatula]	F:GO:0003676; F:GO:0008270; P:GO:0015074	F:nucleic acid binding; F:zinc ion binding; P:DNA integration
scaffold2468|size184192|quiver_110436_116563_ID=g24736	64.5756	5.50504	9.96713e-14	0	scaffold2468|size184192|quiver_110436_116563_ID=g24736	XP_003607491.1	Medtr4g078640.1	adoMet-dependentrRNAmethyltransferaseSpb1[Medicagotruncatula]
scaffold247|size1158704|quiver_666323_669517_ID=g140823	69.0435	5.58237	3.57297e-10	1e-109	scaffold247|size1158704|quiver_666323_669517_ID=g140823	XP_003602868.1	Medtr3g099830.1	F-box/RNI/FBD-likedomainprotein[Medicagotruncatula]
scaffold249|size641338|quiver_260282_260850_ID=g135432	116.333	4.25807	1.04265e-10	3e-38	scaffold249|size641338|quiver_260282_260850_ID=g135432	XP_013464148.1	Medtr2g061780.1	transmembraneprotein,putative[Medicagotruncatula]	C:GO:0016021	C:integral component of membrane
scaffold25|size1172716|quiver_454405_455912_ID=g50745	54.6304	7.90648	5.15458e-12	3e-138	scaffold25|size1172716|quiver_454405_455912_ID=g50745	XP_013464749.1	Medtr2g079950.1	toll-interleukin-resistance(TIR)domainprotein[Medicagotruncatula]	P:GO:0007165	P:signal transduction
scaffold25|size1172716|quiver_535725_536768_ID=g50751	212.518	3.39249	2.83148e-06	1e-50	scaffold25|size1172716|quiver_535725_536768_ID=g50751	XP_013464758.1	Medtr2g080030.1	hypotheticalproteinMTR_2g080030[Medicagotruncatula]
scaffold250|size690331|quiver_171602_173811_ID=g133002	200.391	2.889	8.69962e-07	0	scaffold250|size690331|quiver_171602_173811_ID=g133002	XP_013469126.1	Medtr1g085570.1	haloaciddehalogenase-likehydrolase[Medicagotruncatula]	P:GO:0008152; F:GO:0016787	P:metabolic process; F:hydrolase activity
scaffold250|size690331|quiver_389347_395411_ID=g133028	3717.63	3.29016	6.81647e-09	0	scaffold250|size690331|quiver_389347_395411_ID=g133028	XP_003591310.1	Medtr1g086080.2	ABCtransporterBfamilyprotein[Medicagotruncatula]	F:GO:0005524; F:GO:0042626; P:GO:0055085; C:GO:0016021	F:ATP binding; F:ATPase activity, coupled to transmembrane movement of substances; P:transmembrane transport; C:integral component of membrane
scaffold250|size690331|quiver_518796_527292_ID=g133045	2230.48	2.13716	4.42007e-07	0	scaffold250|size690331|quiver_518796_527292_ID=g133045	XP_003591340.2	Medtr1g086370.3	glycogensynthasekinase[Medicagotruncatula]	F:GO:0005524; F:GO:0004674; P:GO:0006468	F:ATP binding; F:protein serine/threonine kinase activity; P:protein phosphorylation
scaffold250|size690331|quiver_634842_636409_ID=g133059	58.601	4.11426	3.50302e-09	0	scaffold250|size690331|quiver_634842_636409_ID=g133059	XP_003591359.1	Medtr1g086530.1	mybtranscriptionfactor[Medicagotruncatula]	F:GO:0003677	F:DNA binding
scaffold250|size690331|quiver_641767_645297_ID=g133061	77.0642	2.63621	8.34561e-06	0	scaffold250|size690331|quiver_641767_645297_ID=g133061	XP_003591361.1	Medtr1g086550.1	plantgibberellin2-oxidase[Medicagotruncatula]	F:GO:0005506; P:GO:0009686; P:GO:0045487; P:GO:0055114; P:GO:0009416; F:GO:0052634	F:iron ion binding; P:gibberellin biosynthetic process; P:gibberellin catabolic process; P:oxidation-reduction process; P:response to light stimulus; F:C-19 gibberellin 2-beta-dioxygenase activity
scaffold251|size638043|quiver_551811_555349_ID=g130631	130.323	5.22129	1.49975e-19	0	scaffold251|size638043|quiver_551811_555349_ID=g130631	XP_003610399.2	Medtr4g131800.1	glucose6-phosphate/phosphatetranslocator1[Medicagotruncatula]	P:GO:0005975; C:GO:0016021; F:GO:0008422; F:GO:0004693; P:GO:0051726; P:GO:0034219; F:GO:0005215; F:GO:0102483	P:carbohydrate metabolic process; C:integral component of membrane; F:beta-glucosidase activity; F:cyclin-dependent protein serine/threonine kinase activity; P:regulation of cell cycle; P:carbohydrate transmembrane transport; F:transporter activity; F:scopolin beta-glucosidase activity
scaffold2514|size96152|quiver_71116_77507_ID=g71439	107.415	6.7169	7.21354e-23	0	scaffold2514|size96152|quiver_71116_77507_ID=g71439	XP_003608811.2	Medtr4g102240.1	cytoplasmic-likearginine-tRNAligase[Medicagotruncatula]	F:GO:0005524; F:GO:0004814; C:GO:0005737; P:GO:0006420	F:ATP binding; F:arginine-tRNA ligase activity; C:cytoplasm; P:arginyl-tRNA aminoacylation
scaffold2515|size154969|quiver_53836_60498_ID=g68748	63.0955	5.44587	5.52492e-15	0	scaffold2515|size154969|quiver_53836_60498_ID=g68748	XP_003628050.1	Medtr8g041890.1	cysteine-richreceptor-likekinase[Medicagotruncatula]	F:GO:0005524; C:GO:0016021; F:GO:0004674; P:GO:0006468	F:ATP binding; C:integral component of membrane; F:protein serine/threonine kinase activity; P:protein phosphorylation
scaffold2520|size95728|quiver_36186_40820_ID=g55412	58.2757	4.95591	3.07069e-09	6e-25	scaffold2520|size95728|quiver_36186_40820_ID=g55412	XP_003598869.2	Medtr3g022740.1	Ty1/Copia-likepolyprotein/retrotransposon[Medicagotruncatula]	F:GO:0016779; F:GO:0046914; F:GO:0004518; F:GO:0008233; P:GO:0006259	F:nucleotidyltransferase activity; F:transition metal ion binding; F:nuclease activity; F:peptidase activity; P:DNA metabolic process
scaffold2526|size103236|quiver_66374_67381_ID=g39798	80.5868	4.32146	1.37325e-10	3e-23	scaffold2526|size103236|quiver_66374_67381_ID=g39798	XP_003594213.1	Medtr2g025650.1	hypotheticalproteinMTR_2g025650[Medicagotruncatula]	F:GO:0003677; P:GO:0005975; C:GO:0016021; F:GO:0004553	F:DNA binding; P:carbohydrate metabolic process; C:integral component of membrane; F:hydrolase activity, hydrolyzing O-glycosyl compounds
scaffold253|size636462|quiver_250754_254698_ID=g125827	1627.73	2.37033	2.03466e-09	0	scaffold253|size636462|quiver_250754_254698_ID=g125827	XP_013465853.1	Medtr1g014710.1	RING-fingerubiquitinligase[Medicagotruncatula]	C:GO:0005634; F:GO:0008270; F:GO:0061630; P:GO:0043161; P:GO:0000209; C:GO:0005829; F:GO:0016874; P:GO:0042787; P:GO:0009788	C:nucleus; F:zinc ion binding; F:ubiquitin protein ligase activity; P:proteasome-mediated ubiquitin-dependent protein catabolic process; P:protein polyubiquitination; C:cytosol; F:ligase activity; P:protein ubiquitination involved in ubiquitin-dependent protein catabolic process; P:negative regulation of abscisic acid-activated signaling pathway
scaffold253|size636462|quiver_505492_506385_ID=g125853	68.1554	2.08795	0.0141364	9e-84	scaffold253|size636462|quiver_505492_506385_ID=g125853	XP_013465875.1	Medtr1g015165.1	cytosolicclassIIsmallheat-shockprotein[Medicagotruncatula]	C:GO:0005737	C:cytoplasm
scaffold253|size636462|quiver_532493_533407_ID=g125855	85.1175	4.20989	2.55711e-12	7e-87	scaffold253|size636462|quiver_532493_533407_ID=g125855	XP_013465875.1	Medtr1g015165.1	cytosolicclassIIsmallheat-shockprotein[Medicagotruncatula]	C:GO:0005737	C:cytoplasm
scaffold254|size689047|quiver_334505_341025_ID=g123364	61.7668	2.1711	0.00170236	0	scaffold254|size689047|quiver_334505_341025_ID=g123364	XP_003627811.1	Medtr8g038570.1	NBS-LRRtypediseaseresistanceprotein[Medicagotruncatula]	F:GO:0043531; P:GO:0006952	F:ADP binding; P:defense response
scaffold2553|size93156|quiver_39109_45701_ID=g137456	62.1686	2.162	0.000426504	0	scaffold2553|size93156|quiver_39109_45701_ID=g137456	XP_003627811.1	Medtr8g038570.1	NBS-LRRtypediseaseresistanceprotein[Medicagotruncatula]	F:GO:0043531; P:GO:0006952	F:ADP binding; P:defense response
scaffold2555|size93109|quiver_38260_43391_ID=g132353	770.726	2.21433	4.68362e-08	0	scaffold2555|size93109|quiver_38260_43391_ID=g132353	XP_003620964.2	Medtr7g005390.1	hydroxyproline-richglycoproteinfamilyprotein[Medicagotruncatula]	C:GO:0005737; C:GO:0005886	C:cytoplasm; C:plasma membrane
scaffold2559|size92836|quiver_81997_85131_ID=g122696	54.579	2.19757	0.0223985	6e-107	scaffold2559|size92836|quiver_81997_85131_ID=g122696	XP_003619969.1	Medtr6g072600.1	diseaseresistanceprotein(TIR-NBS-LRRclass)[Medicagotruncatula]	F:GO:0032559; F:GO:0032550; F:GO:0043168; P:GO:0050896	F:adenyl ribonucleotide binding; F:purine ribonucleoside binding; F:anion binding; P:response to stimulus
scaffold258|size1108755|quiver_974330_977549_ID=g113078	53.3288	2.2511	0.00751226	0	scaffold258|size1108755|quiver_974330_977549_ID=g113078	XP_003614249.1	Medtr5g047060.1	feroniareceptor-likekinase[Medicagotruncatula]	F:GO:0005524; C:GO:0016021; F:GO:0004674; P:GO:0006468; F:GO:0016774	F:ATP binding; C:integral component of membrane; F:protein serine/threonine kinase activity; P:protein phosphorylation; F:phosphotransferase activity, carboxyl group as acceptor
scaffold2587|size129811|quiver_19150_25791_ID=g47903	193.757	2.00017	5.59068e-05	0	scaffold2587|size129811|quiver_19150_25791_ID=g47903	XP_013447365.1	Medtr8g105700.1	MACPFdomainprotein[Medicagotruncatula]
scaffold2599|size89400|quiver_76996_85334_ID=g17597	73.1401	2.80074	0.00217347	0	scaffold2599|size89400|quiver_76996_85334_ID=g17597	XP_003604545.2	Medtr4g014340.1	diseaseresistanceprotein(TIR-NBS-LRRclass),putative[Medicagotruncatula]	P:GO:0007165; C:GO:0016021; F:GO:0043531; P:GO:0006952	P:signal transduction; C:integral component of membrane; F:ADP binding; P:defense response
scaffold2600|size123179|quiver_9618_11781_ID=g14600	93.0921	3.385	2.40732e-08	0	scaffold2600|size123179|quiver_9618_11781_ID=g14600	XP_013466272.1	Medtr1g027050.1	stress-inducedreceptor-likekinase[Medicagotruncatula]	F:GO:0005524; C:GO:0016021; F:GO:0004674; P:GO:0006468; F:GO:0030247	F:ATP binding; C:integral component of membrane; F:protein serine/threonine kinase activity; P:protein phosphorylation; F:polysaccharide binding
scaffold2602|size138470|quiver_19676_29223_ID=g9545	140.83	3.22879	4.49097e-13	0	scaffold2602|size138470|quiver_19676_29223_ID=g9545	XP_003616120.2	Medtr5g076320.1	P-loopnucleosidetriphosphatehydrolasesuperfamilyprotein[Medicagotruncatula]	F:GO:0046872; F:GO:0016740; P:GO:0006259; F:GO:0016787	F:metal ion binding; F:transferase activity; P:DNA metabolic process; F:hydrolase activity
scaffold2618|size279858|quiver_42984_48261_ID=g134752	59.9718	2.33783	0.00775273	0	scaffold2618|size279858|quiver_42984_48261_ID=g134752	XP_003594948.1	Medtr4g127770.1	lysine-tRNAligase-likeprotein[Medicagotruncatula]	F:GO:0003676; F:GO:0005524; C:GO:0005737; F:GO:0004824; P:GO:0006430	F:nucleic acid binding; F:ATP binding; C:cytoplasm; F:lysine-tRNA ligase activity; P:lysyl-tRNA aminoacylation
scaffold2624|size133834|quiver_113170_120821_ID=g120119	179.969	3.5277	7.96309e-16	0	scaffold2624|size133834|quiver_113170_120821_ID=g120119	XP_013460092.1	Medtr3g461520.1	proteasomeactivatorcomplexsubunit-likeprotein[Medicagotruncatula]	C:GO:0000502	C:proteasome complex
scaffold2641|size179835|quiver_31736_47921_ID=g73990	232.431	2.51771	0.000142271	0	scaffold2641|size179835|quiver_31736_47921_ID=g73990	XP_003604720.1	Medtr4g016920.1	glycosidehydrolasefamily1protein[Medicagotruncatula]	P:GO:0005975; F:GO:0008422; P:GO:1901657; F:GO:0102483	P:carbohydrate metabolic process; F:beta-glucosidase activity; P:glycosyl compound metabolic process; F:scopolin beta-glucosidase activity
scaffold2641|size179835|quiver_72286_74134_ID=g73993	52.0041	2.21354	0.00194395	0	scaffold2641|size179835|quiver_72286_74134_ID=g73993	XP_003604719.1	Medtr4g015960.1	LRRreceptor-likekinasefamilyprotein[Medicagotruncatula]	F:GO:0003723; F:GO:0003735; C:GO:0016021; P:GO:0016310; C:GO:0005840; F:GO:0016301; P:GO:0006412	F:RNA binding; F:structural constituent of ribosome; C:integral component of membrane; P:phosphorylation; C:ribosome; F:kinase activity; P:translation
scaffold2658|size83986|quiver_74406_75113_ID=g30054	99.3018	2.83477	4.07061e-08	2e-51	scaffold2658|size83986|quiver_74406_75113_ID=g30054	XP_003603170.1	Medtr3g104640.1	DUF3511domainprotein[Medicagotruncatula]
scaffold266|size641036|quiver_415940_421898_ID=g90927	648.086	2.12085	4.65461e-07	0	scaffold266|size641036|quiver_415940_421898_ID=g90927	XP_003623620.1	Medtr7g073230.1	receptor-likekinaseplant-likeprotein[Medicagotruncatula]	F:GO:0005524; F:GO:0004672; P:GO:0006468	F:ATP binding; F:protein kinase activity; P:protein phosphorylation
scaffold2664|size175631|quiver_44955_47211_ID=g14617	101.666	7.58329	1.28535e-15	5e-161	scaffold2664|size175631|quiver_44955_47211_ID=g14617	XP_003627417.1	Medtr8g022790.1	GDSL-likelipase/acylhydrolase[Medicagotruncatula]	F:GO:0016788; F:GO:0016635; P:GO:0044710	F:hydrolase activity, acting on ester bonds; F:oxidoreductase activity, acting on the CH-CH group of donors, quinone or related compound as acceptor; P:single-organism metabolic process
scaffold267|size1260374|quiver_416170_422894_ID=g88174	935.023	2.70406	4.61194e-14	0	scaffold267|size1260374|quiver_416170_422894_ID=g88174	XP_013451466.1	Medtr6g406250.1	cinnamoyl-CoAreductase[Medicagotruncatula]	F:GO:0003854; P:GO:0055114; P:GO:0006694; F:GO:0016621	F:3-beta-hydroxy-delta5-steroid dehydrogenase activity; P:oxidation-reduction process; P:steroid biosynthetic process; F:cinnamoyl-CoA reductase activity
scaffold267|size1260374|quiver_593020_594037_ID=g88190	107.226	3.0256	2.40328e-08	2e-99	scaffold267|size1260374|quiver_593020_594037_ID=g88190	XP_003600691.1	Medtr3g065140.1	carbon-sulfurlyase[Medicagotruncatula]	F:GO:0016846; P:GO:0008152	F:carbon-sulfur lyase activity; P:metabolic process
scaffold2684|size139068|quiver_21646_24537_ID=g129922	3790.85	3.9421	3.66926e-23	0	scaffold2684|size139068|quiver_21646_24537_ID=g129922	XP_003606669.1	Medtr4g064150.1	GRASfamilytranscriptionfactor[Medicagotruncatula]	C:GO:0005634; F:GO:0003700; P:GO:0006351; P:GO:0006355; F:GO:0043565	C:nucleus; F:transcription factor activity, sequence-specific DNA binding; P:transcription, DNA-templated; P:regulation of transcription, DNA-templated; F:sequence-specific DNA binding
scaffold269|size1189825|quiver_133575_138391_ID=g82956	79.0091	2.51904	0.000254596	4e-67	scaffold269|size1189825|quiver_133575_138391_ID=g82956	XP_013460949.1	Medtr3g075140.1	B3DNA-bindingdomainprotein,partial[Medicagotruncatula]	C:GO:0005634; F:GO:0003677; P:GO:0006351; P:GO:0006355	C:nucleus; F:DNA binding; P:transcription, DNA-templated; P:regulation of transcription, DNA-templated
scaffold2693|size233212|quiver_207401_213787_ID=g106412	64.1341	2.30513	0.00162016	0	scaffold2693|size233212|quiver_207401_213787_ID=g106412	XP_003598166.2	Medtr3g008020.1	8-amino-7-oxononanoatesynthase-likeprotein[Medicagotruncatula]	F:GO:0030170; F:GO:0008483; C:GO:0005829; P:GO:0009102; F:GO:0008710	F:pyridoxal phosphate binding; F:transaminase activity; C:cytosol; P:biotin biosynthetic process; F:8-amino-7-oxononanoate synthase activity
scaffold27|size1383364|quiver_702452_703118_ID=g45808	90.2045	2.36761	0.0240338	2e-67	scaffold27|size1383364|quiver_702452_703118_ID=g45808	XP_013469215.1	Medtr1g088925.1	monothiolglutaredoxin-S2protein[Medicagotruncatula]	C:GO:0005623; F:GO:0015035; F:GO:0009055; P:GO:0045454; P:GO:0055114	C:cell; F:protein disulfide oxidoreductase activity; F:electron carrier activity; P:cell redox homeostasis; P:oxidation-reduction process
scaffold27|size1383364|quiver_985444_994210_ID=g45844	3537.72	2.1757	3.35002e-09	0	scaffold27|size1383364|quiver_985444_994210_ID=g45844	XP_003591546.1	Medtr1g088680.1	multidrugresistanceproteinABCtransporterfamilyprotein[Medicagotruncatula]	F:GO:0005524; F:GO:0042626; P:GO:0055085; C:GO:0016021	F:ATP binding; F:ATPase activity, coupled to transmembrane movement of substances; P:transmembrane transport; C:integral component of membrane
scaffold270|size616230|quiver_405707_407413_ID=g80406	53.1809	7.94328	2.39363e-12	0	scaffold270|size616230|quiver_405707_407413_ID=g80406	XP_003623924.1	Medtr7g077070.1	F-boxproteininteractiondomainprotein[Medicagotruncatula]	C:GO:0016020; C:GO:0016021	C:membrane; C:integral component of membrane
scaffold271|size1769276|quiver_278291_280869_ID=g77537	50.3443	4.05803	4.30879e-05	0	scaffold271|size1769276|quiver_278291_280869_ID=g77537	XP_013459716.1	Medtr3g452070.1	transmembraneprotein,putative[Medicagotruncatula]	C:GO:0016021	C:integral component of membrane
scaffold271|size1769276|quiver_439376_440663_ID=g77561	83.2347	8.32203	1.91771e-13	3e-95	scaffold271|size1769276|quiver_439376_440663_ID=g77561	XP_003628375.1	Medtr8g056060.1	SCFubiquitinligase,SKP1component[Medicagotruncatula]	F:GO:0016874; P:GO:0006511	F:ligase activity; P:ubiquitin-dependent protein catabolic process
scaffold271|size1769276|quiver_445296_446144_ID=g77562	62.0698	6.57231	3.41409e-11	9e-96	scaffold271|size1769276|quiver_445296_446144_ID=g77562	XP_003628375.1	Medtr8g056060.1	SCFubiquitinligase,SKP1component[Medicagotruncatula]	F:GO:0016874; P:GO:0006511	F:ligase activity; P:ubiquitin-dependent protein catabolic process
scaffold271|size1769276|quiver_457166_460042_ID=g77564	71.0782	7.08162	7.29904e-14	6e-96	scaffold271|size1769276|quiver_457166_460042_ID=g77564	XP_003628375.1	Medtr8g056060.1	SCFubiquitinligase,SKP1component[Medicagotruncatula]	F:GO:0016874; P:GO:0006511	F:ligase activity; P:ubiquitin-dependent protein catabolic process
scaffold271|size1769276|quiver_485556_491021_ID=g77569	99.5734	7.57569	7.96309e-16	9e-96	scaffold271|size1769276|quiver_485556_491021_ID=g77569	XP_003628375.1	Medtr8g056060.1	SCFubiquitinligase,SKP1component[Medicagotruncatula]	F:GO:0016874; P:GO:0006511	F:ligase activity; P:ubiquitin-dependent protein catabolic process
scaffold272|size1038331|quiver_732646_740270_ID=g74877	276.247	2.60467	1.15196e-07	0	scaffold272|size1038331|quiver_732646_740270_ID=g74877	XP_003626764.1	Medtr8g008820.1	receptor-likekinaseplant[Medicagotruncatula]	F:GO:0005524; F:GO:0004674; P:GO:0006468	F:ATP binding; F:protein serine/threonine kinase activity; P:protein phosphorylation
scaffold272|size1038331|quiver_884417_886867_ID=g74896	62.7014	5.45599	0.000477241	2e-72	scaffold272|size1038331|quiver_884417_886867_ID=g74896	XP_013443931.1	Medtr8g007670.2	alpha/betafoldhydrolase[Medicagotruncatula]	C:GO:0016021; F:GO:0050529	C:integral component of membrane; F:polyneuridine-aldehyde esterase activity
scaffold2720|size146132|quiver_93401_95401_ID=g34928	62.4077	4.74344	4.70279e-10	1e-137	scaffold2720|size146132|quiver_93401_95401_ID=g34928	XP_003620164.1	Medtr6g077990.1	GRAMdomainprotein/ABA-responsive-likeprotein[Medicagotruncatula]
scaffold273|size1126993|quiver_420789_424695_ID=g72402	76.1064	6.72049	3.46663e-16	1e-71	scaffold273|size1126993|quiver_420789_424695_ID=g72402	XP_013458931.1	Medtr3g012220.1	athilaretroelementORF1protein,putative[Medicagotruncatula]
scaffold2739|size106795|quiver_38026_43422_ID=g152496	67.2715	2.08169	0.0186368	0	scaffold2739|size106795|quiver_38026_43422_ID=g152496	XP_013452957.1	Medtr6g082810.1	tyrosinekinasefamilyprotein[Medicagotruncatula]	F:GO:0005524; P:GO:0007166; F:GO:0004674; P:GO:0006468; C:GO:0005886	F:ATP binding; P:cell surface receptor signaling pathway; F:protein serine/threonine kinase activity; P:protein phosphorylation; C:plasma membrane
scaffold275|size1258834|quiver_32814_40121_ID=g67011	1448.23	2.71094	8.17233e-09	3e-42	scaffold275|size1258834|quiver_32814_40121_ID=g67011	XP_013452697.1	Medtr6g472230.1	diseaseresistanceprotein(TIR-NBS-LRRclass),putative[Medicagotruncatula]	F:GO:0003676; F:GO:0008270; P:GO:0015074; F:GO:0016740; F:GO:0016787	F:nucleic acid binding; F:zinc ion binding; P:DNA integration; F:transferase activity; F:hydrolase activity
scaffold275|size1258834|quiver_503426_505145_ID=g67085	141.55	6.83122	3.57633e-24	5e-120	scaffold275|size1258834|quiver_503426_505145_ID=g67085	XP_003630911.1	Medtr8g104890.1	plantcadmiumresistanceprotein[Medicagotruncatula]	C:GO:0016021	C:integral component of membrane
scaffold275|size1258834|quiver_887766_890994_ID=g67133	128.977	3.9538	4.16787e-07	0	scaffold275|size1258834|quiver_887766_890994_ID=g67133	XP_013454874.1	Medtr4g017720.1	verticilliumwiltdiseaseresistanceprotein[Medicagotruncatula]	C:GO:0016021	C:integral component of membrane
scaffold2756|size77676|quiver_11276_12325_ID=g109244	139.334	6.53197	1.65453e-23	7e-66	scaffold2756|size77676|quiver_11276_12325_ID=g109244	XP_013456776.1	Medtr4g082360.1	transmembraneprotein,putative[Medicagotruncatula]	C:GO:0016021	C:integral component of membrane
scaffold276|size608648|quiver_351942_356045_ID=g64416	4684.6	2.5016	3.95667e-09	0	scaffold276|size608648|quiver_351942_356045_ID=g64416	XP_003627152.2	Medtr8g018230.4	polyubiquitin3[Medicagotruncatula]	P:GO:0006283; P:GO:0036297; P:GO:0007179; P:GO:0008543; P:GO:0007254; P:GO:0061418; P:GO:0042059; P:GO:0051092; P:GO:0000187; P:GO:0002755; P:GO:0010939; P:GO:0075733; C:GO:0005829; C:GO:0030666; P:GO:0032480; P:GO:0006296; P:GO:0034220; P:GO:0006294; P:GO:0090263; P:GO:1901796; P:GO:0038061; P:GO:0006297; C:GO:0005886; P:GO:0042787; P:GO:0033209; P:GO:0007219; P:GO:0031145; P:GO:0070911; P:GO:00…	P:transcription-coupled nucleotide-excision repair; P:interstrand cross-link repair; P:transforming growth factor beta receptor signaling pathway; P:fibroblast growth factor receptor signaling pathway; P:JNK cascade; P:regulation of transcription from RNA polymerase II promoter in response to hypoxia; P:negative regulation of epidermal growth factor receptor signaling pathway; P:positive regulati…
scaffold276|size608648|quiver_367402_370026_ID=g64419	3898.38	2.17591	1.46662e-07	0	scaffold276|size608648|quiver_367402_370026_ID=g64419	XP_003627151.1	Medtr8g018230.4	polyubiquitin3[Medicagotruncatula]	P:GO:0006464; C:GO:0022625; P:GO:0009751; C:GO:0005730; P:GO:0007568; C:GO:0005773	P:cellular protein modification process; C:cytosolic large ribosomal subunit; P:response to salicylic acid; C:nucleolus; P:aging; C:vacuole
scaffold2766|size109560|quiver_83126_87124_ID=g82171	62.6779	2.72692	7.59772e-05	0	scaffold2766|size109560|quiver_83126_87124_ID=g82171	XP_013452489.1	Medtr6g463630.1	tyrosinekinasefamilyprotein[Medicagotruncatula]	F:GO:0005524; P:GO:0018108; C:GO:0009506; F:GO:0004715; C:GO:0016021; F:GO:0004674; P:GO:0006952; C:GO:0005886	F:ATP binding; P:peptidyl-tyrosine phosphorylation; C:plasmodesma; F:non-membrane spanning protein tyrosine kinase activity; C:integral component of membrane; F:protein serine/threonine kinase activity; P:defense response; C:plasma membrane
scaffold277|size956582|quiver_658394_663921_ID=g61720	82.2389	3.20396	2.5224e-07	0	scaffold277|size956582|quiver_658394_663921_ID=g61720	XP_003606369.2	Medtr4g058760.1	glycosyltransferasefamily2protein[Medicagotruncatula]	C:GO:0016021; F:GO:0016740	C:integral component of membrane; F:transferase activity
scaffold278|size607042|quiver_3243_5361_ID=g58970	149.319	3.91261	4.19192e-10	7e-35	scaffold278|size607042|quiver_3243_5361_ID=g58970	XP_013450130.1	Medtr7g105270.1	hypotheticalproteinMTR_7g105270[Medicagotruncatula]	F:GO:0003676; F:GO:0008270; F:GO:0046872	F:nucleic acid binding; F:zinc ion binding; F:metal ion binding
scaffold278|size607042|quiver_42460_52891_ID=g58975	64.2105	3.55131	3.51467e-06	0	scaffold278|size607042|quiver_42460_52891_ID=g58975	XP_013452797.1	Medtr6g075410.1	cyclicnucleotidegatedchannelprotein[Medicagotruncatula]	F:GO:0005216; P:GO:0034220; C:GO:0016021	F:ion channel activity; P:ion transmembrane transport; C:integral component of membrane
scaffold279|size815233|quiver_189125_190964_ID=g56310	53.5525	3.55537	0.000406525	3e-121	scaffold279|size815233|quiver_189125_190964_ID=g56310	XP_003610823.1	Medtr0009s0080.1	F-box/RNI/FBD-likedomainprotein[Medicagotruncatula]
scaffold2798|size156382|quiver_126374_128151_ID=g164986	88.1594	7.4957	1.44298e-16	3e-28	scaffold2798|size156382|quiver_126374_128151_ID=g164986	XP_003596289.1	Medtr2g075570.1	hypotheticalproteinMTR_2g075570[Medicagotruncatula]
scaffold28|size2584658|quiver_1085423_1087121_ID=g43283	4049.95	2.35393	2.10266e-06	0	scaffold28|size2584658|quiver_1085423_1087121_ID=g43283	XP_003610764.1	Medtr5g006750.1	12-oxophytodienoatereductase-likeprotein[Medicagotruncatula]	F:GO:0010181; F:GO:0016629; F:GO:0003959; P:GO:0055114; C:GO:0005622	F:FMN binding; F:12-oxophytodienoate reductase activity; F:NADPH dehydrogenase activity; P:oxidation-reduction process; C:intracellular
scaffold28|size2584658|quiver_1116155_1118181_ID=g43290	571.27	2.88909	3.36741e-11	0	scaffold28|size2584658|quiver_1116155_1118181_ID=g43290	XP_003610758.1	Medtr5g006670.1	12-oxophytodienoatereductase-likeprotein[Medicagotruncatula]	F:GO:0010181; F:GO:0016491; P:GO:0055114	F:FMN binding; F:oxidoreductase activity; P:oxidation-reduction process
scaffold28|size2584658|quiver_1263063_1263874_ID=g43313	412.044	5.80535	5.42879e-07	2e-114	scaffold28|size2584658|quiver_1263063_1263874_ID=g43313	XP_003610737.1	Medtr5g006450.1	acetyltransferase(GNAT)domainprotein[Medicagotruncatula]	F:GO:0003779; P:GO:0006474; P:GO:0016310; F:GO:0008999; F:GO:0016301	F:actin binding; P:N-terminal protein amino acid acetylation; P:phosphorylation; F:ribosomal-protein-alanine N-acetyltransferase activity; F:kinase activity
scaffold28|size2584658|quiver_173973_181821_ID=g43151	624.609	2.07389	1.2624e-07	0	scaffold28|size2584658|quiver_173973_181821_ID=g43151	XP_013469503.1	Medtr1g096200.1	alpha/betafoldhydrolase[Medicagotruncatula]	C:GO:0016021; F:GO:0016787	C:integral component of membrane; F:hydrolase activity
scaffold28|size2584658|quiver_562525_568175_ID=g43202	1814.88	2.7066	5.34507e-05	4e-81	scaffold28|size2584658|quiver_562525_568175_ID=g43202	XP_013452112.1	Medtr6g045307.1	IPPtransferase[Medicagotruncatula]	F:GO:0003676; P:GO:0006259	F:nucleic acid binding; P:DNA metabolic process
scaffold280|size776349|quiver_692645_696146_ID=g53745	1104.85	2.49399	1.49213e-06	5e-134	scaffold280|size776349|quiver_692645_696146_ID=g53745	XP_013444664.1	Medtr8g027860.1	WRKYfamilytranscriptionfactor[Medicagotruncatula]	F:GO:0003700; P:GO:0006355; F:GO:0043565	F:transcription factor activity, sequence-specific DNA binding; P:regulation of transcription, DNA-templated; F:sequence-specific DNA binding
scaffold2809|size138405|quiver_3359_4901_ID=g137519	933.689	4.13964	2.33637e-13	0	scaffold2809|size138405|quiver_3359_4901_ID=g137519	XP_013469604.1	Medtr1g097935.1	chalconeandstilbenesynthasefamilyprotein[Medicagotruncatula]
scaffold281|size1683876|quiver_736441_739436_ID=g51327	50.5491	2.20723	0.00223782	6e-19	scaffold281|size1683876|quiver_736441_739436_ID=g51327	XP_013452390.1	Medtr0357s0030.1	hypotheticalproteinMTR_6g055835[Medicagotruncatula]	C:GO:0016020; C:GO:0016021	C:membrane; C:integral component of membrane
scaffold281|size1683876|quiver_85496_87373_ID=g51254	105.553	3.83798	7.01525e-09	0	scaffold281|size1683876|quiver_85496_87373_ID=g51254	XP_013463042.1	Medtr2g031590.1	FAD-bindingberberinefamilyprotein[Medicagotruncatula]	F:GO:0016614; F:GO:0050660; C:GO:0016021; P:GO:0055114	F:oxidoreductase activity, acting on CH-OH group of donors; F:flavin adenine dinucleotide binding; C:integral component of membrane; P:oxidation-reduction process
scaffold2822|size72855|quiver_29483_35451_ID=g103605	102.272	3.12558	2.74827e-05	0	scaffold2822|size72855|quiver_29483_35451_ID=g103605	XP_003627179.2	Medtr8g018480.1	diseaseresistanceprotein(TIR-NBS-LRRclass)[Medicagotruncatula]	F:GO:0005524; P:GO:0007165; F:GO:0043531; P:GO:0006952	F:ATP binding; P:signal transduction; F:ADP binding; P:defense response
scaffold2840|size89551|quiver_27836_29656_ID=g55495	52.5242	2.43062	0.000139653	2.8	scaffold2840|size89551|quiver_27836_29656_ID=g55495	XP_013464010.1	Medtr4g078495.1	eukaryotictranslationinitiationfactor2c,putative[Medicagotruncatula]
scaffold2845|size71100|quiver_34588_37841_ID=g42978	261.282	2.07535	0.000441235	2e-121	scaffold2845|size71100|quiver_34588_37841_ID=g42978	XP_013459374.1	Medtr3g437820.1	polygalacturonaseinhibitorprotein[Medicagotruncatula]
scaffold2848|size70843|quiver_53286_57789_ID=g34952	253.313	3.09959	1.80167e-06	0	scaffold2848|size70843|quiver_53286_57789_ID=g34952	XP_003595124.1	Medtr2g038510.1	diseaseresistanceprotein(CC-NBS-LRRclass)familyprotein[Medicagotruncatula]	F:GO:0043531; P:GO:0006952; F:GO:0016787	F:ADP binding; P:defense response; F:hydrolase activity
scaffold287|size751564|quiver_623047_633019_ID=g35954	5848.54	4.44162	0.0075133	8e-65	scaffold287|size751564|quiver_623047_633019_ID=g35954	XP_013459705.1	Medtr3g451840.1	Pol-likepolyprotein/retrotransposon,putative[Medicagotruncatula]
scaffold287|size751564|quiver_753731_754799_ID=g35964	139.033	2.45131	1.08146e-05	2e-167	scaffold287|size751564|quiver_753731_754799_ID=g35964	XP_003611811.1	Medtr5g018120.1	diseaseresistanceprotein(CC-NBS-LRRclass)familyprotein[Medicagotruncatula]	F:GO:0005524; F:GO:0043531; P:GO:0006952	F:ATP binding; F:ADP binding; P:defense response
scaffold2874|size154908|quiver_54436_55462_ID=g134833	56.4784	2.09241	0.0308111	3e-122	scaffold2874|size154908|quiver_54436_55462_ID=g134833	XP_003621809.1	Medtr7g023670.1	polygalacturonaseinhibitingprotein,putative[Medicagotruncatula]
scaffold2876|size90035|quiver_53796_55418_ID=g129966	685.314	2.75833	1.03254e-07	0	scaffold2876|size90035|quiver_53796_55418_ID=g129966	XP_003626315.1	Medtr7g113800.1	RING-H2zincfingerprotein[Medicagotruncatula]	F:GO:0008270; C:GO:0016021	F:zinc ion binding; C:integral component of membrane
scaffold288|size936902|quiver_892390_908939_ID=g33333	461.252	2.16319	0.000222978	0	scaffold288|size936902|quiver_892390_908939_ID=g33333	XP_003588515.2	Medtr1g008050.1	gamma-irradiationandmitomycinCinducedprotein,putative[Medicagotruncatula]
scaffold288|size936902|quiver_96377_100121_ID=g33236	99.0183	3.02771	4.84345e-06	2e-34	scaffold288|size936902|quiver_96377_100121_ID=g33236	XP_013452697.1	Medtr3g093120.1	diseaseresistanceprotein(TIR-NBS-LRRclass),putative[Medicagotruncatula]	F:GO:0003676; F:GO:0008270; P:GO:0015074; F:GO:0016740; F:GO:0016787	F:nucleic acid binding; F:zinc ion binding; P:DNA integration; F:transferase activity; F:hydrolase activity
scaffold2882|size125448|quiver_123547_124011_ID=g114807	2229.72	2.02525	0.00145259	3e-26	scaffold2882|size125448|quiver_123547_124011_ID=g114807	XP_013448213.1	Medtr7g034735.1	hypotheticalproteinMTR_7g034735[Medicagotruncatula]
scaffold2886|size68312|quiver_6686_12331_ID=g103612	153.507	4.00493	0.0163246	0	scaffold2886|size68312|quiver_6686_12331_ID=g103612	XP_013445493.1	Medtr8g463110.1	hypotheticalproteinMTR_8g463110[Medicagotruncatula]
scaffold289|size598253|quiver_12486_18173_ID=g30694	135.961	2.28151	7.42296e-05	0	scaffold289|size598253|quiver_12486_18173_ID=g30694	XP_003616229.1	Medtr5g077580.1	inositoltransporter,putative[Medicagotruncatula]	C:GO:0005887; P:GO:0015992; F:GO:0005351; P:GO:0046323; F:GO:0005355; P:GO:1904659	C:integral component of plasma membrane; P:proton transport; F:sugar:proton symporter activity; P:glucose import; F:glucose transmembrane transporter activity; P:glucose transmembrane transport
scaffold289|size598253|quiver_387677_394587_ID=g30738	485.583	2.94947	2.02775e-10	3e-54	scaffold289|size598253|quiver_387677_394587_ID=g30738	XP_003589667.2	Medtr1g031780.1	receptor-likekinase[Medicagotruncatula]	F:GO:0003676; F:GO:0008270; P:GO:0015074; F:GO:0016740; F:GO:0016787	F:nucleic acid binding; F:zinc ion binding; P:DNA integration; F:transferase activity; F:hydrolase activity
scaffold29|size1435556|quiver_165272_167101_ID=g40061	94.5027	2.58573	7.96273e-06	9e-34	scaffold29|size1435556|quiver_165272_167101_ID=g40061	XP_013460093.1	Medtr3g461520.2	proteasomeactivatorcomplexsubunit-likeprotein[Medicagotruncatula]	C:GO:0000502	C:proteasome complex
scaffold29|size1435556|quiver_932161_935506_ID=g40167	165.804	2.30663	4.61487e-05	0	scaffold29|size1435556|quiver_932161_935506_ID=g40167	XP_003626454.1	Medtr7g115120.1	transcriptionfactorbZIP88[Medicagotruncatula]	F:GO:0003700; P:GO:0006355; F:GO:0043565; F:GO:0016740	F:transcription factor activity, sequence-specific DNA binding; P:regulation of transcription, DNA-templated; F:sequence-specific DNA binding; F:transferase activity
scaffold291|size1010080|quiver_315483_317069_ID=g25553	1881.27	3.77068	5.29627e-16	7e-150	scaffold291|size1010080|quiver_315483_317069_ID=g25553	XP_003616051.1	Medtr5g075570.1	integrase-typeDNA-bindingsuperfamilyprotein[Medicagotruncatula]	C:GO:0005634; F:GO:0003677; F:GO:0003700; P:GO:0006351; P:GO:0006355	C:nucleus; F:DNA binding; F:transcription factor activity, sequence-specific DNA binding; P:transcription, DNA-templated; P:regulation of transcription, DNA-templated
scaffold291|size1010080|quiver_368424_374098_ID=g25562	811.813	2.15564	1.33303e-06	1e-47	scaffold291|size1010080|quiver_368424_374098_ID=g25562	XP_003616045.1	Medtr5g075530.1	eukaryotictranslationinitiationfactor2subunitbeta[Medicagotruncatula]	C:GO:0016020	C:membrane
scaffold291|size1010080|quiver_405054_409576_ID=g25567	1899.37	4.45549	7.12805e-22	5e-168	scaffold291|size1010080|quiver_405054_409576_ID=g25567	XP_003616045.1	Medtr5g075530.1	eukaryotictranslationinitiationfactor2subunitbeta[Medicagotruncatula]	F:GO:0003743; C:GO:0016021; P:GO:0006413	F:translation initiation factor activity; C:integral component of membrane; P:translational initiation
scaffold291|size1010080|quiver_43626_44350_ID=g25518	242.578	2.12214	4.62434e-06	0.67	scaffold291|size1010080|quiver_43626_44350_ID=g25518	XP_013457178.1	Medtr4g093835.1	hypotheticalproteinMTR_4g093835[Medicagotruncatula]
scaffold291|size1010080|quiver_76366_84019_ID=g25523	119.629	4.82918	5.00507e-13	0	scaffold291|size1010080|quiver_76366_84019_ID=g25523	XP_013467508.1	Medtr1g052140.1	DNA/RNApolymerasesuperfamilyprotein,putative[Medicagotruncatula]
scaffold2917|size118034|quiver_66226_70335_ID=g22466	136.848	2.07007	0.000898042	0	scaffold2917|size118034|quiver_66226_70335_ID=g22466	XP_003620089.2	Medtr6g075880.1	diseaseresistanceprotein(TIR-NBS-LRRclass)[Medicagotruncatula]	F:GO:0005524; P:GO:0007165; F:GO:0043531; P:GO:0006952	F:ATP binding; P:signal transduction; F:ADP binding; P:defense response
scaffold292|size717873|quiver_557595_561791_ID=g23217	1556.01	2.176	4.77319e-07	0	scaffold292|size717873|quiver_557595_561791_ID=g23217	XP_003606509.1	Medtr4g061130.1	MAPkinaseI[Medicagotruncatula]	F:GO:0005524; P:GO:0000165; F:GO:0004707; C:GO:0005622	F:ATP binding; P:MAPK cascade; F:MAP kinase activity; C:intracellular
scaffold2922|size78010|quiver_53546_55200_ID=g9618	99.6682	5.95991	3.19989e-12	4e-18	scaffold2922|size78010|quiver_53546_55200_ID=g9618	XP_003598116.1	Medtr7g017120.1	hypotheticalproteinMTR_3g007450[Medicagotruncatula]	F:GO:0003676; F:GO:0008270; F:GO:0046872; C:GO:0005739; C:GO:0016020; C:GO:0016021	F:nucleic acid binding; F:zinc ion binding; F:metal ion binding; C:mitochondrion; C:membrane; C:integral component of membrane
scaffold2923|size138662|quiver_93155_95531_ID=g7363	62.4457	7.75605	9.23302e-11	0	scaffold2923|size138662|quiver_93155_95531_ID=g7363	XP_003623372.1	Medtr7g070100.1	F-boxprotein[Medicagotruncatula]	C:GO:0016020; C:GO:0016021; P:GO:0006355	C:membrane; C:integral component of membrane; P:regulation of transcription, DNA-templated
scaffold293|size596535|quiver_455009_467055_ID=g20895	184.821	5.33273	1.59711e-21	8e-167	scaffold293|size596535|quiver_455009_467055_ID=g20895	XP_013458020.1	Medtr4g109900.1	isoaspartylpeptidase/L-asparaginase[Medicagotruncatula]	P:GO:0006508; C:GO:0005829; F:GO:0004067; F:GO:0008798	P:proteolysis; C:cytosol; F:asparaginase activity; F:beta-aspartyl-peptidase activity
scaffold293|size596535|quiver_494899_497872_ID=g20902	257.025	3.41202	0.010062	7e-153	scaffold293|size596535|quiver_494899_497872_ID=g20902	XP_003613408.1	Medtr5g036310.1	matrixinfamilyprotein[Medicagotruncatula]	F:GO:0008270; P:GO:0006508; C:GO:0016021; C:GO:0031012; F:GO:0004222	F:zinc ion binding; P:proteolysis; C:integral component of membrane; C:extracellular matrix; F:metalloendopeptidase activity
scaffold294|size998058|quiver_795821_799425_ID=g18543	349.299	2.16571	2.89873e-05	0	scaffold294|size998058|quiver_795821_799425_ID=g18543	XP_003614169.1	Medtr0001s0660.1	zinc-bindingalcoholdehydrogenasefamilyprotein[Medicagotruncatula]	F:GO:0008270; F:GO:0051903; P:GO:0055114	F:zinc ion binding; F:S-(hydroxymethyl)glutathione dehydrogenase activity; P:oxidation-reduction process
scaffold2943|size91756|quiver_79856_83617_ID=g122773	145.072	2.04811	0.00346044	0	scaffold2943|size91756|quiver_79856_83617_ID=g122773	XP_013467539.1	Medtr1g052470.1	transcriptionfactorbHLH122-likeprotein[Medicagotruncatula]	F:GO:0001046; C:GO:0005634; P:GO:0006366; F:GO:0001228; F:GO:0046983	F:core promoter sequence-specific DNA binding; C:nucleus; P:transcription from RNA polymerase II promoter; F:transcriptional activator activity, RNA polymerase II transcription regulatory region sequence-specific binding; F:protein dimerization activity
scaffold295|size1038847|quiver_37246_37953_ID=g15661	97.4271	2.99946	8.07089e-05	1e-72	scaffold295|size1038847|quiver_37246_37953_ID=g15661	XP_013456977.1	Medtr4g088490.1	17.6kDaclassIheatshockprotein[Medicagotruncatula]	C:GO:0005737	C:cytoplasm
scaffold295|size1038847|quiver_516135_519942_ID=g15727	232.995	2.20221	0.00045758	0	scaffold295|size1038847|quiver_516135_519942_ID=g15727	XP_013460148.1	Medtr3g462710.1	proton-dependentoligopeptidetransportfamilyprotein[Medicagotruncatula]	P:GO:0006857; C:GO:0016021; F:GO:0005215	P:oligopeptide transport; C:integral component of membrane; F:transporter activity
scaffold2953|size127164|quiver_3975_7681_ID=g95908	559.692	2.30333	4.6322e-07	0	scaffold2953|size127164|quiver_3975_7681_ID=g95908	XP_003625152.1	Medtr7g092020.1	guanylatekinase-likeprotein[Medicagotruncatula]	P:GO:0046710; P:GO:0046037; F:GO:0004385; P:GO:0016310	P:GDP metabolic process; P:GMP metabolic process; F:guanylate kinase activity; P:phosphorylation
scaffold296|size616959|quiver_305782_312394_ID=g12871	152.54	5.72093	9.8953e-17	0	scaffold296|size616959|quiver_305782_312394_ID=g12871	XP_003607867.2	Medtr4g083780.1	zincfingerZPR1-likeprotein[Medicagotruncatula]	C:GO:0005634; C:GO:0005737	C:nucleus; C:cytoplasm
scaffold2964|size62384|quiver_13196_25787_ID=g66278	666.718	3.41594	5.57843e-19	0	scaffold2964|size62384|quiver_13196_25787_ID=g66278	XP_003598950.2	Medtr3g025300.1	U5smallnuclearribonucleoproteinhelicase[Medicagotruncatula]	F:GO:0003676; F:GO:0005524; C:GO:0030529; C:GO:0019013; F:GO:0004386	F:nucleic acid binding; F:ATP binding; C:intracellular ribonucleoprotein complex; C:viral nucleocapsid; F:helicase activity
scaffold2964|size62384|quiver_27806_37382_ID=g66279	659.728	3.2704	2.12209e-14	0	scaffold2964|size62384|quiver_27806_37382_ID=g66279	XP_003598950.2	Medtr3g025300.1	U5smallnuclearribonucleoproteinhelicase[Medicagotruncatula]	F:GO:0003676; F:GO:0005524; C:GO:0030529; C:GO:0019013; F:GO:0004386	F:nucleic acid binding; F:ATP binding; C:intracellular ribonucleoprotein complex; C:viral nucleocapsid; F:helicase activity
scaffold297|size593887|quiver_465287_469394_ID=g10358	298.053	2.20581	0.00106167	0	scaffold297|size593887|quiver_465287_469394_ID=g10358	XP_003604444.2	Medtr4g012430.1	BZIPprotein[Medicagotruncatula]
scaffold2989|size60110|quiver_43776_48831_ID=g2594	64.525	2.39525	0.000201812	8e-33	scaffold2989|size60110|quiver_43776_48831_ID=g2594	XP_013457834.1	Medtr4g107110.1	microtubule-associatedTORTIFOLIA-likeprotein[Medicagotruncatula]	F:GO:0005524; C:GO:0009507; P:GO:0005978; P:GO:0019252; F:GO:0008878; C:GO:0005874	F:ATP binding; C:chloroplast; P:glycogen biosynthetic process; P:starch biosynthetic process; F:glucose-1-phosphate adenylyltransferase activity; C:microtubule
scaffold2989|size60110|quiver_49031_50551_ID=g2595	629.739	2.15336	8.26735e-05	0	scaffold2989|size60110|quiver_49031_50551_ID=g2595	XP_003590661.2	Medtr1g072380.1	xyloglucanase-specificendoglucanaseinhibitorprotein[Medicagotruncatula]	F:GO:0004190; P:GO:0030163; P:GO:0006508	F:aspartic-type endopeptidase activity; P:protein catabolic process; P:proteolysis
scaffold2989|size60110|quiver_53385_54961_ID=g2596	1557.08	2.74163	9.24943e-05	0	scaffold2989|size60110|quiver_53385_54961_ID=g2596	XP_003590665.1	Medtr1g072420.1	xyloglucanase-specificendoglucanaseinhibitorprotein[Medicagotruncatula]	F:GO:0004190; P:GO:0030163; P:GO:0006508	F:aspartic-type endopeptidase activity; P:protein catabolic process; P:proteolysis
scaffold3|size2661360|quiver_1743454_1750764_ID=g109645	68.4255	5.34904	2.34086e-13	0	scaffold3|size2661360|quiver_1743454_1750764_ID=g109645	XP_003625403.2	Medtr7g098780.1	drugresistancetransporter-likeABCdomainprotein[Medicagotruncatula]	F:GO:0005524; F:GO:0042626; P:GO:0055085; C:GO:0016021; C:GO:0005886	F:ATP binding; F:ATPase activity, coupled to transmembrane movement of substances; P:transmembrane transport; C:integral component of membrane; C:plasma membrane
scaffold3|size2661360|quiver_1913129_1913868_ID=g109672	64.6164	2.68364	1.01572e-05	1e-66	scaffold3|size2661360|quiver_1913129_1913868_ID=g109672	XP_003625443.1	Medtr7g099200.1	RmlC-likecupinssuperfamilyprotein[Medicagotruncatula]
scaffold3|size2661360|quiver_535356_538517_ID=g109479	981.037	2.18294	3.93517e-08	7e-178	scaffold3|size2661360|quiver_535356_538517_ID=g109479	XP_013449852.1	Medtr7g096420.1	kelchrepeatF-boxprotein[Medicagotruncatula]	F:GO:0004842; C:GO:0031463; P:GO:0016567	F:ubiquitin-protein transferase activity; C:Cul3-RING ubiquitin ligase complex; P:protein ubiquitination
scaffold3|size2661360|quiver_716088_716759_ID=g109503	61.2395	8.14345	2.97685e-13	2e-67	scaffold3|size2661360|quiver_716088_716759_ID=g109503	XP_013449888.1	Medtr7g096810.1	ethyleneresponsefactor[Medicagotruncatula]	C:GO:0005634; F:GO:0003677; F:GO:0003700; P:GO:0006351; P:GO:0006355	C:nucleus; F:DNA binding; F:transcription factor activity, sequence-specific DNA binding; P:transcription, DNA-templated; P:regulation of transcription, DNA-templated
scaffold30|size1102098|quiver_1102925_1103946_ID=g37851	191.566	4.60653	6.75498e-22	6e-119	scaffold30|size1102098|quiver_1102925_1103946_ID=g37851	XP_003603835.1	Medtr3g114750.1	syringolide-inducedprotein14-1-1[Medicagotruncatula]
scaffold3005|size59009|quiver_20056_25321_ID=g127692	51.585	2.58506	0.0031516	0	scaffold3005|size59009|quiver_20056_25321_ID=g127692	XP_003610084.2	Medtr4g127770.1	lysine-tRNAligase-likeprotein[Medicagotruncatula]	F:GO:0003676; F:GO:0005524; C:GO:0005737; F:GO:0004824; P:GO:0006430	F:nucleic acid binding; F:ATP binding; C:cytoplasm; F:lysine-tRNA ligase activity; P:lysyl-tRNA aminoacylation
scaffold3005|size59009|quiver_55873_59279_ID=g127699	170.719	5.76346	2.16446e-19	0	scaffold3005|size59009|quiver_55873_59279_ID=g127699	XP_003610086.2	Medtr4g127790.1	lysine-tRNAligase[Medicagotruncatula]	F:GO:0000166; P:GO:0006418; F:GO:0004812	F:nucleotide binding; P:tRNA aminoacylation for protein translation; F:aminoacyl-tRNA ligase activity
scaffold301|size1497479|quiver_256329_257844_ID=g499	6045.01	2.31844	1.80282e-06	7e-07	scaffold301|size1497479|quiver_256329_257844_ID=g499	XP_003624637.1	Medtr7g085850.2	hypotheticalproteinMTR_7g085850[Medicagotruncatula]
scaffold3014|size58532|quiver_28093_32431_ID=g103636	223.048	2.36785	2.2647e-06	5e-102	scaffold3014|size58532|quiver_28093_32431_ID=g103636	XP_003595407.2	Medtr2g045070.1	SETdomainprotein[Medicagotruncatula]
scaffold303|size713117|quiver_519658_523891_ID=g160819	97.4904	2.00488	0.00337587	0	scaffold303|size713117|quiver_519658_523891_ID=g160819	XP_003591273.1	Medtr1g085150.1	glutamyl-tRNAsynthetase[Medicagotruncatula]	F:GO:0005524; F:GO:0003723; C:GO:0005739; F:GO:0004818; C:GO:0005829; F:GO:0004819; P:GO:0006424; P:GO:0006425	F:ATP binding; F:RNA binding; C:mitochondrion; F:glutamate-tRNA ligase activity; C:cytosol; F:glutamine-tRNA ligase activity; P:glutamyl-tRNA aminoacylation; P:glutaminyl-tRNA aminoacylation
scaffold3037|size84939|quiver_26656_29029_ID=g43006	134.745	2.48988	1.45259e-06	8e-165	scaffold3037|size84939|quiver_26656_29029_ID=g43006	XP_003592589.1	Medtr1g108840.1	MATEeffluxfamilyprotein[Medicagotruncatula]	P:GO:0006855; F:GO:0015297; C:GO:0016021; F:GO:0015238	P:drug transmembrane transport; F:antiporter activity; C:integral component of membrane; F:drug transmembrane transporter activity
scaffold3037|size84939|quiver_39556_42041_ID=g43008	161.448	2.00005	0.0193709	0	scaffold3037|size84939|quiver_39556_42041_ID=g43008	XP_003592621.2	Medtr1g110220.1	tyrosinekinasefamilyprotein[Medicagotruncatula]	F:GO:0005524; C:GO:0016020; F:GO:0004672; P:GO:0006468	F:ATP binding; C:membrane; F:protein kinase activity; P:protein phosphorylation
scaffold304|size1784410|quiver_260822_265718_ID=g158143	109.375	6.41346	1.74665e-20	0	scaffold304|size1784410|quiver_260822_265718_ID=g158143	XP_003594940.1	Medtr2g036480.1	receptor-likekinase[Medicagotruncatula]	F:GO:0005524; C:GO:0016020; F:GO:0004674; P:GO:0006468	F:ATP binding; C:membrane; F:protein serine/threonine kinase activity; P:protein phosphorylation
scaffold304|size1784410|quiver_290922_295075_ID=g158148	158.904	3.65242	1.18087e-11	0	scaffold304|size1784410|quiver_290922_295075_ID=g158148	XP_003594941.1	Medtr2g036490.1	receptor-likekinase[Medicagotruncatula]	F:GO:0005524; C:GO:0016021; F:GO:0004674; P:GO:0006468	F:ATP binding; C:integral component of membrane; F:protein serine/threonine kinase activity; P:protein phosphorylation
scaffold3042|size75979|quiver_46976_52820_ID=g30107	62.728	2.55907	0.000273574	0	scaffold3042|size75979|quiver_46976_52820_ID=g30107	XP_013459540.1	Medtr3g047715.1	hypotheticalproteinMTR_3g047715[Medicagotruncatula]	C:GO:0016020; C:GO:0016021	C:membrane; C:integral component of membrane
scaffold3046|size81113|quiver_4746_11510_ID=g20146	273.009	2.03981	4.64844e-05	0	scaffold3046|size81113|quiver_4746_11510_ID=g20146	XP_003628558.2	Medtr8g061880.1	actincross-linkingprotein[Medicagotruncatula]
scaffold305|size615321|quiver_559202_563242_ID=g155619	500.625	2.43917	5.91338e-09	0	scaffold305|size615321|quiver_559202_563242_ID=g155619	XP_003603733.1	Medtr3g113160.1	alpha/betafoldhydrolase[Medicagotruncatula]	F:GO:0052689	F:carboxylic ester hydrolase activity
scaffold3053|size56088|quiver_9076_15655_ID=g2598	504.274	2.25636	0.00230546	0	scaffold3053|size56088|quiver_9076_15655_ID=g2598	XP_013453134.1	Medtr6g488300.1	diseaseresistanceprotein(TIR-NBS-LRRclass)[Medicagotruncatula]	F:GO:0003746; P:GO:0007165; C:GO:0016021; F:GO:0043531; P:GO:0006952; P:GO:0006414; C:GO:0005622	F:translation elongation factor activity; P:signal transduction; C:integral component of membrane; F:ADP binding; P:defense response; P:translational elongation; C:intracellular
scaffold3054|size56081|quiver_28421_31441_ID=g165030	365.214	2.54124	9.64633e-05	3e-114	scaffold3054|size56081|quiver_28421_31441_ID=g165030	XP_013454886.1	Medtr4g017860.1	SCFubiquitinligase,SKP1component[Medicagotruncatula]	F:GO:0016874; P:GO:0006511	F:ligase activity; P:ubiquitin-dependent protein catabolic process
scaffold306|size950063|quiver_454465_460073_ID=g153206	60.6784	3.54263	5.99856e-09	7e-171	scaffold306|size950063|quiver_454465_460073_ID=g153206	XP_003620649.2	Medtr6g088250.3	diseaseresistanceprotein(TIR-NBS-LRRclass)[Medicagotruncatula]	F:GO:0003746; P:GO:0007165; C:GO:0016021; F:GO:0043531; P:GO:0006952; P:GO:0006414; C:GO:0005622	F:translation elongation factor activity; P:signal transduction; C:integral component of membrane; F:ADP binding; P:defense response; P:translational elongation; C:intracellular
scaffold308|size582554|quiver_229167_230194_ID=g148484	112.264	5.40684	7.54928e-15	1e-29	scaffold308|size582554|quiver_229167_230194_ID=g148484	XP_003596287.1	Medtr2g075600.1	transmembraneprotein,putative[Medicagotruncatula]	C:GO:0016020	C:membrane
scaffold308|size582554|quiver_360947_366253_ID=g148498	268.307	3.42951	1.14966e-12	2e-36	scaffold308|size582554|quiver_360947_366253_ID=g148498	XP_003602418.2	Medtr3g093120.1	SPFHdomain/band7familyprotein[Medicagotruncatula]	F:GO:0046872; F:GO:0016740; P:GO:0006259; F:GO:0016787	F:metal ion binding; F:transferase activity; P:DNA metabolic process; F:hydrolase activity
scaffold3093|size106116|quiver_45806_49371_ID=g63639	54.9725	2.2539	0.00544396	0	scaffold3093|size106116|quiver_45806_49371_ID=g63639	XP_003620238.2	Medtr6g079000.1	diseaseresistanceprotein(TIR-NBS-LRRclass),putative[Medicagotruncatula]	F:GO:0005524; P:GO:0007165; C:GO:0016021; F:GO:0043531; P:GO:0006952	F:ATP binding; P:signal transduction; C:integral component of membrane; F:ADP binding; P:defense response
scaffold311|size589222|quiver_444340_445949_ID=g140951	211.737	2.2973	0.00356732	0	scaffold311|size589222|quiver_444340_445949_ID=g140951	XP_003610137.2	Medtr4g128310.2	galactosyltransferasefamilyprotein[Medicagotruncatula]	C:GO:0016021; P:GO:0006486; F:GO:0008378; C:GO:0000139	C:integral component of membrane; P:protein glycosylation; F:galactosyltransferase activity; C:Golgi membrane
scaffold3111|size53018|quiver_41572_42771_ID=g17689	186.831	4.15781	5.35682e-10	0	scaffold3111|size53018|quiver_41572_42771_ID=g17689	XP_003615142.2	Medtr5g064340.1	phosphate-responsive1familyprotein[Medicagotruncatula]
scaffold3112|size173738|quiver_126426_132230_ID=g14714	64.4583	3.4829	3.47639e-07	0	scaffold3112|size173738|quiver_126426_132230_ID=g14714	XP_003606369.2	Medtr4g058760.1	glycosyltransferasefamily2protein[Medicagotruncatula]	C:GO:0016021; F:GO:0016740	C:integral component of membrane; F:transferase activity
scaffold3116|size52854|quiver_17756_19620_ID=g5005	56.8738	2.45633	0.000114514	0	scaffold3116|size52854|quiver_17756_19620_ID=g5005	XP_003623872.1	Medtr7g076550.1	pentatricopeptide(PPR)repeatprotein[Medicagotruncatula]
scaffold3124|size71687|quiver_52160_57021_ID=g150254	627.44	3.51088	2.25635e-12	0	scaffold3124|size71687|quiver_52160_57021_ID=g150254	XP_013449033.1	Medtr7g065890.1	plantinositolphosphorylceramidesynthase[Medicagotruncatula]	F:GO:0033188; C:GO:0016021	F:sphingomyelin synthase activity; C:integral component of membrane
scaffold313|size1199067|quiver_118754_120581_ID=g135492	2500.57	3.00346	3.51249e-09	0	scaffold313|size1199067|quiver_118754_120581_ID=g135492	XP_003601593.1	Medtr3g083370.1	1-aminocyclopropane-1-carboxylateoxidase[Medicagotruncatula]	F:GO:0009815; F:GO:0045486; F:GO:0046872; P:GO:0055114	F:1-aminocyclopropane-1-carboxylate oxidase activity; F:naringenin 3-dioxygenase activity; F:metal ion binding; P:oxidation-reduction process
scaffold313|size1199067|quiver_25696_27754_ID=g135478	350.469	6.79011	3.14771e-40	0	scaffold313|size1199067|quiver_25696_27754_ID=g135478	XP_003601613.1	Medtr3g083570.1	calmodulin-bindingfamilyprotein[Medicagotruncatula]
scaffold313|size1199067|quiver_302138_304067_ID=g135518	78.7816	3.78402	0.0349845	4e-28	scaffold313|size1199067|quiver_302138_304067_ID=g135518	XP_003601504.1	Medtr3g082420.2	hypotheticalproteinMTR_3g082420[Medicagotruncatula]
scaffold314|size727928|quiver_717638_724115_ID=g133166	263.824	2.65307	4.61465e-05	0	scaffold314|size727928|quiver_717638_724115_ID=g133166	XP_013448183.1	Medtr7g034345.1	uroporphyrinogen-IIIC-methyltransferase[Medicagotruncatula]	P:GO:0019354; P:GO:0055114; F:GO:0004851; P:GO:0032259	P:siroheme biosynthetic process; P:oxidation-reduction process; F:uroporphyrin-III C-methyltransferase activity; P:methylation
scaffold315|size928941|quiver_694774_696407_ID=g130738	556.077	4.55747	2.48513e-18	2e-72	scaffold315|size928941|quiver_694774_696407_ID=g130738	XP_003592191.1	Medtr1g099800.1	heavymetaltransport/detoxificationsuperfamilyprotein[Medicagotruncatula]	P:GO:0046916; F:GO:0046914; C:GO:0005737; P:GO:0030001	P:cellular transition metal ion homeostasis; F:transition metal ion binding; C:cytoplasm; P:metal ion transport
scaffold3151|size65268|quiver_5679_13061_ID=g79524	1777.14	2.2544	2.044e-08	0.08	scaffold3151|size65268|quiver_5679_13061_ID=g79524	XP_003607659.2	Medtr8g479250.1	polyubiquitin3[Medicagotruncatula]	F:GO:0004190; F:GO:0043130; P:GO:0006508	F:aspartic-type endopeptidase activity; F:ubiquitin binding; P:proteolysis
scaffold316|size575345|quiver_431271_434368_ID=g128367	133.002	2.27813	1.31686e-06	1e-158	scaffold316|size575345|quiver_431271_434368_ID=g128367	XP_003627248.2	Medtr8g020300.1	diseaseresistanceprotein(TIR-NBS-LRRclass)[Medicagotruncatula]	C:GO:0016020; F:GO:0043531; P:GO:0050896	C:membrane; F:ADP binding; P:response to stimulus
scaffold316|size575345|quiver_454951_457816_ID=g128370	91.2881	3.53793	1.15954e-06	1e-168	scaffold316|size575345|quiver_454951_457816_ID=g128370	XP_003627249.1	Medtr8g020310.2	calcium-bindingEFhand-likeprotein[Medicagotruncatula]	P:GO:0007165; F:GO:0005509; C:GO:0016021; C:GO:0005578	P:signal transduction; F:calcium ion binding; C:integral component of membrane; C:proteinaceous extracellular matrix
scaffold317|size1308508|quiver_643370_645532_ID=g125954	449.87	4.7484	1.86588e-19	0	scaffold317|size1308508|quiver_643370_645532_ID=g125954	XP_003623704.1	Medtr7g074710.1	dihydroflavonol4-reductase-likeprotein[Medicagotruncatula]	F:GO:0050662; F:GO:0045552; P:GO:0055114; P:GO:0006952; P:GO:0009813	F:coenzyme binding; F:dihydrokaempferol 4-reductase activity; P:oxidation-reduction process; P:defense response; P:flavonoid biosynthetic process
scaffold317|size1308508|quiver_870836_876673_ID=g125985	2416.87	2.85281	5.7567e-05	2e-81	scaffold317|size1308508|quiver_870836_876673_ID=g125985	XP_013452112.1	Medtr6g045307.1	IPPtransferase[Medicagotruncatula]	F:GO:0003676; P:GO:0006259	F:nucleic acid binding; P:DNA metabolic process
scaffold3179|size49015|quiver_9896_15620_ID=g7399	114.24	3.52158	4.95799e-09	0	scaffold3179|size49015|quiver_9896_15620_ID=g7399	XP_013466312.1	Medtr1g027690.1	receptor-likekinase[Medicagotruncatula]	F:GO:0005524; C:GO:0016021; F:GO:0004672; P:GO:0006468; F:GO:0030247	F:ATP binding; C:integral component of membrane; F:protein kinase activity; P:protein phosphorylation; F:polysaccharide binding
scaffold318|size575186|quiver_260638_263006_ID=g123438	1558.07	2.67274	1.56933e-13	0	scaffold318|size575186|quiver_260638_263006_ID=g123438	XP_003616926.2	Medtr5g085790.1	LysM-domainreceptor-likekinase[Medicagotruncatula]	F:GO:0005524; C:GO:0016021; F:GO:0004672; P:GO:0006468	F:ATP binding; C:integral component of membrane; F:protein kinase activity; P:protein phosphorylation
scaffold318|size575186|quiver_499468_503439_ID=g123472	677.454	2.94515	1.72476e-07	1e-169	scaffold318|size575186|quiver_499468_503439_ID=g123472	XP_003616942.1	Medtr5g085980.1	transmembraneprotein,putative[Medicagotruncatula]	C:GO:0016021	C:integral component of membrane
scaffold3181|size48965|quiver_18136_20248_ID=g2623	83.4703	2.09912	0.000389475	0	scaffold3181|size48965|quiver_18136_20248_ID=g2623	XP_003606598.2	Medtr4g062330.1	exocystsubunitexo70familyprotein[Medicagotruncatula]	P:GO:0006887; C:GO:0000145	P:exocytosis; C:exocyst
scaffold319|size792139|quiver_215962_218964_ID=g120964	148.342	2.1002	0.0018828	0	scaffold319|size792139|quiver_215962_218964_ID=g120964	XP_003604710.2	Medtr4g016800.1	LRRreceptor-likekinasefamilyprotein[Medicagotruncatula]	C:GO:0016021; P:GO:0016310; F:GO:0016301	C:integral component of membrane; P:phosphorylation; F:kinase activity
scaffold32|size1816173|quiver_365749_366631_ID=g32705	161.898	2.48307	2.32916e-06	4e-83	scaffold32|size1816173|quiver_365749_366631_ID=g32705	XP_013462808.1	Medtr2g023010.1	hypotheticalproteinMTR_2g023010[Medicagotruncatula]
scaffold321|size1251694|quiver_486883_494126_ID=g115936	180.566	2.7356	2.46243e-08	0	scaffold321|size1251694|quiver_486883_494126_ID=g115936	XP_003597945.1	Medtr2g104280.1	F-boxproteininteractiondomainprotein[Medicagotruncatula]	F:GO:0004190; P:GO:0006508	F:aspartic-type endopeptidase activity; P:proteolysis
scaffold322|size1180302|quiver_924591_934563_ID=g113246	165.132	8.37055	1.72823e-22	7e-12	scaffold322|size1180302|quiver_924591_934563_ID=g113246	XP_003608640.1	Medtr4g098700.1	transmembraneprotein,putative[Medicagotruncatula]	C:GO:0016020; C:GO:0016021	C:membrane; C:integral component of membrane
scaffold322|size1180302|quiver_951911_954789_ID=g113250	698.719	2.30164	9.69943e-05	2e-16	scaffold322|size1180302|quiver_951911_954789_ID=g113250	XP_003608640.1	Medtr4g098700.1	transmembraneprotein,putative[Medicagotruncatula]	C:GO:0016020; C:GO:0016021	C:membrane; C:integral component of membrane
scaffold324|size571946|quiver_465342_466985_ID=g107740	59.0379	2.89778	0.000108527	2e-108	scaffold324|size571946|quiver_465342_466985_ID=g107740	XP_003625214.1	Medtr7g092700.1	PRA1familyprotein[Medicagotruncatula]	C:GO:0016021	C:integral component of membrane
scaffold3245|size45929|quiver_27246_30861_ID=g2632	97.4781	3.14964	0.000134285	1e-178	scaffold3245|size45929|quiver_27246_30861_ID=g2632	XP_003621428.2	Medtr7g013240.1	UDP-glucosyltransferasefamilyprotein[Medicagotruncatula]	P:GO:0052696; F:GO:0080043; C:GO:0043231; F:GO:0005509; F:GO:0080044; F:GO:0047215; P:GO:0009813	P:flavonoid glucuronidation; F:quercetin 3-O-glucosyltransferase activity; C:intracellular membrane-bounded organelle; F:calcium ion binding; F:quercetin 7-O-glucosyltransferase activity; F:indole-3-acetate beta-glucosyltransferase activity; P:flavonoid biosynthetic process
scaffold3245|size45929|quiver_31270_31841_ID=g2633	52.6426	3.65531	9.44017e-06	3e-76	scaffold3245|size45929|quiver_31270_31841_ID=g2633	XP_003621428.2	Medtr7g013240.1	UDP-glucosyltransferasefamilyprotein[Medicagotruncatula]	P:GO:0052696; F:GO:0080043; C:GO:0043231; F:GO:0005509; F:GO:0080044; F:GO:0047215; P:GO:0009813	P:flavonoid glucuronidation; F:quercetin 3-O-glucosyltransferase activity; C:intracellular membrane-bounded organelle; F:calcium ion binding; F:quercetin 7-O-glucosyltransferase activity; F:indole-3-acetate beta-glucosyltransferase activity; P:flavonoid biosynthetic process
scaffold325|size1323470|quiver_637222_639872_ID=g104616	606.984	3.85527	4.96799e-15	5e-45	scaffold325|size1323470|quiver_637222_639872_ID=g104616	XP_003591157.1	Medtr1g083420.1	hypoxia-responsivefamilyprotein[Medicagotruncatula]	P:GO:0033617; C:GO:0031305; C:GO:0097249	P:mitochondrial respiratory chain complex IV assembly; C:integral component of mitochondrial inner membrane; C:mitochondrial respiratory chain supercomplex
scaffold325|size1323470|quiver_89268_90611_ID=g104551	144.85	2.0952	8.5693e-06	0	scaffold325|size1323470|quiver_89268_90611_ID=g104551	XP_003628627.1	Medtr8g062770.1	matrixmetalloproteinase[Medicagotruncatula]	F:GO:0008270; C:GO:0016020; P:GO:0006508; C:GO:0031012; F:GO:0004222	F:zinc ion binding; C:membrane; P:proteolysis; C:extracellular matrix; F:metalloendopeptidase activity
scaffold3251|size45588|quiver_6124_10961_ID=g152566	94.9571	7.21346	5.31784e-19	0	scaffold3251|size45588|quiver_6124_10961_ID=g152566	XP_003607336.1	Medtr4g076640.1	hypotheticalproteinMTR_4g076640[Medicagotruncatula]
scaffold328|size684938|quiver_29816_31493_ID=g96821	381.335	2.4208	2.17599e-06	0	scaffold328|size684938|quiver_29816_31493_ID=g96821	XP_003616593.1	Medtr5g082150.1	nematoderesistanceHSPRO2-likeprotein[Medicagotruncatula]	P:GO:0006952	P:defense response
scaffold330|size1074699|quiver_229664_232570_ID=g90979	795.97	2.02325	2.86958e-06	0	scaffold330|size1074699|quiver_229664_232570_ID=g90979	XP_003615055.1	Medtr5g063080.1	trehalose-6-phosphatephosphatase[Medicagotruncatula]	F:GO:0004805; C:GO:0016021; P:GO:0005992; P:GO:0016311	F:trehalose-phosphatase activity; C:integral component of membrane; P:trehalose biosynthetic process; P:dephosphorylation
scaffold332|size1695346|quiver_1466285_1469324_ID=g85697	295.156	2.31045	9.7534e-07	0	scaffold332|size1695346|quiver_1466285_1469324_ID=g85697	XP_003611653.1	Medtr0035s0150.1	indole-3-aceticacid-amidosynthetase[Medicagotruncatula]	P:GO:0009733	P:response to auxin
scaffold332|size1695346|quiver_245468_249243_ID=g85523	63.3977	3.64717	2.83855e-07	0	scaffold332|size1695346|quiver_245468_249243_ID=g85523	XP_003611148.1	Medtr5g010830.1	MATEeffluxfamilyprotein[Medicagotruncatula]	P:GO:0006855; F:GO:0015297; C:GO:0016021; F:GO:0015238	P:drug transmembrane transport; F:antiporter activity; C:integral component of membrane; F:drug transmembrane transporter activity
scaffold332|size1695346|quiver_908264_912848_ID=g85602	231.802	2.331	1.73129e-05	0	scaffold332|size1695346|quiver_908264_912848_ID=g85602	XP_003611221.1	Medtr5g011580.1	translationfactorEF-1alpha-likeprotein[Medicagotruncatula]	F:GO:0016779; P:GO:0008152; F:GO:0016597	F:nucleotidyltransferase activity; P:metabolic process; F:amino acid binding
scaffold333|size577727|quiver_211992_217076_ID=g83124	165.106	3.24764	1.28999e-07	2e-37	scaffold333|size577727|quiver_211992_217076_ID=g83124	XP_003621562.2	Medtr7g017150.1	F-boxproteininteractiondomainprotein[Medicagotruncatula]	C:GO:0016020; C:GO:0016021	C:membrane; C:integral component of membrane
scaffold3338|size41895|quiver_26946_30611_ID=g92866	71.9211	5.50333	1.15996e-16	0	scaffold3338|size41895|quiver_26946_30611_ID=g92866	XP_003612695.1	Medtr5g027900.1	diseaseresistanceprotein(CC-NBS-LRRclass)familyprotein[Medicagotruncatula]	F:GO:0043531; P:GO:0006952	F:ADP binding; P:defense response
scaffold334|size764329|quiver_315063_316488_ID=g80472	462.109	4.49514	1.88029e-30	0	scaffold334|size764329|quiver_315063_316488_ID=g80472	XP_003591474.1	Medtr1g087920.1	ethyleneresponsefactor[Medicagotruncatula]	C:GO:0005634; F:GO:0003677; F:GO:0003700; P:GO:0006351; P:GO:0006355	C:nucleus; F:DNA binding; F:transcription factor activity, sequence-specific DNA binding; P:transcription, DNA-templated; P:regulation of transcription, DNA-templated
scaffold334|size764329|quiver_751392_756287_ID=g80525	3842.33	4.48223	4.61376e-22	0	scaffold334|size764329|quiver_751392_756287_ID=g80525	XP_013444583.1	Medtr8g027160.3	endoplasmicreticulum-typecalcium-transportingATPase[Medicagotruncatula]	C:GO:0005887; F:GO:0005524; F:GO:0046872; P:GO:0070588; C:GO:0005783; F:GO:0005388	C:integral component of plasma membrane; F:ATP binding; F:metal ion binding; P:calcium ion transmembrane transport; C:endoplasmic reticulum; F:calcium-transporting ATPase activity
scaffold336|size617367|quiver_282451_285827_ID=g74966	72.2175	2.60116	1.322e-05	0	scaffold336|size617367|quiver_282451_285827_ID=g74966	XP_003623956.2	Medtr7g077620.1	DUF295familyprotein[Medicagotruncatula]	F:GO:0016874	F:ligase activity
scaffold338|size1018420|quiver_331821_334093_ID=g69812	558.749	9.41922	4.88965e-38	0	scaffold338|size1018420|quiver_331821_334093_ID=g69812	XP_003610458.1	Medtr4g132380.1	F-boxplant-likeprotein,putative[Medicagotruncatula]	C:GO:0016021	C:integral component of membrane
scaffold338|size1018420|quiver_375793_378493_ID=g69819	66.4911	3.92228	3.93461e-10	0	scaffold338|size1018420|quiver_375793_378493_ID=g69819	XP_003610463.1	Medtr4g132430.1	WRKY1btranscriptionfactor[Medicagotruncatula]	F:GO:0003700; P:GO:0006355; F:GO:0043565	F:transcription factor activity, sequence-specific DNA binding; P:regulation of transcription, DNA-templated; F:sequence-specific DNA binding
scaffold34|size1736558|quiver_1019523_1024525_ID=g27732	146.418	3.00672	2.42868e-09	0	scaffold34|size1736558|quiver_1019523_1024525_ID=g27732	XP_003624991.1	Medtr7g089780.1	family31glycosylhydrolase,alpha-glucosidase[Medicagotruncatula]	P:GO:0005975; F:GO:0004553; F:GO:0030246	P:carbohydrate metabolic process; F:hydrolase activity, hydrolyzing O-glycosyl compounds; F:carbohydrate binding
scaffold341|size957620|quiver_395436_398338_ID=g61819	218.293	2.113	8.25533e-05	8e-47	scaffold341|size957620|quiver_395436_398338_ID=g61819	XP_013469176.1	Medtr1g087910.2	60SribosomalproteinL19[Medicagotruncatula]	F:GO:0003735; C:GO:0005840; P:GO:0006412	F:structural constituent of ribosome; C:ribosome; P:translation
scaffold343|size687585|quiver_48366_51490_ID=g56401	53.0795	2.49875	0.0179278	0	scaffold343|size687585|quiver_48366_51490_ID=g56401	XP_013451136.1	Medtr6g016125.1	LRRreceptor-likekinasefamilyprotein[Medicagotruncatula]	C:GO:0016020; P:GO:0016310; F:GO:0016301	C:membrane; P:phosphorylation; F:kinase activity
scaffold3436|size37231|quiver_9538_10721_ID=g5043	558.661	3.61275	1.0278e-18	0	scaffold3436|size37231|quiver_9538_10721_ID=g5043	XP_003591056.1	Medtr1g082360.1	phosphoglycerate/bisphosphoglyceratemutasefamilyprotein[Medicagotruncatula]
scaffold3441|size36800|quiver_7033_9971_ID=g157413	398.811	2.00552	2.55523e-05	0	scaffold3441|size36800|quiver_7033_9971_ID=g157413	XP_013459757.1	Medtr3g452850.1	LRRreceptor-likekinase[Medicagotruncatula]	C:GO:0016020	C:membrane
scaffold346|size2037323|quiver_299032_304035_ID=g48929	7419.13	2.5165	6.8294e-09	0	scaffold346|size2037323|quiver_299032_304035_ID=g48929	XP_013457744.1	Medtr4g104880.1	ubiquitin-associated/TS-Ndomainprotein,putative[Medicagotruncatula]	F:GO:0008270	F:zinc ion binding
scaffold346|size2037323|quiver_860779_862922_ID=g49003	388.965	2.00713	0.00123252	0	scaffold346|size2037323|quiver_860779_862922_ID=g49003	XP_013465072.1	Medtr2g090235.1	ethyleneresponsefactor[Medicagotruncatula]	C:GO:0005634; F:GO:0003677; F:GO:0003700; P:GO:0006351; P:GO:0006355	C:nucleus; F:DNA binding; F:transcription factor activity, sequence-specific DNA binding; P:transcription, DNA-templated; P:regulation of transcription, DNA-templated
scaffold347|size598427|quiver_44106_55067_ID=g46362	7832.55	2.16617	4.40078e-10	0	scaffold347|size598427|quiver_44106_55067_ID=g46362	XP_003627034.2	Medtr8g014360.1	drugresistancetransporter-likeABCdomainprotein[Medicagotruncatula]	F:GO:0005524; F:GO:0042626; P:GO:0055085; C:GO:0016021; C:GO:0005886	F:ATP binding; F:ATPase activity, coupled to transmembrane movement of substances; P:transmembrane transport; C:integral component of membrane; C:plasma membrane
scaffold349|size609077|quiver_388620_389438_ID=g40962	119.458	3.26291	4.07103e-11	8e-60	scaffold349|size609077|quiver_388620_389438_ID=g40962	XP_003624398.1	Medtr7g082760.1	hypotheticalproteinMTR_7g082760[Medicagotruncatula]
scaffold3490|size35045|quiver_29046_30362_ID=g30148	137.458	2.33979	0.000592311	1e-42	scaffold3490|size35045|quiver_29046_30362_ID=g30148	XP_013452257.1	Medtr6g049280.1	heavymetal-associateddomainprotein[Medicagotruncatula]	P:GO:0046916; F:GO:0046914; C:GO:0005737; P:GO:0030001	P:cellular transition metal ion homeostasis; F:transition metal ion binding; C:cytoplasm; P:metal ion transport
scaffold35|size1256591|quiver_1256218_1258873_ID=g25154	67.0895	8.16648	4.29312e-13	0	scaffold35|size1256591|quiver_1256218_1258873_ID=g25154	XP_013454903.1	Medtr4g019225.1	laccase/diphenoloxidasefamilyprotein[Medicagotruncatula]
scaffold3505|size51687|quiver_48016_49027_ID=g157421	689.133	4.51648	2.92939e-24	3e-80	scaffold3505|size51687|quiver_48016_49027_ID=g157421	XP_003589096.1	Medtr1g018420.1	C2H2-typezincfingerprotein[Medicagotruncatula]	F:GO:0003677; F:GO:0046872	F:DNA binding; F:metal ion binding
scaffold352|size870284|quiver_223411_227778_ID=g33370	126.447	4.26003	7.05912e-08	0	scaffold352|size870284|quiver_223411_227778_ID=g33370	XP_013467563.1	Medtr0083s0100.1	stressup-regulatedNod19protein[Medicagotruncatula]	C:GO:0016021	C:integral component of membrane
scaffold354|size837697|quiver_291974_295683_ID=g28415	70.0606	6.83551	1.55343e-14	0	scaffold354|size837697|quiver_291974_295683_ID=g28415	XP_013461784.1	Medtr3g103110.2	RING/FYVE/PHDzincfingerprotein[Medicagotruncatula]	F:GO:0008270; F:GO:0008080	F:zinc ion binding; F:N-acetyltransferase activity
scaffold354|size837697|quiver_476880_480924_ID=g28438	260.652	2.2345	4.37561e-05	3e-42	scaffold354|size837697|quiver_476880_480924_ID=g28438	XP_013452697.1	Medtr6g472230.1	diseaseresistanceprotein(TIR-NBS-LRRclass),putative[Medicagotruncatula]	F:GO:0003676; F:GO:0008270; P:GO:0015074	F:nucleic acid binding; F:zinc ion binding; P:DNA integration
scaffold354|size837697|quiver_791847_795272_ID=g28486	69.0197	5.98961	4.91474e-12	2e-92	scaffold354|size837697|quiver_791847_795272_ID=g28486	XP_003613072.1	Medtr5g032360.1	hypotheticalproteinMTR_5g032360[Medicagotruncatula]	P:GO:0000122; F:GO:0004407; P:GO:0006355; C:GO:0000118; F:GO:0001106; P:GO:0016575; C:GO:0000785	P:negative regulation of transcription from RNA polymerase II promoter; F:histone deacetylase activity; P:regulation of transcription, DNA-templated; C:histone deacetylase complex; F:RNA polymerase II transcription corepressor activity; P:histone deacetylation; C:chromatin
scaffold356|size735688|quiver_189397_191305_ID=g23261	295.905	3.33882	3.05218e-06	1e-169	scaffold356|size735688|quiver_189397_191305_ID=g23261	XP_013448425.1	Medtr7g050425.1	phosphoglyceratemutasefamilyprotein[Medicagotruncatula]	F:GO:0003824; P:GO:0008152	F:catalytic activity; P:metabolic process
scaffold358|size560666|quiver_406329_410045_ID=g18623	76.3972	2.59467	2.32876e-06	0	scaffold358|size560666|quiver_406329_410045_ID=g18623	XP_003612340.2	Medtr5g023980.1	Serine/Threonine-kinaseCx32,relatedprotein[Medicagotruncatula]	F:GO:0005524; F:GO:0004674; P:GO:0006468	F:ATP binding; F:protein serine/threonine kinase activity; P:protein phosphorylation
scaffold3580|size35371|quiver_29374_30961_ID=g130045	76.262	4.15129	7.15166e-08	0	scaffold3580|size35371|quiver_29374_30961_ID=g130045	XP_003594938.1	Medtr2g036460.1	receptor-likekinase[Medicagotruncatula]	F:GO:0005524; C:GO:0016021; F:GO:0004674; P:GO:0006468	F:ATP binding; C:integral component of membrane; F:protein serine/threonine kinase activity; P:protein phosphorylation
scaffold3589|size31324|quiver_15329_16231_ID=g106518	393.442	3.89122	7.87101e-14	4e-92	scaffold3589|size31324|quiver_15329_16231_ID=g106518	XP_013465196.1	Medtr2g090950.1	anaphase-promotingcomplexsubunit11RING-H2fingerprotein[Medicagotruncatula]	F:GO:0008270; C:GO:0016021; P:GO:0044267	F:zinc ion binding; C:integral component of membrane; P:cellular protein metabolic process
scaffold359|size594120|quiver_203130_207414_ID=g15822	85.305	3.93603	0.0101582	9e-13	scaffold359|size594120|quiver_203130_207414_ID=g15822	XP_013460121.1	Medtr1g027280.1	hypotheticalproteinMTR_3g462310[Medicagotruncatula]	P:GO:0090304; P:GO:0044260; F:GO:0097159; F:GO:1901363; F:GO:0043167; F:GO:0016772; F:GO:0016787	P:nucleic acid metabolic process; P:cellular macromolecule metabolic process; F:organic cyclic compound binding; F:heterocyclic compound binding; F:ion binding; F:transferase activity, transferring phosphorus-containing groups; F:hydrolase activity
scaffold359|size594120|quiver_538739_541290_ID=g15869	338.884	2.37309	9.42714e-06	0	scaffold359|size594120|quiver_538739_541290_ID=g15869	XP_003614548.1	Medtr5g055310.1	wall-associatedkinasefamilyprotein[Medicagotruncatula]	F:GO:0005524; C:GO:0016021; P:GO:0007166; F:GO:0004674; P:GO:0006468; C:GO:0005886	F:ATP binding; C:integral component of membrane; P:cell surface receptor signaling pathway; F:protein serine/threonine kinase activity; P:protein phosphorylation; C:plasma membrane
scaffold360|size564279|quiver_227428_227983_ID=g12945	124.64	4.27356	5.53075e-14	3e-38	scaffold360|size564279|quiver_227428_227983_ID=g12945	XP_013464148.1	Medtr2g061780.1	transmembraneprotein,putative[Medicagotruncatula]	C:GO:0016021	C:integral component of membrane
scaffold361|size545976|quiver_235948_240096_ID=g10403	156.422	3.17932	6.86667e-11	4e-36	scaffold361|size545976|quiver_235948_240096_ID=g10403	XP_003602418.2	Medtr6g472230.1	SPFHdomain/band7familyprotein[Medicagotruncatula]	F:GO:0046872; F:GO:0016740; P:GO:0006259; F:GO:0016787	F:metal ion binding; F:transferase activity; P:DNA metabolic process; F:hydrolase activity
scaffold361|size545976|quiver_516694_518598_ID=g10442	58.0539	2.54286	0.00150758	0	scaffold361|size545976|quiver_516694_518598_ID=g10442	XP_003629044.1	Medtr8g072510.1	ankyrinrepeatprotein[Medicagotruncatula]	C:GO:0016021	C:integral component of membrane
scaffold363|size913402|quiver_115488_118181_ID=g5771	352.293	2.33158	7.29729e-09	1e-152	scaffold363|size913402|quiver_115488_118181_ID=g5771	XP_003631091.1	Medtr8g107030.1	3-oxo-5-alpha-steroid4-dehydrogenase[Medicagotruncatula]	F:GO:0016627; C:GO:0005737; P:GO:0006629; C:GO:0016021; P:GO:0055114; F:GO:0016853	F:oxidoreductase activity, acting on the CH-CH group of donors; C:cytoplasm; P:lipid metabolic process; C:integral component of membrane; P:oxidation-reduction process; F:isomerase activity
scaffold366|size605873|quiver_355988_359479_ID=g163298	85.2829	2.22612	5.58547e-05	0	scaffold366|size605873|quiver_355988_359479_ID=g163298	XP_003603407.1	Medtr3g107360.1	phospholipaseDalpha1[Medicagotruncatula]	F:GO:0016779; P:GO:0046470; F:GO:0005509; C:GO:0016020; P:GO:0016042; F:GO:0004630; F:GO:0070290	F:nucleotidyltransferase activity; P:phosphatidylcholine metabolic process; F:calcium ion binding; C:membrane; P:lipid catabolic process; F:phospholipase D activity; F:N-acylphosphatidylethanolamine-specific phospholipase D activity
scaffold3664|size29094|quiver_9456_14668_ID=g76843	752.403	3.09602	7.83274e-08	7e-172	scaffold3664|size29094|quiver_9456_14668_ID=g76843	XP_003623370.2	Medtr7g070070.1	20Sproteasomesubunitalpha[Medicagotruncatula]	C:GO:0005634; C:GO:0005737; C:GO:0019773; F:GO:0004298; P:GO:0006511	C:nucleus; C:cytoplasm; C:proteasome core complex, alpha-subunit complex; F:threonine-type endopeptidase activity; P:ubiquitin-dependent protein catabolic process
scaffold367|size597157|quiver_378195_379314_ID=g160903	2729.57	2.52426	1.6963e-07	1e-143	scaffold367|size597157|quiver_378195_379314_ID=g160903	XP_013464350.1	Medtr2g070180.1	glutathioneS-transferase,amino-terminaldomainprotein[Medicagotruncatula]	P:GO:0009407; C:GO:0005737; P:GO:0006749; F:GO:0004364	P:toxin catabolic process; C:cytoplasm; P:glutathione metabolic process; F:glutathione transferase activity
scaffold367|size597157|quiver_400665_402254_ID=g160907	1393.52	3.96613	1.51935e-13	9e-144	scaffold367|size597157|quiver_400665_402254_ID=g160907	XP_013464350.1	Medtr2g070180.1	glutathioneS-transferase,amino-terminaldomainprotein[Medicagotruncatula]	P:GO:0009407; C:GO:0005737; P:GO:0006749; F:GO:0004364	P:toxin catabolic process; C:cytoplasm; P:glutathione metabolic process; F:glutathione transferase activity
scaffold367|size597157|quiver_65966_70638_ID=g160852	112.34	2.50778	0.000514022	6e-42	scaffold367|size597157|quiver_65966_70638_ID=g160852	XP_013452697.1	Medtr6g472230.1	diseaseresistanceprotein(TIR-NBS-LRRclass),putative[Medicagotruncatula]	F:GO:0003676; F:GO:0008270; P:GO:0015074	F:nucleic acid binding; F:zinc ion binding; P:DNA integration
scaffold369|size568702|quiver_177200_183726_ID=g155648	461.606	2.02574	8.41604e-05	0	scaffold369|size568702|quiver_177200_183726_ID=g155648	XP_013463743.1	Medtr2g047130.2	transcriptionfactorjumonjifamilyprotein[Medicagotruncatula]	C:GO:0005634; F:GO:0016491; F:GO:0008168; P:GO:0055114; P:GO:0032259	C:nucleus; F:oxidoreductase activity; F:methyltransferase activity; P:oxidation-reduction process; P:methylation
scaffold3694|size28147|quiver_14936_18073_ID=g165092	239.258	2.53918	1.6883e-10	0	scaffold3694|size28147|quiver_14936_18073_ID=g165092	XP_003616403.1	Medtr5g079840.1	kinase1B[Medicagotruncatula]	F:GO:0005524; C:GO:0016021; F:GO:0004674; P:GO:0006468	F:ATP binding; C:integral component of membrane; F:protein serine/threonine kinase activity; P:protein phosphorylation
scaffold37|size1072051|quiver_351025_352726_ID=g20335	299.26	3.52978	3.96417e-14	0	scaffold37|size1072051|quiver_351025_352726_ID=g20335	XP_003609255.1	Medtr4g113710.1	receptor-likekinase[Medicagotruncatula]	F:GO:0005524; P:GO:0018108; F:GO:0004714; C:GO:0016021; F:GO:0004674; C:GO:0005886	F:ATP binding; P:peptidyl-tyrosine phosphorylation; F:transmembrane receptor protein tyrosine kinase activity; C:integral component of membrane; F:protein serine/threonine kinase activity; C:plasma membrane
scaffold37|size1072051|quiver_524722_525393_ID=g20363	124.148	2.08395	4.47048e-05	5e-65	scaffold37|size1072051|quiver_524722_525393_ID=g20363	XP_003609286.1	Medtr4g114050.1	hypotheticalproteinMTR_4g114050[Medicagotruncatula]
scaffold371|size665305|quiver_319147_324604_ID=g150897	56.6022	5.63014	2.60393e-13	1e-39	scaffold371|size665305|quiver_319147_324604_ID=g150897	XP_013452697.1	Medtr6g472230.1	diseaseresistanceprotein(TIR-NBS-LRRclass),putative[Medicagotruncatula]	F:GO:0003676; F:GO:0008270; P:GO:0015074	F:nucleic acid binding; F:zinc ion binding; P:DNA integration
scaffold375|size1329316|quiver_440425_451189_ID=g141019	247.127	2.10934	2.0919e-06	0	scaffold375|size1329316|quiver_440425_451189_ID=g141019	XP_003626846.1	Medtr8g011180.1	NB-ARCdomaindiseaseresistanceprotein[Medicagotruncatula]	F:GO:0043531; P:GO:0006952	F:ADP binding; P:defense response
scaffold375|size1329316|quiver_705249_706932_ID=g141054	83.3351	6.84162	2.90016e-18	0	scaffold375|size1329316|quiver_705249_706932_ID=g141054	XP_013444027.1	Medtr8g010340.1	ethyleneresponsefactor[Medicagotruncatula]	C:GO:0005634; F:GO:0003677; F:GO:0003700; P:GO:0006351; P:GO:0006355	C:nucleus; F:DNA binding; F:transcription factor activity, sequence-specific DNA binding; P:transcription, DNA-templated; P:regulation of transcription, DNA-templated
scaffold377|size1073818|quiver_271943_275363_ID=g135660	54.8213	5.17741	5.23104e-14	2e-34	scaffold377|size1073818|quiver_271943_275363_ID=g135660	XP_003593279.2	Medtr2g009710.1	p8MTCP1[Medicagotruncatula]
scaffold3777|size25795|quiver_11326_14121_ID=g117815	71.4828	2.58224	0.0036188	0	scaffold3777|size25795|quiver_11326_14121_ID=g117815	XP_003614249.1	Medtr5g047060.1	feroniareceptor-likekinase[Medicagotruncatula]	F:GO:0005524; C:GO:0016021; F:GO:0004674; P:GO:0006468; F:GO:0016774	F:ATP binding; C:integral component of membrane; F:protein serine/threonine kinase activity; P:protein phosphorylation; F:phosphotransferase activity, carboxyl group as acceptor
scaffold379|size1139743|quiver_865887_870570_ID=g130907	98.6816	7.62739	4.75774e-18	0	scaffold379|size1139743|quiver_865887_870570_ID=g130907	XP_003617757.1	Medtr5g095120.1	receptor-likeprotein[Medicagotruncatula]	C:GO:0016021; P:GO:0016310; F:GO:0016301	C:integral component of membrane; P:phosphorylation; F:kinase activity
scaffold38|size1596775|quiver_1542562_1548379_ID=g18044	244.462	2.93092	4.72196e-10	0	scaffold38|size1596775|quiver_1542562_1548379_ID=g18044	XP_003620056.2	Medtr8g069625.1	diseaseresistanceprotein(TIR-NBS-LRRclass)[Medicagotruncatula]	P:GO:0007165; F:GO:0043531; P:GO:0006952	P:signal transduction; F:ADP binding; P:defense response
scaffold38|size1596775|quiver_1559482_1562750_ID=g18048	169.984	2.4373	3.42705e-07	0	scaffold38|size1596775|quiver_1559482_1562750_ID=g18048	XP_003620041.2	Medtr6g074620.1	diseaseresistanceprotein(TIR-NBS-LRRclass)[Medicagotruncatula]	F:GO:0016757; F:GO:0032559; F:GO:0032550; F:GO:0043168; P:GO:0044699; P:GO:0009987; P:GO:0050896	F:transferase activity, transferring glycosyl groups; F:adenyl ribonucleotide binding; F:purine ribonucleoside binding; F:anion binding; P:single-organism process; P:cellular process; P:response to stimulus
scaffold3819|size54045|quiver_42398_46171_ID=g7453	64.6024	3.67773	6.20851e-07	0	scaffold3819|size54045|quiver_42398_46171_ID=g7453	XP_003611148.1	Medtr5g010830.1	MATEeffluxfamilyprotein[Medicagotruncatula]	P:GO:0006855; F:GO:0015297; C:GO:0016021; F:GO:0015238	P:drug transmembrane transport; F:antiporter activity; C:integral component of membrane; F:drug transmembrane transporter activity
scaffold382|size545710|quiver_192873_193607_ID=g123513	1230.86	7.09642	4.5551e-59	6e-125	scaffold382|size545710|quiver_192873_193607_ID=g123513	XP_003610739.1	Medtr5g006470.1	acetyltransferase(GNAT)domainprotein[Medicagotruncatula]	F:GO:0003779; P:GO:0016310; F:GO:0008080; F:GO:0016301	F:actin binding; P:phosphorylation; F:N-acetyltransferase activity; F:kinase activity
scaffold382|size545710|quiver_19791_21551_ID=g123484	237.341	3.9999	1.10602e-16	0	scaffold382|size545710|quiver_19791_21551_ID=g123484	XP_003610767.1	Medtr5g006780.1	12-oxophytodienoatereductase-likeprotein[Medicagotruncatula]	F:GO:0010181; F:GO:0016629; F:GO:0003959; P:GO:0055114; C:GO:0005622	F:FMN binding; F:12-oxophytodienoate reductase activity; F:NADPH dehydrogenase activity; P:oxidation-reduction process; C:intracellular
scaffold382|size545710|quiver_460785_468712_ID=g123560	1642.73	2.33269	7.93275e-08	0	scaffold382|size545710|quiver_460785_468712_ID=g123560	XP_013463860.1	Medtr2g450730.1	NEDD8ultimatebuster-likeprotein[Medicagotruncatula]
scaffold3842|size40167|quiver_12121_17881_ID=g114891	70.1808	2.29706	3.24587e-05	2e-104	scaffold3842|size40167|quiver_12121_17881_ID=g114891	XP_013453134.1	Medtr6g488300.1	diseaseresistanceprotein(TIR-NBS-LRRclass)[Medicagotruncatula]	P:GO:0007165; F:GO:0043531; P:GO:0006952	P:signal transduction; F:ADP binding; P:defense response
scaffold385|size897040|quiver_817973_818447_ID=g116157	53.9625	5.73667	9.34851e-11	0.003	scaffold385|size897040|quiver_817973_818447_ID=g116157	XP_013448971.1	Medtr7g063560.1	hypotheticalproteinMTR_7g063560[Medicagotruncatula]
scaffold385|size897040|quiver_81958_84081_ID=g116050	103.554	3.04768	6.41341e-08	0	scaffold385|size897040|quiver_81958_84081_ID=g116050	XP_013448918.1	Medtr7g062680.1	L-typelectin-domainreceptorkinaseIV.2-likeprotein[Medicagotruncatula]	F:GO:0005524; P:GO:0018108; F:GO:0004714; C:GO:0016021; F:GO:0004674; F:GO:0030246	F:ATP binding; P:peptidyl-tyrosine phosphorylation; F:transmembrane receptor protein tyrosine kinase activity; C:integral component of membrane; F:protein serine/threonine kinase activity; F:carbohydrate binding
scaffold3854|size24239|quiver_21483_22101_ID=g82308	53.598	2.12088	0.00115708	2e-20	scaffold3854|size24239|quiver_21483_22101_ID=g82308	XP_003599144.1	Medtr3g028450.1	transmembraneprotein,putative[Medicagotruncatula]	P:GO:0006508; C:GO:0016021; F:GO:0004252	P:proteolysis; C:integral component of membrane; F:serine-type endopeptidase activity
scaffold388|size907207|quiver_14641_23651_ID=g107763	78.8348	5.20281	9.24155e-11	2e-28	scaffold388|size907207|quiver_14641_23651_ID=g107763	XP_013444825.1	Medtr8g030733.1	hypotheticalproteinMTR_8g030733[Medicagotruncatula]	F:GO:0003676; F:GO:0008270; F:GO:0046872; P:GO:0015074	F:nucleic acid binding; F:zinc ion binding; F:metal ion binding; P:DNA integration
scaffold389|size1419034|quiver_1394505_1396396_ID=g104891	81.3308	3.89024	1.28275e-07	0	scaffold389|size1419034|quiver_1394505_1396396_ID=g104891	XP_013469836.1	Medtr1g103680.1	cytochromeP450familyprotein[Medicagotruncatula]	F:GO:0005506; C:GO:0016020; P:GO:0044550; F:GO:0016709; P:GO:0055114; F:GO:0020037	F:iron ion binding; C:membrane; P:secondary metabolite biosynthetic process; F:oxidoreductase activity, acting on paired donors, with incorporation or reduction of molecular oxygen, NAD(P)H as one donor, and incorporation of one atom of oxygen; P:oxidation-reduction process; F:heme binding
scaffold391|size763157|quiver_169220_173131_ID=g99391	516.683	2.26602	2.87923e-08	6e-168	scaffold391|size763157|quiver_169220_173131_ID=g99391	XP_003616394.1	Medtr5g079740.1	proteasomesubunitbetaprotein[Medicagotruncatula]	C:GO:0005634; C:GO:0005737; C:GO:0005839; F:GO:0004298; P:GO:0051603	C:nucleus; C:cytoplasm; C:proteasome core complex; F:threonine-type endopeptidase activity; P:proteolysis involved in cellular protein catabolic process
scaffold391|size763157|quiver_252178_255304_ID=g99400	131.831	2.85322	8.59975e-08	4e-110	scaffold391|size763157|quiver_252178_255304_ID=g99400	XP_003616407.1	Medtr5g079880.1	calcium-dependentlipid-binding(CaLBdomain)familyprotein[Medicagotruncatula]
scaffold391|size763157|quiver_261788_262801_ID=g99401	263.511	8.37527	3.89443e-26	5e-112	scaffold391|size763157|quiver_261788_262801_ID=g99401	XP_003616408.2	Medtr5g079890.1	elicitor-responsive-likeprotein[Medicagotruncatula]	F:GO:0016874	F:ligase activity
scaffold391|size763157|quiver_265878_270293_ID=g99402	198.944	5.96409	2.14402e-15	1e-111	scaffold391|size763157|quiver_265878_270293_ID=g99402	XP_003616408.2	Medtr5g079890.1	elicitor-responsive-likeprotein[Medicagotruncatula]	F:GO:0016874	F:ligase activity
scaffold392|size522713|quiver_144553_145861_ID=g96918	146.549	5.89165	4.37659e-22	4e-21	scaffold392|size522713|quiver_144553_145861_ID=g96918	XP_003597209.2	Medtr8g017210.1	C2H2-typezincfingerprotein[Medicagotruncatula]	F:GO:0005488	F:binding
scaffold393|size1340070|quiver_742407_754289_ID=g93983	1563.68	2.11487	9.62731e-06	0	scaffold393|size1340070|quiver_742407_754289_ID=g93983	XP_003610567.1	Medtr4g133620.1	auxin-responsivefamilyprotein[Medicagotruncatula]	C:GO:0016021; P:GO:0055114	C:integral component of membrane; P:oxidation-reduction process
scaffold394|size594675|quiver_454176_456610_ID=g91150	87.8596	2.11917	0.00108073	0	scaffold394|size594675|quiver_454176_456610_ID=g91150	XP_003604719.1	Medtr4g016910.1	LRRreceptor-likekinasefamilyprotein[Medicagotruncatula]	F:GO:0003723; F:GO:0003735; C:GO:0016021; P:GO:0016310; C:GO:0005840; F:GO:0016301; P:GO:0006412	F:RNA binding; F:structural constituent of ribosome; C:integral component of membrane; P:phosphorylation; C:ribosome; F:kinase activity; P:translation
scaffold394|size594675|quiver_460739_462100_ID=g91151	54.1989	2.97697	3.73667e-07	9e-64	scaffold394|size594675|quiver_460739_462100_ID=g91151	XP_003604705.1	Medtr4g015930.1	receptor-likeprotein,putative[Medicagotruncatula]	C:GO:0016021; P:GO:0016310; F:GO:0016301	C:integral component of membrane; P:phosphorylation; F:kinase activity
scaffold394|size594675|quiver_489274_497040_ID=g91153	210.575	2.12963	1.80657e-05	0	scaffold394|size594675|quiver_489274_497040_ID=g91153	XP_013454839.1	Medtr4g015930.8	leucine-richreceptor-likekinasefamilyprotein,putative[Medicagotruncatula]	F:GO:0003723; F:GO:0003735; C:GO:0016021; P:GO:0016310; C:GO:0005840; F:GO:0016301; P:GO:0006412	F:RNA binding; F:structural constituent of ribosome; C:integral component of membrane; P:phosphorylation; C:ribosome; F:kinase activity; P:translation
scaffold395|size635575|quiver_548098_552529_ID=g88483	853.359	2.59263	4.83131e-09	0	scaffold395|size635575|quiver_548098_552529_ID=g88483	XP_013465165.1	Medtr2g090760.1	prohibitincomplexprotein[Medicagotruncatula]	C:GO:0016021	C:integral component of membrane
scaffold397|size569455|quiver_136195_141421_ID=g83206	3233	2.80001	5.72726e-05	1e-81	scaffold397|size569455|quiver_136195_141421_ID=g83206	XP_013452112.1	Medtr6g045307.1	IPPtransferase[Medicagotruncatula]	F:GO:0003676; P:GO:0006259	F:nucleic acid binding; P:DNA metabolic process
scaffold399|size1034464|quiver_25047_28451_ID=g77817	86.2683	6.74804	3.12819e-17	4e-29	scaffold399|size1034464|quiver_25047_28451_ID=g77817	XP_013451751.1	Medtr6g464440.1	hypotheticalproteinMTR_6g034305[Medicagotruncatula]	C:GO:0016020; C:GO:0016021	C:membrane; C:integral component of membrane
scaffold399|size1034464|quiver_269538_273888_ID=g77850	431.299	3.74222	5.18811e-17	0	scaffold399|size1034464|quiver_269538_273888_ID=g77850	XP_003601744.2	Medtr3g084930.1	MACPFdomainprotein[Medicagotruncatula]
scaffold399|size1034464|quiver_433026_434583_ID=g77880	128.153	7.94035	2.42687e-19	0	scaffold399|size1034464|quiver_433026_434583_ID=g77880	XP_003601720.2	Medtr3g084690.1	F-boxproteininteractiondomainprotein[Medicagotruncatula]	P:GO:0044267	P:cellular protein metabolic process
scaffold399|size1034464|quiver_493442_495473_ID=g77889	79.481	8.33374	1.09055e-13	7e-111	scaffold399|size1034464|quiver_493442_495473_ID=g77889	XP_013463839.1	Medtr2g450270.1	hypotheticalproteinMTR_2g450270[Medicagotruncatula]	F:GO:0004842; P:GO:0031146; C:GO:0019005; P:GO:0016567	F:ubiquitin-protein transferase activity; P:SCF-dependent proteasomal ubiquitin-dependent protein catabolic process; C:SCF ubiquitin ligase complex; P:protein ubiquitination
scaffold4|size4032595|quiver_2231598_2233423_ID=g106891	637.415	10.2577	6.17808e-40	0	scaffold4|size4032595|quiver_2231598_2233423_ID=g106891	XP_003618454.1	Medtr6g009720.1	P-loopnucleosidetriphosphatehydrolasesuperfamilyprotein[Medicagotruncatula]	F:GO:0005524; C:GO:0016021; F:GO:0016787	F:ATP binding; C:integral component of membrane; F:hydrolase activity
scaffold4|size4032595|quiver_3532317_3532935_ID=g107050	299.671	6.47684	3.57633e-24	2e-36	scaffold4|size4032595|quiver_3532317_3532935_ID=g107050	XP_013467425.1	Medtr1g051195.1	Hop-interactingproteinTHI031,putative[Medicagotruncatula]
scaffold4|size4032595|quiver_382965_387539_ID=g106654	192.144	4.07865	2.66383e-16	0	scaffold4|size4032595|quiver_382965_387539_ID=g106654	XP_013458902.1	Medtr3g011910.1	cysteine-richreceptor-kinase-likeprotein[Medicagotruncatula]	F:GO:0005524; C:GO:0009506; C:GO:0016021; F:GO:0004674; P:GO:0006468; P:GO:0006952; C:GO:0005886	F:ATP binding; C:plasmodesma; C:integral component of membrane; F:protein serine/threonine kinase activity; P:protein phosphorylation; P:defense response; C:plasma membrane
scaffold403|size548336|quiver_55289_59771_ID=g67273	122.633	2.28108	0.000943	0	scaffold403|size548336|quiver_55289_59771_ID=g67273	XP_003598926.1	Medtr3g023510.1	PPRcontainingprotein,putative[Medicagotruncatula]
scaffold405|size772964|quiver_63557_66351_ID=g61910	803.865	2.41518	1.59072e-08	3e-142	scaffold405|size772964|quiver_63557_66351_ID=g61910	XP_003606457.2	Medtr4g060540.1	proteasomesubunitbetaprotein[Medicagotruncatula]	C:GO:0005634; C:GO:0005737; C:GO:0005839; F:GO:0004298; P:GO:0051603	C:nucleus; C:cytoplasm; C:proteasome core complex; F:threonine-type endopeptidase activity; P:proteolysis involved in cellular protein catabolic process
scaffold405|size772964|quiver_738289_741869_ID=g61983	96.5122	6.99505	9.7816e-21	0	scaffold405|size772964|quiver_738289_741869_ID=g61983	XP_013447818.1	Medtr7g407010.1	regulatorofVps4activityintheMVBpathwayprotein[Medicagotruncatula]	P:GO:0015031	P:protein transport
scaffold406|size747826|quiver_309260_311046_ID=g59199	57.7765	2.40117	0.0212438	2e-39	scaffold406|size747826|quiver_309260_311046_ID=g59199	XP_013445085.1	Medtr8g038765.1	DUF3883domainprotein[Medicagotruncatula]	P:GO:0009790; P:GO:0048364; P:GO:0009926; C:GO:0005634; P:GO:0019827; P:GO:0009793; P:GO:0010305; P:GO:0016310; P:GO:0001708; P:GO:0006457; F:GO:0016301; F:GO:0016853	P:embryo development; P:root development; P:auxin polar transport; C:nucleus; P:stem cell population maintenance; P:embryo development ending in seed dormancy; P:leaf vascular tissue pattern formation; P:phosphorylation; P:cell fate specification; P:protein folding; F:kinase activity; F:isomerase activity
scaffold406|size747826|quiver_733475_737334_ID=g59254	132.1	4.95177	0.000168731	7e-130	scaffold406|size747826|quiver_733475_737334_ID=g59254	XP_003621809.1	Medtr7g023670.1	polygalacturonaseinhibitingprotein,putative[Medicagotruncatula]
scaffold408|size519845|quiver_203788_205658_ID=g53863	174.838	5.67111	1.97507e-23	8e-111	scaffold408|size519845|quiver_203788_205658_ID=g53863	XP_013447931.1	Medtr7g028710.1	WRKYfamilytranscriptionfactor[Medicagotruncatula]	F:GO:0003700; P:GO:0006355; F:GO:0043565	F:transcription factor activity, sequence-specific DNA binding; P:regulation of transcription, DNA-templated; F:sequence-specific DNA binding
scaffold409|size512375|quiver_37190_37961_ID=g51530	235.514	3.2624	4.47027e-11	1e-121	scaffold409|size512375|quiver_37190_37961_ID=g51530	XP_003592570.1	Medtr1g108640.1	DUF4228domainprotein[Medicagotruncatula]
scaffold41|size1714948|quiver_1150918_1155372_ID=g9946	161.18	3.80614	2.29496e-10	3e-36	scaffold41|size1714948|quiver_1150918_1155372_ID=g9946	XP_013452697.1	Medtr6g472230.1	diseaseresistanceprotein(TIR-NBS-LRRclass),putative[Medicagotruncatula]	F:GO:0046872	F:metal ion binding
scaffold41|size1714948|quiver_1477918_1485208_ID=g9981	286.567	2.40132	6.80521e-10	0	scaffold41|size1714948|quiver_1477918_1485208_ID=g9981	XP_013452772.1	Medtr1g007300.1	diseaseresistanceprotein(TIR-NBS-LRRclass)[Medicagotruncatula]	F:GO:0032559; F:GO:0032550; F:GO:0043168; P:GO:0050896	F:adenyl ribonucleotide binding; F:purine ribonucleoside binding; F:anion binding; P:response to stimulus
scaffold41|size1714948|quiver_1543894_1547878_ID=g9994	54.6282	2.69585	3.69055e-05	0	scaffold41|size1714948|quiver_1543894_1547878_ID=g9994	XP_013446157.1	Medtr8g069625.1	diseaseresistanceprotein(TIR-NBS-LRRclass)[Medicagotruncatula]	F:GO:0005524; P:GO:0007165; F:GO:0043531; F:GO:0016157; P:GO:0006952; P:GO:0005985	F:ATP binding; P:signal transduction; F:ADP binding; F:sucrose synthase activity; P:defense response; P:sucrose metabolic process
scaffold41|size1714948|quiver_1581604_1586788_ID=g9999	50.5955	2.25187	0.000324291	0	scaffold41|size1714948|quiver_1581604_1586788_ID=g9999	XP_003620435.2	Medtr6g083860.1	diseaseresistanceprotein(TIR-NBS-LRRclass)[Medicagotruncatula]	F:GO:0032559; F:GO:0032550; C:GO:0016020; F:GO:0043168; P:GO:0050896	F:adenyl ribonucleotide binding; F:purine ribonucleoside binding; C:membrane; F:anion binding; P:response to stimulus
scaffold41|size1714948|quiver_294868_297099_ID=g9830	380.298	2.06865	4.8875e-06	1e-82	scaffold41|size1714948|quiver_294868_297099_ID=g9830	XP_013462834.1	Medtr2g023430.1	gaba-receptor-associatedproteinubiquitindomainprotein[Medicagotruncatula]	P:GO:0006914; P:GO:0006995	P:autophagy; P:cellular response to nitrogen starvation
scaffold41|size1714948|quiver_415443_417011_ID=g9845	110.753	7.85409	1.48302e-19	4e-179	scaffold41|size1714948|quiver_415443_417011_ID=g9845	XP_013462852.1	Medtr2g023710.1	F-boxplant-likeprotein,putative[Medicagotruncatula]	C:GO:0016021	C:integral component of membrane
scaffold41|size1714948|quiver_422983_424603_ID=g9846	241.444	5.37449	1.23017e-22	0	scaffold41|size1714948|quiver_422983_424603_ID=g9846	XP_013462854.1	Medtr2g023730.1	F-boxplant-likeprotein,putative[Medicagotruncatula]
scaffold41|size1714948|quiver_432192_435498_ID=g9850	82.1284	8.38315	6.28166e-14	3e-179	scaffold41|size1714948|quiver_432192_435498_ID=g9850	XP_013462857.1	Medtr2g023820.1	F-boxplant-likeprotein,putative[Medicagotruncatula]	C:GO:0016021	C:integral component of membrane
scaffold41|size1714948|quiver_439850_441478_ID=g9851	345.184	9.32433	2.52575e-32	6e-172	scaffold41|size1714948|quiver_439850_441478_ID=g9851	XP_013462849.1	Medtr2g023820.1	F-boxplant-likeprotein,putative[Medicagotruncatula]	C:GO:0016021	C:integral component of membrane
scaffold41|size1714948|quiver_457233_464453_ID=g9855	50.8914	3.04064	1.43633e-06	2e-39	scaffold41|size1714948|quiver_457233_464453_ID=g9855	XP_013450014.1	Medtr7g102890.1	hypotheticalproteinMTR_7g102890[Medicagotruncatula]	F:GO:0003676; F:GO:0008270; F:GO:0046872; C:GO:0016020; C:GO:0016021; P:GO:0015074	F:nucleic acid binding; F:zinc ion binding; F:metal ion binding; C:membrane; C:integral component of membrane; P:DNA integration
scaffold41|size1714948|quiver_465149_468468_ID=g9856	84.2195	8.31832	2.23071e-13	5e-143	scaffold41|size1714948|quiver_465149_468468_ID=g9856	XP_013462849.1	Medtr2g023710.1	F-boxplant-likeprotein,putative[Medicagotruncatula]	C:GO:0016021	C:integral component of membrane
scaffold41|size1714948|quiver_482152_483758_ID=g9860	395.427	8.7322	1.98927e-12	2e-174	scaffold41|size1714948|quiver_482152_483758_ID=g9860	XP_013462852.1	Medtr2g023710.1	F-boxplant-likeprotein,putative[Medicagotruncatula]	C:GO:0016021	C:integral component of membrane
scaffold41|size1714948|quiver_487842_489368_ID=g9861	260.981	8.27034	6.07023e-28	0	scaffold41|size1714948|quiver_487842_489368_ID=g9861	XP_013462849.1	Medtr2g023660.1	F-boxplant-likeprotein,putative[Medicagotruncatula]	C:GO:0016021	C:integral component of membrane
scaffold41|size1714948|quiver_649907_653313_ID=g9887	78.3772	8.39822	3.22279e-14	1e-70	scaffold41|size1714948|quiver_649907_653313_ID=g9887	XP_013462876.1	Medtr2g024010.1	STIG1-likeprotein[Medicagotruncatula]
scaffold410|size617017|quiver_314183_316417_ID=g49180	1440.02	2.67949	5.13484e-07	8e-132	scaffold410|size617017|quiver_314183_316417_ID=g49180	XP_013454931.1	Medtr4g019780.1	glutathioneS-transferase,amino-terminaldomainprotein[Medicagotruncatula]	P:GO:0009407; C:GO:0005737; P:GO:0006749; F:GO:0004364	P:toxin catabolic process; C:cytoplasm; P:glutathione metabolic process; F:glutathione transferase activity
scaffold413|size1257539|quiver_920679_924229_ID=g41111	50.3707	2.94129	2.72518e-05	2e-34	scaffold413|size1257539|quiver_920679_924229_ID=g41111	XP_013452697.1	Medtr6g472230.1	diseaseresistanceprotein(TIR-NBS-LRRclass),putative[Medicagotruncatula]	F:GO:0003676; F:GO:0008270; P:GO:0015074	F:nucleic acid binding; F:zinc ion binding; P:DNA integration
scaffold416|size508110|quiver_372593_373650_ID=g33511	616.982	7.10838	1.47024e-36	7e-138	scaffold416|size508110|quiver_372593_373650_ID=g33511	XP_003618277.1	Medtr6g006950.1	DUF1645familyprotein[Medicagotruncatula]
scaffold418|size827092|quiver_111426_112538_ID=g28511	5417.6	4.30528	8.75675e-14	8e-92	scaffold418|size827092|quiver_111426_112538_ID=g28511	XP_013443840.1	Medtr8g007035.1	plastocyanin-likedomainprotein[Medicagotruncatula]	F:GO:0009055; C:GO:0016021; C:GO:0046658	F:electron carrier activity; C:integral component of membrane; C:anchored component of plasma membrane
scaffold418|size827092|quiver_70506_74630_ID=g28502	517.716	4.2993	8.25786e-17	1e-68	scaffold418|size827092|quiver_70506_74630_ID=g28502	XP_013443840.1	Medtr8g007020.1	plastocyanin-likedomainprotein[Medicagotruncatula]	F:GO:0009055; C:GO:0016021	F:electron carrier activity; C:integral component of membrane
scaffold42|size1309929|quiver_356110_364559_ID=g7550	63.3069	2.00576	0.0311015	0	scaffold42|size1309929|quiver_356110_364559_ID=g7550	XP_013450046.1	Medtr7g103180.1	wall-associatedreceptorkinase-likeprotein[Medicagotruncatula]	F:GO:0005524; C:GO:0016021; P:GO:0007166; F:GO:0004674; P:GO:0006457; P:GO:0006468; C:GO:0005886; F:GO:0030247	F:ATP binding; C:integral component of membrane; P:cell surface receptor signaling pathway; F:protein serine/threonine kinase activity; P:protein folding; P:protein phosphorylation; C:plasma membrane; F:polysaccharide binding
scaffold42|size1309929|quiver_502240_511027_ID=g7569	111.22	3.2094	1.08138e-07	0	scaffold42|size1309929|quiver_502240_511027_ID=g7569	XP_003625747.2	Medtr7g102820.1	leucoanthocyanidindioxygenase-likeprotein[Medicagotruncatula]	F:GO:0051213; F:GO:0005506; F:GO:0008168; P:GO:0055114; P:GO:0032259	F:dioxygenase activity; F:iron ion binding; F:methyltransferase activity; P:oxidation-reduction process; P:methylation
scaffold424|size1175769|quiver_165246_166987_ID=g13003	62.9746	2.45501	0.000118826	5e-57	scaffold424|size1175769|quiver_165246_166987_ID=g13003	XP_003620440.1	Medtr6g083920.1	DUF1639familyprotein[Medicagotruncatula]
scaffold424|size1175769|quiver_596065_604183_ID=g13055	172.297	2.30791	9.03862e-05	0	scaffold424|size1175769|quiver_596065_604183_ID=g13055	XP_013453134.1	Medtr6g488300.1	diseaseresistanceprotein(TIR-NBS-LRRclass)[Medicagotruncatula]	P:GO:0007165; C:GO:0016020; F:GO:0043531; P:GO:0006952	P:signal transduction; C:membrane; F:ADP binding; P:defense response
scaffold424|size1175769|quiver_69346_74061_ID=g12992	77.1714	2.91708	0.00539645	0	scaffold424|size1175769|quiver_69346_74061_ID=g12992	XP_003620428.1	Medtr6g083780.1	receptor-likekinase[Medicagotruncatula]	F:GO:0005524; P:GO:0018108; F:GO:0004714; C:GO:0016021; F:GO:0004674; F:GO:0030247	F:ATP binding; P:peptidyl-tyrosine phosphorylation; F:transmembrane receptor protein tyrosine kinase activity; C:integral component of membrane; F:protein serine/threonine kinase activity; F:polysaccharide binding
scaffold424|size1175769|quiver_82896_87875_ID=g12994	61.7453	2.37392	0.000160215	0	scaffold424|size1175769|quiver_82896_87875_ID=g12994	XP_003620426.1	Medtr6g083760.1	receptor-likekinase[Medicagotruncatula]	F:GO:0005524; P:GO:0018108; F:GO:0004714; C:GO:0016021; F:GO:0004674; F:GO:0030247	F:ATP binding; P:peptidyl-tyrosine phosphorylation; F:transmembrane receptor protein tyrosine kinase activity; C:integral component of membrane; F:protein serine/threonine kinase activity; F:polysaccharide binding
scaffold429|size1062341|quiver_722058_725265_ID=g852	300.733	3.31005	1.33388e-11	7e-148	scaffold429|size1062341|quiver_722058_725265_ID=g852	XP_003615240.1	Medtr5g065580.1	dihydrofolatereductase-likeprotein[Medicagotruncatula]
scaffold43|size1039328|quiver_609791_612806_ID=g5233	220.381	5.11843	7.53638e-05	0	scaffold43|size1039328|quiver_609791_612806_ID=g5233	XP_013457803.1	Medtr4g105630.1	plastidphosphatetranslocator[Medicagotruncatula]	C:GO:0016021; F:GO:0004693; P:GO:0051726; P:GO:0034219; F:GO:0005215	C:integral component of membrane; F:cyclin-dependent protein serine/threonine kinase activity; P:regulation of cell cycle; P:carbohydrate transmembrane transport; F:transporter activity
scaffold431|size760299|quiver_730010_731315_ID=g161018	117.278	4.87812	6.87404e-19	0	scaffold431|size760299|quiver_730010_731315_ID=g161018	XP_003601907.1	Medtr3g086670.1	clathrinassemblyprotein[Medicagotruncatula]	F:GO:0005543	F:phospholipid binding
scaffold433|size840783|quiver_762159_767616_ID=g155818	88.5132	6.09928	1.30977e-16	4e-14	scaffold433|size840783|quiver_762159_767616_ID=g155818	XP_013460454.1	Medtr3g467210.1	hypotheticalproteinMTR_3g467210[Medicagotruncatula]
scaffold434|size605476|quiver_214805_215621_ID=g153382	95.3137	5.53634	1.38749e-17	3e-150	scaffold434|size605476|quiver_214805_215621_ID=g153382	XP_003620188.1	Medtr6g078290.1	Lipidtransferprotein[Medicagotruncatula]	F:GO:0004866; P:GO:0010951	F:endopeptidase inhibitor activity; P:negative regulation of endopeptidase activity
scaffold436|size683302|quiver_403957_408467_ID=g148658	189.623	2.90065	5.02023e-05	4e-37	scaffold436|size683302|quiver_403957_408467_ID=g148658	XP_003602418.2	Medtr6g472230.1	SPFHdomain/band7familyprotein[Medicagotruncatula]	F:GO:0046872	F:metal ion binding
scaffold437|size1252966|quiver_355489_358253_ID=g146225	102.431	6.05762	5.60998e-12	0	scaffold437|size1252966|quiver_355489_358253_ID=g146225	XP_003624108.1	Medtr7g079350.1	LysMtypereceptorkinase[Medicagotruncatula]	F:GO:0005524; C:GO:0016021; P:GO:0007166; F:GO:0004674; P:GO:0006468; C:GO:0005886	F:ATP binding; C:integral component of membrane; P:cell surface receptor signaling pathway; F:protein serine/threonine kinase activity; P:protein phosphorylation; C:plasma membrane
scaffold437|size1252966|quiver_853643_855547_ID=g146293	96.7519	4.40968	1.45789e-07	0	scaffold437|size1252966|quiver_853643_855547_ID=g146293	XP_003607773.1	Medtr4g082590.1	transmembraneprotein,putative[Medicagotruncatula]	C:GO:0016021	C:integral component of membrane
scaffold44|size1039181|quiver_255755_262393_ID=g2766	71.3981	3.18487	1.53607e-05	0	scaffold44|size1039181|quiver_255755_262393_ID=g2766	XP_013466608.1	Medtr1g032720.1	RNA-directedRNApolymerase[Medicagotruncatula]	F:GO:0000166; F:GO:0003968; P:GO:0001172	F:nucleotide binding; F:RNA-directed 5'-3' RNA polymerase activity; P:transcription, RNA-templated
scaffold44|size1039181|quiver_360961_363784_ID=g2777	1234.22	2.25127	7.79897e-08	0	scaffold44|size1039181|quiver_360961_363784_ID=g2777	XP_013466620.1	Medtr1g032930.1	receptor-likekinase[Medicagotruncatula]	F:GO:0005524; P:GO:0048544; C:GO:0016021; F:GO:0004674; P:GO:0006468; C:GO:0005886	F:ATP binding; P:recognition of pollen; C:integral component of membrane; F:protein serine/threonine kinase activity; P:protein phosphorylation; C:plasma membrane
scaffold44|size1039181|quiver_546350_550178_ID=g2797	1029.87	2.03295	0.000404851	8e-70	scaffold44|size1039181|quiver_546350_550178_ID=g2797	XP_013466630.1	Medtr1g033080.1	pollenOleeIfamilyallergen[Medicagotruncatula]
scaffold44|size1039181|quiver_676780_677310_ID=g2815	505.22	4.32818	1.58281e-16	7e-33	scaffold44|size1039181|quiver_676780_677310_ID=g2815	XP_013466980.1	Medtr1g040735.1	cysteine-richTMmodulestresstoleranceprotein[Medicagotruncatula]
scaffold440|size526211|quiver_195196_196684_ID=g138411	4194.85	2.32298	3.61227e-06	3e-08	scaffold440|size526211|quiver_195196_196684_ID=g138411	XP_003624637.1	Medtr7g085850.2	hypotheticalproteinMTR_7g085850[Medicagotruncatula]
scaffold440|size526211|quiver_519643_528398_ID=g138449	162.44	2.01078	3.29433e-05	0	scaffold440|size526211|quiver_519643_528398_ID=g138449	XP_003617510.2	Medtr5g092370.1	U3smallnucleolarRNA-associatedprotein[Medicagotruncatula]
scaffold441|size1097549|quiver_769086_778142_ID=g135880	56.0129	2.33867	0.000813914	2e-20	scaffold441|size1097549|quiver_769086_778142_ID=g135880	XP_013458941.1	Medtr3g012390.1	hypotheticalproteinMTR_3g012390[Medicagotruncatula]	C:GO:0016020	C:membrane
scaffold442|size686366|quiver_336986_339475_ID=g133332	61.1611	5.31294	8.46685e-10	4e-76	scaffold442|size686366|quiver_336986_339475_ID=g133332	XP_013454063.1	Medtr5g464720.1	hypotheticalproteinMTR_5g464720[Medicagotruncatula]
scaffold448|size916566|quiver_1_1905_ID=g118518	55.7285	5.71577	2.6144e-09	3e-87	scaffold448|size916566|quiver_1_1905_ID=g118518	XP_003602868.1	Medtr3g099830.1	F-box/RNI/FBD-likedomainprotein[Medicagotruncatula]
scaffold449|size492205|quiver_442182_447275_ID=g116222	300.031	2.02325	4.27141e-07	6e-166	scaffold449|size492205|quiver_442182_447275_ID=g116222	XP_003596140.1	Medtr2g068730.1	CCTmotifprotein[Medicagotruncatula]	P:GO:0090501; F:GO:0016787	P:RNA phosphodiester bond hydrolysis; F:hydrolase activity
scaffold45|size1037999|quiver_123356_127878_ID=g24	1739.08	2.76898	0.000141665	4e-86	scaffold45|size1037999|quiver_123356_127878_ID=g24	XP_013452112.1	Medtr6g045307.1	IPPtransferase[Medicagotruncatula]
scaffold45|size1037999|quiver_211161_215398_ID=g35	147.525	4.01033	2.76406e-11	1e-35	scaffold45|size1037999|quiver_211161_215398_ID=g35	XP_003602418.2	Medtr6g472230.1	SPFHdomain/band7familyprotein[Medicagotruncatula]
scaffold450|size517728|quiver_129856_133626_ID=g113374	100.682	2.65754	0.000241234	0	scaffold450|size517728|quiver_129856_133626_ID=g113374	XP_013445468.1	Medtr8g461330.1	plantgibberellin2-oxidase[Medicagotruncatula]	F:GO:0005506; P:GO:0045487; P:GO:0055114; P:GO:0009416; F:GO:0052634	F:iron ion binding; P:gibberellin catabolic process; P:oxidation-reduction process; P:response to light stimulus; F:C-19 gibberellin 2-beta-dioxygenase activity
scaffold4505|size16386|quiver_11223_16291_ID=g53202	151.897	4.06397	1.71823e-12	6e-56	scaffold4505|size16386|quiver_11223_16291_ID=g53202	XP_013447130.1	Medtr8g099035.1	lateembryogenesisabundantprotein[Medicagotruncatula]	C:GO:0016021	C:integral component of membrane
scaffold451|size489966|quiver_158146_166994_ID=g110541	93.3076	3.14309	3.91186e-06	0	scaffold451|size489966|quiver_158146_166994_ID=g110541	XP_003598470.1	Medtr0267s0070.1	LRRandNB-ARCdomaindiseaseresistanceprotein[Medicagotruncatula]	F:GO:0003676; F:GO:0005524; F:GO:0008026; F:GO:0043531	F:nucleic acid binding; F:ATP binding; F:ATP-dependent helicase activity; F:ADP binding
scaffold451|size489966|quiver_68057_70431_ID=g110535	584.852	2.35921	0.0033091	4e-117	scaffold451|size489966|quiver_68057_70431_ID=g110535	XP_013448623.1	Medtr7g056297.1	Gag-Polpolyprotein/retrotransposon,putative[Medicagotruncatula]	F:GO:0003676; F:GO:0008270	F:nucleic acid binding; F:zinc ion binding
scaffold4512|size16345|quiver_3116_6213_ID=g35070	94.7741	2.63142	2.11394e-07	0	scaffold4512|size16345|quiver_3116_6213_ID=g35070	XP_003616403.1	Medtr5g079840.1	kinase1B[Medicagotruncatula]	F:GO:0005524; C:GO:0016021; F:GO:0004674; P:GO:0006468	F:ATP binding; C:integral component of membrane; F:protein serine/threonine kinase activity; P:protein phosphorylation
scaffold4522|size16242|quiver_1_5461_ID=g9761	611.84	2.17932	7.26231e-05	0	scaffold4522|size16242|quiver_1_5461_ID=g9761	XP_003622634.2	Medtr0184s0040.1	UDP-glucosyltransferasefamilyprotein[Medicagotruncatula]	P:GO:0052696; F:GO:0080043; C:GO:0043231; F:GO:0080044; P:GO:0009813	P:flavonoid glucuronidation; F:quercetin 3-O-glucosyltransferase activity; C:intracellular membrane-bounded organelle; F:quercetin 7-O-glucosyltransferase activity; P:flavonoid biosynthetic process
scaffold4548|size15950|quiver_2946_7011_ID=g109382	57.8413	4.93543	1.10232e-10	3e-45	scaffold4548|size15950|quiver_2946_7011_ID=g109382	XP_013452697.1	Medtr6g472230.1	diseaseresistanceprotein(TIR-NBS-LRRclass),putative[Medicagotruncatula]	F:GO:0008519; F:GO:0003676; P:GO:0015696; F:GO:0008270; P:GO:0072488; F:GO:0046872; C:GO:0016020; C:GO:0016021; P:GO:0015074	F:ammonium transmembrane transporter activity; F:nucleic acid binding; P:ammonium transport; F:zinc ion binding; P:ammonium transmembrane transport; F:metal ion binding; C:membrane; C:integral component of membrane; P:DNA integration
scaffold455|size1346536|quiver_1115939_1121130_ID=g99604	162.214	5.8887	1.88249e-20	3e-28	scaffold455|size1346536|quiver_1115939_1121130_ID=g99604	XP_013444825.1	Medtr8g030733.1	hypotheticalproteinMTR_8g030733[Medicagotruncatula]	F:GO:0003676; F:GO:0008270; F:GO:0046872; P:GO:0015074	F:nucleic acid binding; F:zinc ion binding; F:metal ion binding; P:DNA integration
scaffold455|size1346536|quiver_996508_998854_ID=g99588	85.1127	3.0806	7.49726e-07	2e-73	scaffold455|size1346536|quiver_996508_998854_ID=g99588	XP_013465875.1	Medtr1g015165.1	cytosolicclassIIsmallheat-shockprotein[Medicagotruncatula]	C:GO:0005737	C:cytoplasm
scaffold457|size1232482|quiver_265248_268805_ID=g94110	992.563	6.62601	3.1516e-48	0	scaffold457|size1232482|quiver_265248_268805_ID=g94110	XP_013451181.1	Medtr6g016470.1	calcium-transportingATPase[Medicagotruncatula]	C:GO:0005887; F:GO:0005524; F:GO:0046872; C:GO:0043231; P:GO:0070588; F:GO:0005388	C:integral component of plasma membrane; F:ATP binding; F:metal ion binding; C:intracellular membrane-bounded organelle; P:calcium ion transmembrane transport; F:calcium-transporting ATPase activity
scaffold457|size1232482|quiver_538099_542363_ID=g94142	115.156	2.9382	1.04549e-07	0	scaffold457|size1232482|quiver_538099_542363_ID=g94142	XP_013444168.1	Medtr8g013030.1	ubiquitin-associated(UBA)/TS-Ndomainprotein[Medicagotruncatula]	F:GO:0046872; C:GO:0005829	F:metal ion binding; C:cytosol
scaffold458|size826499|quiver_287489_291412_ID=g91206	127.866	2.11607	2.38353e-05	9e-180	scaffold458|size826499|quiver_287489_291412_ID=g91206	XP_013451914.1	Medtr6g038190.1	LRRreceptor-likekinase[Medicagotruncatula]	C:GO:0016020	C:membrane
scaffold461|size550590|quiver_546611_548196_ID=g83344	1539.38	3.47491	7.61224e-07	0.74	scaffold461|size550590|quiver_546611_548196_ID=g83344	XP_003602076.1	Medtr0055s0130.1	aspartylaminopeptidase-likeprotein,putative[Medicagotruncatula]	P:GO:0090305; F:GO:0004519	P:nucleic acid phosphodiester bond hydrolysis; F:endonuclease activity
scaffold462|size819625|quiver_91643_97331_ID=g80601	80.4121	2.01758	0.00837215	0	scaffold462|size819625|quiver_91643_97331_ID=g80601	XP_013445225.1	Medtr8g445800.2	LRRreceptor-likekinase,putative[Medicagotruncatula]	F:GO:0005524; P:GO:0018108; F:GO:0004714; C:GO:0016021; F:GO:0004674; C:GO:0005886	F:ATP binding; P:peptidyl-tyrosine phosphorylation; F:transmembrane receptor protein tyrosine kinase activity; C:integral component of membrane; F:protein serine/threonine kinase activity; C:plasma membrane
scaffold4630|size15112|quiver_10882_14881_ID=g61017	123.494	2.01282	8.5653e-05	0	scaffold4630|size15112|quiver_10882_14881_ID=g61017	XP_003602771.2	Medtr3g098840.1	DHHCtypezincfingerprotein[Medicagotruncatula]	F:GO:0008270; F:GO:0019706; C:GO:0016021; C:GO:0005886	F:zinc ion binding; F:protein-cysteine S-palmitoyltransferase activity; C:integral component of membrane; C:plasma membrane
scaffold464|size811550|quiver_661927_663674_ID=g75168	259.742	2.78643	1.70796e-07	2e-138	scaffold464|size811550|quiver_661927_663674_ID=g75168	XP_013456859.1	Medtr4g085100.1	plastidmovementimpairedprotein[Medicagotruncatula]
scaffold464|size811550|quiver_9984_13511_ID=g75079	815.563	6.50662	2.77606e-27	1e-28	scaffold464|size811550|quiver_9984_13511_ID=g75079	XP_013444825.1	Medtr8g030733.1	hypotheticalproteinMTR_8g030733[Medicagotruncatula]	F:GO:0003676; F:GO:0008270	F:nucleic acid binding; F:zinc ion binding
scaffold466|size806206|quiver_430849_432403_ID=g70026	92.1801	6.85636	2.98059e-19	2e-48	scaffold466|size806206|quiver_430849_432403_ID=g70026	XP_013447578.1	Medtr7g013850.1	anthocyanin5-aromaticacyltransferase[Medicagotruncatula]	F:GO:0016420; F:GO:0047172	F:malonyltransferase activity; F:shikimate O-hydroxycinnamoyltransferase activity
scaffold468|size964243|quiver_422888_427545_ID=g64717	277.904	2.29182	1.86418e-06	0	scaffold468|size964243|quiver_422888_427545_ID=g64717	XP_003593578.1	Medtr2g013720.1	lectinreceptorkinase[Medicagotruncatula]	F:GO:0005524; P:GO:0018108; F:GO:0004715; C:GO:0016021; F:GO:0004674; F:GO:0030246	F:ATP binding; P:peptidyl-tyrosine phosphorylation; F:non-membrane spanning protein tyrosine kinase activity; C:integral component of membrane; F:protein serine/threonine kinase activity; F:carbohydrate binding
scaffold469|size1007991|quiver_149156_156393_ID=g62006	215.709	3.4915	5.00908e-07	0	scaffold469|size1007991|quiver_149156_156393_ID=g62006	XP_013449608.1	Medtr7g091550.1	NBS-LRRdiseaseresistanceprotein[Medicagotruncatula]	F:GO:0016787	F:hydrolase activity
scaffold469|size1007991|quiver_571258_572314_ID=g62060	236.546	2.07098	1.37728e-05	2e-79	scaffold469|size1007991|quiver_571258_572314_ID=g62060	XP_003600619.2	Medtr3g064350.1	hypotheticalproteinMTR_3g064350[Medicagotruncatula]
scaffold469|size1007991|quiver_744683_750221_ID=g62081	390.934	2.01778	0.000168569	0	scaffold469|size1007991|quiver_744683_750221_ID=g62081	XP_003600597.2	Medtr3g064080.1	cysteine-richRLK(receptor-likekinase)protein[Medicagotruncatula]	F:GO:0005524; C:GO:0016021; F:GO:0004674; P:GO:0006468; C:GO:0005886	F:ATP binding; C:integral component of membrane; F:protein serine/threonine kinase activity; P:protein phosphorylation; C:plasma membrane
scaffold47|size1113868|quiver_186885_188571_ID=g160213	1078.62	2.15623	8.42822e-07	1e-173	scaffold47|size1113868|quiver_186885_188571_ID=g160213	XP_003597390.1	Medtr2g097620.1	zincfinger,C3HC4type(RINGfinger)protein,putative[Medicagotruncatula]	F:GO:0008270; F:GO:0061630; P:GO:0043161; P:GO:0000209; P:GO:0042787	F:zinc ion binding; F:ubiquitin protein ligase activity; P:proteasome-mediated ubiquitin-dependent protein catabolic process; P:protein polyubiquitination; P:protein ubiquitination involved in ubiquitin-dependent protein catabolic process
scaffold47|size1113868|quiver_963308_967154_ID=g160307	62.2222	2.47235	2.43239e-05	9e-179	scaffold47|size1113868|quiver_963308_967154_ID=g160307	XP_003627475.2	Medtr8g023500.1	K+-H+exchange-likeprotein[Medicagotruncatula]	C:GO:0005739; C:GO:0016021; C:GO:0005774; C:GO:0009536	C:mitochondrion; C:integral component of membrane; C:vacuolar membrane; C:plastid
scaffold470|size482283|quiver_299770_302078_ID=g59298	53.952	2.36827	0.000409547	1.3	scaffold470|size482283|quiver_299770_302078_ID=g59298	XP_013457014.1	Medtr0214s0040.1	transcriptionalcorepressorleunig-likeprotein[Medicagotruncatula]
scaffold470|size482283|quiver_358438_362130_ID=g59312	54.3575	2.3362	0.00245002	7e-124	scaffold470|size482283|quiver_358438_362130_ID=g59312	XP_003621859.1	Medtr7g024290.1	seveninabsentiafamilyprotein[Medicagotruncatula]	C:GO:0005634; F:GO:0004842; F:GO:0008270; C:GO:0005737; P:GO:0007275; F:GO:0016874; P:GO:0006511; P:GO:0016567	C:nucleus; F:ubiquitin-protein transferase activity; F:zinc ion binding; C:cytoplasm; P:multicellular organism development; F:ligase activity; P:ubiquitin-dependent protein catabolic process; P:protein ubiquitination
scaffold4718|size14426|quiver_1_1414_ID=g165139	85.175	3.22591	1.12604e-07	5e-104	scaffold4718|size14426|quiver_1_1414_ID=g165139	XP_003607425.1	Medtr4g077880.1	P-loopnucleosidetriphosphatehydrolasesuperfamilyprotein[Medicagotruncatula]
scaffold472|size530966|quiver_249917_255658_ID=g53939	337.859	5.94633	8.7564e-07	0	scaffold472|size530966|quiver_249917_255658_ID=g53939	XP_003626350.1	Medtr7g114130.1	calcium-dependentphospholipid-bindingcopinefamilyprotein[Medicagotruncatula]	P:GO:0060548; F:GO:0005544	P:negative regulation of cell death; F:calcium-dependent phospholipid binding
scaffold472|size530966|quiver_259007_267966_ID=g53940	151.669	4.14961	2.02943e-16	0	scaffold472|size530966|quiver_259007_267966_ID=g53940	XP_013467265.1	Medtr1g048160.1	calcium-dependentphospholipid-bindingcopinefamilyprotein[Medicagotruncatula]	P:GO:0060548; F:GO:0005544	P:negative regulation of cell death; F:calcium-dependent phospholipid binding
scaffold472|size530966|quiver_434082_439894_ID=g53973	517.527	2.31125	1.85458e-06	0	scaffold472|size530966|quiver_434082_439894_ID=g53973	XP_003626324.2	Medtr7g113890.1	homoglutathionesynthetase[Medicagotruncatula]	F:GO:0000287; F:GO:0005524; F:GO:0042803; F:GO:0043295; P:GO:0006750; F:GO:0004363	F:magnesium ion binding; F:ATP binding; F:protein homodimerization activity; F:glutathione binding; P:glutathione biosynthetic process; F:glutathione synthase activity
scaffold473|size956512|quiver_253659_255669_ID=g51625	339.828	4.74853	1.01009e-19	0	scaffold473|size956512|quiver_253659_255669_ID=g51625	XP_003626559.1	Medtr7g117200.1	WRKYfamilytranscriptionfactor[Medicagotruncatula]	F:GO:0003700; P:GO:0006355; F:GO:0043565	F:transcription factor activity, sequence-specific DNA binding; P:regulation of transcription, DNA-templated; F:sequence-specific DNA binding
scaffold474|size480514|quiver_211275_222350_ID=g49246	9590.17	2.08824	2.40889e-06	0	scaffold474|size480514|quiver_211275_222350_ID=g49246	XP_003627034.2	Medtr8g014360.1	drugresistancetransporter-likeABCdomainprotein[Medicagotruncatula]	F:GO:0005524; F:GO:0042626; P:GO:0055085; C:GO:0016021; C:GO:0005886	F:ATP binding; F:ATPase activity, coupled to transmembrane movement of substances; P:transmembrane transport; C:integral component of membrane; C:plasma membrane
scaffold474|size480514|quiver_465052_471768_ID=g49276	55.162	2.53166	0.000571339	0	scaffold474|size480514|quiver_465052_471768_ID=g49276	XP_003627015.2	Medtr8g014080.1	transducin/WD-likerepeat-protein[Medicagotruncatula]
scaffold477|size812812|quiver_520734_521510_ID=g41219	139.405	9.05319	4.19749e-17	9e-88	scaffold477|size812812|quiver_520734_521510_ID=g41219	XP_003630516.1	Medtr8g098380.1	cysteineproteinaseinhibitor,putative[Medicagotruncatula]	F:GO:0030414; F:GO:0004869; P:GO:0010951; P:GO:0010466	F:peptidase inhibitor activity; F:cysteine-type endopeptidase inhibitor activity; P:negative regulation of endopeptidase activity; P:negative regulation of peptidase activity
scaffold477|size812812|quiver_602275_603274_ID=g41231	383.253	3.76452	3.77529e-13	0.23	scaffold477|size812812|quiver_602275_603274_ID=g41231	XP_003608915.1	Medtr4g106370.1	glycosylhydrolasefamily47protein[Medicagotruncatula]	F:GO:0003676; C:GO:0005634; P:GO:0090503; F:GO:0000175; C:GO:0030014; P:GO:0000288	F:nucleic acid binding; C:nucleus; P:RNA phosphodiester bond hydrolysis, exonucleolytic; F:3'-5'-exoribonuclease activity; C:CCR4-NOT complex; P:nuclear-transcribed mRNA catabolic process, deadenylation-dependent decay
scaffold477|size812812|quiver_776412_786881_ID=g41256	86.3512	2.04903	0.000102787	0	scaffold477|size812812|quiver_776412_786881_ID=g41256	XP_013447008.1	Medtr8g097000.1	DEAD-boxATP-dependentRNAhelicasefamilyprotein[Medicagotruncatula]	F:GO:0003676; F:GO:0005524; P:GO:0010501; F:GO:0004004	F:nucleic acid binding; F:ATP binding; P:RNA secondary structure unwinding; F:ATP-dependent RNA helicase activity
scaffold479|size585740|quiver_25606_26458_ID=g36108	1655.24	3.57797	1.80652e-14	4e-118	scaffold479|size585740|quiver_25606_26458_ID=g36108	XP_013461770.1	Medtr3g102980.1	C2H2-typezincfingerprotein[Medicagotruncatula]	C:GO:0005634; F:GO:0003700; F:GO:0046872; F:GO:0044212; F:GO:0043565; P:GO:0010200	C:nucleus; F:transcription factor activity, sequence-specific DNA binding; F:metal ion binding; F:transcription regulatory region DNA binding; F:sequence-specific DNA binding; P:response to chitin
scaffold479|size585740|quiver_47346_49326_ID=g36114	101.634	6.28805	1.58318e-12	0	scaffold479|size585740|quiver_47346_49326_ID=g36114	XP_013461765.1	Medtr3g102920.1	serpin-likeprotein[Medicagotruncatula]	C:GO:0005615; F:GO:0004867; P:GO:0010951	C:extracellular space; F:serine-type endopeptidase inhibitor activity; P:negative regulation of endopeptidase activity
scaffold48|size1345018|quiver_541749_543998_ID=g157578	378.501	2.3995	7.32035e-08	3e-174	scaffold48|size1345018|quiver_541749_543998_ID=g157578	XP_003596140.1	Medtr2g068730.1	CCTmotifprotein[Medicagotruncatula]	P:GO:0090501; F:GO:0016787	P:RNA phosphodiester bond hydrolysis; F:hydrolase activity
scaffold48|size1345018|quiver_646204_649134_ID=g157591	1603.04	5.0929	2.93046e-18	0	scaffold48|size1345018|quiver_646204_649134_ID=g157591	XP_003596148.2	Medtr2g068840.1	leucoanthocyanidindioxygenase-likeprotein[Medicagotruncatula]	F:GO:0051213; F:GO:0046872; P:GO:0055114	F:dioxygenase activity; F:metal ion binding; P:oxidation-reduction process
scaffold48|size1345018|quiver_661299_663637_ID=g157593	51.2891	6.74979	2.16082e-13	0	scaffold48|size1345018|quiver_661299_663637_ID=g157593	XP_003596151.2	Medtr2g068880.1	transcriptionfactorjungbrunnen-likeprotein[Medicagotruncatula]	C:GO:0005634; F:GO:0003677; P:GO:0006351; P:GO:0006355	C:nucleus; F:DNA binding; P:transcription, DNA-templated; P:regulation of transcription, DNA-templated
scaffold48|size1345018|quiver_965848_966993_ID=g157634	564.635	4.29433	3.64901e-31	4e-35	scaffold48|size1345018|quiver_965848_966993_ID=g157634	XP_003596195.1	Medtr2g069400.1	cysteine-richTMmodulestresstoleranceprotein[Medicagotruncatula]
scaffold48|size1345018|quiver_993468_994075_ID=g157636	243.702	4.66296	1.40877e-15	3e-32	scaffold48|size1345018|quiver_993468_994075_ID=g157636	XP_003596197.1	Medtr2g069420.1	cysteine-richTMmodulestresstoleranceprotein[Medicagotruncatula]
scaffold481|size1487553|quiver_1163260_1165774_ID=g31139	53.003	2.30349	0.00111074	4e-127	scaffold481|size1487553|quiver_1163260_1165774_ID=g31139	XP_003620041.2	Medtr6g074620.1	diseaseresistanceprotein(TIR-NBS-LRRclass)[Medicagotruncatula]	F:GO:0005524; P:GO:0007165; C:GO:0016021; F:GO:0004560; F:GO:0043531; F:GO:0016157; P:GO:0006952; P:GO:0005985	F:ATP binding; P:signal transduction; C:integral component of membrane; F:alpha-L-fucosidase activity; F:ADP binding; F:sucrose synthase activity; P:defense response; P:sucrose metabolic process
scaffold481|size1487553|quiver_813881_819990_ID=g31095	551.329	3.0368	3.63305e-17	0	scaffold481|size1487553|quiver_813881_819990_ID=g31095	XP_003619949.2	Medtr0277s0010.2	diseaseresistanceprotein(TIR-NBS-LRRclass)[Medicagotruncatula]	F:GO:0016757; F:GO:0032559; F:GO:0032550; F:GO:0043168; P:GO:0044699; P:GO:0009987; P:GO:0050896	F:transferase activity, transferring glycosyl groups; F:adenyl ribonucleotide binding; F:purine ribonucleoside binding; F:anion binding; P:single-organism process; P:cellular process; P:response to stimulus
scaffold4837|size13232|quiver_1_8051_ID=g22593	74.7774	3.16157	1.31948e-06	0	scaffold4837|size13232|quiver_1_8051_ID=g22593	XP_013445450.1	Medtr8g461110.1	LRRreceptor-likekinase,putative[Medicagotruncatula]	F:GO:0005524; P:GO:0018108; F:GO:0004714; C:GO:0016021; F:GO:0004674; C:GO:0005886	F:ATP binding; P:peptidyl-tyrosine phosphorylation; F:transmembrane receptor protein tyrosine kinase activity; C:integral component of membrane; F:protein serine/threonine kinase activity; C:plasma membrane
scaffold493|size1337387|quiver_1314010_1316364_ID=g1054	97.4292	7.06246	6.23538e-20	0	scaffold493|size1337387|quiver_1314010_1316364_ID=g1054	XP_003598567.1	Medtr3g015620.1	serpin-likeprotein[Medicagotruncatula]
scaffold4939|size42685|quiver_34666_39276_ID=g90227	72.9104	3.86993	1.01911e-08	0	scaffold4939|size42685|quiver_34666_39276_ID=g90227	XP_013454868.1	Medtr4g017640.1	verticilliumwiltresistance-likeprotein[Medicagotruncatula]	C:GO:0016021	C:integral component of membrane
scaffold496|size515856|quiver_183772_187071_ID=g158474	479.117	4.43025	8.732e-22	0	scaffold496|size515856|quiver_183772_187071_ID=g158474	XP_013458471.1	Medtr4g126020.1	calmodulin-bindingfamilyprotein[Medicagotruncatula]
scaffold497|size917795|quiver_381300_389958_ID=g155887	534.595	3.27517	3.29759e-15	0	scaffold497|size917795|quiver_381300_389958_ID=g155887	XP_003616753.1	Medtr5g083910.1	LRRreceptor-likekinase[Medicagotruncatula]	F:GO:0005524; C:GO:0016021; F:GO:0004674; P:GO:0006468; C:GO:0005886	F:ATP binding; C:integral component of membrane; F:protein serine/threonine kinase activity; P:protein phosphorylation; C:plasma membrane
scaffold497|size917795|quiver_702110_702653_ID=g155933	219.669	3.48289	2.83711e-12	2e-73	scaffold497|size917795|quiver_702110_702653_ID=g155933	XP_013467585.1	Medtr1g052885.1	calcium-bindingEF-handprotein[Medicagotruncatula]	F:GO:0005509	F:calcium ion binding
scaffold498|size485179|quiver_276460_281510_ID=g153484	475.057	2.25325	1.1506e-07	0	scaffold498|size485179|quiver_276460_281510_ID=g153484	XP_003618769.1	Medtr6g021730.4	E3ubiquitin-proteinligaseRGLG2-likeprotein[Medicagotruncatula]	F:GO:0008270; F:GO:0016874	F:zinc ion binding; F:ligase activity
scaffold499|size509459|quiver_386366_408085_ID=g151090	617.397	2.11129	4.93911e-07	0	scaffold499|size509459|quiver_386366_408085_ID=g151090	XP_013467743.1	Medtr1g054710.1	pre-rRNAprocessingproteinRrp5[Medicagotruncatula]	C:GO:0032040; F:GO:0003723; P:GO:0006397; C:GO:0005730	C:small-subunit processome; F:RNA binding; P:mRNA processing; C:nucleolus
scaffold5|size2322722|quiver_1223317_1226605_ID=g103911	425.586	2.0613	4.40873e-06	2e-102	scaffold5|size2322722|quiver_1223317_1226605_ID=g103911	XP_003623784.1	Medtr7g075640.1	hypotheticalproteinMTR_7g075640[Medicagotruncatula]
scaffold5|size2322722|quiver_1547810_1551795_ID=g103953	252.958	2.68458	1.19272e-06	7e-116	scaffold5|size2322722|quiver_1547810_1551795_ID=g103953	XP_003623820.1	Medtr7g076010.1	RINGzincfingerprotein,putative[Medicagotruncatula]	F:GO:0008270; F:GO:0061630; P:GO:0043161; C:GO:0016021; C:GO:0005774; F:GO:0016874; F:GO:0016787; P:GO:0016567	F:zinc ion binding; F:ubiquitin protein ligase activity; P:proteasome-mediated ubiquitin-dependent protein catabolic process; C:integral component of membrane; C:vacuolar membrane; F:ligase activity; F:hydrolase activity; P:protein ubiquitination
scaffold5|size2322722|quiver_1865071_1872127_ID=g104003	1677.97	2.52942	4.05877e-06	1e-39	scaffold5|size2322722|quiver_1865071_1872127_ID=g104003	XP_013457656.1	Medtr4g102460.1	hypotheticalproteinMTR_4g102460[Medicagotruncatula]	F:GO:0005488	F:binding
scaffold5|size2322722|quiver_710661_715361_ID=g103851	51.0611	4.2139	1.12608e-07	2e-152	scaffold5|size2322722|quiver_710661_715361_ID=g103851	XP_003623719.1	Medtr7g074880.1	dihydroflavonol4-reductase-likeprotein[Medicagotruncatula]	P:GO:0006979; F:GO:0004602; F:GO:0050662; F:GO:0045552; P:GO:0098869; P:GO:0055114	P:response to oxidative stress; F:glutathione peroxidase activity; F:coenzyme binding; F:dihydrokaempferol 4-reductase activity; P:cellular oxidant detoxification; P:oxidation-reduction process
scaffold50|size1066901|quiver_293551_298397_ID=g152711	815.052	2.80642	1.87258e-11	0	scaffold50|size1066901|quiver_293551_298397_ID=g152711	XP_003595124.1	Medtr2g038510.1	diseaseresistanceprotein(CC-NBS-LRRclass)familyprotein[Medicagotruncatula]	F:GO:0043531; P:GO:0006952; F:GO:0016787	F:ADP binding; P:defense response; F:hydrolase activity
scaffold50|size1066901|quiver_996592_999789_ID=g152786	378.128	2.34117	1.89296e-07	0	scaffold50|size1066901|quiver_996592_999789_ID=g152786	XP_003595198.2	Medtr2g039570.1	esterase/lipase/thioesterasefamilyprotein[Medicagotruncatula]	F:GO:0016787	F:hydrolase activity
scaffold500|size534968|quiver_309429_315313_ID=g148736	78.3339	3.9777	2.939e-12	2e-86	scaffold500|size534968|quiver_309429_315313_ID=g148736	XP_003602705.2	Medtr3g098140.1	acyl-coenzymeAthioesterase-likeprotein[Medicagotruncatula]	C:GO:0016021	C:integral component of membrane
scaffold500|size534968|quiver_438000_439342_ID=g148751	292.049	2.97955	5.72069e-10	4e-64	scaffold500|size534968|quiver_438000_439342_ID=g148751	XP_003602727.1	Medtr3g098390.1	hypotheticalproteinMTR_3g098390[Medicagotruncatula]
scaffold501|size470878|quiver_222876_230968_ID=g146384	573.39	2.06385	3.61679e-05	0	scaffold501|size470878|quiver_222876_230968_ID=g146384	XP_003602643.2	Medtr3g096520.3	E3ubiquitin-proteinligaseRGLG2-likeprotein[Medicagotruncatula]	F:GO:0008270; F:GO:0016874	F:zinc ion binding; F:ligase activity
scaffold504|size952574|quiver_649300_650358_ID=g138538	193.034	8.53545	6.43367e-24	2e-73	scaffold504|size952574|quiver_649300_650358_ID=g138538	XP_013456775.1	Medtr4g082360.1	transmembraneprotein,putative[Medicagotruncatula]
scaffold504|size952574|quiver_657827_658808_ID=g138540	202.388	6.25524	2.9589e-29	4e-117	scaffold504|size952574|quiver_657827_658808_ID=g138540	XP_013456776.1	Medtr4g082360.1	transmembraneprotein,putative[Medicagotruncatula]
scaffold504|size952574|quiver_760912_764836_ID=g138557	217.256	3.39208	1.24484e-14	2e-179	scaffold504|size952574|quiver_760912_764836_ID=g138557	XP_013456758.1	Medtr4g082300.1	GCKdomainprotein[Medicagotruncatula]
scaffold506|size569752|quiver_372021_378215_ID=g133416	1397.05	4.25628	8.41074e-17	0	scaffold506|size569752|quiver_372021_378215_ID=g133416	XP_013453024.1	Medtr6g084710.1	eukaryoticaspartylproteasefamilyprotein[Medicagotruncatula]	F:GO:0004190; P:GO:0030163; P:GO:0006508; C:GO:0016021; F:GO:0016740	F:aspartic-type endopeptidase activity; P:protein catabolic process; P:proteolysis; C:integral component of membrane; F:transferase activity
scaffold506|size569752|quiver_381741_387002_ID=g133418	274.996	3.60564	2.07052e-14	0	scaffold506|size569752|quiver_381741_387002_ID=g133418	XP_013453024.1	Medtr6g084710.1	eukaryoticaspartylproteasefamilyprotein[Medicagotruncatula]	F:GO:0004190; F:GO:0005506; F:GO:0016705; P:GO:0030163; P:GO:0006508; C:GO:0016021; P:GO:0055114; F:GO:0016740; F:GO:0020037	F:aspartic-type endopeptidase activity; F:iron ion binding; F:oxidoreductase activity, acting on paired donors, with incorporation or reduction of molecular oxygen; P:protein catabolic process; P:proteolysis; C:integral component of membrane; P:oxidation-reduction process; F:transferase activity; F:heme binding
scaffold506|size569752|quiver_403801_407921_ID=g133421	65.0607	2.14982	0.00192377	0	scaffold506|size569752|quiver_403801_407921_ID=g133421	XP_003591643.1	Medtr1g090140.1	TCP-1/cpn60chaperoninfamilyprotein[Medicagotruncatula]	P:GO:0006457	P:protein folding
scaffold5061|size11480|quiver_1_1584_ID=g106581	58.8582	2.08151	0.00151267	1.5	scaffold5061|size11480|quiver_1_1584_ID=g106581	XP_003594631.1	Medtr0052s0110.1	borontransporter-likeprotein[Medicagotruncatula]	P:GO:0090305; F:GO:0004519	P:nucleic acid phosphodiester bond hydrolysis; F:endonuclease activity
scaffold508|size934001|quiver_400279_401136_ID=g128582	102.952	5.07352	2.59192e-12	1e-44	scaffold508|size934001|quiver_400279_401136_ID=g128582	XP_013454532.1	Medtr4g007580.1	putativeGRPfamily[Medicagotruncatula]	C:GO:0016020; C:GO:0016021	C:membrane; C:integral component of membrane
scaffold508|size934001|quiver_726920_728311_ID=g128626	211.73	5.35058	0.000506704	7e-17	scaffold508|size934001|quiver_726920_728311_ID=g128626	XP_003623722.2	Medtr7g075000.1	PPRrepeatprotein[Medicagotruncatula]
scaffold51|size1195182|quiver_52490_52951_ID=g150379	501.688	5.91312	2.66635e-38	4e-50	scaffold51|size1195182|quiver_52490_52951_ID=g150379	XP_003602371.2	Medtr3g092630.1	hypotheticalproteinMTR_3g092630[Medicagotruncatula]
scaffold510|size688462|quiver_652249_655986_ID=g123800	60.7427	2.26304	0.000344746	0	scaffold510|size688462|quiver_652249_655986_ID=g123800	XP_013464107.1	Medtr2g461970.1	alpha-1,4-glucan-proteinsynthase[UDP-forming]-likeprotein[Medicagotruncatula]	C:GO:0005829; F:GO:0052691; P:GO:0033356; C:GO:0005794; P:GO:0030244; P:GO:0009832	C:cytosol; F:UDP-arabinopyranose mutase activity; P:UDP-L-arabinose metabolic process; C:Golgi apparatus; P:cellulose biosynthetic process; P:plant-type cell wall biogenesis
scaffold512|size1020227|quiver_450850_453414_ID=g118676	634.616	6.02986	3.33608e-23	0	scaffold512|size1020227|quiver_450850_453414_ID=g118676	XP_013457402.1	Medtr4g094775.1	cytochromeP450family81protein[Medicagotruncatula]	C:GO:0005789; P:GO:0098542; F:GO:0005506; F:GO:0070330; P:GO:0044550; C:GO:0016021; F:GO:0033773; P:GO:0042343; P:GO:0055114; F:GO:0047957; F:GO:0020037	C:endoplasmic reticulum membrane; P:defense response to other organism; F:iron ion binding; F:aromatase activity; P:secondary metabolite biosynthetic process; C:integral component of membrane; F:isoflavone 2'-hydroxylase activity; P:indole glucosinolate metabolic process; P:oxidation-reduction process; F:4'-methoxyisoflavone 2'-hydroxylase activity; F:heme binding
scaffold512|size1020227|quiver_741423_742434_ID=g118710	184.383	6.45111	4.13937e-32	1e-86	scaffold512|size1020227|quiver_741423_742434_ID=g118710	XP_013457375.1	Medtr4g094698.1	VQmotifprotein[Medicagotruncatula]
scaffold516|size655217|quiver_195639_198894_ID=g107969	50.8314	2.1595	0.0019562	0	scaffold516|size655217|quiver_195639_198894_ID=g107969	XP_013454298.1	Medtr5g086945.1	LRRreceptor-likekinase,putative[Medicagotruncatula]	C:GO:0016020	C:membrane
scaffold516|size655217|quiver_219692_220754_ID=g107972	205.641	9.4574	7.13289e-19	3e-20	scaffold516|size655217|quiver_219692_220754_ID=g107972	XP_013453829.1	Medtr5g044790.1	FBDprotein[Medicagotruncatula]
scaffold516|size655217|quiver_243779_247883_ID=g107974	359.403	3.80755	5.06863e-08	2e-163	scaffold516|size655217|quiver_243779_247883_ID=g107974	XP_003616942.1	Medtr5g085980.1	transmembraneprotein,putative[Medicagotruncatula]	C:GO:0016021	C:integral component of membrane
scaffold516|size655217|quiver_388189_396756_ID=g107989	811.432	2.21095	1.47378e-09	0	scaffold516|size655217|quiver_388189_396756_ID=g107989	XP_003616926.2	Medtr5g085790.1	LysM-domainreceptor-likekinase[Medicagotruncatula]	F:GO:0005524; C:GO:0016021; F:GO:0004672; P:GO:0006468	F:ATP binding; C:integral component of membrane; F:protein kinase activity; P:protein phosphorylation
scaffold518|size461387|quiver_224834_243502_ID=g102323	1121.81	2.05283	2.68705e-06	0	scaffold518|size461387|quiver_224834_243502_ID=g102323	XP_003617510.2	Medtr5g092370.1	U3smallnucleolarRNA-associatedprotein[Medicagotruncatula]	C:GO:0032040; P:GO:0000462; F:GO:0030515; C:GO:0034455; C:GO:0030686; P:GO:0045943	C:small-subunit processome; P:maturation of SSU-rRNA from tricistronic rRNA transcript (SSU-rRNA, 5.8S rRNA, LSU-rRNA); F:snoRNA binding; C:t-UTP complex; C:90S preribosome; P:positive regulation of transcription from RNA polymerase I promoter
scaffold52|size1016195|quiver_51811_53141_ID=g148056	127.71	5.38698	3.28268e-13	4e-131	scaffold52|size1016195|quiver_51811_53141_ID=g148056	XP_003588870.1	Medtr1g014180.1	tubbyC2protein[Medicagotruncatula]	P:GO:0006952	P:defense response
scaffold52|size1016195|quiver_808759_810490_ID=g148141	921.212	2.19826	5.30474e-09	0	scaffold52|size1016195|quiver_808759_810490_ID=g148141	XP_003589041.1	Medtr1g017770.1	E3ubiquitinligasePUB14[Medicagotruncatula]	F:GO:0004842; F:GO:0016874; P:GO:0016567	F:ubiquitin-protein transferase activity; F:ligase activity; P:protein ubiquitination
scaffold521|size780651|quiver_685041_686729_ID=g94320	58.66	2.33298	0.000623999	2e-133	scaffold521|size780651|quiver_685041_686729_ID=g94320	XP_003610072.1	Medtr4g127630.1	metaxin-likeprotein,putative[Medicagotruncatula]	P:GO:0006626; C:GO:0016021; C:GO:0005741	P:protein targeting to mitochondrion; C:integral component of membrane; C:mitochondrial outer membrane
scaffold522|size925605|quiver_784306_787062_ID=g91401	57.8438	2.44923	0.00231675	5e-125	scaffold522|size925605|quiver_784306_787062_ID=g91401	XP_013467189.1	Medtr1g046850.1	ARO1-likeprotein[Medicagotruncatula]	C:GO:0005886	C:plasma membrane
scaffold523|size604166|quiver_478653_481426_ID=g88616	454.207	3.86008	8.06216e-17	0	scaffold523|size604166|quiver_478653_481426_ID=g88616	XP_013458471.1	Medtr4g126020.1	calmodulin-bindingfamilyprotein[Medicagotruncatula]
scaffold524|size674838|quiver_320576_322111_ID=g85928	228.656	5.06796	2.36612e-18	0	scaffold524|size674838|quiver_320576_322111_ID=g85928	XP_013462848.1	Medtr2g023730.1	F-boxplant-likeprotein,putative[Medicagotruncatula]
scaffold524|size674838|quiver_379915_385155_ID=g85937	72.0382	6.06164	1.00209e-13	0	scaffold524|size674838|quiver_379915_385155_ID=g85937	XP_013462849.1	Medtr2g023660.1	F-boxplant-likeprotein,putative[Medicagotruncatula]	C:GO:0016021	C:integral component of membrane
scaffold524|size674838|quiver_398170_401758_ID=g85938	52.7892	7.76963	2.93393e-11	2e-175	scaffold524|size674838|quiver_398170_401758_ID=g85938	XP_013462852.1	Medtr2g023710.1	F-boxplant-likeprotein,putative[Medicagotruncatula]	C:GO:0016021	C:integral component of membrane
scaffold524|size674838|quiver_409670_411243_ID=g85940	180.854	5.5042	1.19974e-24	0	scaffold524|size674838|quiver_409670_411243_ID=g85940	XP_013462854.1	Medtr2g023730.1	F-boxplant-likeprotein,putative[Medicagotruncatula]
scaffold524|size674838|quiver_418832_428745_ID=g85944	213.856	9.66339	1.07306e-20	0	scaffold524|size674838|quiver_418832_428745_ID=g85944	XP_013462857.1	Medtr2g023820.1	F-boxplant-likeprotein,putative[Medicagotruncatula]	C:GO:0016021	C:integral component of membrane
scaffold524|size674838|quiver_433372_434845_ID=g85945	299.508	10.1526	5.39861e-24	2e-158	scaffold524|size674838|quiver_433372_434845_ID=g85945	XP_013462849.1	Medtr2g023820.1	F-boxplant-likeprotein,putative[Medicagotruncatula]	C:GO:0016021	C:integral component of membrane
scaffold524|size674838|quiver_438138_439645_ID=g85946	188.664	7.56382	5.12744e-25	0	scaffold524|size674838|quiver_438138_439645_ID=g85946	XP_013462849.1	Medtr2g023660.1	F-boxplant-likeprotein,putative[Medicagotruncatula]	C:GO:0016021	C:integral component of membrane
scaffold526|size695583|quiver_141403_148501_ID=g80729	64.9163	2.65606	1.1518e-05	0	scaffold526|size695583|quiver_141403_148501_ID=g80729	XP_013451626.1	Medtr6g033330.1	seventransmembraneMLOfamilyprotein[Medicagotruncatula]	P:GO:0009607; F:GO:0005516; C:GO:0016021; P:GO:0006952; C:GO:0005886	P:response to biotic stimulus; F:calmodulin binding; C:integral component of membrane; P:defense response; C:plasma membrane
scaffold526|size695583|quiver_379957_383687_ID=g80763	66.8718	2.94548	0.00159508	7e-13	scaffold526|size695583|quiver_379957_383687_ID=g80763	XP_013460121.1	Medtr3g462310.1	hypotheticalproteinMTR_3g462310[Medicagotruncatula]	P:GO:0090304; F:GO:0005488; F:GO:0016740; F:GO:0016787	P:nucleic acid metabolic process; F:binding; F:transferase activity; F:hydrolase activity
scaffold526|size695583|quiver_396357_400403_ID=g80766	80.8442	2.92114	0.000259314	7e-13	scaffold526|size695583|quiver_396357_400403_ID=g80766	XP_013460121.1	Medtr3g462310.1	hypotheticalproteinMTR_3g462310[Medicagotruncatula]	P:GO:0090304; F:GO:0005488; F:GO:0016740; F:GO:0016787	P:nucleic acid metabolic process; F:binding; F:transferase activity; F:hydrolase activity
scaffold528|size1026657|quiver_467855_471632_ID=g75270	151.278	2.11672	0.00126258	0	scaffold528|size1026657|quiver_467855_471632_ID=g75270	XP_013460148.1	Medtr3g462710.1	proton-dependentoligopeptidetransportfamilyprotein[Medicagotruncatula]	P:GO:0006857; C:GO:0016021; F:GO:0005215	P:oligopeptide transport; C:integral component of membrane; F:transporter activity
scaffold529|size457529|quiver_358030_363608_ID=g72740	80.8877	3.24453	1.39791e-07	3e-85	scaffold529|size457529|quiver_358030_363608_ID=g72740	XP_003602705.2	Medtr3g098140.1	acyl-coenzymeAthioesterase-likeprotein[Medicagotruncatula]	C:GO:0016021	C:integral component of membrane
scaffold53|size2093410|quiver_495782_497160_ID=g145408	99.0336	6.46893	3.54978e-17	1e-113	scaffold53|size2093410|quiver_495782_497160_ID=g145408	XP_013456344.1	Medtr4g068860.1	Non-symbiotichemoglobin[Medicagotruncatula]	F:GO:0019825; C:GO:0005737; F:GO:0046872; P:GO:0015671; C:GO:0016363; P:GO:0009399; F:GO:0005344; F:GO:0020037	F:oxygen binding; C:cytoplasm; F:metal ion binding; P:oxygen transport; C:nuclear matrix; P:nitrogen fixation; F:oxygen transporter activity; F:heme binding
scaffold532|size730194|quiver_207253_209087_ID=g64828	1577.97	3.67263	3.70166e-16	0	scaffold532|size730194|quiver_207253_209087_ID=g64828	XP_003601593.1	Medtr3g083370.1	1-aminocyclopropane-1-carboxylateoxidase[Medicagotruncatula]	F:GO:0009815; F:GO:0045486; F:GO:0046872; P:GO:0055114	F:1-aminocyclopropane-1-carboxylate oxidase activity; F:naringenin 3-dioxygenase activity; F:metal ion binding; P:oxidation-reduction process
scaffold534|size898345|quiver_73602_82541_ID=g59341	157.872	2.08167	0.0255165	0	scaffold534|size898345|quiver_73602_82541_ID=g59341	XP_013467539.1	Medtr1g052470.1	transcriptionfactorbHLH122-likeprotein[Medicagotruncatula]	F:GO:0001046; C:GO:0005634; P:GO:0006366; F:GO:0001228; F:GO:0046983	F:core promoter sequence-specific DNA binding; C:nucleus; P:transcription from RNA polymerase II promoter; F:transcriptional activator activity, RNA polymerase II transcription regulatory region sequence-specific binding; F:protein dimerization activity
scaffold534|size898345|quiver_99263_103191_ID=g59342	136.843	2.1203	0.00351979	0	scaffold534|size898345|quiver_99263_103191_ID=g59342	XP_013467539.1	Medtr1g052470.1	transcriptionfactorbHLH122-likeprotein[Medicagotruncatula]	F:GO:0003677	F:DNA binding
scaffold537|size1024714|quiver_418245_423087_ID=g51759	71.5452	3.81921	3.02815e-08	3e-74	scaffold537|size1024714|quiver_418245_423087_ID=g51759	XP_003615581.1	Medtr5g069750.1	transmembraneprotein,putative[Medicagotruncatula]	C:GO:0016021	C:integral component of membrane
scaffold537|size1024714|quiver_434711_435497_ID=g51760	892.626	2.13584	4.95418e-06	4e-89	scaffold537|size1024714|quiver_434711_435497_ID=g51760	XP_003612176.1	Medtr5g022180.1	chaperoneproteinDnaJ11[Medicagotruncatula]
scaffold538|size454118|quiver_169246_170676_ID=g49302	975.381	2.4327	8.06999e-07	0	scaffold538|size454118|quiver_169246_170676_ID=g49302	XP_003602564.1	Medtr3g095730.1	plantU-boxprotein[Medicagotruncatula]	F:GO:0004842; P:GO:0016567	F:ubiquitin-protein transferase activity; P:protein ubiquitination
scaffold54|size1381280|quiver_101086_107640_ID=g142884	4614.34	2.67847	0.000259858	8e-87	scaffold54|size1381280|quiver_101086_107640_ID=g142884	XP_013452112.1	Medtr6g045307.1	IPPtransferase[Medicagotruncatula]	F:GO:0003676; P:GO:0006259	F:nucleic acid binding; P:DNA metabolic process
scaffold54|size1381280|quiver_1254234_1257018_ID=g143052	245.459	2.28218	1.44409e-08	0	scaffold54|size1381280|quiver_1254234_1257018_ID=g143052	XP_003591959.2	Medtr1g495705.2	GTP-bindingelongationfactorTufamilyprotein[Medicagotruncatula]	F:GO:0005525; F:GO:0016779; F:GO:0003746; C:GO:0005737; F:GO:0003924; P:GO:0006414	F:GTP binding; F:nucleotidyltransferase activity; F:translation elongation factor activity; C:cytoplasm; F:GTPase activity; P:translational elongation
scaffold5419|size8681|quiver_893_5121_ID=g7497	64.7995	4.47805	7.3926e-11	1e-26	scaffold5419|size8681|quiver_893_5121_ID=g7497	XP_013452697.1	Medtr6g472230.1	diseaseresistanceprotein(TIR-NBS-LRRclass),putative[Medicagotruncatula]
scaffold542|size470517|quiver_153433_154741_ID=g38562	85.2324	2.94596	0.000145946	3e-87	scaffold542|size470517|quiver_153433_154741_ID=g38562	XP_003624535.1	Medtr7g084620.1	salicylicacidcarboxylmethyltransferase[Medicagotruncatula]	C:GO:0016021; F:GO:0030795; P:GO:0032259	C:integral component of membrane; F:jasmonate O-methyltransferase activity; P:methylation
scaffold542|size470517|quiver_218150_219401_ID=g38571	821.787	2.19878	1.81663e-07	3e-131	scaffold542|size470517|quiver_218150_219401_ID=g38571	XP_003624540.2	Medtr7g084680.1	C2domainprotein[Medicagotruncatula]	F:GO:0005199	F:structural constituent of cell wall
scaffold543|size941702|quiver_102016_103464_ID=g36202	267.027	2.25094	1.77222e-06	5e-147	scaffold543|size941702|quiver_102016_103464_ID=g36202	XP_013469188.1	Medtr1g088840.1	glutathioneS-transferase,amino-terminaldomainprotein[Medicagotruncatula]	C:GO:0009570; C:GO:0005634; F:GO:0043295; P:GO:0006749; C:GO:0010319; C:GO:0009941; F:GO:0004364; C:GO:0005774; C:GO:0009579	C:chloroplast stroma; C:nucleus; F:glutathione binding; P:glutathione metabolic process; C:stromule; C:chloroplast envelope; F:glutathione transferase activity; C:vacuolar membrane; C:thylakoid
scaffold543|size941702|quiver_216154_226068_ID=g36215	4377.44	2.63672	2.72505e-14	0	scaffold543|size941702|quiver_216154_226068_ID=g36215	XP_003591546.1	Medtr1g088680.1	multidrugresistanceproteinABCtransporterfamilyprotein[Medicagotruncatula]	F:GO:0005524; F:GO:0042626; P:GO:0055085; C:GO:0016021	F:ATP binding; F:ATPase activity, coupled to transmembrane movement of substances; P:transmembrane transport; C:integral component of membrane
scaffold543|size941702|quiver_547915_549871_ID=g36261	337.344	3.44038	1.17718e-11	4e-172	scaffold543|size941702|quiver_547915_549871_ID=g36261	XP_013448425.1	Medtr7g050425.1	phosphoglyceratemutasefamilyprotein[Medicagotruncatula]	F:GO:0003824; P:GO:0008152	F:catalytic activity; P:metabolic process
scaffold5444|size8512|quiver_889_5749_ID=g109404	335.152	2.30133	1.28514e-07	0	scaffold5444|size8512|quiver_889_5749_ID=g109404	XP_003603733.1	Medtr3g113160.1	alpha/betafoldhydrolase[Medicagotruncatula]	F:GO:0052689	F:carboxylic ester hydrolase activity
scaffold546|size1408613|quiver_1292276_1292962_ID=g28844	1500.42	7.98512	2.06223e-43	7e-82	scaffold546|size1408613|quiver_1292276_1292962_ID=g28844	XP_013467425.1	Medtr1g051195.1	Hop-interactingproteinTHI031,putative[Medicagotruncatula]
scaffold546|size1408613|quiver_1323992_1329191_ID=g28849	1953.67	3.12125	3.76166e-07	8e-82	scaffold546|size1408613|quiver_1323992_1329191_ID=g28849	XP_013452112.1	Medtr4g102460.1	IPPtransferase[Medicagotruncatula]	F:GO:0003676; P:GO:0006259	F:nucleic acid binding; P:DNA metabolic process
scaffold549|size533130|quiver_501859_504221_ID=g21191	301.476	2.42316	2.28391e-05	0	scaffold549|size533130|quiver_501859_504221_ID=g21191	XP_003615726.1	Medtr5g071550.1	serine/threoninephosphatasefamily,2Cdomainprotein[Medicagotruncatula]	F:GO:0004722; F:GO:0046872; P:GO:0006470	F:protein serine/threonine phosphatase activity; F:metal ion binding; P:protein dephosphorylation
scaffold55|size1169985|quiver_601027_603122_ID=g140270	1618.07	3.66874	8.81471e-21	0	scaffold55|size1169985|quiver_601027_603122_ID=g140270	XP_003604055.2	Medtr3g118020.1	plantphospholipase-likeprotein[Medicagotruncatula]	P:GO:0007064; P:GO:0010468; F:GO:0003682	P:mitotic sister chromatid cohesion; P:regulation of gene expression; F:chromatin binding
scaffold550|size465049|quiver_430149_437249_ID=g18890	223.321	2.47414	1.85125e-09	0	scaffold550|size465049|quiver_430149_437249_ID=g18890	XP_003628558.2	Medtr8g061880.1	actincross-linkingprotein[Medicagotruncatula]
scaffold551|size971537|quiver_693176_694963_ID=g16195	59.8639	3.53321	1.26407e-05	5e-134	scaffold551|size971537|quiver_693176_694963_ID=g16195	XP_003598676.1	Medtr3g019150.1	NADPH:quinoneoxidoreductase-likeprotein[Medicagotruncatula]	F:GO:0016491; P:GO:0055114	F:oxidoreductase activity; P:oxidation-reduction process
scaffold551|size971537|quiver_711448_718094_ID=g16198	50.3845	5.28817	4.37408e-13	3e-155	scaffold551|size971537|quiver_711448_718094_ID=g16198	XP_013454971.1	Medtr4g020630.1	endonuclease/exonuclease/phosphatasefamilyprotein[Medicagotruncatula]
scaffold551|size971537|quiver_749878_755361_ID=g16205	164.231	8.14723	7.16938e-19	0	scaffold551|size971537|quiver_749878_755361_ID=g16205	XP_003598667.1	Medtr3g019040.1	diseaseresistanceprotein(CC-NBS-LRRclass)familyprotein[Medicagotruncatula]	F:GO:0043531; P:GO:0006952	F:ADP binding; P:defense response
scaffold551|size971537|quiver_763948_767787_ID=g16207	223.646	2.70036	7.56005e-08	0	scaffold551|size971537|quiver_763948_767787_ID=g16207	XP_003598664.1	Medtr3g019000.2	diseaseresistanceprotein(CC-NBS-LRRclass)familyprotein[Medicagotruncatula]	F:GO:0043531; P:GO:0006952	F:ADP binding; P:defense response
scaffold555|size592104|quiver_274693_279042_ID=g6048	2784.45	2.37029	7.80219e-10	2e-179	scaffold555|size592104|quiver_274693_279042_ID=g6048	XP_003619759.1	Medtr6g065670.1	eukaryotictranslationinitiationfactor6-likeprotein[Medicagotruncatula]	F:GO:0003743; P:GO:0000054; P:GO:0000460; P:GO:0000470; F:GO:0043022; C:GO:0005829; F:GO:0043023; P:GO:0042256; C:GO:0005730; P:GO:0006413; P:GO:1902626; C:GO:0030687	F:translation initiation factor activity; P:ribosomal subunit export from nucleus; P:maturation of 5.8S rRNA; P:maturation of LSU-rRNA; F:ribosome binding; C:cytosol; F:ribosomal large subunit binding; P:mature ribosome assembly; C:nucleolus; P:translational initiation; P:assembly of large subunit precursor of preribosome; C:preribosome, large subunit precursor
scaffold556|size491661|quiver_233058_236810_ID=g3639	551.104	3.28555	4.6012e-11	0	scaffold556|size491661|quiver_233058_236810_ID=g3639	XP_003594312.1	Medtr2g027140.1	SEC14cytosolicfactor-likeprotein[Medicagotruncatula]
scaffold558|size898568|quiver_414742_420744_ID=g163560	82.9494	2.24633	0.000139468	0	scaffold558|size898568|quiver_414742_420744_ID=g163560	XP_013446157.1	Medtr8g069625.1	diseaseresistanceprotein(TIR-NBS-LRRclass)[Medicagotruncatula]	F:GO:0005524; P:GO:0007165; F:GO:0043531; F:GO:0016157; P:GO:0006952; P:GO:0005985	F:ATP binding; P:signal transduction; F:ADP binding; F:sucrose synthase activity; P:defense response; P:sucrose metabolic process
scaffold56|size1292990|quiver_227566_235037_ID=g137725	1628.6	2.70966	1.31827e-13	0	scaffold56|size1292990|quiver_227566_235037_ID=g137725	XP_003620872.2	Medtr6g091690.1	regulatorofVps4activityintheMVBpathwayprotein[Medicagotruncatula]
scaffold564|size942270|quiver_133726_135034_ID=g148782	65.5511	6.44631	4.45657e-13	1e-21	scaffold564|size942270|quiver_133726_135034_ID=g148782	XP_003597209.2	Medtr8g017210.1	C2H2-typezincfingerprotein[Medicagotruncatula]	F:GO:0005488	F:binding
scaffold564|size942270|quiver_437730_438218_ID=g148829	104.806	3.46499	1.41774e-10	2e-34	scaffold564|size942270|quiver_437730_438218_ID=g148829	XP_013466980.1	Medtr1g040735.1	cysteine-richTMmodulestresstoleranceprotein[Medicagotruncatula]
scaffold569|size591965|quiver_344405_346556_ID=g136112	71.3696	2.02637	0.00232129	2e-68	scaffold569|size591965|quiver_344405_346556_ID=g136112	XP_013468887.1	Medtr1g078090.1	heavymetaltransport/detoxificationsuperfamilyprotein[Medicagotruncatula]	P:GO:0046916; F:GO:0046914; C:GO:0005737; P:GO:0030001	P:cellular transition metal ion homeostasis; F:transition metal ion binding; C:cytoplasm; P:metal ion transport
scaffold569|size591965|quiver_500307_511063_ID=g136129	96.0727	2.58533	1.07142e-07	0	scaffold569|size591965|quiver_500307_511063_ID=g136129	XP_013453074.1	Medtr6g086565.1	Serine/Threoninekinasefamilyprotein[Medicagotruncatula]	F:GO:0005524; F:GO:0004672; P:GO:0006468	F:ATP binding; F:protein kinase activity; P:protein phosphorylation
scaffold57|size1105938|quiver_742444_747277_ID=g135098	641.733	2.04722	6.29601e-08	0	scaffold57|size1105938|quiver_742444_747277_ID=g135098	XP_013464878.1	Medtr2g084550.1	eukaryoticaspartylproteasefamilyprotein[Medicagotruncatula]	F:GO:0004190; P:GO:0030163; P:GO:0006508; C:GO:0016021	F:aspartic-type endopeptidase activity; P:protein catabolic process; P:proteolysis; C:integral component of membrane
scaffold570|size437189|quiver_364598_368692_ID=g133478	498.093	3.55138	1.96217e-15	0	scaffold570|size437189|quiver_364598_368692_ID=g133478	XP_003606284.1	Medtr4g055610.1	transmembraneaminoacidtransporterfamilyprotein[Medicagotruncatula]	F:GO:0015185; C:GO:0016021; P:GO:0015812; C:GO:0005886; P:GO:0003333	F:gamma-aminobutyric acid transmembrane transporter activity; C:integral component of membrane; P:gamma-aminobutyric acid transport; C:plasma membrane; P:amino acid transmembrane transport
scaffold576|size1098158|quiver_250243_255741_ID=g118783	277.791	2.56918	1.38568e-05	0	scaffold576|size1098158|quiver_250243_255741_ID=g118783	XP_003604826.2	Medtr4g019210.1	GDP-fucoseO-fucosyltransferase-likeprotein[Medicagotruncatula]	F:GO:0016757; C:GO:0005737; C:GO:0016021	F:transferase activity, transferring glycosyl groups; C:cytoplasm; C:integral component of membrane
scaffold576|size1098158|quiver_54186_56311_ID=g118753	854.518	2.4379	6.60965e-10	5e-111	scaffold576|size1098158|quiver_54186_56311_ID=g118753	XP_003604797.1	Medtr4g018880.1	PAR1protein[Medicagotruncatula]
scaffold576|size1098158|quiver_616259_621697_ID=g118826	458.614	3.37873	8.05083e-14	0	scaffold576|size1098158|quiver_616259_621697_ID=g118826	XP_013445184.1	Medtr8g042780.1	zincinducedfacilitator-likeprotein[Medicagotruncatula]	C:GO:0009705; P:GO:0071805; P:GO:0090333; C:GO:0016021; F:GO:0022821; C:GO:0005886	C:plant-type vacuole membrane; P:potassium ion transmembrane transport; P:regulation of stomatal closure; C:integral component of membrane; F:potassium ion antiporter activity; C:plasma membrane
scaffold58|size1147909|quiver_473115_478668_ID=g132649	80.0355	2.86811	9.86721e-05	0	scaffold58|size1147909|quiver_473115_478668_ID=g132649	XP_013456362.1	Medtr4g068990.1	DEAD-boxATP-dependentRNAhelicase-likeprotein[Medicagotruncatula]	F:GO:0005524; F:GO:0003723; P:GO:0010501; F:GO:0004004	F:ATP binding; F:RNA binding; P:RNA secondary structure unwinding; F:ATP-dependent RNA helicase activity
scaffold58|size1147909|quiver_952532_957826_ID=g132718	193.82	8.07275	3.30933e-25	0	scaffold58|size1147909|quiver_952532_957826_ID=g132718	XP_003620522.1	Medtr6g086340.1	cytosolicaldehydedehydrogenase[Medicagotruncatula]	F:GO:0004029; F:GO:0001758; P:GO:0055114; F:GO:0050269	F:aldehyde dehydrogenase (NAD) activity; F:retinal dehydrogenase activity; P:oxidation-reduction process; F:coniferyl-aldehyde dehydrogenase activity
scaffold58|size1147909|quiver_980814_981656_ID=g132720	6127.06	5.51511	4.14947e-24	3e-99	scaffold58|size1147909|quiver_980814_981656_ID=g132720	XP_003620516.2	Medtr6g086280.2	multiproteinbridgingfactor1b-likeprotein[Medicagotruncatula]	F:GO:0003713; F:GO:0043565; C:GO:0005730; P:GO:1903506	F:transcription coactivator activity; F:sequence-specific DNA binding; C:nucleolus; P:regulation of nucleic acid-templated transcription
scaffold580|size482868|quiver_125066_126261_ID=g108027	52.2926	3.068	9.10249e-05	0	scaffold580|size482868|quiver_125066_126261_ID=g108027	XP_003615144.1	Medtr5g064360.1	phosphate-responsive1familyprotein[Medicagotruncatula]
scaffold580|size482868|quiver_128996_130306_ID=g108028	160.009	2.33852	1.80282e-06	0	scaffold580|size482868|quiver_128996_130306_ID=g108028	XP_003615144.1	Medtr5g064360.1	phosphate-responsive1familyprotein[Medicagotruncatula]
scaffold583|size670554|quiver_285425_287518_ID=g99764	75.1632	2.2672	5.35902e-05	4e-137	scaffold583|size670554|quiver_285425_287518_ID=g99764	XP_003614994.2	Medtr5g062190.1	glycosidehydrolasefamily5protein[Medicagotruncatula]	F:GO:0051015; P:GO:0005975; F:GO:0004338; P:GO:0007015	F:actin filament binding; P:carbohydrate metabolic process; F:glucan exo-1,3-beta-glucosidase activity; P:actin filament organization
scaffold583|size670554|quiver_473873_475084_ID=g99789	373.6	4.37251	3.03026e-11	2e-102	scaffold583|size670554|quiver_473873_475084_ID=g99789	XP_003615020.1	Medtr5g062660.1	nudixhydrolase-likeprotein[Medicagotruncatula]	F:GO:0000210; F:GO:0019177; C:GO:0005829; F:GO:0035539; P:GO:0006974; F:GO:0008413; P:GO:0006203	F:NAD+ diphosphatase activity; F:dihydroneopterin triphosphate pyrophosphohydrolase activity; C:cytosol; F:8-oxo-7,8-dihydrodeoxyguanosine triphosphate pyrophosphatase activity; P:cellular response to DNA damage stimulus; F:8-oxo-7,8-dihydroguanosine triphosphate pyrophosphatase activity; P:dGTP catabolic process
scaffold585|size615523|quiver_42336_44483_ID=g94332	78.4913	2.47929	8.71387e-05	0	scaffold585|size615523|quiver_42336_44483_ID=g94332	XP_013457604.1	Medtr4g099510.1	glycerolipaseA1[Medicagotruncatula]	P:GO:0006629; F:GO:0016787	P:lipid metabolic process; F:hydrolase activity
scaffold59|size1784637|quiver_1152912_1166148_ID=g130270	4266.72	2.6485	9.41672e-12	0	scaffold59|size1784637|quiver_1152912_1166148_ID=g130270	XP_003588594.2	Medtr1g008980.1	ABC1familyprotein[Medicagotruncatula]	C:GO:0016021	C:integral component of membrane
scaffold590|size545601|quiver_348293_350044_ID=g80836	2443.45	2.0939	1.92208e-05	0	scaffold590|size545601|quiver_348293_350044_ID=g80836	XP_003598256.1	Medtr3g009050.1	LRRreceptor-likekinase[Medicagotruncatula]	F:GO:0032440; P:GO:0055114; P:GO:0016310; F:GO:0016301	F:2-alkenal reductase [NAD(P)] activity; P:oxidation-reduction process; P:phosphorylation; F:kinase activity
scaffold592|size956602|quiver_484686_487507_ID=g75399	251.634	2.09195	0.000491721	4e-23	scaffold592|size956602|quiver_484686_487507_ID=g75399	XP_003595164.1	Medtr2g039140.1	hypotheticalproteinMTR_2g039140[Medicagotruncatula]	F:GO:0003676; F:GO:0008270; P:GO:0015074	F:nucleic acid binding; F:zinc ion binding; P:DNA integration
scaffold595|size1028006|quiver_913930_921366_ID=g67610	134.687	2.46876	0.00183633	0	scaffold595|size1028006|quiver_913930_921366_ID=g67610	XP_013468150.1	Medtr1g063170.1	ABCtransporterBfamilyprotein[Medicagotruncatula]	F:GO:0005524; P:GO:0055085; P:GO:0015682; C:GO:0016021; F:GO:0015408	F:ATP binding; P:transmembrane transport; P:ferric iron transport; C:integral component of membrane; F:ferric-transporting ATPase activity
scaffold598|size1070145|quiver_810343_817725_ID=g59551	102.582	4.10853	6.57077e-07	2e-70	scaffold598|size1070145|quiver_810343_817725_ID=g59551	XP_013459705.1	Medtr3g012210.1	Pol-likepolyprotein/retrotransposon,putative[Medicagotruncatula]	F:GO:0003676; P:GO:0015074	F:nucleic acid binding; P:DNA integration
scaffold599|size1537873|quiver_930427_936394_ID=g56879	78.468	6.78629	9.61627e-19	9e-106	scaffold599|size1537873|quiver_930427_936394_ID=g56879	XP_013445638.1	Medtr8g466030.1	quinoneoxidoreductase[Medicagotruncatula]	F:GO:0010181; P:GO:0045892; F:GO:0016491; P:GO:0055114	F:FMN binding; P:negative regulation of transcription, DNA-templated; F:oxidoreductase activity; P:oxidation-reduction process
scaffold6|size1524280|quiver_1240527_1242151_ID=g101531	291.501	2.13317	0.000338486	0	scaffold6|size1524280|quiver_1240527_1242151_ID=g101531	XP_003626077.1	Medtr7g110780.1	Chitinase[Medicagotruncatula]	F:GO:0004568; P:GO:0005975; P:GO:0016998; P:GO:0006032; C:GO:0016021	F:chitinase activity; P:carbohydrate metabolic process; P:cell wall macromolecule catabolic process; P:chitin catabolic process; C:integral component of membrane
scaffold60|size1266933|quiver_1156661_1161953_ID=g127976	840.491	2.87166	1.30644e-10	0	scaffold60|size1266933|quiver_1156661_1161953_ID=g127976	XP_003600815.1	Medtr3g069710.1	UDP-glucosyltransferasefamilyprotein[Medicagotruncatula]	P:GO:0052696; F:GO:0080043; C:GO:0043231; F:GO:0080044; P:GO:0009813	P:flavonoid glucuronidation; F:quercetin 3-O-glucosyltransferase activity; C:intracellular membrane-bounded organelle; F:quercetin 7-O-glucosyltransferase activity; P:flavonoid biosynthetic process
scaffold60|size1266933|quiver_291998_295619_ID=g127854	99.9259	4.00624	3.43919e-13	1e-180	scaffold60|size1266933|quiver_291998_295619_ID=g127854	XP_003600913.1	Medtr3g070810.1	NLIinteractingfactor-likephosphatase[Medicagotruncatula]	F:GO:0004721; C:GO:0016021; P:GO:0016311	F:phosphoprotein phosphatase activity; C:integral component of membrane; P:dephosphorylation
scaffold60|size1266933|quiver_416596_421223_ID=g127865	825.688	2.6455	1.79597e-07	3e-41	scaffold60|size1266933|quiver_416596_421223_ID=g127865	XP_013452697.1	Medtr6g472230.1	diseaseresistanceprotein(TIR-NBS-LRRclass),putative[Medicagotruncatula]	F:GO:0003676; F:GO:0008270; F:GO:0004518; P:GO:0015074; F:GO:0016740	F:nucleic acid binding; F:zinc ion binding; F:nuclease activity; P:DNA integration; F:transferase activity
scaffold60|size1266933|quiver_541210_544144_ID=g127887	414.722	2.80077	4.3592e-10	4e-88	scaffold60|size1266933|quiver_541210_544144_ID=g127887	XP_003600880.1	Medtr3g070400.1	alpha/betahydrolase-likeprotein[Medicagotruncatula]	C:GO:0016021; F:GO:0016787	C:integral component of membrane; F:hydrolase activity
scaffold60|size1266933|quiver_712541_714210_ID=g127915	2026.47	3.59175	3.81902e-19	0	scaffold60|size1266933|quiver_712541_714210_ID=g127915	XP_003600866.1	Medtr3g070230.1	nematoderesistanceHSPRO2-likeprotein[Medicagotruncatula]	P:GO:0006952	P:defense response
scaffold600|size599352|quiver_302094_303410_ID=g54086	1665.27	2.24324	5.609e-05	0	scaffold600|size599352|quiver_302094_303410_ID=g54086	XP_003609436.1	Medtr4g115690.1	hypotheticalproteinMTR_4g115690[Medicagotruncatula]
scaffold602|size425271|quiver_329850_338856_ID=g49388	369.527	3.09819	3.05189e-11	0	scaffold602|size425271|quiver_329850_338856_ID=g49388	XP_003616753.1	Medtr5g083910.1	LRRreceptor-likekinase[Medicagotruncatula]	F:GO:0005524; C:GO:0016021; F:GO:0004674; P:GO:0006468; C:GO:0005886	F:ATP binding; C:integral component of membrane; F:protein serine/threonine kinase activity; P:protein phosphorylation; C:plasma membrane
scaffold603|size649726|quiver_246621_248227_ID=g46648	467.756	2.99268	1.00324e-06	3e-156	scaffold603|size649726|quiver_246621_248227_ID=g46648	XP_003617058.2	Medtr5g087470.1	hsp20/alphacrystallinfamilyprotein[Medicagotruncatula]	C:GO:0016021	C:integral component of membrane
scaffold604|size776657|quiver_157366_161919_ID=g44247	58.9015	2.09183	0.00143739	0	scaffold604|size776657|quiver_157366_161919_ID=g44247	XP_013447208.1	Medtr8g099535.1	UDP-D-glucose/UDP-D-galactose4-epimerase[Medicagotruncatula]	F:GO:0003978; P:GO:0006012	F:UDP-glucose 4-epimerase activity; P:galactose metabolic process
scaffold604|size776657|quiver_663430_667719_ID=g44310	155.503	3.03471	2.01126e-06	0	scaffold604|size776657|quiver_663430_667719_ID=g44310	XP_003603652.2	Medtr3g110530.1	alpha/beta-hydrolasesuperfamilyprotein[Medicagotruncatula]	P:GO:0044255; F:GO:0052689	P:cellular lipid metabolic process; F:carboxylic ester hydrolase activity
scaffold605|size1303545|quiver_1069778_1073125_ID=g41495	60.8843	2.12152	0.00254054	0	scaffold605|size1303545|quiver_1069778_1073125_ID=g41495	XP_013452988.1	Medtr6g083210.1	receptor-likekinase[Medicagotruncatula]	F:GO:0005524; P:GO:0018108; F:GO:0004714; F:GO:0032440; C:GO:0016021; P:GO:0055114; F:GO:0004674; F:GO:0030247	F:ATP binding; P:peptidyl-tyrosine phosphorylation; F:transmembrane receptor protein tyrosine kinase activity; F:2-alkenal reductase [NAD(P)] activity; C:integral component of membrane; P:oxidation-reduction process; F:protein serine/threonine kinase activity; F:polysaccharide binding
scaffold606|size788864|quiver_230081_231223_ID=g38633	435.16	2.454	1.83947e-09	2e-153	scaffold606|size788864|quiver_230081_231223_ID=g38633	XP_003594544.1	Medtr2g030420.1	P-loopnucleosidetriphosphatehydrolasesuperfamilyprotein[Medicagotruncatula]	F:GO:0005524; C:GO:0016021; F:GO:0016787	F:ATP binding; C:integral component of membrane; F:hydrolase activity
scaffold61|size1137294|quiver_1006795_1009663_ID=g125556	55.3608	2.93763	1.19613e-05	0	scaffold61|size1137294|quiver_1006795_1009663_ID=g125556	XP_013465253.1	Medtr2g091315.1	COP1-interactiveprotein,putative[Medicagotruncatula]
scaffold61|size1137294|quiver_985851_990780_ID=g125552	52.5498	3.51374	7.88703e-07	0	scaffold61|size1137294|quiver_985851_990780_ID=g125552	XP_013465251.1	Medtr2g091285.1	frigida-LIKEprotein[Medicagotruncatula]
scaffold611|size438647|quiver_211474_212949_ID=g26041	624.573	2.38814	1.22745e-08	0	scaffold611|size438647|quiver_211474_212949_ID=g26041	XP_003602564.1	Medtr3g095730.1	plantU-boxprotein[Medicagotruncatula]	F:GO:0004842; P:GO:0016567	F:ubiquitin-protein transferase activity; P:protein ubiquitination
scaffold611|size438647|quiver_85056_92967_ID=g26032	65.2766	2.9256	6.95084e-07	4e-151	scaffold611|size438647|quiver_85056_92967_ID=g26032	XP_003602514.1	Medtr3g095190.1	AP2domainclasstranscriptionfactor[Medicagotruncatula]
scaffold612|size421411|quiver_368817_371614_ID=g23634	65.9563	2.69216	0.000855183	0	scaffold612|size421411|quiver_368817_371614_ID=g23634	XP_013466242.1	Medtr1g026770.1	peptide/nitratetransporterplant[Medicagotruncatula]	P:GO:0006857; C:GO:0016021; F:GO:0005215	P:oligopeptide transport; C:integral component of membrane; F:transporter activity
scaffold614|size596101|quiver_479929_489192_ID=g18962	214.797	2.1655	0.000259849	2e-36	scaffold614|size596101|quiver_479929_489192_ID=g18962	XP_013452697.1	Medtr6g472230.1	diseaseresistanceprotein(TIR-NBS-LRRclass),putative[Medicagotruncatula]	F:GO:0003676; F:GO:0008270; P:GO:0015074	F:nucleic acid binding; F:zinc ion binding; P:DNA integration
scaffold625|size417364|quiver_320783_324805_ID=g156070	462.403	2.24537	2.94184e-07	0	scaffold625|size417364|quiver_320783_324805_ID=g156070	XP_003623620.1	Medtr7g073230.1	receptor-likekinaseplant-likeprotein[Medicagotruncatula]	F:GO:0005524; F:GO:0004672; P:GO:0006468	F:ATP binding; F:protein kinase activity; P:protein phosphorylation
scaffold626|size417092|quiver_279672_281480_ID=g153597	87.1158	2.29717	0.000149351	0	scaffold626|size417092|quiver_279672_281480_ID=g153597	XP_003623956.2	Medtr7g077620.1	DUF295familyprotein[Medicagotruncatula]	F:GO:0016874	F:ligase activity
scaffold626|size417092|quiver_353097_357137_ID=g153608	545.589	2.06785	2.32663e-05	0	scaffold626|size417092|quiver_353097_357137_ID=g153608	XP_003611805.1	Medtr5g018060.1	diseaseresistanceprotein(CC-NBS-LRRclass)familyprotein[Medicagotruncatula]	F:GO:0043531; P:GO:0006952	F:ADP binding; P:defense response
scaffold626|size417092|quiver_359267_364628_ID=g153610	254.927	2.63264	0.000313923	0	scaffold626|size417092|quiver_359267_364628_ID=g153610	XP_003611806.1	Medtr5g018070.1	NBS-LRRdiseaseresistanceprotein[Medicagotruncatula]	F:GO:0043531; P:GO:0006952	F:ADP binding; P:defense response
scaffold63|size1482866|quiver_326590_327958_ID=g120353	248.226	2.30283	0.000494911	0	scaffold63|size1482866|quiver_326590_327958_ID=g120353	XP_013444287.1	Medtr8g015960.1	2,3-diketo-5-methylthio-1-phosphopentanephosphatase[Medicagotruncatula]	F:GO:0033883; P:GO:0016311	F:pyridoxal phosphatase activity; P:dephosphorylation
scaffold632|size414443|quiver_315457_320116_ID=g138732	56.0248	3.725	5.44241e-09	2e-133	scaffold632|size414443|quiver_315457_320116_ID=g138732	XP_003604663.1	Medtr4g015680.1	trihelixtranscriptionfactorGT-3a-likeprotein[Medicagotruncatula]	C:GO:0005634; F:GO:0003700; P:GO:0006351; P:GO:0006355; F:GO:0043565	C:nucleus; F:transcription factor activity, sequence-specific DNA binding; P:transcription, DNA-templated; P:regulation of transcription, DNA-templated; F:sequence-specific DNA binding
scaffold634|size609446|quiver_367087_371568_ID=g133541	366.608	2.4784	1.52097e-07	0	scaffold634|size609446|quiver_367087_371568_ID=g133541	XP_003626764.1	Medtr8g008820.1	receptor-likekinaseplant[Medicagotruncatula]	F:GO:0005524; F:GO:0004674; P:GO:0006468	F:ATP binding; F:protein serine/threonine kinase activity; P:protein phosphorylation
scaffold635|size806443|quiver_2306_5575_ID=g131188	66.3477	2.09586	0.00553008	3e-13	scaffold635|size806443|quiver_2306_5575_ID=g131188	XP_013456190.1	Medtr4g065093.1	hypotheticalproteinMTR_4g065060[Medicagotruncatula]
scaffold635|size806443|quiver_459855_461915_ID=g131259	776.889	2.35729	1.97594e-06	0	scaffold635|size806443|quiver_459855_461915_ID=g131259	XP_003606705.1	Medtr4g064570.1	zincfinger(C3HC4-typeRINGfinger)familyprotein[Medicagotruncatula]	F:GO:0008270; F:GO:0061630; P:GO:0043161; P:GO:0000209; P:GO:0042787	F:zinc ion binding; F:ubiquitin protein ligase activity; P:proteasome-mediated ubiquitin-dependent protein catabolic process; P:protein polyubiquitination; P:protein ubiquitination involved in ubiquitin-dependent protein catabolic process
scaffold635|size806443|quiver_48408_53741_ID=g131194	1353.57	2.73549	2.82984e-05	2e-77	scaffold635|size806443|quiver_48408_53741_ID=g131194	XP_013450130.1	Medtr7g105270.1	hypotheticalproteinMTR_7g105270[Medicagotruncatula]	F:GO:0003676; P:GO:0006259	F:nucleic acid binding; P:DNA metabolic process
scaffold639|size818776|quiver_623708_628255_ID=g121406	2911.89	2.98089	1.52889e-05	2e-80	scaffold639|size818776|quiver_623708_628255_ID=g121406	XP_013452112.1	Medtr6g045307.1	IPPtransferase[Medicagotruncatula]	F:GO:0003676; P:GO:0006259	F:nucleic acid binding; P:DNA metabolic process
scaffold64|size1467285|quiver_124096_127464_ID=g117895	53.8173	5.25328	3.55017e-10	0	scaffold64|size1467285|quiver_124096_127464_ID=g117895	XP_013461334.1	Medtr3g088755.1	wall-associatedreceptorkinase-likeprotein[Medicagotruncatula]	F:GO:0005524; F:GO:0005509; C:GO:0016021; P:GO:0007166; F:GO:0004674; P:GO:0006468; C:GO:0005886; F:GO:0030247	F:ATP binding; F:calcium ion binding; C:integral component of membrane; P:cell surface receptor signaling pathway; F:protein serine/threonine kinase activity; P:protein phosphorylation; C:plasma membrane; F:polysaccharide binding
scaffold64|size1467285|quiver_194878_196440_ID=g117905	965.024	3.78297	1.25922e-13	4e-79	scaffold64|size1467285|quiver_194878_196440_ID=g117905	XP_013461345.1	Medtr3g088815.1	hypotheticalproteinMTR_3g088815[Medicagotruncatula]
scaffold640|size631839|quiver_595496_599125_ID=g118979	341.914	5.72421	8.82125e-27	0	scaffold640|size631839|quiver_595496_599125_ID=g118979	XP_013444877.1	Medtr8g031430.1	GDSL-likelipase/acylhydrolase[Medicagotruncatula]	F:GO:0052886; F:GO:0016298; P:GO:0055114; P:GO:0052889; F:GO:0052887	F:9,9'-dicis-carotene:quinone oxidoreductase activity; F:lipase activity; P:oxidation-reduction process; P:9,9'-di-cis-zeta-carotene desaturation to 7,9,7',9'-tetra-cis-lycopene; F:7,9,9'-tricis-neurosporene:quinone oxidoreductase activity
scaffold642|size411076|quiver_201033_211895_ID=g113607	654.935	3.78184	1.42954e-15	5e-132	scaffold642|size411076|quiver_201033_211895_ID=g113607	XP_013452025.1	Medtr6g043240.1	peroxidasefamilyprotein[Medicagotruncatula]	F:GO:0004601; P:GO:0006979; F:GO:0046872; P:GO:0098869; P:GO:0009664; P:GO:0055114; C:GO:0005576; C:GO:0009505; F:GO:0020037; P:GO:0042744	F:peroxidase activity; P:response to oxidative stress; F:metal ion binding; P:cellular oxidant detoxification; P:plant-type cell wall organization; P:oxidation-reduction process; C:extracellular region; C:plant-type cell wall; F:heme binding; P:hydrogen peroxide catabolic process
scaffold646|size636037|quiver_257283_260259_ID=g102470	213.712	2.42328	1.07275e-05	3e-107	scaffold646|size636037|quiver_257283_260259_ID=g102470	XP_013459374.1	Medtr3g437820.1	polygalacturonaseinhibitorprotein[Medicagotruncatula]	P:GO:0018108; F:GO:0004714; F:GO:0016740	P:peptidyl-tyrosine phosphorylation; F:transmembrane receptor protein tyrosine kinase activity; F:transferase activity
scaffold647|size700456|quiver_449354_454849_ID=g99874	165.63	2.54636	1.60397e-06	0	scaffold647|size700456|quiver_449354_454849_ID=g99874	XP_003593410.2	Medtr2g011160.1	G-typelectinS-receptor-likeSerine/Threonine-kinase[Medicagotruncatula]	F:GO:0005524; C:GO:0009506; F:GO:0031625; P:GO:0048544; C:GO:0016021; F:GO:0004674; F:GO:0030246; P:GO:0006468; P:GO:0006952; C:GO:0005886	F:ATP binding; C:plasmodesma; F:ubiquitin protein ligase binding; P:recognition of pollen; C:integral component of membrane; F:protein serine/threonine kinase activity; F:carbohydrate binding; P:protein phosphorylation; P:defense response; C:plasma membrane
scaffold647|size700456|quiver_472054_476081_ID=g99880	66.5886	6.5171	1.92129e-16	0	scaffold647|size700456|quiver_472054_476081_ID=g99880	XP_003593411.1	Medtr2g011170.1	S-locuslectinkinasefamilyprotein[Medicagotruncatula]	F:GO:0005524; C:GO:0009506; P:GO:0048544; C:GO:0016021; F:GO:0004674; F:GO:0030246; P:GO:0006468; P:GO:0006952; C:GO:0005886	F:ATP binding; C:plasmodesma; P:recognition of pollen; C:integral component of membrane; F:protein serine/threonine kinase activity; F:carbohydrate binding; P:protein phosphorylation; P:defense response; C:plasma membrane
scaffold649|size1060738|quiver_604782_606510_ID=g94503	113.346	8.93944	4.30196e-17	2e-68	scaffold649|size1060738|quiver_604782_606510_ID=g94503	XP_003605682.1	Medtr4g036310.1	quinone-oxidoreductase-likeprotein[Medicagotruncatula]	F:GO:0008270; F:GO:0016491; P:GO:0055114	F:zinc ion binding; F:oxidoreductase activity; P:oxidation-reduction process
scaffold649|size1060738|quiver_975399_977760_ID=g94561	111.004	2.67122	4.64227e-05	0	scaffold649|size1060738|quiver_975399_977760_ID=g94561	XP_003605634.1	Medtr4g035180.1	Serine/Threonine-kinaseCCR3-likeprotein[Medicagotruncatula]	F:GO:0005524; F:GO:0042803; C:GO:0016021; F:GO:0004674; P:GO:0006468	F:ATP binding; F:protein homodimerization activity; C:integral component of membrane; F:protein serine/threonine kinase activity; P:protein phosphorylation
scaffold65|size1380710|quiver_272268_274229_ID=g115383	167.941	2.10185	1.39798e-05	4e-157	scaffold65|size1380710|quiver_272268_274229_ID=g115383	XP_003612246.1	Medtr5g022920.1	RINGzincfingerprotein,putative[Medicagotruncatula]	F:GO:0008270; C:GO:0016021; F:GO:0016874	F:zinc ion binding; C:integral component of membrane; F:ligase activity
scaffold65|size1380710|quiver_314542_315729_ID=g115389	217.297	2.95786	8.52776e-13	2e-83	scaffold65|size1380710|quiver_314542_315729_ID=g115389	XP_003612253.1	Medtr5g022990.1	methionine-S-oxidereductase[Medicagotruncatula]	P:GO:0055114; C:GO:0005886; F:GO:0033743	P:oxidation-reduction process; C:plasma membrane; F:peptide-methionine (R)-S-oxide reductase activity
scaffold650|size996100|quiver_14926_15468_ID=g91474	497.032	6.06933	1.15412e-29	4e-50	scaffold650|size996100|quiver_14926_15468_ID=g91474	XP_003602371.2	Medtr3g092630.1	hypotheticalproteinMTR_3g092630[Medicagotruncatula]
scaffold650|size996100|quiver_651552_654918_ID=g91570	50.8013	3.82919	7.2788e-07	0	scaffold650|size996100|quiver_651552_654918_ID=g91570	XP_003598409.1	Medtr3g011280.1	diseaseresistanceprotein(CC-NBS-LRRclass)familyprotein[Medicagotruncatula]	F:GO:0043531; P:GO:0006952	F:ADP binding; P:defense response
scaffold650|size996100|quiver_670892_674628_ID=g91572	55.6436	3.08255	4.64748e-07	0	scaffold650|size996100|quiver_670892_674628_ID=g91572	XP_003598415.1	Medtr3g011390.1	NBS-LRRdiseaseresistanceprotein[Medicagotruncatula]	F:GO:0043531; P:GO:0006952	F:ADP binding; P:defense response
scaffold652|size468569|quiver_412264_416115_ID=g86125	98.291	3.60251	0.0493973	7e-13	scaffold652|size468569|quiver_412264_416115_ID=g86125	XP_003621562.2	Medtr0027s0030.1	F-boxproteininteractiondomainprotein[Medicagotruncatula]	F:GO:0005488; F:GO:0016787	F:binding; F:hydrolase activity
scaffold655|size580814|quiver_532250_536310_ID=g78239	692.288	2.17671	3.73155e-08	4e-117	scaffold655|size580814|quiver_532250_536310_ID=g78239	XP_003619823.2	Medtr6g069420.1	glutathioneS-transferase[Medicagotruncatula]	C:GO:0005623; F:GO:0015035; F:GO:0009055; C:GO:0016021; P:GO:0045454; P:GO:0055114; F:GO:0016740	C:cell; F:protein disulfide oxidoreductase activity; F:electron carrier activity; C:integral component of membrane; P:cell redox homeostasis; P:oxidation-reduction process; F:transferase activity
scaffold66|size986986|quiver_754521_755016_ID=g112642	132.111	5.92344	2.98435e-19	1e-25	scaffold66|size986986|quiver_754521_755016_ID=g112642	XP_003616421.1	Medtr5g080060.1	hypotheticalproteinMTR_5g080060[Medicagotruncatula]
scaffold66|size986986|quiver_914297_920304_ID=g112660	341.434	2.48825	3.01932e-05	6e-85	scaffold66|size986986|quiver_914297_920304_ID=g112660	XP_003616408.2	Medtr5g079890.1	elicitor-responsive-likeprotein[Medicagotruncatula]	F:GO:0046872	F:metal ion binding
scaffold66|size986986|quiver_942871_943984_ID=g112664	406.016	6.89782	1.04738e-33	2e-112	scaffold66|size986986|quiver_942871_943984_ID=g112664	XP_003616408.2	Medtr5g079890.1	elicitor-responsive-likeprotein[Medicagotruncatula]	F:GO:0016874	F:ligase activity
scaffold66|size986986|quiver_950123_953234_ID=g112665	92.8806	2.57181	2.21873e-05	4e-110	scaffold66|size986986|quiver_950123_953234_ID=g112665	XP_003616407.1	Medtr5g079880.1	calcium-dependentlipid-binding(CaLBdomain)familyprotein[Medicagotruncatula]
scaffold66|size986986|quiver_965885_968984_ID=g112669	65.3659	2.74896	6.53571e-07	0	scaffold66|size986986|quiver_965885_968984_ID=g112669	XP_003616403.1	Medtr5g079840.1	kinase1B[Medicagotruncatula]	F:GO:0000166; F:GO:0004672; P:GO:0016310	F:nucleotide binding; F:protein kinase activity; P:phosphorylation
scaffold660|size1443497|quiver_1065550_1068288_ID=g65100	212.052	6.76178	1.00098e-07	0	scaffold660|size1443497|quiver_1065550_1068288_ID=g65100	XP_013455073.1	Medtr4g025690.1	pectinesterase/pectinesteraseinhibitor[Medicagotruncatula]	P:GO:0045490; P:GO:0043086; C:GO:0005618; F:GO:0045330; C:GO:0005576; F:GO:0046910; P:GO:0042545; F:GO:0030599	P:pectin catabolic process; P:negative regulation of catalytic activity; C:cell wall; F:aspartyl esterase activity; C:extracellular region; F:pectinesterase inhibitor activity; P:cell wall modification; F:pectinesterase activity
scaffold660|size1443497|quiver_1395070_1400717_ID=g65148	56.0043	4.12528	2.74812e-07	0	scaffold660|size1443497|quiver_1395070_1400717_ID=g65148	XP_013455091.1	Medtr4g026200.1	cytochromeP450family71protein[Medicagotruncatula]	F:GO:0005506; F:GO:0016705; C:GO:0016021; P:GO:0055114; F:GO:0004497; F:GO:0020037	F:iron ion binding; F:oxidoreductase activity, acting on paired donors, with incorporation or reduction of molecular oxygen; C:integral component of membrane; P:oxidation-reduction process; F:monooxygenase activity; F:heme binding
scaffold663|size401134|quiver_103238_108001_ID=g56981	260.208	5.62243	1.15012e-16	5e-28	scaffold663|size401134|quiver_103238_108001_ID=g56981	XP_013459399.1	Medtr3g036800.1	hypotheticalproteinMTR_3g036800[Medicagotruncatula]	F:GO:0046872; F:GO:0016740; P:GO:0006259; F:GO:0016787	F:metal ion binding; F:transferase activity; P:DNA metabolic process; F:hydrolase activity
scaffold664|size812566|quiver_254623_259061_ID=g54167	77.7243	2.17941	0.000227136	4e-130	scaffold664|size812566|quiver_254623_259061_ID=g54167	XP_003588775.1	Medtr1g012590.2	UDP-sugartransporter-likeprotein[Medicagotruncatula]	C:GO:0016020; P:GO:0034219	C:membrane; P:carbohydrate transmembrane transport
scaffold67|size1482927|quiver_94370_97541_ID=g109779	690.857	2.02249	1.41593e-07	0	scaffold67|size1482927|quiver_94370_97541_ID=g109779	XP_013450605.1	Medtr7g117395.2	phosphatidylinositol3-and4-kinase[Medicagotruncatula]	P:GO:0016310; F:GO:0016301	P:phosphorylation; F:kinase activity
scaffold672|size782200|quiver_573758_579906_ID=g33799	71.1205	4.48115	1.63293e-12	0	scaffold672|size782200|quiver_573758_579906_ID=g33799	XP_013463406.1	Medtr2g037790.1	OSBP(oxysterol-bindingprotein)-relatedprotein4C[Medicagotruncatula]
scaffold673|size586486|quiver_75352_78781_ID=g31317	259.888	4.84984	3.72548e-18	4e-139	scaffold673|size586486|quiver_75352_78781_ID=g31317	XP_003598604.2	Medtr1g059930.1	ankyrinrepeatprotein[Medicagotruncatula]	C:GO:0016021	C:integral component of membrane
scaffold676|size396871|quiver_100046_102662_ID=g23655	69.8411	3.5977	5.90677e-09	0	scaffold676|size396871|quiver_100046_102662_ID=g23655	XP_003601451.1	Medtr3g080850.1	cystathioninebeta-lyase/cystathioninegamma-synthase[Medicagotruncatula]	F:GO:0030170; F:GO:0016829	F:pyridoxal phosphate binding; F:lyase activity
scaffold677|size473855|quiver_328032_330343_ID=g21306	2557.76	3.96796	1.82372e-10	0	scaffold677|size473855|quiver_328032_330343_ID=g21306	XP_013460924.1	Medtr3g074860.1	phosphate-responsive1familyprotein[Medicagotruncatula]
scaffold678|size407026|quiver_79116_84439_ID=g18987	270.735	2.86237	2.73095e-08	2e-43	scaffold678|size407026|quiver_79116_84439_ID=g18987	XP_013452697.1	Medtr6g472230.1	diseaseresistanceprotein(TIR-NBS-LRRclass),putative[Medicagotruncatula]	F:GO:0003676; F:GO:0008270; P:GO:0015074	F:nucleic acid binding; F:zinc ion binding; P:DNA integration
scaffold68|size1563530|quiver_239809_247773_ID=g107157	80.4777	7.3135	9.32077e-15	0	scaffold68|size1563530|quiver_239809_247773_ID=g107157	XP_013447818.1	Medtr7g407010.1	regulatorofVps4activityintheMVBpathwayprotein[Medicagotruncatula]	P:GO:0015031	P:protein transport
scaffold68|size1563530|quiver_25386_30497_ID=g107126	499.458	3.17846	3.18834e-15	0	scaffold68|size1563530|quiver_25386_30497_ID=g107126	XP_003620435.2	Medtr6g083860.1	diseaseresistanceprotein(TIR-NBS-LRRclass)[Medicagotruncatula]	F:GO:0005524; P:GO:0007165; C:GO:0016020; F:GO:0043531; F:GO:0016157; P:GO:0006952; P:GO:0005985	F:ATP binding; P:signal transduction; C:membrane; F:ADP binding; F:sucrose synthase activity; P:defense response; P:sucrose metabolic process
scaffold680|size456241|quiver_276455_277193_ID=g13450	111.568	6.79275	8.66729e-21	6e-92	scaffold680|size456241|quiver_276455_277193_ID=g13450	XP_003610146.1	Medtr4g128470.1	DUF761domainprotein[Medicagotruncatula]
scaffold680|size456241|quiver_333588_334891_ID=g13455	69.5695	2.19616	0.00564955	0	scaffold680|size456241|quiver_333588_334891_ID=g13455	XP_003610142.1	Medtr4g128410.1	xyloglucanendotransglucosylase/hydrolasefamilyprotein[Medicagotruncatula]	C:GO:0005618; C:GO:0048046; P:GO:0071555; F:GO:0004553; F:GO:0016762; P:GO:0010411; P:GO:0042546	C:cell wall; C:apoplast; P:cell wall organization; F:hydrolase activity, hydrolyzing O-glycosyl compounds; F:xyloglucan:xyloglucosyl transferase activity; P:xyloglucan metabolic process; P:cell wall biogenesis
scaffold683|size420545|quiver_194965_195754_ID=g6158	58.864	4.86167	1.16239e-09	1e-77	scaffold683|size420545|quiver_194965_195754_ID=g6158	XP_013452660.1	Medtr6g471080.1	lateembryogenesisabundantprotein[Medicagotruncatula]	C:GO:0009506; P:GO:0007165; C:GO:0016021; P:GO:0006952; F:GO:0004871; C:GO:0046658	C:plasmodesma; P:signal transduction; C:integral component of membrane; P:defense response; F:signal transducer activity; C:anchored component of plasma membrane
scaffold683|size420545|quiver_29688_39661_ID=g6138	331.812	2.68606	5.89334e-06	0	scaffold683|size420545|quiver_29688_39661_ID=g6138	XP_003619894.1	Medtr6g071430.2	diseaseresistanceprotein(TIR-NBS-LRRclass)[Medicagotruncatula]	F:GO:0005524; P:GO:0007165; F:GO:0043531; P:GO:0006952	F:ATP binding; P:signal transduction; F:ADP binding; P:defense response
scaffold683|size420545|quiver_69752_77491_ID=g6143	356.509	2.41125	8.30983e-06	0	scaffold683|size420545|quiver_69752_77491_ID=g6143	XP_003619894.1	Medtr6g071430.2	diseaseresistanceprotein(TIR-NBS-LRRclass)[Medicagotruncatula]	F:GO:0005524; P:GO:0007165; F:GO:0043531; P:GO:0006952	F:ATP binding; P:signal transduction; F:ADP binding; P:defense response
scaffold688|size665176|quiver_301751_303151_ID=g158677	517.68	4.71738	8.2738e-24	1e-173	scaffold688|size665176|quiver_301751_303151_ID=g158677	XP_003599116.1	Medtr3g028060.1	BPS1-likeprotein[Medicagotruncatula]
scaffold688|size665176|quiver_309488_310831_ID=g158680	448.818	4.5823	5.27219e-14	1e-173	scaffold688|size665176|quiver_309488_310831_ID=g158680	XP_003599116.1	Medtr3g028060.1	BPS1-likeprotein[Medicagotruncatula]
scaffold69|size1090294|quiver_1063647_1065300_ID=g104222	65.677	8.08076	1.39491e-12	5e-22	scaffold69|size1090294|quiver_1063647_1065300_ID=g104222	XP_013453829.1	Medtr5g044790.1	FBDprotein[Medicagotruncatula]
scaffold69|size1090294|quiver_416858_419415_ID=g104128	89.9433	6.39672	3.02451e-18	0	scaffold69|size1090294|quiver_416858_419415_ID=g104128	XP_003601925.1	Medtr3g086890.1	hypotheticalproteinMTR_3g086890[Medicagotruncatula]	P:GO:0007131; C:GO:0000795	P:reciprocal meiotic recombination; C:synaptonemal complex
scaffold69|size1090294|quiver_610943_611812_ID=g104156	209.326	4.75202	5.44033e-20	3e-103	scaffold69|size1090294|quiver_610943_611812_ID=g104156	XP_003601900.1	Medtr3g086590.1	Fe-Smetabolismassociateddomainprotein[Medicagotruncatula]	C:GO:0009507; P:GO:0051176; P:GO:0043085; C:GO:0016020; F:GO:0008047	C:chloroplast; P:positive regulation of sulfur metabolic process; P:positive regulation of catalytic activity; C:membrane; F:enzyme activator activity
scaffold69|size1090294|quiver_647664_650312_ID=g104160	966.213	2.23999	2.3002e-08	0	scaffold69|size1090294|quiver_647664_650312_ID=g104160	XP_003601895.2	Medtr3g086540.1	MAPKphosphatase[Medicagotruncatula]	F:GO:0004725; C:GO:0016021; P:GO:0035335; F:GO:0008138	F:protein tyrosine phosphatase activity; C:integral component of membrane; P:peptidyl-tyrosine dephosphorylation; F:protein tyrosine/serine/threonine phosphatase activity
scaffold69|size1090294|quiver_825604_829058_ID=g104184	108.918	5.16525	1.40163e-14	1e-30	scaffold69|size1090294|quiver_825604_829058_ID=g104184	XP_013452519.1	Medtr0202s0040.1	transmembraneprotein,putative[Medicagotruncatula]	C:GO:0016020; C:GO:0016021	C:membrane; C:integral component of membrane
scaffold691|size749484|quiver_372298_382660_ID=g151349	148.009	3.54332	0.0151915	4e-68	scaffold691|size749484|quiver_372298_382660_ID=g151349	XP_013458930.1	Medtr3g012210.1	hypotheticalproteinMTR_3g012210[Medicagotruncatula]
scaffold695|size391684|quiver_102316_103755_ID=g141487	70.7285	8.10396	1.67087e-12	4e-121	scaffold695|size391684|quiver_102316_103755_ID=g141487	XP_003630911.1	Medtr8g104890.1	plantcadmiumresistanceprotein[Medicagotruncatula]	C:GO:0016021	C:integral component of membrane
scaffold7|size1962894|quiver_1571492_1575713_ID=g98751	252.339	3.95168	1.2488e-17	2e-35	scaffold7|size1962894|quiver_1571492_1575713_ID=g98751	XP_003602418.2	Medtr6g472230.1	SPFHdomain/band7familyprotein[Medicagotruncatula]	F:GO:0046872; F:GO:0016740; P:GO:0006259; F:GO:0016787	F:metal ion binding; F:transferase activity; P:DNA metabolic process; F:hydrolase activity
scaffold7|size1962894|quiver_174318_176601_ID=g98572	74.4393	6.54647	4.84827e-17	0	scaffold7|size1962894|quiver_174318_176601_ID=g98572	XP_003610650.1	Medtr5g005450.1	cysteine-richreceptor-kinase-likeprotein[Medicagotruncatula]	F:GO:0005524; C:GO:0016021; F:GO:0004674; P:GO:0006468	F:ATP binding; C:integral component of membrane; F:protein serine/threonine kinase activity; P:protein phosphorylation
scaffold70|size1270722|quiver_113816_119492_ID=g101580	142.147	2.55717	5.40926e-05	0	scaffold70|size1270722|quiver_113816_119492_ID=g101580	XP_003602857.1	Medtr3g099700.1	MATEeffluxfamilyprotein[Medicagotruncatula]	P:GO:0006855; F:GO:0015297; C:GO:0016021; F:GO:0015238	P:drug transmembrane transport; F:antiporter activity; C:integral component of membrane; F:drug transmembrane transporter activity
scaffold70|size1270722|quiver_1269373_1271169_ID=g101734	267.168	2.59214	2.42108e-10	3e-177	scaffold70|size1270722|quiver_1269373_1271169_ID=g101734	XP_003616926.2	Medtr5g085790.1	LysM-domainreceptor-likekinase[Medicagotruncatula]	F:GO:0005524; P:GO:0018108; F:GO:0004715; C:GO:0016021	F:ATP binding; P:peptidyl-tyrosine phosphorylation; F:non-membrane spanning protein tyrosine kinase activity; C:integral component of membrane
scaffold70|size1270722|quiver_758280_759655_ID=g101661	72.2665	4.98712	8.76431e-13	1e-143	scaffold70|size1270722|quiver_758280_759655_ID=g101661	XP_003602767.1	Medtr3g098800.1	hypotheticalproteinMTR_3g098800[Medicagotruncatula]	C:GO:0016020; C:GO:0016021	C:membrane; C:integral component of membrane
scaffold701|size411005|quiver_299300_300411_ID=g126571	295.723	10.1172	1.16507e-23	6e-83	scaffold701|size411005|quiver_299300_300411_ID=g126571	XP_003613009.1	Medtr5g031610.1	hsp20/alphacrystallinfamilyprotein[Medicagotruncatula]	C:GO:0005739	C:mitochondrion
scaffold702|size547117|quiver_61771_64351_ID=g124014	90.9901	2.14028	0.000173459	0	scaffold702|size547117|quiver_61771_64351_ID=g124014	XP_013456488.1	Medtr4g073840.1	NBS-LRRtypediseaseresistanceprotein[Medicagotruncatula]	F:GO:0043531; P:GO:0006952	F:ADP binding; P:defense response
scaffold705|size760467|quiver_227862_228548_ID=g116510	180.478	8.40807	1.97874e-22	9e-26	scaffold705|size760467|quiver_227862_228548_ID=g116510	XP_003593104.1	Medtr2g007860.1	hypotheticalproteinMTR_2g007860[Medicagotruncatula]
scaffold708|size387505|quiver_316304_321842_ID=g108156	179.269	2.34027	3.96202e-05	0	scaffold708|size387505|quiver_316304_321842_ID=g108156	XP_013451533.1	Medtr6g027660.1	cationicaminoacidtransporter2,vacuolarprotein[Medicagotruncatula]	C:GO:0005887; F:GO:0015179; P:GO:1902475; F:GO:0015297	C:integral component of plasma membrane; F:L-amino acid transmembrane transporter activity; P:L-alpha-amino acid transmembrane transport; F:antiporter activity
scaffold709|size387405|quiver_221959_229096_ID=g105299	296.367	2.46701	3.72024e-10	0	scaffold709|size387405|quiver_221959_229096_ID=g105299	XP_003598135.1	Medtr3g007660.1	hsp20/alphacrystallinfamilyprotein[Medicagotruncatula]	C:GO:0016021	C:integral component of membrane
scaffold711|size574499|quiver_200242_204810_ID=g99949	302.791	6.90576	2.00896e-31	1e-24	scaffold711|size574499|quiver_200242_204810_ID=g99949	XP_013459142.1	Medtr3g027045.1	hypotheticalproteinMTR_3g027045[Medicagotruncatula]	C:GO:0016021	C:integral component of membrane
scaffold711|size574499|quiver_211428_215047_ID=g99950	770.703	7.06206	1.58225e-09	7e-30	scaffold711|size574499|quiver_211428_215047_ID=g99950	XP_013459399.1	Medtr3g036800.1	hypotheticalproteinMTR_3g036800[Medicagotruncatula]	F:GO:0003676; P:GO:0043170; F:GO:0008270; P:GO:0044238; F:GO:0016787	F:nucleic acid binding; P:macromolecule metabolic process; F:zinc ion binding; P:primary metabolic process; F:hydrolase activity
scaffold711|size574499|quiver_218492_223052_ID=g99952	277.934	6.66963	6.464e-38	1e-24	scaffold711|size574499|quiver_218492_223052_ID=g99952	XP_013459142.1	Medtr3g027045.1	hypotheticalproteinMTR_3g027045[Medicagotruncatula]	C:GO:0016021	C:integral component of membrane
scaffold711|size574499|quiver_229590_233207_ID=g99953	347.011	5.0902	9.06319e-05	8e-15	scaffold711|size574499|quiver_229590_233207_ID=g99953	XP_013459399.1	Medtr3g036800.1	hypotheticalproteinMTR_3g036800[Medicagotruncatula]	F:GO:0003676; F:GO:0008270	F:nucleic acid binding; F:zinc ion binding
scaffold711|size574499|quiver_401463_404850_ID=g99976	127.663	2.87451	0.000423572	0	scaffold711|size574499|quiver_401463_404850_ID=g99976	XP_013448183.1	Medtr7g034345.1	uroporphyrinogen-IIIC-methyltransferase[Medicagotruncatula]	P:GO:0019354; P:GO:0055114; F:GO:0004851; P:GO:0032259	P:siroheme biosynthetic process; P:oxidation-reduction process; F:uroporphyrin-III C-methyltransferase activity; P:methylation
scaffold711|size574499|quiver_424883_428851_ID=g99979	312.711	3.35315	9.17057e-12	0	scaffold711|size574499|quiver_424883_428851_ID=g99979	XP_013448183.1	Medtr7g034345.1	uroporphyrinogen-IIIC-methyltransferase[Medicagotruncatula]	P:GO:0019354; P:GO:0055114; F:GO:0004851; P:GO:0032259	P:siroheme biosynthetic process; P:oxidation-reduction process; F:uroporphyrin-III C-methyltransferase activity; P:methylation
scaffold714|size538741|quiver_221231_225956_ID=g91653	1101.85	2.08142	9.50043e-06	0	scaffold714|size538741|quiver_221231_225956_ID=g91653	XP_003591104.1	Medtr1g082850.1	seryl-tRNAsynthetase/serine-tRNAligase[Medicagotruncatula]	F:GO:0005524; C:GO:0005737; F:GO:0004828; P:GO:0006434	F:ATP binding; C:cytoplasm; F:serine-tRNA ligase activity; P:seryl-tRNA aminoacylation
scaffold716|size384594|quiver_233704_241744_ID=g86158	77.8573	2.05679	0.00116079	0	scaffold716|size384594|quiver_233704_241744_ID=g86158	XP_013453134.1	Medtr6g488300.1	diseaseresistanceprotein(TIR-NBS-LRRclass)[Medicagotruncatula]	F:GO:0003746; P:GO:0007165; C:GO:0016021; F:GO:0043531; P:GO:0006952; P:GO:0006414; C:GO:0005622	F:translation elongation factor activity; P:signal transduction; C:integral component of membrane; F:ADP binding; P:defense response; P:translational elongation; C:intracellular
scaffold716|size384594|quiver_297664_303396_ID=g86167	284.681	2.5678	8.36172e-05	0	scaffold716|size384594|quiver_297664_303396_ID=g86167	XP_003595214.2	Medtr6g088245.1	diseaseresistanceprotein(TIR-NBS-LRRclass)[Medicagotruncatula]	F:GO:0003746; P:GO:0007165; C:GO:0016020; F:GO:0043531; P:GO:0006952; P:GO:0006414; C:GO:0005622	F:translation elongation factor activity; P:signal transduction; C:membrane; F:ADP binding; P:defense response; P:translational elongation; C:intracellular
scaffold719|size485335|quiver_240316_241157_ID=g78274	68.5445	8.11902	1.07108e-12	4e-96	scaffold719|size485335|quiver_240316_241157_ID=g78274	XP_003628375.1	Medtr8g056060.1	SCFubiquitinligase,SKP1component[Medicagotruncatula]	F:GO:0016874; P:GO:0006511	F:ligase activity; P:ubiquitin-dependent protein catabolic process
scaffold719|size485335|quiver_273340_274387_ID=g78278	99.2707	8.49615	4.56269e-14	2e-96	scaffold719|size485335|quiver_273340_274387_ID=g78278	XP_003628375.1	Medtr8g056060.1	SCFubiquitinligase,SKP1component[Medicagotruncatula]	F:GO:0016874; P:GO:0006511	F:ligase activity; P:ubiquitin-dependent protein catabolic process
scaffold727|size471678|quiver_368066_370693_ID=g57079	925.834	3.52128	2.99072e-14	0	scaffold727|size471678|quiver_368066_370693_ID=g57079	XP_003628244.2	Medtr8g046210.1	cytochromeP450familyprotein[Medicagotruncatula]	F:GO:0005506; P:GO:0044550; C:GO:0016021; F:GO:0016709; P:GO:0055114; F:GO:0020037	F:iron ion binding; P:secondary metabolite biosynthetic process; C:integral component of membrane; F:oxidoreductase activity, acting on paired donors, with incorporation or reduction of molecular oxygen, NAD(P)H as one donor, and incorporation of one atom of oxygen; P:oxidation-reduction process; F:heme binding
scaffold73|size1194009|quiver_491826_492769_ID=g93221	50.3871	6.71625	3.06071e-12	3e-105	scaffold73|size1194009|quiver_491826_492769_ID=g93221	XP_013458290.1	Medtr4g120950.1	pathogenesis-relatedproteinbetVIfamilyprotein[Medicagotruncatula]	C:GO:0005634; F:GO:0004864; P:GO:0009607; P:GO:0009738; P:GO:0080163; C:GO:0005737; F:GO:0010427; F:GO:0004872; P:GO:0006952; P:GO:0009736; P:GO:0009877	C:nucleus; F:protein phosphatase inhibitor activity; P:response to biotic stimulus; P:abscisic acid-activated signaling pathway; P:regulation of protein serine/threonine phosphatase activity; C:cytoplasm; F:abscisic acid binding; F:receptor activity; P:defense response; P:cytokinin-activated signaling pathway; P:nodulation
scaffold73|size1194009|quiver_748626_751792_ID=g93258	60.2689	3.02566	1.0817e-05	0	scaffold73|size1194009|quiver_748626_751792_ID=g93258	XP_003609686.1	Medtr4g120030.1	UDP-glucuronicaciddecarboxylase-likeprotein[Medicagotruncatula]	C:GO:0016021	C:integral component of membrane
scaffold73|size1194009|quiver_753377_754036_ID=g93259	269.979	2.04483	1.7351e-05	9e-42	scaffold73|size1194009|quiver_753377_754036_ID=g93259	XP_003609685.2	Medtr4g120020.1	transmembraneprotein,putative[Medicagotruncatula]	C:GO:0016021	C:integral component of membrane
scaffold73|size1194009|quiver_856147_858548_ID=g93273	50.3049	2.54272	0.000104394	0	scaffold73|size1194009|quiver_856147_858548_ID=g93273	XP_003609667.2	Medtr4g119830.1	proteinphosphatase2C-likeprotein[Medicagotruncatula]	F:GO:0004722; P:GO:0006470	F:protein serine/threonine phosphatase activity; P:protein dephosphorylation
scaffold731|size667156|quiver_272749_278369_ID=g46795	137.373	2.15389	0.00455578	0	scaffold731|size667156|quiver_272749_278369_ID=g46795	XP_003591879.1	Medtr1g094810.1	calcium-dependentlipid-binding(CaLBdomain)familyprotein[Medicagotruncatula]	C:GO:0016021; C:GO:0005783; F:GO:0008289	C:integral component of membrane; C:endoplasmic reticulum; F:lipid binding
scaffold732|size380453|quiver_1525_6811_ID=g44400	1503.5	2.62285	1.7431e-09	0	scaffold732|size380453|quiver_1525_6811_ID=g44400	XP_013465165.1	Medtr2g090760.1	prohibitincomplexprotein[Medicagotruncatula]	C:GO:0016021	C:integral component of membrane
scaffold732|size380453|quiver_77156_78031_ID=g44414	429.856	3.85667	7.71481e-15	7e-86	scaffold732|size380453|quiver_77156_78031_ID=g44414	XP_013465196.1	Medtr2g090950.1	anaphase-promotingcomplexsubunit11RING-H2fingerprotein[Medicagotruncatula]	F:GO:0008270; C:GO:0016021	F:zinc ion binding; C:integral component of membrane
scaffold735|size390201|quiver_147765_148441_ID=g36455	60.39	6.88592	6.89586e-15	1e-103	scaffold735|size390201|quiver_147765_148441_ID=g36455	XP_003618778.1	Medtr6g021850.1	hypotheticalproteinMTR_6g021850[Medicagotruncatula]
scaffold735|size390201|quiver_320413_327823_ID=g36473	623.048	2.25953	8.39057e-08	0	scaffold735|size390201|quiver_320413_327823_ID=g36473	XP_003618769.1	Medtr6g021730.4	E3ubiquitin-proteinligaseRGLG2-likeprotein[Medicagotruncatula]	F:GO:0008270; F:GO:0016874	F:zinc ion binding; F:ligase activity
scaffold735|size390201|quiver_55804_56601_ID=g36439	89.6162	5.04081	5.04154e-11	1e-71	scaffold735|size390201|quiver_55804_56601_ID=g36439	XP_003618780.1	Medtr6g021870.1	hypotheticalproteinMTR_6g021870[Medicagotruncatula]
scaffold737|size1076089|quiver_426481_427480_ID=g31448	124.503	5.35377	6.36042e-14	4e-99	scaffold737|size1076089|quiver_426481_427480_ID=g31448	XP_003601900.1	Medtr3g086590.1	Fe-Smetabolismassociateddomainprotein[Medicagotruncatula]	C:GO:0009507; P:GO:0051176; P:GO:0043085; C:GO:0016020; F:GO:0008047; P:GO:0016226	C:chloroplast; P:positive regulation of sulfur metabolic process; P:positive regulation of catalytic activity; C:membrane; F:enzyme activator activity; P:iron-sulfur cluster assembly
scaffold737|size1076089|quiver_469837_472820_ID=g31455	795.843	2.05669	7.14907e-07	0	scaffold737|size1076089|quiver_469837_472820_ID=g31455	XP_003601895.2	Medtr3g086540.1	MAPKphosphatase[Medicagotruncatula]	F:GO:0004725; C:GO:0016021; P:GO:0035335; F:GO:0008138	F:protein tyrosine phosphatase activity; C:integral component of membrane; P:peptidyl-tyrosine dephosphorylation; F:protein tyrosine/serine/threonine phosphatase activity
scaffold74|size1258999|quiver_1142144_1142989_ID=g90615	99.268	5.16001	1.12012e-13	9e-76	scaffold74|size1258999|quiver_1142144_1142989_ID=g90615	XP_003592651.1	Medtr1g110570.1	VQmotifprotein[Medicagotruncatula]
scaffold74|size1258999|quiver_347113_349053_ID=g90516	314.452	2.18942	5.40468e-07	4e-148	scaffold74|size1258999|quiver_347113_349053_ID=g90516	XP_013470249.1	Medtr1g111830.1	MYB-liketranscriptionfactorfamilyprotein[Medicagotruncatula]	C:GO:0005634; F:GO:0003677; P:GO:0006351; P:GO:0006355	C:nucleus; F:DNA binding; P:transcription, DNA-templated; P:regulation of transcription, DNA-templated
scaffold74|size1258999|quiver_643400_648540_ID=g90555	200.324	3.50932	3.12895e-16	0	scaffold74|size1258999|quiver_643400_648540_ID=g90555	XP_013470218.1	Medtr1g111330.1	plasma-membranecholinetransporterfamilyprotein[Medicagotruncatula]	C:GO:0016021	C:integral component of membrane
scaffold74|size1258999|quiver_763608_766246_ID=g90574	386.147	3.59625	2.87892e-14	1e-148	scaffold74|size1258999|quiver_763608_766246_ID=g90574	XP_013470196.1	Medtr1g111100.1	glycolipidtransferprotein[Medicagotruncatula]	C:GO:0005634; F:GO:0051861; C:GO:0005737; F:GO:0017089; P:GO:0046836	C:nucleus; F:glycolipid binding; C:cytoplasm; F:glycolipid transporter activity; P:glycolipid transport
scaffold740|size377427|quiver_153886_157587_ID=g23709	52.6386	2.78422	0.000148796	0	scaffold740|size377427|quiver_153886_157587_ID=g23709	XP_003598741.1	Medtr3g019420.1	S-locuslectinkinasefamilyprotein[Medicagotruncatula]	F:GO:0005524; C:GO:0009506; P:GO:0048544; C:GO:0016021; F:GO:0004674; F:GO:0030246; P:GO:0006468; P:GO:0006952; C:GO:0005886	F:ATP binding; C:plasmodesma; P:recognition of pollen; C:integral component of membrane; F:protein serine/threonine kinase activity; F:carbohydrate binding; P:protein phosphorylation; P:defense response; C:plasma membrane
scaffold746|size638310|quiver_223733_228729_ID=g8623	209.458	2.37773	0.00223342	0	scaffold746|size638310|quiver_223733_228729_ID=g8623	XP_003620113.2	Medtr5g038180.1	functionalresistanceproteinKR1,putative[Medicagotruncatula]	F:GO:0005524; P:GO:0007165; F:GO:0043531	F:ATP binding; P:signal transduction; F:ADP binding
scaffold746|size638310|quiver_431180_435680_ID=g8661	65.9445	6.01209	9.05826e-13	1e-51	scaffold746|size638310|quiver_431180_435680_ID=g8661	XP_013452697.1	Medtr6g472230.1	diseaseresistanceprotein(TIR-NBS-LRRclass),putative[Medicagotruncatula]	F:GO:0005488	F:binding
scaffold749|size391025|quiver_78182_82891_ID=g1333	697.278	2.79668	1.1188e-13	0	scaffold749|size391025|quiver_78182_82891_ID=g1333	XP_013459897.1	Medtr3g054220.1	co-chaperoneGrpEfamilyprotein[Medicagotruncatula]
scaffold749|size391025|quiver_83913_88401_ID=g1334	61.3989	2.45375	2.68954e-05	0	scaffold749|size391025|quiver_83913_88401_ID=g1334	XP_013459896.1	Medtr3g054210.1	calcium-bindingEFhandprotein[Medicagotruncatula]
scaffold75|size939415|quiver_223697_228854_ID=g87813	164.103	2.46112	0.000104075	0	scaffold75|size939415|quiver_223697_228854_ID=g87813	XP_003597400.2	Medtr2g097700.1	transloconattheouterenvelopemembraneofsprotein75-III[Medicagotruncatula]	P:GO:0048598; F:GO:0015450; P:GO:0045037; C:GO:0005774; C:GO:0031359; P:GO:0009658; P:GO:0009735	P:embryonic morphogenesis; F:P-P-bond-hydrolysis-driven protein transmembrane transporter activity; P:protein import into chloroplast stroma; C:vacuolar membrane; C:integral component of chloroplast outer membrane; P:chloroplast organization; P:response to cytokinin
scaffold75|size939415|quiver_278527_280028_ID=g87822	1084.64	2.20087	1.19861e-06	1e-173	scaffold75|size939415|quiver_278527_280028_ID=g87822	XP_003597390.1	Medtr2g097620.1	zincfinger,C3HC4type(RINGfinger)protein,putative[Medicagotruncatula]	F:GO:0008270; F:GO:0061630; P:GO:0043161; P:GO:0000209; P:GO:0042787	F:zinc ion binding; F:ubiquitin protein ligase activity; P:proteasome-mediated ubiquitin-dependent protein catabolic process; P:protein polyubiquitination; P:protein ubiquitination involved in ubiquitin-dependent protein catabolic process
scaffold75|size939415|quiver_400908_403358_ID=g87838	360.481	7.0748	2.52609e-34	0	scaffold75|size939415|quiver_400908_403358_ID=g87838	XP_013465417.1	Medtr2g097467.1	GRASfamilytranscriptionfactor[Medicagotruncatula]	C:GO:0005634; F:GO:0003700; P:GO:0006351; P:GO:0006355; F:GO:0043565	C:nucleus; F:transcription factor activity, sequence-specific DNA binding; P:transcription, DNA-templated; P:regulation of transcription, DNA-templated; F:sequence-specific DNA binding
scaffold75|size939415|quiver_640915_644495_ID=g87874	734.201	3.08747	4.6315e-09	0	scaffold75|size939415|quiver_640915_644495_ID=g87874	XP_013465396.1	Medtr2g096870.1	GTP-bindingproteinObg/CgtAprotein[Medicagotruncatula]
scaffold750|size701064|quiver_298125_300233_ID=g163782	62.1781	3.83653	0.0116875	0	scaffold750|size701064|quiver_298125_300233_ID=g163782	XP_013448623.1	Medtr7g056297.1	Gag-Polpolyprotein/retrotransposon,putative[Medicagotruncatula]	F:GO:0003676; F:GO:0008270; F:GO:0046872	F:nucleic acid binding; F:zinc ion binding; F:metal ion binding
scaffold751|size471560|quiver_409359_412040_ID=g161350	54.5901	2.53817	0.000299889	0	scaffold751|size471560|quiver_409359_412040_ID=g161350	XP_013460510.1	Medtr3g063050.1	transmembraneprotein,putative[Medicagotruncatula]	P:GO:0055085; C:GO:0016021; F:GO:0015292	P:transmembrane transport; C:integral component of membrane; F:uniporter activity
scaffold752|size586979|quiver_295604_300258_ID=g158760	133.684	3.77569	7.42875e-15	0	scaffold752|size586979|quiver_295604_300258_ID=g158760	XP_013467041.1	Medtr1g041475.1	phosphatase2Cfamilyprotein[Medicagotruncatula]	F:GO:0004722; P:GO:0006470	F:protein serine/threonine phosphatase activity; P:protein dephosphorylation
scaffold762|size474787|quiver_397963_402015_ID=g133685	355.853	4.38675	9.9087e-11	3e-20	scaffold762|size474787|quiver_397963_402015_ID=g133685	XP_003621562.2	Medtr1g060140.1	F-boxproteininteractiondomainprotein[Medicagotruncatula]	F:GO:0003676; P:GO:0015074; F:GO:0016787	F:nucleic acid binding; P:DNA integration; F:hydrolase activity
scaffold767|size927084|quiver_608560_609338_ID=g121576	106.007	2.35556	0.00163833	2e-122	scaffold767|size927084|quiver_608560_609338_ID=g121576	XP_003592570.1	Medtr1g108640.1	DUF4228domainprotein[Medicagotruncatula]
scaffold768|size369834|quiver_75435_76471_ID=g119121	733.558	2.15374	0.0001054	5e-149	scaffold768|size369834|quiver_75435_76471_ID=g119121	XP_013463202.1	Medtr2g436100.1	RING-H2zincfingerprotein[Medicagotruncatula]	F:GO:0008270; C:GO:0016021	F:zinc ion binding; C:integral component of membrane
scaffold769|size441589|quiver_299103_304308_ID=g116623	271.763	2.12091	6.10251e-06	0	scaffold769|size441589|quiver_299103_304308_ID=g116623	XP_003621162.1	Medtr7g009930.1	aldose1-epimerasefamilyprotein[Medicagotruncatula]	P:GO:0019318; F:GO:0004034; F:GO:0030246	P:hexose metabolic process; F:aldose 1-epimerase activity; F:carbohydrate binding
scaffold771|size764659|quiver_404911_409691_ID=g110969	193.075	3.00391	8.9733e-07	0	scaffold771|size764659|quiver_404911_409691_ID=g110969	XP_003612583.1	Medtr5g026640.1	sodium:solutesymporterfamilyprotein[Medicagotruncatula]	C:GO:0005887; P:GO:0071918; F:GO:0015293; F:GO:0015204	C:integral component of plasma membrane; P:urea transmembrane transport; F:symporter activity; F:urea transmembrane transporter activity
scaffold774|size501809|quiver_256478_262349_ID=g102618	65.0402	2.91331	1.37953e-05	6e-134	scaffold774|size501809|quiver_256478_262349_ID=g102618	XP_003624245.1	Medtr7g080900.1	UDP-glucosyltransferasefamilyprotein[Medicagotruncatula]	F:GO:0003964; P:GO:0006278	F:RNA-directed DNA polymerase activity; P:RNA-dependent DNA biosynthetic process
scaffold774|size501809|quiver_297424_300502_ID=g102623	326.112	2.72549	8.91185e-10	0	scaffold774|size501809|quiver_297424_300502_ID=g102623	XP_003624259.1	Medtr7g081020.1	proteinphosphatase2Cfamilyprotein[Medicagotruncatula]	F:GO:0004722; F:GO:0046872; P:GO:0006470	F:protein serine/threonine phosphatase activity; F:metal ion binding; P:protein dephosphorylation
scaffold776|size368261|quiver_359827_365254_ID=g97375	123.315	2.1049	0.000992843	4e-37	scaffold776|size368261|quiver_359827_365254_ID=g97375	XP_013452697.1	Medtr6g472230.1	diseaseresistanceprotein(TIR-NBS-LRRclass),putative[Medicagotruncatula]	F:GO:0003676; F:GO:0008270; P:GO:0015074	F:nucleic acid binding; F:zinc ion binding; P:DNA integration
scaffold776|size368261|quiver_52976_53788_ID=g97327	88.0636	2.14462	0.000740057	2e-23	scaffold776|size368261|quiver_52976_53788_ID=g97327	XP_013467352.1	Medtr3g012390.1	hypotheticalproteinMTR_1g050418[Medicagotruncatula]	C:GO:0016020; C:GO:0016021	C:membrane; C:integral component of membrane
scaffold777|size501368|quiver_115449_119501_ID=g94646	431.039	3.77832	4.27552e-21	0	scaffold777|size501368|quiver_115449_119501_ID=g94646	XP_013455767.1	Medtr4g051698.1	diseaseresistanceprotein(TIR-NBS-LRRclass)[Medicagotruncatula]	P:GO:0007165; F:GO:0043531; F:GO:0016157; P:GO:0006952; P:GO:0005985	P:signal transduction; F:ADP binding; F:sucrose synthase activity; P:defense response; P:sucrose metabolic process
scaffold777|size501368|quiver_126755_131121_ID=g94648	478.919	3.23899	1.86089e-11	0	scaffold777|size501368|quiver_126755_131121_ID=g94648	XP_013455767.1	Medtr4g051698.1	diseaseresistanceprotein(TIR-NBS-LRRclass)[Medicagotruncatula]	F:GO:0005524; P:GO:0007165; F:GO:0043531; F:GO:0016157; P:GO:0006952; P:GO:0005985	F:ATP binding; P:signal transduction; F:ADP binding; F:sucrose synthase activity; P:defense response; P:sucrose metabolic process
scaffold778|size367591|quiver_215364_221632_ID=g91718	170.918	2.00217	0.000728025	0	scaffold778|size367591|quiver_215364_221632_ID=g91718	XP_003624006.1	Medtr7g078180.1	diseaseresistanceprotein(TIR-NBS-LRRclass),putative[Medicagotruncatula]	P:GO:0007165; F:GO:0043531; P:GO:0006952	P:signal transduction; F:ADP binding; P:defense response
scaffold78|size1699896|quiver_1228873_1234315_ID=g79942	78.6877	5.8185	1.13612e-13	2e-58	scaffold78|size1699896|quiver_1228873_1234315_ID=g79942	XP_013452697.1	Medtr6g472230.1	diseaseresistanceprotein(TIR-NBS-LRRclass),putative[Medicagotruncatula]	F:GO:0003676; F:GO:0008270; P:GO:0015074	F:nucleic acid binding; F:zinc ion binding; P:DNA integration
scaffold78|size1699896|quiver_1312147_1320625_ID=g79951	108.622	3.21555	7.81608e-06	2e-134	scaffold78|size1699896|quiver_1312147_1320625_ID=g79951	XP_003613276.1	Medtr5g034820.1	threonyl-tRNAsynthetase/threonine-tRNAligase,putative[Medicagotruncatula]	F:GO:0005524; F:GO:0003723; C:GO:0005737; F:GO:0004829; P:GO:0006435	F:ATP binding; F:RNA binding; C:cytoplasm; F:threonine-tRNA ligase activity; P:threonyl-tRNA aminoacylation
scaffold78|size1699896|quiver_143666_150111_ID=g79809	76.1198	2.4252	8.74203e-06	0	scaffold78|size1699896|quiver_143666_150111_ID=g79809	XP_003598166.2	Medtr3g008020.1	8-amino-7-oxononanoatesynthase-likeprotein[Medicagotruncatula]	F:GO:0030170; F:GO:0008483; C:GO:0016020; C:GO:0005829; P:GO:0009102; F:GO:0008710	F:pyridoxal phosphate binding; F:transaminase activity; C:membrane; C:cytosol; P:biotin biosynthetic process; F:8-amino-7-oxononanoate synthase activity
scaffold78|size1699896|quiver_21269_26931_ID=g79793	145.184	2.32349	1.01351e-06	6e-89	scaffold78|size1699896|quiver_21269_26931_ID=g79793	XP_003598135.1	Medtr3g007660.1	hsp20/alphacrystallinfamilyprotein[Medicagotruncatula]	C:GO:0016020; C:GO:0016021	C:membrane; C:integral component of membrane
scaffold78|size1699896|quiver_476698_481617_ID=g79849	655.337	2.2359	1.09245e-05	0	scaffold78|size1699896|quiver_476698_481617_ID=g79849	XP_003598212.1	Medtr3g008500.3	trehalose-phosphatephosphatase[Medicagotruncatula]	F:GO:0004805; P:GO:0005992; P:GO:0016311	F:trehalose-phosphatase activity; P:trehalose biosynthetic process; P:dephosphorylation
scaffold780|size707122|quiver_13426_14223_ID=g86185	132.391	6.32385	3.21994e-18	4e-118	scaffold780|size707122|quiver_13426_14223_ID=g86185	XP_013467869.1	Medtr1g057290.1	transmembraneprotein,putative[Medicagotruncatula]	C:GO:0016021; P:GO:0050896	C:integral component of membrane; P:response to stimulus
scaffold784|size571795|quiver_402191_403953_ID=g75705	461.527	2.69046	8.14303e-10	0	scaffold784|size571795|quiver_402191_403953_ID=g75705	XP_003594774.1	Medtr2g034470.1	glucanendo-1,3-beta-glucosidase[Medicagotruncatula]	P:GO:0005975; F:GO:0042973	P:carbohydrate metabolic process; F:glucan endo-1,3-beta-D-glucosidase activity
[truncated: 162 more rows]
