# Supplementary material for: Resistant and susceptible responses in alfalfa (Medicago sativa) to bacterial stem blight caused by Pseudomonas syringae pv. syringae
Source: PLoS One. 2017 Dec 15;12(12):e0189781. doi: 10.1371/journal.pone.0189781 (PMC5731681; doi:10.1371/journal.pone.0189781)
Supplement: S9 Table — (XLSX) [file pone.0189781.s009.xlsx]

## Sheet: ZG_132 unique_down-reg 24hr
Supplementary Table 9. Unique DEGs down-regulated in susceptible/mock interaction of cv. ZG8930 at 24 hai (132 DEGs).
Name	Base Mean	log2FoldChange	Padj	E-Value	Gene ID	Accession_No	Med IDs	Description	GO IDs	GO Names
scaffold1|size3002192|quiver_1742573_1743858_ID=g115166	388.146	-2.22885	3.25542e-07	0	scaffold1|size3002192|quiver_1742573_1743858_ID=g115166	XP_003615197.1	Medtr5g065010.1	flavonolsynthase/flavanone3-hydroxylase[Medicagotruncatula]	F:GO:0051213; F:GO:0005506; P:GO:0055114	F:dioxygenase activity; F:iron ion binding; P:oxidation-reduction process
scaffold1035|size548302|quiver_377100_377963_ID=g89189	209.565	-2.52317	0.002455	4e-126	scaffold1035|size548302|quiver_377100_377963_ID=g89189	XP_003604384.1	Medtr4g010250.1	TPRrepeatprotein[Medicagotruncatula]
scaffold1048|size295003|quiver_280917_281826_ID=g54670	162.024	-2.65135	0.00491184	0	scaffold1048|size295003|quiver_280917_281826_ID=g54670	XP_003589183.2	Medtr1g019410.1	cytochromeP450familyABA8'-hydroxylase[Medicagotruncatula]	F:GO:0010295; F:GO:0005506; P:GO:0007275; C:GO:0016021; P:GO:0016132; P:GO:0055114; P:GO:0016125; P:GO:0010268; F:GO:0020037	F:(+)-abscisic acid 8'-hydroxylase activity; F:iron ion binding; P:multicellular organism development; C:integral component of membrane; P:brassinosteroid biosynthetic process; P:oxidation-reduction process; P:sterol metabolic process; P:brassinosteroid homeostasis; F:heme binding
scaffold105|size862434|quiver_691918_696496_ID=g10099	224.322	-2.56091	0.00102223	0	scaffold105|size862434|quiver_691918_696496_ID=g10099	XP_013453864.1	Medtr0009s0480.1	2OG-Fe(II)oxygenasefamilyoxidoreductase[Medicagotruncatula]	F:GO:0051213; F:GO:0046872; P:GO:0055114	F:dioxygenase activity; F:metal ion binding; P:oxidation-reduction process
scaffold11|size1332136|quiver_806145_808952_ID=g87707	50.8871	-2.61464	0.0106603	1e-173	scaffold11|size1332136|quiver_806145_808952_ID=g87707	XP_003622870.1	Medtr7g055710.1	UDP-glucosyltransferasefamilyprotein[Medicagotruncatula]	F:GO:0016740	F:transferase activity
scaffold1103|size302150|quiver_51596_55232_ID=g78610	154.527	-5.16597	0.000114752	4e-26	scaffold1103|size302150|quiver_51596_55232_ID=g78610	XP_003617822.2	Medtr5g095840.1	transmembraneprotein,putative[Medicagotruncatula]	C:GO:0016021	C:integral component of membrane
scaffold1112|size422121|quiver_184969_185909_ID=g54706	162.688	-2.00116	9.04322e-05	0	scaffold1112|size422121|quiver_184969_185909_ID=g54706	XP_013469430.1	Medtr1g094085.1	BHLHtranscriptionfactor-likeprotein[Medicagotruncatula]	F:GO:0001046; C:GO:0005634; P:GO:0006366; F:GO:0001228; F:GO:0046983; P:GO:0045944	F:core promoter sequence-specific DNA binding; C:nucleus; P:transcription from RNA polymerase II promoter; F:transcriptional activator activity, RNA polymerase II transcription regulatory region sequence-specific binding; F:protein dimerization activity; P:positive regulation of transcription from RNA polymerase II promoter
scaffold1129|size278351|quiver_7276_10424_ID=g11209	355.56	-2.05751	0.00094584	4e-84	scaffold1129|size278351|quiver_7276_10424_ID=g11209	XP_003593373.1	Medtr2g010750.2	thioredoxin[Medicagotruncatula]	F:GO:0015035; P:GO:0006662; C:GO:0005829; F:GO:0016671; P:GO:0034599; P:GO:0045454; P:GO:0055114; P:GO:0006457; P:GO:0000103; C:GO:0005886	F:protein disulfide oxidoreductase activity; P:glycerol ether metabolic process; C:cytosol; F:oxidoreductase activity, acting on a sulfur group of donors, disulfide as acceptor; P:cellular response to oxidative stress; P:cell redox homeostasis; P:oxidation-reduction process; P:protein folding; P:sulfate assimilation; C:plasma membrane
scaffold114|size852252|quiver_581316_592778_ID=g152875	76.5315	-2.26701	3.02081e-05	0	scaffold114|size852252|quiver_581316_592778_ID=g152875	XP_013459983.1	Medtr3g058220.1	cytochromeP450family71protein[Medicagotruncatula]	F:GO:0005506; P:GO:0044550; C:GO:0016021; P:GO:0055114; F:GO:0033772; F:GO:0020037	F:iron ion binding; P:secondary metabolite biosynthetic process; C:integral component of membrane; P:oxidation-reduction process; F:flavonoid 3',5'-hydroxylase activity; F:heme binding
scaffold1160|size733236|quiver_286528_293630_ID=g97669	56.2959	-3.32195	0.00155822	3e-101	scaffold1160|size733236|quiver_286528_293630_ID=g97669	XP_013467953.1	Medtr1g059580.1	hypotheticalproteinMTR_1g059580[Medicagotruncatula]	C:GO:0005643	C:nuclear pore
scaffold117|size1431526|quiver_27926_29626_ID=g145654	118.376	-2.18014	0.000101164	4e-49	scaffold117|size1431526|quiver_27926_29626_ID=g145654	XP_003595823.1	Medtr2g062220.1	oxidoreductase/transitionmetalion-bindingprotein[Medicagotruncatula]	C:GO:0016021	C:integral component of membrane
scaffold1202|size1041244|quiver_724360_725304_ID=g154079	451.634	-2.13847	0.00283706	2e-12	scaffold1202|size1041244|quiver_724360_725304_ID=g154079	XP_013453018.1	Medtr6g084640.1	dehydrin[Medicagotruncatula]	P:GO:0050896	P:response to stimulus
scaffold1228|size728272|quiver_155224_162171_ID=g86629	245.458	-2.97863	5.71249e-05	1e-13	scaffold1228|size728272|quiver_155224_162171_ID=g86629	XP_013453018.1	Medtr6g084640.1	dehydrin[Medicagotruncatula]	P:GO:0006950; P:GO:0009415	P:response to stress; P:response to water
scaffold1244|size363682|quiver_124668_130271_ID=g44869	76.8589	-2.5913	0.0135845	0	scaffold1244|size363682|quiver_124668_130271_ID=g44869	XP_013452167.1	Medtr6g046480.1	NBS-LRRtypediseaseresistanceprotein[Medicagotruncatula]	F:GO:0043531; P:GO:0006952	F:ADP binding; P:defense response
scaffold1249|size394646|quiver_390113_394480_ID=g31918	91.6487	-2.27986	3.04555e-06	3e-166	scaffold1249|size394646|quiver_390113_394480_ID=g31918	XP_013459998.1	Medtr3g058460.1	F-boxSKIP23-likeprotein[Medicagotruncatula]	P:GO:0006259	P:DNA metabolic process
scaffold1252|size255532|quiver_48895_50361_ID=g24110	161.949	-2.15112	0.00138738	0	scaffold1252|size255532|quiver_48895_50361_ID=g24110	XP_003610663.1	Medtr5g005670.1	tryptophansynthasebetatype2[Medicagotruncatula]	F:GO:0004834; F:GO:0030170; P:GO:0000162; C:GO:0005737; F:GO:0032440; P:GO:0055114	F:tryptophan synthase activity; F:pyridoxal phosphate binding; P:tryptophan biosynthetic process; C:cytoplasm; F:2-alkenal reductase [NAD(P)] activity; P:oxidation-reduction process
scaffold1304|size394071|quiver_174928_179337_ID=g54836	200.465	-2.38173	0.000993456	0	scaffold1304|size394071|quiver_174928_179337_ID=g54836	XP_003599898.2	Medtr3g048690.1	NB-ARCdomaindiseaseresistanceprotein[Medicagotruncatula]	F:GO:0043531; P:GO:0006952	F:ADP binding; P:defense response
scaffold1324|size581018|quiver_465056_468429_ID=g4411	3113.19	-3.53097	5.11415e-09	7e-173	scaffold1324|size581018|quiver_465056_468429_ID=g4411	XP_013458352.1	Medtr4g123950.2	group3LEAprotein[Medicagotruncatula]
scaffold1370|size314353|quiver_262419_265829_ID=g50013	136.864	-2.69257	3.54054e-08	6e-90	scaffold1370|size314353|quiver_262419_265829_ID=g50013	XP_013445570.1	Medtr8g464570.1	cyclicnucleotide-gatedionchannel-likeprotein[Medicagotruncatula]	F:GO:0005216; P:GO:0034220; C:GO:0016021	F:ion channel activity; P:ion transmembrane transport; C:integral component of membrane
scaffold140|size833411|quiver_321823_323048_ID=g85233	1343.22	-3.89416	1.2658e-08	0	scaffold140|size833411|quiver_321823_323048_ID=g85233	XP_013458352.1	Medtr4g123950.2	group3LEAprotein[Medicagotruncatula]
scaffold140|size833411|quiver_566332_568544_ID=g85273	197.878	-2.58329	0.000116697	0	scaffold140|size833411|quiver_566332_568544_ID=g85273	XP_003612313.1	Medtr5g023680.1	cytochromeP450family71protein[Medicagotruncatula]	F:GO:0005506; P:GO:0044550; C:GO:0016021; F:GO:0016709; P:GO:0055114; F:GO:0020037	F:iron ion binding; P:secondary metabolite biosynthetic process; C:integral component of membrane; F:oxidoreductase activity, acting on paired donors, with incorporation or reduction of molecular oxygen, NAD(P)H as one donor, and incorporation of one atom of oxygen; P:oxidation-reduction process; F:heme binding
scaffold140|size833411|quiver_76267_79171_ID=g85203	524.34	-2.90666	0.000204622	0	scaffold140|size833411|quiver_76267_79171_ID=g85203	XP_013451971.1	Medtr6g039180.1	receptor-likeprotein[Medicagotruncatula]	C:GO:0016021; P:GO:0016310; F:GO:0016301	C:integral component of membrane; P:phosphorylation; F:kinase activity
scaffold1422|size626626|quiver_318440_319690_ID=g81632	3410.84	-2.22361	0.00039497	8e-61	scaffold1422|size626626|quiver_318440_319690_ID=g81632	XP_003605349.1	Medtr4g029390.1	Lipidtransferprotein[Medicagotruncatula]	P:GO:0006869; P:GO:0006508; C:GO:0016021; F:GO:0008289; F:GO:0008233	P:lipid transport; P:proteolysis; C:integral component of membrane; F:lipid binding; F:peptidase activity
scaffold1505|size210198|quiver_157103_161411_ID=g32041	114.953	-2.21182	0.000299505	1e-76	scaffold1505|size210198|quiver_157103_161411_ID=g32041	XP_003611955.1	Medtr5g019720.1	TB2/DP1,HVA22familyprotein[Medicagotruncatula]	C:GO:0016020	C:membrane
scaffold1541|size350438|quiver_226868_227473_ID=g105963	1073.83	-2.25629	5.78865e-07	0	scaffold1541|size350438|quiver_226868_227473_ID=g105963	XP_003628820.2	Medtr8g067280.1	basichelixloophelix(bHLH)familytranscriptionfactor[Medicagotruncatula]	F:GO:0016491; F:GO:0046983	F:oxidoreductase activity; F:protein dimerization activity
scaffold155|size989099|quiver_236926_239833_ID=g46055	104.866	-2.67179	0.000300442	2e-114	scaffold155|size989099|quiver_236926_239833_ID=g46055	XP_003627006.2	Medtr8g013990.1	DUF1677familyprotein[Medicagotruncatula]
scaffold1577|size313538|quiver_68117_71761_ID=g11621	172.748	-2.81806	2.88136e-11	5e-145	scaffold1577|size313538|quiver_68117_71761_ID=g11621	XP_003624589.2	Medtr7g085200.2	Nodfactor-bindinglectin-nucleotidephosphohydrolase[Medicagotruncatula]	F:GO:0043273; F:GO:0017110; F:GO:0030246; C:GO:0005886; P:GO:0009877	F:CTPase activity; F:nucleoside-diphosphatase activity; F:carbohydrate binding; C:plasma membrane; P:nodulation
scaffold1632|size192283|quiver_130146_131630_ID=g34541	90.3522	-2.30347	0.0175298	0	scaffold1632|size192283|quiver_130146_131630_ID=g34541	XP_013451971.1	Medtr6g039180.1	receptor-likeprotein[Medicagotruncatula]	C:GO:0016020	C:membrane
scaffold1710|size516687|quiver_3326_4520_ID=g164503	105.551	-2.11421	0.0398622	0	scaffold1710|size516687|quiver_3326_4520_ID=g164503	XP_003610287.1	Medtr4g130540.1	heatshock70kDaprotein[Medicagotruncatula]	F:GO:0005524; C:GO:0009507; F:GO:0032440; C:GO:0005618; P:GO:0055114; C:GO:0005886	F:ATP binding; C:chloroplast; F:2-alkenal reductase [NAD(P)] activity; C:cell wall; P:oxidation-reduction process; C:plasma membrane
scaffold175|size909054|quiver_217292_220138_ID=g160472	288.525	-2.22794	5.85959e-05	0	scaffold175|size909054|quiver_217292_220138_ID=g160472	XP_013444665.1	Medtr8g027870.1	UDP-glucosyltransferasefamilyprotein[Medicagotruncatula]	F:GO:0016758; P:GO:0008152	F:transferase activity, transferring hexosyl groups; P:metabolic process
scaffold1789|size342504|quiver_97866_100917_ID=g127292	435.447	-2.01507	3.75057e-06	0	scaffold1789|size342504|quiver_97866_100917_ID=g127292	XP_003613197.2	Medtr5g033880.1	F-box/kelch-repeatplantprotein[Medicagotruncatula]
scaffold181|size718864|quiver_12526_15893_ID=g145823	57.6908	-2.00183	0.0125915	0	scaffold181|size718864|quiver_12526_15893_ID=g145823	XP_003603193.1	Medtr3g104900.1	Serine/Threoninekinasefamilyprotein[Medicagotruncatula]	F:GO:0005524; P:GO:0000165; P:GO:0000186; F:GO:0004709; C:GO:0005622	F:ATP binding; P:MAPK cascade; P:activation of MAPKK activity; F:MAP kinase kinase kinase activity; C:intracellular
scaffold1813|size167949|quiver_92074_93491_ID=g63254	757.861	-2.37727	0.00131835	5e-78	scaffold1813|size167949|quiver_92074_93491_ID=g63254	XP_003612898.1	Medtr5g430430.1	hypotheticalproteinMTR_5g030290[Medicagotruncatula]
scaffold1830|size165888|quiver_117086_122882_ID=g19804	53.6449	-2.47068	0.00504724	2e-49	scaffold1830|size165888|quiver_117086_122882_ID=g19804	XP_013469187.1	Medtr1g088795.1	hypotheticalproteinMTR_1g088795[Medicagotruncatula]
scaffold1880|size319287|quiver_97806_108350_ID=g55141	154.568	-2.86608	0.000129821	6e-57	scaffold1880|size319287|quiver_97806_108350_ID=g55141	XP_003591160.1	Medtr1g083440.1	dormancy/auxinassociatedprotein[Medicagotruncatula]
scaffold191|size1880410|quiver_183973_194141_ID=g120644	425.359	-2.53825	8.8256e-09	0	scaffold191|size1880410|quiver_183973_194141_ID=g120644	XP_003624589.2	Medtr7g085200.2	Nodfactor-bindinglectin-nucleotidephosphohydrolase[Medicagotruncatula]	F:GO:0043273; F:GO:0017110; C:GO:0005886; P:GO:0009877	F:CTPase activity; F:nucleoside-diphosphatase activity; C:plasma membrane; P:nodulation
scaffold1964|size150235|quiver_97136_100620_ID=g4748	62.6164	-2.10541	0.000569112	0	scaffold1964|size150235|quiver_97136_100620_ID=g4748	XP_003610711.1	Medtr5g006180.1	heatshock70kDaprotein[Medicagotruncatula]	F:GO:0005524; F:GO:0032440; P:GO:0055114	F:ATP binding; F:2-alkenal reductase [NAD(P)] activity; P:oxidation-reduction process
scaffold20|size1793215|quiver_617849_619404_ID=g63846	184.003	-2.1392	0.000125048	0	scaffold20|size1793215|quiver_617849_619404_ID=g63846	XP_003615612.1	Medtr5g070080.1	F-boxproteininteractiondomainprotein[Medicagotruncatula]
scaffold20|size1793215|quiver_819013_825173_ID=g63882	141.512	-3.2738	1.61758e-09	0	scaffold20|size1793215|quiver_819013_825173_ID=g63882	XP_003626388.1	Medtr7g114550.1	benzylalcoholO-benzoyltransferase[Medicagotruncatula]	F:GO:0016747	F:transferase activity, transferring acyl groups other than amino-acyl groups
scaffold202|size693748|quiver_344080_346607_ID=g90816	53.9433	-2.7586	0.00529016	0	scaffold202|size693748|quiver_344080_346607_ID=g90816	XP_013457036.1	Medtr4g088810.1	linoleate13S-lipoxygenase2-1,relatedprotein[Medicagotruncatula]	F:GO:0016702; F:GO:0046872; P:GO:0031408; P:GO:0055114	F:oxidoreductase activity, acting on single donors with incorporation of molecular oxygen, incorporation of two atoms of oxygen; F:metal ion binding; P:oxylipin biosynthetic process; P:oxidation-reduction process
scaffold205|size827001|quiver_549934_555838_ID=g82899	254.025	-2.1623	0.00145488	0	scaffold205|size827001|quiver_549934_555838_ID=g82899	XP_013457036.1	Medtr4g088810.1	linoleate13S-lipoxygenase2-1,relatedprotein[Medicagotruncatula]	F:GO:0016702; F:GO:0046872; P:GO:0031408; P:GO:0055114	F:oxidoreductase activity, acting on single donors with incorporation of molecular oxygen, incorporation of two atoms of oxygen; F:metal ion binding; P:oxylipin biosynthetic process; P:oxidation-reduction process
scaffold2073|size174825|quiver_49336_51443_ID=g52799	55.0987	-2.34093	0.00315308	4e-05	scaffold2073|size174825|quiver_49336_51443_ID=g52799	XP_013459812.1	Medtr3g052720.1	organelletranscriptprocessingprotein,putative[Medicagotruncatula]	P:GO:0090502; F:GO:0003676; F:GO:0004523	P:RNA phosphodiester bond hydrolysis, endonucleolytic; F:nucleic acid binding; F:RNA-DNA hybrid ribonuclease activity
scaffold2092|size137223|quiver_37076_41043_ID=g4794	133.657	-2.10116	0.00017837	0	scaffold2092|size137223|quiver_37076_41043_ID=g4794	XP_003611841.1	Medtr5g018480.1	cytochromeP450familyprotein[Medicagotruncatula]	F:GO:0005506; P:GO:0044550; C:GO:0016021; F:GO:0016709; P:GO:0055114; F:GO:0020037	F:iron ion binding; P:secondary metabolite biosynthetic process; C:integral component of membrane; F:oxidoreductase activity, acting on paired donors, with incorporation or reduction of molecular oxygen, NAD(P)H as one donor, and incorporation of one atom of oxygen; P:oxidation-reduction process; F:heme binding
scaffold21|size1494754|quiver_1097155_1098423_ID=g61187	75.1638	-2.13416	0.0204964	0	scaffold21|size1494754|quiver_1097155_1098423_ID=g61187	XP_013467882.1	Medtr1g057460.1	peptide/nitratetransporterplant[Medicagotruncatula]	P:GO:0006857; C:GO:0016021; F:GO:0005215	P:oligopeptide transport; C:integral component of membrane; F:transporter activity
scaffold21|size1494754|quiver_1328986_1331248_ID=g61216	262.166	-2.00865	0.000692292	0	scaffold21|size1494754|quiver_1328986_1331248_ID=g61216	XP_003610864.1	Medtr5g007860.1	pre-mRNAprocessingproteinPRP39,putative[Medicagotruncatula]	C:GO:0016021	C:integral component of membrane
scaffold2140|size199824|quiver_120326_121772_ID=g45379	61.3415	-2.86313	0.00278191	2e-21	scaffold2140|size199824|quiver_120326_121772_ID=g45379	XP_013465044.1	Medtr2g090110.1	hypotheticalproteinMTR_2g090110[Medicagotruncatula]
scaffold2153|size189547|quiver_12646_14619_ID=g11901	179.415	-2.23045	0.000641511	0	scaffold2153|size189547|quiver_12646_14619_ID=g11901	XP_003617979.1	Medtr5g097620.1	auxin-responsivefamilyprotein[Medicagotruncatula]	C:GO:0016021; P:GO:0055114	C:integral component of membrane; P:oxidation-reduction process
scaffold216|size676806|quiver_495117_499559_ID=g53644	402.751	-4.21875	1.6882e-20	2e-128	scaffold216|size676806|quiver_495117_499559_ID=g53644	XP_003599531.1	Medtr3g034640.1	specifictissueprotein[Medicagotruncatula]
scaffold22|size1923159|quiver_1553909_1556496_ID=g58577	77.7224	-2.2083	0.00151527	9e-126	scaffold22|size1923159|quiver_1553909_1556496_ID=g58577	XP_013453733.1	Medtr5g034570.1	hypotheticalproteinMTR_5g034570[Medicagotruncatula]
scaffold2207|size157715|quiver_5206_7269_ID=g37377	420.178	-2.00783	0.000385007	0	scaffold2207|size157715|quiver_5206_7269_ID=g37377	XP_013449538.1	Medtr7g088825.1	peptide/nitratetransporter[Medicagotruncatula]	C:GO:0016021; P:GO:0006810; F:GO:0005215	C:integral component of membrane; P:transport; F:transporter activity
scaffold2277|size142984|quiver_44526_49789_ID=g22284	139.737	-2.08234	0.00290807	0	scaffold2277|size142984|quiver_44526_49789_ID=g22284	XP_013444665.1	Medtr8g027870.1	UDP-glucosyltransferasefamilyprotein[Medicagotruncatula]	F:GO:0035251; P:GO:0009812	F:UDP-glucosyltransferase activity; P:flavonoid metabolic process
scaffold229|size1220275|quiver_178096_180161_ID=g20709	291.889	-2.33953	7.63128e-06	0	scaffold229|size1220275|quiver_178096_180161_ID=g20709	XP_013455453.1	Medtr4g037495.1	hypotheticalproteinMTR_4g037495[Medicagotruncatula]
scaffold229|size1220275|quiver_535721_538437_ID=g20751	282.627	-2.1486	0.00147665	9e-114	scaffold229|size1220275|quiver_535721_538437_ID=g20751	XP_013453148.1	Medtr6g088445.1	polyketidecyclase/dehydraseandlipidtransporter[Medicagotruncatula]
scaffold23|size2167186|quiver_372112_382791_ID=g55714	74.745	-2.02299	0.00412528	3e-78	scaffold23|size2167186|quiver_372112_382791_ID=g55714	XP_003623161.2	Medtr7g065160.1	Lipidtransferprotein[Medicagotruncatula]	P:GO:0006508; F:GO:0008233	P:proteolysis; F:peptidase activity
scaffold231|size1706987|quiver_1633824_1638074_ID=g15641	89.7927	-2.02887	0.00212068	1e-127	scaffold231|size1706987|quiver_1633824_1638074_ID=g15641	XP_003594057.1	Medtr2g020850.1	transmembraneprotein,putative[Medicagotruncatula]	C:GO:0016021	C:integral component of membrane
scaffold234|size657334|quiver_421415_425039_ID=g8001	130.767	-2.21042	0.000174317	0	scaffold234|size657334|quiver_421415_425039_ID=g8001	XP_003593747.1	Medtr2g015690.1	phospholipaseA1[Medicagotruncatula]	F:GO:0052740; P:GO:0006629; F:GO:0052739; F:GO:0008970	F:1-acyl-2-lysophosphatidylserine acylhydrolase activity; P:lipid metabolic process; F:phosphatidylserine 1-acylhydrolase activity; F:phosphatidylcholine 1-acylhydrolase activity
scaffold2354|size110723|quiver_14446_27108_ID=g154711	88.5033	-2.002	0.000146595	9e-149	scaffold2354|size110723|quiver_14446_27108_ID=g154711	XP_003630980.1	Medtr8g105790.1	vacuolarirontransporter-likeprotein[Medicagotruncatula]	F:GO:0005381; P:GO:0071421; C:GO:0016021; F:GO:0005384; P:GO:0006880; C:GO:0005774; P:GO:0030026; P:GO:0071281; P:GO:0034755	F:iron ion transmembrane transporter activity; P:manganese ion transmembrane transport; C:integral component of membrane; F:manganese ion transmembrane transporter activity; P:intracellular sequestering of iron ion; C:vacuolar membrane; P:cellular manganese ion homeostasis; P:cellular response to iron ion; P:iron ion transmembrane transport
scaffold2368|size149831|quiver_89661_97061_ID=g120043	124.559	-3.0687	0.000571184	0	scaffold2368|size149831|quiver_89661_97061_ID=g120043	XP_013452112.1	Medtr6g045307.1	IPPtransferase[Medicagotruncatula]	F:GO:0046872	F:metal ion binding
scaffold2387|size107981|quiver_58636_59684_ID=g68729	106.381	-3.81372	7.23291e-05	2e-130	scaffold2387|size107981|quiver_58636_59684_ID=g68729	XP_003604384.1	Medtr4g010250.1	TPRrepeatprotein[Medicagotruncatula]
scaffold252|size637385|quiver_197901_202059_ID=g128251	53.1333	-2.82727	1.13255e-05	3e-50	scaffold252|size637385|quiver_197901_202059_ID=g128251	XP_003609475.2	Medtr4g116080.1	hypotheticalproteinMTR_4g116080[Medicagotruncatula]
scaffold256|size630666|quiver_247143_250683_ID=g118323	51.8491	-2.08909	0.0318465	0	scaffold256|size630666|quiver_247143_250683_ID=g118323	XP_003590425.1	Medtr1g061970.1	DEAD-boxATP-dependentRNAhelicase-likeprotein[Medicagotruncatula]	F:GO:0003676; F:GO:0005524; P:GO:0010468; P:GO:0010501; P:GO:0006413; F:GO:0004004	F:nucleic acid binding; F:ATP binding; P:regulation of gene expression; P:RNA secondary structure unwinding; P:translational initiation; F:ATP-dependent RNA helicase activity
scaffold2686|size81922|quiver_75966_76622_ID=g125212	54.1924	-2.47639	0.011458	0	scaffold2686|size81922|quiver_75966_76622_ID=g125212	XP_003590425.1	Medtr1g061970.1	DEAD-boxATP-dependentRNAhelicase-likeprotein[Medicagotruncatula]	F:GO:0003676; F:GO:0005524; P:GO:0010468; P:GO:0010501; P:GO:0006413; F:GO:0004004	F:nucleic acid binding; F:ATP binding; P:regulation of gene expression; P:RNA secondary structure unwinding; P:translational initiation; F:ATP-dependent RNA helicase activity
scaffold273|size1126993|quiver_638477_644839_ID=g72426	150.433	-3.74607	0.0151402	999999	scaffold273|size1126993|quiver_638477_644839_ID=g72426	genbank	genbank	No_hits_found
scaffold2762|size207552|quiver_69391_71871_ID=g92791	222.758	-2.30196	0.00652849	0	scaffold2762|size207552|quiver_69391_71871_ID=g92791	XP_003610287.1	Medtr4g130540.1	heatshock70kDaprotein[Medicagotruncatula]	F:GO:0005524; C:GO:0009507; F:GO:0032440; C:GO:0005618; P:GO:0055114; C:GO:0005886	F:ATP binding; C:chloroplast; F:2-alkenal reductase [NAD(P)] activity; C:cell wall; P:oxidation-reduction process; C:plasma membrane
scaffold280|size776349|quiver_687921_689779_ID=g53744	1287.16	-3.04862	6.98121e-06	8e-79	scaffold280|size776349|quiver_687921_689779_ID=g53744	XP_003612898.1	Medtr5g430430.1	hypotheticalproteinMTR_5g030290[Medicagotruncatula]
scaffold286|size602023|quiver_361778_369442_ID=g38304	55.7117	-2.72605	0.00151965	3e-53	scaffold286|size602023|quiver_361778_369442_ID=g38304	XP_013454680.1	Medtr4g011230.1	lateembryogenesisabundantproteingroup3protein[Medicagotruncatula]
scaffold2894|size67722|quiver_23676_25562_ID=g82187	79.0846	-2.15546	0.000130671	0	scaffold2894|size67722|quiver_23676_25562_ID=g82187	XP_013454694.1	Medtr4g011370.1	UVR3AtUVR3-like6-4DNAphotolyase[Medicagotruncatula]	F:GO:0003914; P:GO:0009411	F:DNA (6-4) photolyase activity; P:response to UV
scaffold29|size1435556|quiver_1323060_1330174_ID=g40223	72.3688	-6.0455	1.84354e-09	7e-38	scaffold29|size1435556|quiver_1323060_1330174_ID=g40223	XP_013460649.1	Medtr3g067715.1	cold-regulatedprotein,putative[Medicagotruncatula]	C:GO:0016021	C:integral component of membrane
scaffold3073|size55319|quiver_8906_17376_ID=g117757	215.587	-2.06881	1.0952e-05	0	scaffold3073|size55319|quiver_8906_17376_ID=g117757	XP_013460696.1	Medtr3g068025.1	L-typelectin-domainreceptorkinaseIV.2-likeprotein[Medicagotruncatula]	F:GO:0005524; C:GO:0016021; F:GO:0004674; F:GO:0030246; P:GO:0006468; C:GO:0005886	F:ATP binding; C:integral component of membrane; F:protein serine/threonine kinase activity; F:carbohydrate binding; P:protein phosphorylation; C:plasma membrane
scaffold311|size589222|quiver_345887_352006_ID=g140940	96.9953	-3.75054	2.97484e-06	3e-94	scaffold311|size589222|quiver_345887_352006_ID=g140940	XP_003593603.1	Medtr2g014050.1	lateembryogenesisabundantdomainprotein[Medicagotruncatula]
scaffold32|size1816173|quiver_769122_771397_ID=g32750	339.446	-2.51883	9.19542e-07	1e-163	scaffold32|size1816173|quiver_769122_771397_ID=g32750	XP_013468871.1	Medtr1g077890.1	cystathioninebeta-lyase/cystathioninegamma-synthase[Medicagotruncatula]	F:GO:0018826; F:GO:0030170; P:GO:0051289; C:GO:0005829	F:methionine gamma-lyase activity; F:pyridoxal phosphate binding; P:protein homotetramerization; C:cytosol
scaffold328|size684938|quiver_563875_578937_ID=g96885	140.073	-2.29395	0.00136671	0	scaffold328|size684938|quiver_563875_578937_ID=g96885	XP_013463298.1	Medtr2g437380.1	2OG-Fe(II)oxygenasefamilyoxidoreductase[Medicagotruncatula]	F:GO:0051213; F:GO:0046872; P:GO:0055114	F:dioxygenase activity; F:metal ion binding; P:oxidation-reduction process
scaffold3315|size42744|quiver_13946_14601_ID=g152574	282.387	-2.01414	0.0412405	0	scaffold3315|size42744|quiver_13946_14601_ID=g152574	XP_003588469.1	Medtr1g007580.1	OPTfamilyoligopeptidetransporter[Medicagotruncatula]	P:GO:0055085; C:GO:0016021	P:transmembrane transport; C:integral component of membrane
scaffold338|size1018420|quiver_790248_793515_ID=g69870	56.3801	-2.81761	0.00012093	6e-180	scaffold338|size1018420|quiver_790248_793515_ID=g69870	XP_003618803.1	Medtr6g023190.1	hypotheticalproteinMTR_6g023190[Medicagotruncatula]
scaffold346|size2037323|quiver_1140496_1142947_ID=g49031	69.1359	-2.32138	0.00698297	3e-48	scaffold346|size2037323|quiver_1140496_1142947_ID=g49031	XP_013462949.1	Medtr2g026775.1	Lipidtransferprotein[Medicagotruncatula]
scaffold346|size2037323|quiver_1898728_1900347_ID=g49122	977.807	-2.14455	0.000693692	0	scaffold346|size2037323|quiver_1898728_1900347_ID=g49122	XP_003601419.1	Medtr3g080500.1	copperamineoxidase,enzymedomainprotein[Medicagotruncatula]
scaffold355|size961543|quiver_706615_711885_ID=g25744	220.239	-2.92072	0.000650498	9e-117	scaffold355|size961543|quiver_706615_711885_ID=g25744	XP_013454869.1	Medtr4g017650.1	phosphatidylethanolamine-bindingprotein[Medicagotruncatula]
scaffold357|size587954|quiver_321799_323736_ID=g20945	372.271	-2.08986	5.83101e-06	0	scaffold357|size587954|quiver_321799_323736_ID=g20945	XP_013449529.1	Medtr7g088035.1	ICE-likeprotease(caspase)p20domainprotein[Medicagotruncatula]
scaffold360|size564279|quiver_176228_176946_ID=g12939	1243.04	-2.87864	0.000679236	4e-07	scaffold360|size564279|quiver_176228_176946_ID=g12939	XP_003600576.2	Medtr3g062870.1	hypotheticalproteinMTR_3g062870[Medicagotruncatula]
scaffold377|size1073818|quiver_65078_65741_ID=g135635	232.685	-2.77569	0.00294175	9e-117	scaffold377|size1073818|quiver_65078_65741_ID=g135635	XP_013454869.1	Medtr4g017650.1	phosphatidylethanolamine-bindingprotein[Medicagotruncatula]
scaffold389|size1419034|quiver_824293_824930_ID=g104816	262.725	-2.05487	0.0109521	2e-128	scaffold389|size1419034|quiver_824293_824930_ID=g104816	XP_013457758.1	Medtr4g105080.1	oxidoreductase/ferric-chelatereductase[Medicagotruncatula]
scaffold395|size635575|quiver_159096_161978_ID=g88428	112.652	-2.36889	0.00228886	1e-128	scaffold395|size635575|quiver_159096_161978_ID=g88428	XP_013457784.1	Medtr4g105470.1	SOULheme-bindingfamilyprotein[Medicagotruncatula]
scaffold395|size635575|quiver_326987_330981_ID=g88451	186.016	-2.61394	0.00445232	0	scaffold395|size635575|quiver_326987_330981_ID=g88451	XP_003608976.1	Medtr4g107010.1	spottedleafprotein,putative[Medicagotruncatula]	C:GO:0005634; F:GO:0004842; C:GO:0005737; P:GO:0016567	C:nucleus; F:ubiquitin-protein transferase activity; C:cytoplasm; P:protein ubiquitination
scaffold396|size541457|quiver_291053_292260_ID=g85770	249.072	-2.1012	1.72267e-05	5e-100	scaffold396|size541457|quiver_291053_292260_ID=g85770	XP_013469747.1	Medtr1g102780.1	earlylight-induced-likeprotein[Medicagotruncatula]	C:GO:0031969; C:GO:0016021	C:chloroplast membrane; C:integral component of membrane
scaffold399|size1034464|quiver_977038_981501_ID=g77957	290.281	-2.8245	0.0422308	0	scaffold399|size1034464|quiver_977038_981501_ID=g77957	XP_013466357.1	Medtr1g028300.1	proteinphosphatase2C-likeprotein[Medicagotruncatula]	F:GO:0004722; F:GO:0046872; P:GO:0006470	F:protein serine/threonine phosphatase activity; F:metal ion binding; P:protein dephosphorylation
scaffold41|size1714948|quiver_1667355_1668096_ID=g10011	51.7169	-2.00641	0.0267394	1e-149	scaffold41|size1714948|quiver_1667355_1668096_ID=g10011	XP_003625790.1	Medtr7g104290.1	UAAtransporterfamilyprotein[Medicagotruncatula]	C:GO:0016021; P:GO:0006810	C:integral component of membrane; P:transport
scaffold415|size537894|quiver_395947_397557_ID=g36093	55.6942	-2.47713	0.00492577	0	scaffold415|size537894|quiver_395947_397557_ID=g36093	XP_013465230.1	Medtr2g091180.8	hypotheticalproteinMTR_2g091180[Medicagotruncatula]
scaffold424|size1175769|quiver_888588_889357_ID=g13095	63.0334	-2.03962	0.00162108	4e-05	scaffold424|size1175769|quiver_888588_889357_ID=g13095	XP_013459812.1	Medtr3g052720.1	organelletranscriptprocessingprotein,putative[Medicagotruncatula]	P:GO:0090502; F:GO:0003676; F:GO:0004523	P:RNA phosphodiester bond hydrolysis, endonucleolytic; F:nucleic acid binding; F:RNA-DNA hybrid ribonuclease activity
scaffold424|size1175769|quiver_948179_950397_ID=g13105	313.214	-2.01078	0.0161753	0	scaffold424|size1175769|quiver_948179_950397_ID=g13105	XP_013445205.1	Medtr8g445170.1	embryonicabundant-likeprotein[Medicagotruncatula]
scaffold429|size1062341|quiver_144406_147700_ID=g774	169.013	-2.41781	0.018045	0	scaffold429|size1062341|quiver_144406_147700_ID=g774	XP_003589183.2	Medtr1g019410.1	cytochromeP450familyABA8'-hydroxylase[Medicagotruncatula]	F:GO:0010295; F:GO:0005506; P:GO:0007275; C:GO:0016021; P:GO:0016132; P:GO:0055114; P:GO:0016125; P:GO:0010268; F:GO:0020037	F:(+)-abscisic acid 8'-hydroxylase activity; F:iron ion binding; P:multicellular organism development; C:integral component of membrane; P:brassinosteroid biosynthetic process; P:oxidation-reduction process; P:sterol metabolic process; P:brassinosteroid homeostasis; F:heme binding
scaffold441|size1097549|quiver_329075_330082_ID=g135822	312.361	-2.48095	1.63849e-07	3e-131	scaffold441|size1097549|quiver_329075_330082_ID=g135822	XP_003602388.1	Medtr3g092790.1	lateembryogenesisabundantprotein[Medicagotruncatula]	C:GO:0009506; P:GO:0007165; C:GO:0016021; P:GO:0006952; F:GO:0004871; C:GO:0046658	C:plasmodesma; P:signal transduction; C:integral component of membrane; P:defense response; F:signal transducer activity; C:anchored component of plasma membrane
scaffold450|size517728|quiver_176353_185713_ID=g113382	52.3003	-4.80087	1.21714e-05	8e-08	scaffold450|size517728|quiver_176353_185713_ID=g113382	XP_013460773.1	Medtr3g071610.2	cytosolicendo-beta-N-acetylglucosaminidase[Medicagotruncatula]	P:GO:0008152; F:GO:0004672; F:GO:0004674; P:GO:0006468; P:GO:0006952; C:GO:0005886; F:GO:0000166; F:GO:0033925; F:GO:0005524; C:GO:0009506; P:GO:0048544; C:GO:0005737; C:GO:0016020; C:GO:0016021; P:GO:0016310; F:GO:0016740; F:GO:0030246; F:GO:0016301; F:G	P:metabolic process; F:protein kinase activity; F:protein serine/threonine kinase activity; P:protein phosphorylation; P:defense response; C:plasma membrane; F:nucleotide binding; F:mannosyl-glycoprotein endo-beta-N-acetylglucosaminidase activity; F:ATP binding; C:plasmodesma; P:recognition of pollen; C:cytoplasm; C:membrane; C:integral component of membrane; P:phosphorylation; F:transferase acti…
scaffold459|size485626|quiver_31727_33691_ID=g88498	470.758	-2.14574	0.0015572	0	scaffold459|size485626|quiver_31727_33691_ID=g88498	XP_013458896.1	Medtr3g011820.1	multidrugresistanceproteinABCtransporterfamilyprotein[Medicagotruncatula]	F:GO:0005524; F:GO:0042626; P:GO:0055085; C:GO:0016021	F:ATP binding; F:ATPase activity, coupled to transmembrane movement of substances; P:transmembrane transport; C:integral component of membrane
scaffold46|size1397834|quiver_771448_773446_ID=g162662	322.156	-2.07869	0.00162801	0	scaffold46|size1397834|quiver_771448_773446_ID=g162662	XP_003614938.2	Medtr5g061520.1	glycerol-3-phosphateacyltransferase[Medicagotruncatula]	F:GO:0090447; P:GO:0010143; C:GO:0016021; F:GO:0016791; F:GO:0004366; P:GO:0016311	F:glycerol-3-phosphate 2-O-acyltransferase activity; P:cutin biosynthetic process; C:integral component of membrane; F:phosphatase activity; F:glycerol-3-phosphate O-acyltransferase activity; P:dephosphorylation
scaffold468|size964243|quiver_253013_254923_ID=g64698	50.5717	-2.15354	0.00276445	4e-12	scaffold468|size964243|quiver_253013_254923_ID=g64698	XP_013444413.1	Medtr8g019450.2	ankyrinrepeatplant-likeprotein[Medicagotruncatula]	P:GO:0006869; C:GO:0016020; C:GO:0016021; F:GO:0008289; P:GO:0042157; C:GO:0005576	P:lipid transport; C:membrane; C:integral component of membrane; F:lipid binding; P:lipoprotein metabolic process; C:extracellular region
scaffold483|size611929|quiver_186971_189819_ID=g25876	61.6292	-2.20986	0.0353179	9e-65	scaffold483|size611929|quiver_186971_189819_ID=g25876	XP_003609664.1	Medtr4g119790.1	flowering-promotingfactor-likeprotein[Medicagotruncatula]
scaffold495|size638927|quiver_159583_160738_ID=g161046	54.0392	-2.2298	0.00152508	0	scaffold495|size638927|quiver_159583_160738_ID=g161046	XP_003616526.1	Medtr5g081410.1	RHOguanyl-nucleotideexchangefactor[Medicagotruncatula]	F:GO:0005089; P:GO:0043547	F:Rho guanyl-nucleotide exchange factor activity; P:positive regulation of GTPase activity
scaffold506|size569752|quiver_485161_487325_ID=g133429	124.616	-2.12822	0.0116667	8e-170	scaffold506|size569752|quiver_485161_487325_ID=g133429	XP_003603781.1	Medtr3g114110.2	hypotheticalproteinMTR_3g114110[Medicagotruncatula]	F:GO:0016757; F:GO:0016740; F:GO:0003950	F:transferase activity, transferring glycosyl groups; F:transferase activity; F:NAD+ ADP-ribosyltransferase activity
scaffold543|size941702|quiver_105206_105787_ID=g36203	248.383	-2.0159	0.00451043	0	scaffold543|size941702|quiver_105206_105787_ID=g36203	XP_003610663.1	Medtr5g005670.1	tryptophansynthasebetatype2[Medicagotruncatula]	F:GO:0004834; F:GO:0030170; P:GO:0000162; C:GO:0005737; F:GO:0032440; P:GO:0055114	F:tryptophan synthase activity; F:pyridoxal phosphate binding; P:tryptophan biosynthetic process; C:cytoplasm; F:2-alkenal reductase [NAD(P)] activity; P:oxidation-reduction process
scaffold552|size627417|quiver_42742_46531_ID=g13234	433.592	-2.24785	0.000848835	3e-44	scaffold552|size627417|quiver_42742_46531_ID=g13234	XP_003599257.1	Medtr3g030850.1	photosystemII5kDaprotein[Medicagotruncatula]	C:GO:0016021	C:integral component of membrane
scaffold574|size642256|quiver_477957_479366_ID=g123864	62.5324	-4.01493	5.7283e-05	9e-67	scaffold574|size642256|quiver_477957_479366_ID=g123864	XP_003615160.1	Medtr5g064580.1	generalregulatoryfactor2[Medicagotruncatula]	F:GO:0019904	F:protein domain specific binding
scaffold580|size482868|quiver_467595_472631_ID=g108068	439.057	-2.15968	7.0194e-06	0	scaffold580|size482868|quiver_467595_472631_ID=g108068	XP_003615197.1	Medtr5g065010.1	flavonolsynthase/flavanone3-hydroxylase[Medicagotruncatula]	F:GO:0051213; F:GO:0005506; F:GO:0008168; P:GO:0055114; P:GO:0032259	F:dioxygenase activity; F:iron ion binding; F:methyltransferase activity; P:oxidation-reduction process; P:methylation
scaffold62|size1103812|quiver_73556_75771_ID=g122936	118.521	-2.52812	0.00413539	0	scaffold62|size1103812|quiver_73556_75771_ID=g122936	XP_003628067.1	Medtr8g042000.1	cytochromeP450family72protein[Medicagotruncatula]	F:GO:0003997; P:GO:1902382; F:GO:0005506; P:GO:1902386; C:GO:0016021; F:GO:0016709; P:GO:0055114; F:GO:0020037	F:acyl-CoA oxidase activity; P:11-oxo-beta-amyrin catabolic process; F:iron ion binding; P:glycyrrhetinate biosynthetic process; C:integral component of membrane; F:oxidoreductase activity, acting on paired donors, with incorporation or reduction of molecular oxygen, NAD(P)H as one donor, and incorporation of one atom of oxygen; P:oxidation-reduction process; F:heme binding
scaffold650|size996100|quiver_940064_951922_ID=g91615	872.448	-2.39521	0.000497724	9e-77	scaffold650|size996100|quiver_940064_951922_ID=g91615	XP_003625911.1	Medtr7g108650.1	TSPO/MBRfamilyprotein[Medicagotruncatula]	P:GO:0006778; C:GO:0016021; C:GO:0005783; C:GO:0005795; F:GO:0020037	P:porphyrin-containing compound metabolic process; C:integral component of membrane; C:endoplasmic reticulum; C:Golgi stack; F:heme binding
scaffold672|size782200|quiver_90679_92421_ID=g33740	106.647	-2.94471	1.69951e-06	0	scaffold672|size782200|quiver_90679_92421_ID=g33740	XP_003627985.1	Medtr8g040860.1	2-hydroxyisoflavanonedehydratase[Medicagotruncatula]	P:GO:0008152; F:GO:0016787	P:metabolic process; F:hydrolase activity
scaffold677|size473855|quiver_43456_51321_ID=g21272	1181.05	-2.62823	0.000159135	0	scaffold677|size473855|quiver_43456_51321_ID=g21272	XP_013457105.1	Medtr4g090525.1	3'(2'),5'-bisphosphatenucleotidase[Medicagotruncatula]	F:GO:0000287; F:GO:0008441; P:GO:0006790; C:GO:0005737; P:GO:0046854; P:GO:0016311	F:magnesium ion binding; F:3'(2'),5'-bisphosphate nucleotidase activity; P:sulfur compound metabolic process; C:cytoplasm; P:phosphatidylinositol phosphorylation; P:dephosphorylation
scaffold680|size456241|quiver_134756_138201_ID=g13426	144.375	-2.17639	0.000190253	0	scaffold680|size456241|quiver_134756_138201_ID=g13426	XP_003611740.2	Medtr5g017350.1	zeaxanthinepoxidase[Medicagotruncatula]	F:GO:0071949; C:GO:0009507; F:GO:0052663; F:GO:0009540; F:GO:0052662; C:GO:0016020; P:GO:0044550; P:GO:0009688; P:GO:0055114	F:FAD binding; C:chloroplast; F:antheraxanthin epoxidase activity; F:zeaxanthin epoxidase [overall] activity; F:zeaxanthin epoxidase activity; C:membrane; P:secondary metabolite biosynthetic process; P:abscisic acid biosynthetic process; P:oxidation-reduction process
scaffold7|size1962894|quiver_370539_374727_ID=g98598	176.363	-2.04536	2.00758e-05	0	scaffold7|size1962894|quiver_370539_374727_ID=g98598	XP_003608666.1	Medtr4g100480.1	nudixfamilyhydrolase[Medicagotruncatula]	F:GO:0016787	F:hydrolase activity
scaffold73|size1194009|quiver_881468_882023_ID=g93276	110.571	-2.38603	0.00710226	0	scaffold73|size1194009|quiver_881468_882023_ID=g93276	XP_003608976.1	Medtr4g107010.1	spottedleafprotein,putative[Medicagotruncatula]	C:GO:0005634; F:GO:0004842; C:GO:0005737; P:GO:0016567	C:nucleus; F:ubiquitin-protein transferase activity; C:cytoplasm; P:protein ubiquitination
scaffold732|size380453|quiver_266367_270401_ID=g44435	185.184	-3.9129	2.30557e-07	0	scaffold732|size380453|quiver_266367_270401_ID=g44435	XP_013466798.1	Medtr1g036200.1	cytochromeP450familyprotein[Medicagotruncatula]	F:GO:0005506; F:GO:0016705; C:GO:0016021; P:GO:0055114; F:GO:0004497; F:GO:0020037	F:iron ion binding; F:oxidoreductase activity, acting on paired donors, with incorporation or reduction of molecular oxygen; C:integral component of membrane; P:oxidation-reduction process; F:monooxygenase activity; F:heme binding
scaffold755|size732219|quiver_293149_295959_ID=g151446	176.298	-2.53744	1.56931e-05	3e-69	scaffold755|size732219|quiver_293149_295959_ID=g151446	XP_003612639.1	Medtr5g027240.1	pinoresinol-lariciresinolreductase-likeprotein[Medicagotruncatula]	F:GO:0016491; P:GO:0055114	F:oxidoreductase activity; P:oxidation-reduction process
scaffold823|size1092038|quiver_709866_712121_ID=g141664	119.549	-2.01421	0.00232972	4e-49	scaffold823|size1092038|quiver_709866_712121_ID=g141664	XP_003595823.1	Medtr2g062220.1	oxidoreductase/transitionmetalion-bindingprotein[Medicagotruncatula]	C:GO:0016021	C:integral component of membrane
scaffold84|size1025453|quiver_187217_188584_ID=g64022	50.8871	-3.37948	0.0291387	1e-09	scaffold84|size1025453|quiver_187217_188584_ID=g64022	XP_003590568.2	Medtr5g055060.1	transmembraneprotein,putative[Medicagotruncatula]	C:GO:0016020; C:GO:0016021	C:membrane; C:integral component of membrane
scaffold84|size1025453|quiver_717376_719688_ID=g64088	71.5263	-3.00981	0.00307254	5e-86	scaffold84|size1025453|quiver_717376_719688_ID=g64088	XP_003611987.1	Medtr5g020060.1	plant/MUD21-2protein[Medicagotruncatula]
scaffold843|size345748|quiver_334652_338134_ID=g88971	648.901	-3.62555	1.58601e-10	4e-147	scaffold843|size345748|quiver_334652_338134_ID=g88971	XP_003599531.1	Medtr3g034640.1	specifictissueprotein[Medicagotruncatula]
scaffold845|size509291|quiver_438919_440120_ID=g83720	209.037	-2.40908	0.000280354	2e-07	scaffold845|size509291|quiver_438919_440120_ID=g83720	XP_013453018.1	Medtr6g084640.1	dehydrin[Medicagotruncatula]	P:GO:0006950; P:GO:0009415	P:response to stress; P:response to water
scaffold854|size601467|quiver_56528_59651_ID=g59828	6521.04	-2.84721	3.80549e-06	999999	scaffold854|size601467|quiver_56528_59651_ID=g59828	genbank	genbank	No_hits_found
scaffold856|size573578|quiver_43366_49886_ID=g54371	86.1934	-2.46204	0.000190253	9e-40	scaffold856|size573578|quiver_43366_49886_ID=g54371	XP_003593648.1	Medtr2g014550.1	transmembraneprotein,putative[Medicagotruncatula]	C:GO:0016021	C:integral component of membrane
scaffold886|size334811|quiver_196065_199017_ID=g144178	97.3948	-2.39664	7.36235e-05	2e-09	scaffold886|size334811|quiver_196065_199017_ID=g144178	XP_003594276.1	Medtr0693s0030.1	CASPPOPTRDRAFT-likeprotein[Medicagotruncatula]	C:GO:0016021; C:GO:0005886	C:integral component of membrane; C:plasma membrane
scaffold891|size595818|quiver_419049_420357_ID=g131515	53.7259	-2.9861	1.39817e-05	0	scaffold891|size595818|quiver_419049_420357_ID=g131515	XP_003608633.1	Medtr4g098630.1	NACtranscriptionfactor-likeprotein[Medicagotruncatula]	C:GO:0005634; F:GO:0003677; P:GO:0006351; P:GO:0006355	C:nucleus; F:DNA binding; P:transcription, DNA-templated; P:regulation of transcription, DNA-templated
scaffold894|size666876|quiver_162236_162742_ID=g124187	86.5586	-2.70963	3.63794e-05	2e-86	scaffold894|size666876|quiver_162236_162742_ID=g124187	XP_003624669.1	Medtr7g086210.1	hypotheticalproteinMTR_7g086210[Medicagotruncatula]	P:GO:0000462; C:GO:0005634; C:GO:0005681; P:GO:0000398	P:maturation of SSU-rRNA from tricistronic rRNA transcript (SSU-rRNA, 5.8S rRNA, LSU-rRNA); C:nucleus; C:spliceosomal complex; P:mRNA splicing, via spliceosome
scaffold9|size1435383|quiver_341471_343045_ID=g93011	50.9867	-6.74522	3.27377e-10	0	scaffold9|size1435383|quiver_341471_343045_ID=g93011	XP_013450744.1	Medtr6g004590.1	cytochromeP450familyprotein[Medicagotruncatula]	F:GO:0005506; F:GO:0016705; C:GO:0016020; P:GO:0055114; F:GO:0004497; F:GO:0020037	F:iron ion binding; F:oxidoreductase activity, acting on paired donors, with incorporation or reduction of molecular oxygen; C:membrane; P:oxidation-reduction process; F:monooxygenase activity; F:heme binding
scaffold92|size894027|quiver_672929_678263_ID=g43600	92.5175	-2.14411	0.000560422	1e-128	scaffold92|size894027|quiver_672929_678263_ID=g43600	XP_003612025.2	Medtr5g020510.1	homeoboxdomain,ZF-HDclassprotein[Medicagotruncatula]	F:GO:0003677; F:GO:0046872	F:DNA binding; F:metal ion binding
scaffold92|size894027|quiver_679392_685343_ID=g43601	99.9835	-6.21198	3.93164e-15	0	scaffold92|size894027|quiver_679392_685343_ID=g43601	XP_013449070.1	Medtr7g066410.1	DUF674familyprotein[Medicagotruncatula]	C:GO:0016020; C:GO:0016021	C:membrane; C:integral component of membrane
scaffold920|size1026801|quiver_186211_191258_ID=g54471	194.33	-2.07174	0.0011228	4e-31	scaffold920|size1026801|quiver_186211_191258_ID=g54471	XP_013456783.1	Medtr4g082883.1	hypotheticalproteinMTR_4g082883[Medicagotruncatula]
scaffold926|size325388|quiver_12851_16621_ID=g38998	69.9037	-6.81676	5.69399e-10	0	scaffold926|size325388|quiver_12851_16621_ID=g38998	XP_013451805.1	Medtr6g034955.1	squalenemonooxygenase[Medicagotruncatula]	F:GO:0004506; F:GO:0050660; C:GO:0016021; P:GO:0055114	F:squalene monooxygenase activity; F:flavin adenine dinucleotide binding; C:integral component of membrane; P:oxidation-reduction process
scaffold95|size908657|quiver_135773_138021_ID=g35473	76.418	-2.19849	0.00197458	1e-84	scaffold95|size908657|quiver_135773_138021_ID=g35473	XP_013462561.1	Medtr2g016150.1	plant/F28N24-12protein[Medicagotruncatula]
scaffold976|size330099|quiver_23614_24941_ID=g75854	60.37	-5.59092	7.46118e-12	0	scaffold976|size330099|quiver_23614_24941_ID=g75854	XP_003612418.2	Medtr5g024810.1	CW-typezincfingerprotein[Medicagotruncatula]	F:GO:0008270	F:zinc ion binding
scaffold982|size310526|quiver_142216_145578_ID=g59974	712.144	-2.90733	0.00035812	0	scaffold982|size310526|quiver_142216_145578_ID=g59974	XP_003593220.1	Medtr2g009070.1	phosphate-responsive1familyprotein[Medicagotruncatula]
scaffold982|size310526|quiver_83246_87444_ID=g59964	134.444	-2.30238	0.00105469	3e-55	scaffold982|size310526|quiver_83246_87444_ID=g59964	XP_003605308.1	Medtr4g028360.1	Lipidtransferprotein[Medicagotruncatula]	P:GO:0006869; F:GO:0008289	P:lipid transport; F:lipid binding
scaffold990|size393947|quiver_238022_239943_ID=g39081	207.819	-2.42553	0.0108216	0	scaffold990|size393947|quiver_238022_239943_ID=g39081	XP_013446567.1	Medtr8g080520.2	cytochromeP450family78protein[Medicagotruncatula]	F:GO:0005506; P:GO:0044550; C:GO:0016021; F:GO:0016709; P:GO:0055114; F:GO:0020037	F:iron ion binding; P:secondary metabolite biosynthetic process; C:integral component of membrane; F:oxidoreductase activity, acting on paired donors, with incorporation or reduction of molecular oxygen, NAD(P)H as one donor, and incorporation of one atom of oxygen; P:oxidation-reduction process; F:heme binding
scaffold993|size308482|quiver_118220_119181_ID=g31692	523.208	-3.02727	7.73719e-06	8e-11	scaffold993|size308482|quiver_118220_119181_ID=g31692	XP_003600438.2	Medtr3g061150.1	transmembraneprotein,putative[Medicagotruncatula]	C:GO:0016020; C:GO:0016021	C:membrane; C:integral component of membrane
