# Supplementary material for: Resistant and susceptible responses in alfalfa (Medicago sativa) to bacterial stem blight caused by Pseudomonas syringae pv. syringae
Source: PLoS One. 2017 Dec 15;12(12):e0189781. doi: 10.1371/journal.pone.0189781 (PMC5731681; doi:10.1371/journal.pone.0189781)
Supplement: S10 Table — (XLSX) [file pone.0189781.s010.xlsx]

## Sheet: _218 Common DEGs
Supplementary Table 10. Common up-regulated DEGs found in cvs Maverick at 72 hai and cv ZG9830 at 24 hai (218 DEGs).
Gene ID (this study)	Base Mean	log2FoldChange	Padj	EValue	Accession_No	Med IDs	Description	GO IDs	GO Names
scaffold1024|size300748|quiver_180783_181710_ID=g119373	156.033	6.62558	4.07716e-20	2e-61	XP_013462877.1	Medtr2g024030.1	STIG1-likeprotein[Medicagotruncatula]
scaffold1024|size300748|quiver_34807_36161_ID=g119351	124.455	7.2985	2.68107e-17	4e-170	XP_013462849.1	Medtr2g023710.1	F-boxplant-likeprotein,putative[Medicagotruncatula]	C:GO:0016021	C:integral component of membrane
scaffold1030|size298943|quiver_22166_23611_ID=g102799	59.4923	2.28298	0.00120054	1e-161	XP_003613528.1	Medtr5g037700.1	diseaseresistanceprotein(TIR-NBS-LRRclass)[Medicagotruncatula]	P:GO:0007165	P:signal transduction
scaffold104|size863875|quiver_576425_577729_ID=g12582	1285.14	3.02821	5.94849e-09	4e-129	XP_003592502.1	Medtr1g106730.1	C2H2-typezincfingerprotein[Medicagotruncatula]	C:GO:0005634; F:GO:0003700; F:GO:0046872; F:GO:0044212; F:GO:0043565; P:GO:0010200	C:nucleus; F:transcription factor activity, sequence-specific DNA binding; F:metal ion binding; F:transcription regulatory region DNA binding; F:sequence-specific DNA binding; P:response to chitin
scaffold1040|size492226|quiver_351523_356849_ID=g75939	219.025	5.94683	7.28192e-23	2e-56	XP_013452697.1	Medtr6g472230.1	diseaseresistanceprotein(TIR-NBS-LRRclass),putative[Medicagotruncatula]	F:GO:0005488	F:binding
scaffold1041|size579982|quiver_441050_454292_ID=g73166	159.605	7.69795	1.40779e-24	0	XP_013452086.1	Medtr6g445440.1	plant/T31B5-30protein[Medicagotruncatula]
scaffold1041|size579982|quiver_478850_481734_ID=g73168	177.588	6.57887	4.15881e-28	0	XP_013452086.1	Medtr6g445440.1	plant/T31B5-30protein[Medicagotruncatula]
scaffold106|size1377351|quiver_1316273_1322090_ID=g7859	219.177	6.88225	4.02907e-26	0	XP_013464525.1	Medtr2g073420.1	cytochromeP450familymonooxygenase[Medicagotruncatula]	F:GO:0005506; P:GO:0044550; C:GO:0016021; F:GO:0016709; P:GO:0055114; F:GO:0020037	F:iron ion binding; P:secondary metabolite biosynthetic process; C:integral component of membrane; F:oxidoreductase activity, acting on paired donors, with incorporation or reduction of molecular oxygen, NAD(P)H as one donor, and incorporation of one atom of oxygen; P:oxidation-reduction process; F:heme binding
scaffold106|size1377351|quiver_820425_821993_ID=g7782	82.0902	4.47232	2.16605e-07	0	XP_003591359.1	Medtr1g086530.1	mybtranscriptionfactor[Medicagotruncatula]	F:GO:0003677	F:DNA binding
scaffold1075|size670354|quiver_441232_443825_ID=g151778	253.973	3.97164	3.07355e-10	0	XP_013466271.1	Medtr1g027040.1	receptor-likekinase[Medicagotruncatula]	F:GO:0005524; C:GO:0016021; F:GO:0004672; P:GO:0006468	F:ATP binding; C:integral component of membrane; F:protein kinase activity; P:protein phosphorylation
scaffold110|size894519|quiver_199150_203050_ID=g162765	297.227	2.6398	4.41721e-10	0	XP_003603080.1	Medtr3g102120.1	SPla/RYanodinereceptor(SPRY)domainprotein[Medicagotruncatula]	C:GO:0016021	C:integral component of membrane
scaffold1104|size283261|quiver_119849_132791_ID=g75969	105.297	2.43994	1.236e-05	2e-151	XP_003602514.1	Medtr3g095190.1	AP2domainclasstranscriptionfactor[Medicagotruncatula]
scaffold1121|size564772|quiver_409938_412024_ID=g31807	124.488	3.38722	1.54921e-10	3e-132	XP_003627843.1	Medtr8g039090.1	NADPH:quinoneoxidoreductase-likeprotein[Medicagotruncatula]	C:GO:0009570; F:GO:0016491; C:GO:0016021; C:GO:0005829; P:GO:0055114; P:GO:0009735; C:GO:0005886	C:chloroplast stroma; F:oxidoreductase activity; C:integral component of membrane; C:cytosol; P:oxidation-reduction process; P:response to cytokinin; C:plasma membrane
scaffold1130|size304657|quiver_35631_37411_ID=g8955	473.202	3.92468	2.47721e-17	0	XP_013447178.1	Medtr8g099350.1	WRKYfamilytranscriptionfactor[Medicagotruncatula]	F:GO:0003700; P:GO:0009737; P:GO:0006355; F:GO:0043565	F:transcription factor activity, sequence-specific DNA binding; P:response to abscisic acid; P:regulation of transcription, DNA-templated; F:sequence-specific DNA binding
scaffold114|size852252|quiver_827650_831886_ID=g152909	265.832	3.86626	7.30048e-17	5e-32	XP_003602418.2	Medtr3g093120.1	SPFHdomain/band7familyprotein[Medicagotruncatula]	F:GO:0046872; F:GO:0016740; P:GO:0006259; F:GO:0016787	F:metal ion binding; F:transferase activity; P:DNA metabolic process; F:hydrolase activity
scaffold1140|size276388|quiver_29966_32527_ID=g149437	143.68	4.0911	1.23658e-16	3e-127	XP_003611660.1	Medtr5g016440.1	cytochromeP450familyprotein[Medicagotruncatula]	F:GO:0005506; F:GO:0070330; C:GO:0016021; P:GO:0055114; F:GO:0020037	F:iron ion binding; F:aromatase activity; C:integral component of membrane; P:oxidation-reduction process; F:heme binding
scaffold1148|size274086|quiver_152087_165191_ID=g129276	120.186	4.19497	8.73519e-12	0	XP_003609019.1	Medtr4g107970.1	WRKYfamilytranscriptionfactor[Medicagotruncatula]	F:GO:0003700; P:GO:0006355; F:GO:0043565	F:transcription factor activity, sequence-specific DNA binding; P:regulation of transcription, DNA-templated; F:sequence-specific DNA binding
scaffold119|size1284894|quiver_495285_498189_ID=g140424	93.8774	4.38833	1.77887e-15	0	XP_003608363.1	Medtr4g093070.1	L-typelectin-domainreceptorkinase[Medicagotruncatula]	F:GO:0005524; C:GO:0016021; F:GO:0004674; F:GO:0030246; P:GO:0006468	F:ATP binding; C:integral component of membrane; F:protein serine/threonine kinase activity; F:carbohydrate binding; P:protein phosphorylation
scaffold1203|size356451|quiver_1186_3488_ID=g151871	154.043	8.30301	1.32943e-22	0	XP_003614127.2	Medtr5g045160.1	plant/T31B5-30protein[Medicagotruncatula]
scaffold1217|size260292|quiver_224948_229184_ID=g117018	1389.09	2.05279	3.69852e-05	2e-179	XP_003619759.1	Medtr6g065670.1	eukaryotictranslationinitiationfactor6-likeprotein[Medicagotruncatula]	F:GO:0003743; P:GO:0000054; P:GO:0000460; P:GO:0000470; F:GO:0043022; C:GO:0005829; F:GO:0043023; P:GO:0042256; C:GO:0005730; P:GO:0006413; P:GO:1902626; C:GO:0030687	F:translation initiation factor activity; P:ribosomal subunit export from nucleus; P:maturation of 5.8S rRNA; P:maturation of LSU-rRNA; F:ribosome binding; C:cytosol; F:ribosomal large subunit binding; P:mature ribosome assembly; C:nucleolus; P:translational initiation; P:assembly of large subunit precursor of preribosome; C:preribosome, large subunit precursor
scaffold122|size1191337|quiver_939769_948086_ID=g132875	200.034	2.67067	7.35849e-09	0	XP_013465459.1	Medtr2g099140.1	transmembraneprotein,putative[Medicagotruncatula]	P:GO:0016192; C:GO:0016021	P:vesicle-mediated transport; C:integral component of membrane
scaffold1232|size538651|quiver_215743_216759_ID=g76070	164.148	7.72435	3.13104e-09	4e-92	XP_003606385.1	Medtr4g059400.1	60SribosomalL12-likeprotein[Medicagotruncatula]	F:GO:0003735; C:GO:0022625; F:GO:0019843; P:GO:0000027; P:GO:0006412	F:structural constituent of ribosome; C:cytosolic large ribosomal subunit; F:rRNA binding; P:ribosomal large subunit assembly; P:translation
scaffold1247|size316706|quiver_144994_146231_ID=g36859	86.0548	5.11044	1.53565e-14	0	XP_003623234.1	Medtr7g067510.1	lactosylceramide4-alpha-galactosyltransferase-likeprotein[Medicagotruncatula]	F:GO:0016757; C:GO:0016021	F:transferase activity, transferring glycosyl groups; C:integral component of membrane
scaffold126|size1173562|quiver_742110_742944_ID=g123160	62.1755	5.95043	1.17718e-11	1e-76	XP_003608849.2	Medtr4g103650.1	EFhandcalcium-bindingfamilyprotein[Medicagotruncatula]	F:GO:0005509	F:calcium ion binding
scaffold126|size1173562|quiver_87909_94161_ID=g123070	157.337	6.16362	9.124e-21	0	XP_003608811.2	Medtr4g102240.1	cytoplasmic-likearginine-tRNAligase[Medicagotruncatula]	F:GO:0005524; F:GO:0004814; C:GO:0005737; P:GO:0006420	F:ATP binding; F:arginine-tRNA ligase activity; C:cytoplasm; P:arginyl-tRNA aminoacylation
scaffold1269|size657767|quiver_515237_520301_ID=g147293	82.6059	4.85692	8.41348e-11	4e-21	XP_013452796.1	Medtr6g075400.1	hypotheticalproteinMTR_6g075400[Medicagotruncatula]	F:GO:0003676; F:GO:0008270; F:GO:0046872; P:GO:0015074	F:nucleic acid binding; F:zinc ion binding; F:metal ion binding; P:DNA integration
scaffold128|size990353|quiver_287757_294819_ID=g118090	228.97	3.99211	2.70944e-15	0	XP_003606284.1	Medtr4g055610.1	transmembraneaminoacidtransporterfamilyprotein[Medicagotruncatula]	F:GO:0015185; C:GO:0016021; P:GO:0015812; C:GO:0005886; P:GO:0003333	F:gamma-aminobutyric acid transmembrane transporter activity; C:integral component of membrane; P:gamma-aminobutyric acid transport; C:plasma membrane; P:amino acid transmembrane transport
scaffold13|size1308877|quiver_433576_435946_ID=g82415	310.369	2.90617	8.41326e-11	0	XP_003603080.1	Medtr3g102120.1	SPla/RYanodinereceptor(SPRY)domainprotein[Medicagotruncatula]	C:GO:0016021	C:integral component of membrane
scaffold132|size809605|quiver_298818_301897_ID=g107375	125.401	2.21785	5.21128e-05	0	XP_013456488.1	Medtr4g073840.1	NBS-LRRtypediseaseresistanceprotein[Medicagotruncatula]	F:GO:0043531; P:GO:0006952	F:ADP binding; P:defense response
scaffold1331|size695856|quiver_664614_665752_ID=g152025	248.536	3.68608	6.54164e-06	1e-147	XP_003627442.1	Medtr8g023060.1	tubbyC2protein[Medicagotruncatula]	P:GO:0006952	P:defense response
scaffold134|size941539|quiver_814595_815238_ID=g101859	267.821	2.82296	7.98152e-09	1e-65	XP_003597726.1	Medtr2g101610.1	nitratetransporter1[Medicagotruncatula]	P:GO:0006857; C:GO:0016021; F:GO:0005215	P:oligopeptide transport; C:integral component of membrane; F:transporter activity
scaffold1346|size413044|quiver_371848_381035_ID=g114211	315.172	3.14576	4.47643e-12	0	XP_013457182.1	Medtr4g094205.1	transloconattheoutermembraneofs-likeprotein[Medicagotruncatula]	P:GO:0006626; C:GO:0005739; C:GO:0016021; F:GO:0016884	P:protein targeting to mitochondrion; C:mitochondrion; C:integral component of membrane; F:carbon-nitrogen ligase activity, with glutamine as amido-N-donor
scaffold136|size1126979|quiver_1057177_1059122_ID=g96625	177.748	8.29414	4.73906e-19	0.14	XP_013465319.1	Medtr2g094970.1	hypotheticalproteinMTR_2g094970[Medicagotruncatula]
scaffold136|size1126979|quiver_764110_766501_ID=g96590	1911.3	2.41971	2.93852e-07	3e-180	XP_003604245.1	Medtr4g007060.1	WRKYtranscriptionfactor[Medicagotruncatula]	F:GO:0003700; P:GO:0006355; F:GO:0043565	F:transcription factor activity, sequence-specific DNA binding; P:regulation of transcription, DNA-templated; F:sequence-specific DNA binding
scaffold1380|size232073|quiver_36593_38751_ID=g24177	86.0051	3.14825	4.06315e-09	0	XP_003598997.1	Medtr3g025900.1	exocystsubunitexo70familyprotein[Medicagotruncatula]	C:GO:0070062; C:GO:0005829; P:GO:0006887; C:GO:0000145	C:extracellular exosome; C:cytosol; P:exocytosis; C:exocyst
scaffold1422|size626626|quiver_474214_475810_ID=g81659	51.4698	2.38344	6.91443e-05	0	XP_013467848.1	Medtr1g056910.1	E3ubiquitin-proteinligasePUB23-likeprotein[Medicagotruncatula]	F:GO:0004842; F:GO:0016874; P:GO:0016567	F:ubiquitin-protein transferase activity; F:ligase activity; P:protein ubiquitination
scaffold143|size1056478|quiver_8096_11122_ID=g77193	139.67	8.19665	1.88274e-22	0	XP_013452086.1	Medtr6g445440.1	plant/T31B5-30protein[Medicagotruncatula]
scaffold1456|size337561|quiver_220259_221091_ID=g159459	195.464	5.29806	2.55223e-25	2e-96	XP_003621801.1	Medtr7g023560.1	C2H2-typezincfingerprotein[Medicagotruncatula]	C:GO:0005634; F:GO:0003700; F:GO:0046872; F:GO:0044212; P:GO:0006355; F:GO:0043565; P:GO:0010200	C:nucleus; F:transcription factor activity, sequence-specific DNA binding; F:metal ion binding; F:transcription regulatory region DNA binding; P:regulation of transcription, DNA-templated; F:sequence-specific DNA binding; P:response to chitin
scaffold146|size836147|quiver_248924_253163_ID=g69527	344.01	3.41602	6.36555e-18	2e-118	XP_013460092.1	Medtr3g461520.1	proteasomeactivatorcomplexsubunit-likeprotein[Medicagotruncatula]	C:GO:0000502	C:proteasome complex
scaffold146|size836147|quiver_294231_311833_ID=g69534	6896.86	3.11978	3.50437e-17	0	XP_013460092.1	Medtr3g461520.1	proteasomeactivatorcomplexsubunit-likeprotein[Medicagotruncatula]	C:GO:0000502	C:proteasome complex
scaffold1470|size397098|quiver_144099_145731_ID=g124705	186.081	2.71341	1.50174e-08	0	XP_003599976.1	Medtr3g049970.1	limonoidUDP-glucosyltransferase-likeprotein[Medicagotruncatula]	P:GO:0052696; F:GO:0080043; C:GO:0043231; F:GO:0080044; P:GO:0009813	P:flavonoid glucuronidation; F:quercetin 3-O-glucosyltransferase activity; C:intracellular membrane-bounded organelle; F:quercetin 7-O-glucosyltransferase activity; P:flavonoid biosynthetic process
scaffold1482|size214533|quiver_13741_15581_ID=g92314	2997.64	4.09161	1.80152e-16	8e-43	XP_003625726.2	Medtr0004s0510.1	hsp20/alphacrystallinfamilyprotein[Medicagotruncatula]	C:GO:0005739	C:mitochondrion
scaffold1496|size226769|quiver_86556_96751_ID=g54955	133.488	4.89844	1.52205e-18	0	XP_013459475.1	Medtr3g040800.1	tyrosinekinasefamilyprotein[Medicagotruncatula]	F:GO:0005524; F:GO:0004674; P:GO:0006468	F:ATP binding; F:protein serine/threonine kinase activity; P:protein phosphorylation
scaffold1498|size211505|quiver_157174_165171_ID=g50062	232.295	2.65361	6.59374e-07	0	XP_003619913.2	Medtr6g472300.1	diseaseresistanceprotein(TIR-NBS-LRRclass)[Medicagotruncatula]	F:GO:0005524; P:GO:0007165; F:GO:0043531; P:GO:0006952	F:ATP binding; P:signal transduction; F:ADP binding; P:defense response
scaffold155|size989099|quiver_864883_865654_ID=g46153	81.3792	2.87747	3.63027e-06	6e-91	XP_003602095.1	Medtr3g089070.1	EFhandcalcium-bindingfamilyprotein[Medicagotruncatula]	F:GO:0005509	F:calcium ion binding
scaffold1553|size825684|quiver_153676_159228_ID=g73430	89.2457	3.65771	6.05348e-09	0	XP_003596523.1	Medtr2g081470.1	S-locuslectinkinasefamilyprotein[Medicagotruncatula]	F:GO:0005524; P:GO:0048544; C:GO:0016021; F:GO:0004674; F:GO:0030246; P:GO:0006468	F:ATP binding; P:recognition of pollen; C:integral component of membrane; F:protein serine/threonine kinase activity; F:carbohydrate binding; P:protein phosphorylation
scaffold1606|size286637|quiver_183348_189112_ID=g103171	227.973	2.69159	1.10048e-09	0	XP_003603769.1	Medtr3g114010.1	DUF668familyprotein[Medicagotruncatula]
scaffold164|size1349373|quiver_277441_279379_ID=g22927	300.579	2.03495	6.10251e-06	4e-148	XP_013470249.1	Medtr1g111830.1	MYB-liketranscriptionfactorfamilyprotein[Medicagotruncatula]	C:GO:0005634; F:GO:0003677; P:GO:0006351; P:GO:0006355	C:nucleus; F:DNA binding; P:transcription, DNA-templated; P:regulation of transcription, DNA-templated
scaffold1654|size188982|quiver_168546_170720_ID=g144777	600.838	4.19524	2.01458e-20	0	XP_003617399.2	Medtr5g091130.1	eukaryoticaspartylproteasefamilyprotein[Medicagotruncatula]	F:GO:0004190; F:GO:0003735; P:GO:0030163; P:GO:0006508; C:GO:0005840; F:GO:0016740; P:GO:0006412	F:aspartic-type endopeptidase activity; F:structural constituent of ribosome; P:protein catabolic process; P:proteolysis; C:ribosome; F:transferase activity; P:translation
scaffold1683|size184060|quiver_35943_36551_ID=g68406	327.379	3.36182	5.5256e-10	2e-39	XP_003619867.1	Medtr6g071040.1	hypotheticalproteinMTR_6g071040[Medicagotruncatula]	C:GO:0016021	C:integral component of membrane
scaffold1693|size290784|quiver_18796_25236_ID=g42592	526.53	3.80279	1.00688e-06	3e-37	XP_003606295.2	Medtr4g055800.1	hypotheticalproteinMTR_4g055800[Medicagotruncatula]	P:GO:0090304; P:GO:0044260; F:GO:0097159; F:GO:1901363; F:GO:0043167; F:GO:0016772; F:GO:0016787	P:nucleic acid metabolic process; P:cellular macromolecule metabolic process; F:organic cyclic compound binding; F:heterocyclic compound binding; F:ion binding; F:transferase activity, transferring phosphorus-containing groups; F:hydrolase activity
scaffold170|size728084|quiver_445705_452413_ID=g7923	100.073	3.59766	5.20858e-08	0	XP_013455940.1	Medtr4g057635.1	mybtranscriptionfactor[Medicagotruncatula]	F:GO:0003677	F:DNA binding
scaffold178|size1039529|quiver_533610_538030_ID=g152990	99.2113	2.47509	5.43357e-05	0	XP_003593410.2	Medtr2g011160.1	G-typelectinS-receptor-likeSerine/Threonine-kinase[Medicagotruncatula]	F:GO:0005524; C:GO:0009506; F:GO:0031625; P:GO:0048544; C:GO:0016021; F:GO:0004674; F:GO:0030246; P:GO:0006468; P:GO:0006952; C:GO:0005886	F:ATP binding; C:plasmodesma; F:ubiquitin protein ligase binding; P:recognition of pollen; C:integral component of membrane; F:protein serine/threonine kinase activity; F:carbohydrate binding; P:protein phosphorylation; P:defense response; C:plasma membrane
scaffold179|size720444|quiver_456000_456994_ID=g150671	155.976	4.80121	8.30405e-15	2e-108	XP_003603835.1	Medtr3g114750.1	syringolide-inducedprotein14-1-1[Medicagotruncatula]
scaffold1832|size165699|quiver_104976_108321_ID=g14311	62.5325	5.14428	2.18934e-12	0	XP_003594938.1	Medtr2g036460.1	receptor-likekinase[Medicagotruncatula]	F:GO:0005524; C:GO:0016021; F:GO:0004674; P:GO:0006468	F:ATP binding; C:integral component of membrane; F:protein serine/threonine kinase activity; P:protein phosphorylation
scaffold1842|size433548|quiver_122408_123731_ID=g154478	1405.29	2.46445	5.49641e-07	0	XP_003609436.1	Medtr4g115690.1	hypotheticalproteinMTR_4g115690[Medicagotruncatula]
scaffold1850|size310345|quiver_220353_221648_ID=g134424	87.5354	3.62836	2.47775e-06	0	XP_003620428.1	Medtr6g083780.1	receptor-likekinase[Medicagotruncatula]	F:GO:0005524; P:GO:0018108; F:GO:0004714; C:GO:0016021; F:GO:0004674; F:GO:0030247	F:ATP binding; P:peptidyl-tyrosine phosphorylation; F:transmembrane receptor protein tyrosine kinase activity; C:integral component of membrane; F:protein serine/threonine kinase activity; F:polysaccharide binding
scaffold1877|size175772|quiver_91196_94435_ID=g63276	1067.62	2.8676	3.35176e-10	0	XP_003612872.1	Medtr5g029990.1	cinnamoyl-CoAreductase-likeprotein[Medicagotruncatula]	F:GO:0003854; P:GO:0055114; P:GO:0006694; F:GO:0016621	F:3-beta-hydroxy-delta5-steroid dehydrogenase activity; P:oxidation-reduction process; P:steroid biosynthetic process; F:cinnamoyl-CoA reductase activity
scaffold189|size708555|quiver_499916_501929_ID=g125765	146.013	3.07796	4.19926e-10	1e-72	XP_013461322.1	Medtr3g088655.1	EFhandcalcium-bindingfamilyprotein[Medicagotruncatula]	F:GO:0003677; F:GO:0003964; F:GO:0005509; P:GO:0006278; F:GO:0043531; P:GO:0006952	F:DNA binding; F:RNA-directed DNA polymerase activity; F:calcium ion binding; P:RNA-dependent DNA biosynthetic process; F:ADP binding; P:defense response
scaffold1907|size299401|quiver_198460_209319_ID=g152285	280.415	2.63074	1.40462e-05	1e-41	XP_013452697.1	Medtr6g472230.1	diseaseresistanceprotein(TIR-NBS-LRRclass),putative[Medicagotruncatula]	F:GO:0003676; F:GO:0008270; P:GO:0015074; F:GO:0016787	F:nucleic acid binding; F:zinc ion binding; P:DNA integration; F:hydrolase activity
scaffold195|size1356585|quiver_218868_225687_ID=g110113	129.686	3.16722	7.95462e-06	0	XP_013456710.1	Medtr4g080777.1	diseaseresistanceprotein(TIR-NBS-LRRclass),putative[Medicagotruncatula]	P:GO:0007165; F:GO:0043531	P:signal transduction; F:ADP binding
scaffold1976|size269067|quiver_175653_184050_ID=g139785	1022.25	2.14067	1.46245e-06	0	XP_013463958.1	Medtr2g055690.1	LRRreceptor-likekinase[Medicagotruncatula]	C:GO:0016021; P:GO:0016310; F:GO:0016301	C:integral component of membrane; P:phosphorylation; F:kinase activity
scaffold199|size1146886|quiver_1139950_1144817_ID=g99207	404.14	3.07301	2.15174e-14	0	XP_003589297.2	Medtr1g021610.1	cysteine-richreceptor-kinase-likeprotein[Medicagotruncatula]	F:GO:0005524; C:GO:0009506; C:GO:0016021; F:GO:0004674; P:GO:0006468; P:GO:0042742; C:GO:0005886	F:ATP binding; C:plasmodesma; C:integral component of membrane; F:protein serine/threonine kinase activity; P:protein phosphorylation; P:defense response to bacterium; C:plasma membrane
scaffold2000|size156389|quiver_153506_154556_ID=g76513	172.128	2.87314	1.59245e-07	5e-117	XP_003589562.1	Medtr1g026110.1	syringolide-inducedprotein14-1-1[Medicagotruncatula]
scaffold2036|size157892|quiver_147304_150411_ID=g149968	394.768	6.77929	6.09892e-27	3e-134	XP_003614321.1	Medtr5g048160.1	F-boxproteininteractiondomainprotein[Medicagotruncatula]	P:GO:0044267	P:cellular protein metabolic process
scaffold2040|size440868|quiver_43366_59520_ID=g139806	101.111	3.74404	3.12882e-10	0	XP_003596523.1	Medtr2g081470.1	S-locuslectinkinasefamilyprotein[Medicagotruncatula]	F:GO:0005524; P:GO:0048544; C:GO:0016021; F:GO:0004674; F:GO:0030246; P:GO:0006468	F:ATP binding; P:recognition of pollen; C:integral component of membrane; F:protein serine/threonine kinase activity; F:carbohydrate binding; P:protein phosphorylation
scaffold2040|size440868|quiver_71426_77091_ID=g139809	57.3883	3.5194	1.4731e-06	0	XP_003596523.1	Medtr2g081470.1	S-locuslectinkinasefamilyprotein[Medicagotruncatula]	F:GO:0005524; P:GO:0048544; C:GO:0016021; F:GO:0004674; F:GO:0030246; P:GO:0006468	F:ATP binding; P:recognition of pollen; C:integral component of membrane; F:protein serine/threonine kinase activity; F:carbohydrate binding; P:protein phosphorylation
scaffold2057|size266460|quiver_139756_141646_ID=g95630	94.1996	4.37266	2.36468e-08	0	XP_013469836.1	Medtr1g103680.1	cytochromeP450familyprotein[Medicagotruncatula]	F:GO:0005506; C:GO:0016020; P:GO:0044550; F:GO:0016709; P:GO:0055114; F:GO:0020037	F:iron ion binding; C:membrane; P:secondary metabolite biosynthetic process; F:oxidoreductase activity, acting on paired donors, with incorporation or reduction of molecular oxygen, NAD(P)H as one donor, and incorporation of one atom of oxygen; P:oxidation-reduction process; F:heme binding
scaffold2072|size189573|quiver_148644_149771_ID=g55249	984.615	2.80597	2.42411e-13	0	XP_013452513.1	Medtr6g464320.1	gibberellinreceptorGID1,putative[Medicagotruncatula]	P:GO:0008152; F:GO:0016787	P:metabolic process; F:hydrolase activity
scaffold21|size1494754|quiver_141286_143938_ID=g61054	175.334	4.85874	3.08275e-20	0	XP_003610463.1	Medtr4g132430.1	WRKY1btranscriptionfactor[Medicagotruncatula]	F:GO:0003700; P:GO:0006355; F:GO:0043565	F:transcription factor activity, sequence-specific DNA binding; P:regulation of transcription, DNA-templated; F:sequence-specific DNA binding
scaffold21|size1494754|quiver_665711_670199_ID=g61129	156.094	5.53789	2.08366e-27	0	XP_003610399.2	Medtr4g131800.1	glucose6-phosphate/phosphatetranslocator1[Medicagotruncatula]	P:GO:0005975; C:GO:0016021; F:GO:0008422; F:GO:0004693; P:GO:0051726; P:GO:0034219; F:GO:0005215; F:GO:0102483	P:carbohydrate metabolic process; C:integral component of membrane; F:beta-glucosidase activity; F:cyclin-dependent protein serine/threonine kinase activity; P:regulation of cell cycle; P:carbohydrate transmembrane transport; F:transporter activity; F:scopolin beta-glucosidase activity
scaffold212|size955095|quiver_443517_449555_ID=g64296	171.118	2.91799	2.73115e-09	6e-160	XP_013461478.1	Medtr3g093660.1	RINGzincfingerprotein,putative[Medicagotruncatula]	C:GO:0016021	C:integral component of membrane
scaffold2138|size132595|quiver_32646_33877_ID=g50369	68.6986	3.0547	0.000150313	0	XP_003625289.1	Medtr7g093530.1	xyloglucanendotransglucosylase/hydrolasefamilyprotein[Medicagotruncatula]	C:GO:0005618; C:GO:0048046; P:GO:0071555; F:GO:0004553; F:GO:0016762; P:GO:0010411; P:GO:0042546	C:cell wall; C:apoplast; P:cell wall organization; F:hydrolase activity, hydrolyzing O-glycosyl compounds; F:xyloglucan:xyloglucosyl transferase activity; P:xyloglucan metabolic process; P:cell wall biogenesis
scaffold214|size862267|quiver_547064_548877_ID=g58920	121.321	7.34315	3.2891e-21	0	XP_013457292.1	Medtr4g094495.1	reticulineoxidase-likeprotein[Medicagotruncatula]	F:GO:0016614; F:GO:0050660; P:GO:0055114	F:oxidoreductase activity, acting on CH-OH group of donors; F:flavin adenine dinucleotide binding; P:oxidation-reduction process
scaffold2183|size129046|quiver_125666_129701_ID=g101039	196.706	5.14903	5.16365e-19	2e-22	XP_013452697.1	Medtr6g472230.1	diseaseresistanceprotein(TIR-NBS-LRRclass),putative[Medicagotruncatula]	F:GO:0003676; F:GO:0008270	F:nucleic acid binding; F:zinc ion binding
scaffold220|size672635|quiver_627981_636746_ID=g43822	418.754	2.1037	4.91302e-08	0	XP_003630390.1	Medtr8g095080.1	DUF668familyprotein[Medicagotruncatula]
scaffold221|size1348323|quiver_965304_969177_ID=g40774	140.519	3.38857	2.60021e-10	0	XP_013447272.1	Medtr8g100075.1	methyltransferasePMT16,putative[Medicagotruncatula]	C:GO:0005802; C:GO:0005768; C:GO:0016021; C:GO:0005774; F:GO:0008757; P:GO:0032259	C:trans-Golgi network; C:endosome; C:integral component of membrane; C:vacuolar membrane; F:S-adenosylmethionine-dependent methyltransferase activity; P:methylation
scaffold222|size670704|quiver_416610_424808_ID=g38226	147.488	4.80736	1.34888e-11	0	XP_013464171.1	Medtr2g063823.1	gamete-likeprotein[Medicagotruncatula]	C:GO:0016021	C:integral component of membrane
scaffold224|size668476|quiver_402154_403514_ID=g33187	203.541	3.23607	1.54383e-15	4e-116	XP_003592634.1	Medtr1g110370.1	DUF1639familyprotein[Medicagotruncatula]
scaffold23|size2167186|quiver_1330208_1330958_ID=g55828	72.3678	2.29979	7.02192e-05	1e-57	XP_013466486.1	Medtr1g029990.1	zinc-ribbondomainprotein[Medicagotruncatula]
scaffold2318|size155339|quiver_81196_87761_ID=g82037	90.5809	4.78918	8.0443e-10	2e-67	XP_003597078.2	Medtr0008s0470.1	mybtranscriptionfactor[Medicagotruncatula]	F:GO:0003677	F:DNA binding
scaffold2326|size178909|quiver_99292_102951_ID=g60750	128.822	5.10571	1.05458e-19	0	XP_013459475.1	Medtr3g040800.1	tyrosinekinasefamilyprotein[Medicagotruncatula]	F:GO:0005524; F:GO:0004674; P:GO:0006468	F:ATP binding; F:protein serine/threonine kinase activity; P:protein phosphorylation
scaffold2356|size268159|quiver_44929_46011_ID=g150045	487.48	7.66163	8.0389e-39	2e-133	XP_003619854.2	Medtr6g071410.1	lateembryogenesisabundantprotein[Medicagotruncatula]	C:GO:0009506; C:GO:0016021; P:GO:0006952; F:GO:0004871; C:GO:0046658	C:plasmodesma; C:integral component of membrane; P:defense response; F:signal transducer activity; C:anchored component of plasma membrane
scaffold238|size1320973|quiver_468922_472145_ID=g163006	237.663	3.85116	6.10251e-10	0	XP_003592617.2	Medtr1g110180.1	wallassociatedkinase-likeprotein[Medicagotruncatula]	F:GO:0005524; C:GO:0016021; P:GO:0007166; F:GO:0004674; P:GO:0006468; C:GO:0005886	F:ATP binding; C:integral component of membrane; P:cell surface receptor signaling pathway; F:protein serine/threonine kinase activity; P:protein phosphorylation; C:plasma membrane
scaffold2436|size127646|quiver_39325_40591_ID=g109177	78.8187	4.92901	7.961e-13	0	XP_003623234.1	Medtr7g067510.1	lactosylceramide4-alpha-galactosyltransferase-likeprotein[Medicagotruncatula]	F:GO:0016757; C:GO:0016021	F:transferase activity, transferring glycosyl groups; C:integral component of membrane
scaffold251|size638043|quiver_551811_555349_ID=g130631	130.323	5.22129	1.49975e-19	0	XP_003610399.2	Medtr4g131800.1	glucose6-phosphate/phosphatetranslocator1[Medicagotruncatula]	P:GO:0005975; C:GO:0016021; F:GO:0008422; F:GO:0004693; P:GO:0051726; P:GO:0034219; F:GO:0005215; F:GO:0102483	P:carbohydrate metabolic process; C:integral component of membrane; F:beta-glucosidase activity; F:cyclin-dependent protein serine/threonine kinase activity; P:regulation of cell cycle; P:carbohydrate transmembrane transport; F:transporter activity; F:scopolin beta-glucosidase activity
scaffold253|size636462|quiver_505492_506385_ID=g125853	68.1554	2.08795	0.0141364	9e-84	XP_013465875.1	Medtr1g015165.1	cytosolicclassIIsmallheat-shockprotein[Medicagotruncatula]	C:GO:0005737	C:cytoplasm
scaffold253|size636462|quiver_532493_533407_ID=g125855	85.1175	4.20989	2.55711e-12	7e-87	XP_013465875.1	Medtr1g015165.1	cytosolicclassIIsmallheat-shockprotein[Medicagotruncatula]	C:GO:0005737	C:cytoplasm
scaffold2587|size129811|quiver_19150_25791_ID=g47903	193.757	2.00017	5.59068e-05	0	XP_013447365.1	Medtr8g105700.1	MACPFdomainprotein[Medicagotruncatula]
scaffold2600|size123179|quiver_9618_11781_ID=g14600	93.0921	3.385	2.40732e-08	0	XP_013466272.1	Medtr1g027050.1	stress-inducedreceptor-likekinase[Medicagotruncatula]	F:GO:0005524; C:GO:0016021; F:GO:0004674; P:GO:0006468; F:GO:0030247	F:ATP binding; C:integral component of membrane; F:protein serine/threonine kinase activity; P:protein phosphorylation; F:polysaccharide binding
scaffold2624|size133834|quiver_113170_120821_ID=g120119	179.969	3.5277	7.96309e-16	0	XP_013460092.1	Medtr3g461520.1	proteasomeactivatorcomplexsubunit-likeprotein[Medicagotruncatula]	C:GO:0000502	C:proteasome complex
scaffold2641|size179835|quiver_31736_47921_ID=g73990	232.431	2.51771	0.000142271	0	XP_003604720.1	Medtr4g016920.1	glycosidehydrolasefamily1protein[Medicagotruncatula]	P:GO:0005975; F:GO:0008422; P:GO:1901657; F:GO:0102483	P:carbohydrate metabolic process; F:beta-glucosidase activity; P:glycosyl compound metabolic process; F:scopolin beta-glucosidase activity
scaffold267|size1260374|quiver_593020_594037_ID=g88190	107.226	3.0256	2.40328e-08	2e-99	XP_003600691.1	Medtr3g065140.1	carbon-sulfurlyase[Medicagotruncatula]	F:GO:0016846; P:GO:0008152	F:carbon-sulfur lyase activity; P:metabolic process
scaffold2684|size139068|quiver_21646_24537_ID=g129922	3790.85	3.9421	3.66926e-23	0	XP_003606669.1	Medtr4g064150.1	GRASfamilytranscriptionfactor[Medicagotruncatula]	C:GO:0005634; F:GO:0003700; P:GO:0006351; P:GO:0006355; F:GO:0043565	C:nucleus; F:transcription factor activity, sequence-specific DNA binding; P:transcription, DNA-templated; P:regulation of transcription, DNA-templated; F:sequence-specific DNA binding
scaffold2756|size77676|quiver_11276_12325_ID=g109244	139.334	6.53197	1.65453e-23	7e-66	XP_013456776.1	Medtr4g082360.1	transmembraneprotein,putative[Medicagotruncatula]	C:GO:0016021	C:integral component of membrane
scaffold277|size956582|quiver_658394_663921_ID=g61720	82.2389	3.20396	2.5224e-07	0	XP_003606369.2	Medtr4g058760.1	glycosyltransferasefamily2protein[Medicagotruncatula]	C:GO:0016021; F:GO:0016740	C:integral component of membrane; F:transferase activity
scaffold28|size2584658|quiver_1116155_1118181_ID=g43290	571.27	2.88909	3.36741e-11	0	XP_003610758.1	Medtr5g006670.1	12-oxophytodienoatereductase-likeprotein[Medicagotruncatula]	F:GO:0010181; F:GO:0016491; P:GO:0055114	F:FMN binding; F:oxidoreductase activity; P:oxidation-reduction process
scaffold280|size776349|quiver_692645_696146_ID=g53745	1104.85	2.49399	1.49213e-06	5e-134	XP_013444664.1	Medtr8g027860.1	WRKYfamilytranscriptionfactor[Medicagotruncatula]	F:GO:0003700; P:GO:0006355; F:GO:0043565	F:transcription factor activity, sequence-specific DNA binding; P:regulation of transcription, DNA-templated; F:sequence-specific DNA binding
scaffold2848|size70843|quiver_53286_57789_ID=g34952	253.313	3.09959	1.80167e-06	0	XP_003595124.1	Medtr2g038510.1	diseaseresistanceprotein(CC-NBS-LRRclass)familyprotein[Medicagotruncatula]	F:GO:0043531; P:GO:0006952; F:GO:0016787	F:ADP binding; P:defense response; F:hydrolase activity
scaffold287|size751564|quiver_753731_754799_ID=g35964	139.033	2.45131	1.08146e-05	2e-167	XP_003611811.1	Medtr5g018120.1	diseaseresistanceprotein(CC-NBS-LRRclass)familyprotein[Medicagotruncatula]	F:GO:0005524; F:GO:0043531; P:GO:0006952	F:ATP binding; F:ADP binding; P:defense response
scaffold291|size1010080|quiver_315483_317069_ID=g25553	1881.27	3.77068	5.29627e-16	7e-150	XP_003616051.1	Medtr5g075570.1	integrase-typeDNA-bindingsuperfamilyprotein[Medicagotruncatula]	C:GO:0005634; F:GO:0003677; F:GO:0003700; P:GO:0006351; P:GO:0006355	C:nucleus; F:DNA binding; F:transcription factor activity, sequence-specific DNA binding; P:transcription, DNA-templated; P:regulation of transcription, DNA-templated
scaffold295|size1038847|quiver_37246_37953_ID=g15661	97.4271	2.99946	8.07089e-05	1e-72	XP_013456977.1	Medtr4g088490.1	17.6kDaclassIheatshockprotein[Medicagotruncatula]	C:GO:0005737	C:cytoplasm
scaffold2964|size62384|quiver_13196_25787_ID=g66278	666.718	3.41594	5.57843e-19	0	XP_003598950.2	Medtr3g025300.1	U5smallnuclearribonucleoproteinhelicase[Medicagotruncatula]	F:GO:0003676; F:GO:0005524; C:GO:0030529; C:GO:0019013; F:GO:0004386	F:nucleic acid binding; F:ATP binding; C:intracellular ribonucleoprotein complex; C:viral nucleocapsid; F:helicase activity
scaffold2989|size60110|quiver_53385_54961_ID=g2596	1557.08	2.74163	9.24943e-05	0	XP_003590665.1	Medtr1g072420.1	xyloglucanase-specificendoglucanaseinhibitorprotein[Medicagotruncatula]	F:GO:0004190; P:GO:0030163; P:GO:0006508	F:aspartic-type endopeptidase activity; P:protein catabolic process; P:proteolysis
scaffold3005|size59009|quiver_55873_59279_ID=g127699	170.719	5.76346	2.16446e-19	0	XP_003610086.2	Medtr4g127790.1	lysine-tRNAligase[Medicagotruncatula]	F:GO:0000166; P:GO:0006418; F:GO:0004812	F:nucleotide binding; P:tRNA aminoacylation for protein translation; F:aminoacyl-tRNA ligase activity
scaffold304|size1784410|quiver_260822_265718_ID=g158143	109.375	6.41346	1.74665e-20	0	XP_003594940.1	Medtr2g036480.1	receptor-likekinase[Medicagotruncatula]	F:GO:0005524; C:GO:0016020; F:GO:0004672; P:GO:0006468	F:ATP binding; C:membrane; F:protein kinase activity; P:protein phosphorylation
scaffold304|size1784410|quiver_290922_295075_ID=g158148	158.904	3.65242	1.18087e-11	0	XP_003594941.1	Medtr2g036490.1	receptor-likekinase[Medicagotruncatula]	F:GO:0005524; C:GO:0016021; F:GO:0004674; P:GO:0006468	F:ATP binding; C:integral component of membrane; F:protein serine/threonine kinase activity; P:protein phosphorylation
scaffold3111|size53018|quiver_41572_42771_ID=g17689	186.831	4.15781	5.35682e-10	0	XP_003615142.2	Medtr5g064340.1	phosphate-responsive1familyprotein[Medicagotruncatula]
scaffold3112|size173738|quiver_126426_132230_ID=g14714	64.4583	3.4829	3.47639e-07	0	XP_003606369.2	Medtr4g058760.1	glycosyltransferasefamily2protein[Medicagotruncatula]	C:GO:0016021; F:GO:0016740	C:integral component of membrane; F:transferase activity
scaffold316|size575345|quiver_431271_434368_ID=g128367	133.002	2.27813	1.31686e-06	1e-158	XP_003627248.2	Medtr8g020300.1	diseaseresistanceprotein(TIR-NBS-LRRclass)[Medicagotruncatula]	C:GO:0016020; F:GO:0043531; P:GO:0050896	C:membrane; F:ADP binding; P:response to stimulus
scaffold3179|size49015|quiver_9896_15620_ID=g7399	114.24	3.52158	4.95799e-09	0	XP_013466312.1	Medtr1g027690.1	receptor-likekinase[Medicagotruncatula]	F:GO:0005524; C:GO:0016021; F:GO:0004672; P:GO:0006468; F:GO:0030247	F:ATP binding; C:integral component of membrane; F:protein kinase activity; P:protein phosphorylation; F:polysaccharide binding
scaffold3181|size48965|quiver_18136_20248_ID=g2623	83.4703	2.09912	0.000389475	0	XP_003606598.2	Medtr4g062330.1	exocystsubunitexo70familyprotein[Medicagotruncatula]	P:GO:0006887; C:GO:0000145	P:exocytosis; C:exocyst
scaffold3245|size45929|quiver_31270_31841_ID=g2633	52.6426	3.65531	9.44017e-06	3e-76	XP_003621428.2	Medtr7g013240.1	UDP-glucosyltransferasefamilyprotein[Medicagotruncatula]	P:GO:0052696; F:GO:0080043; C:GO:0043231; F:GO:0005509; F:GO:0080044; F:GO:0047215; P:GO:0009813	P:flavonoid glucuronidation; F:quercetin 3-O-glucosyltransferase activity; C:intracellular membrane-bounded organelle; F:calcium ion binding; F:quercetin 7-O-glucosyltransferase activity; F:indole-3-acetate beta-glucosyltransferase activity; P:flavonoid biosynthetic process
scaffold3338|size41895|quiver_26946_30611_ID=g92866	71.9211	5.50333	1.15996e-16	0	XP_003612695.1	Medtr5g027900.1	diseaseresistanceprotein(CC-NBS-LRRclass)familyprotein[Medicagotruncatula]	F:GO:0043531; P:GO:0006952	F:ADP binding; P:defense response
scaffold338|size1018420|quiver_375793_378493_ID=g69819	66.4911	3.92228	3.93461e-10	0	XP_003610463.1	Medtr4g132430.1	WRKY1btranscriptionfactor[Medicagotruncatula]	F:GO:0003700; P:GO:0006355; F:GO:0043565	F:transcription factor activity, sequence-specific DNA binding; P:regulation of transcription, DNA-templated; F:sequence-specific DNA binding
scaffold343|size687585|quiver_48366_51490_ID=g56401	53.0795	2.49875	0.0179278	0	XP_013451136.1	Medtr6g016125.1	LRRreceptor-likekinasefamilyprotein[Medicagotruncatula]	C:GO:0016020; P:GO:0016310; F:GO:0016301	C:membrane; P:phosphorylation; F:kinase activity
scaffold3436|size37231|quiver_9538_10721_ID=g5043	558.661	3.61275	1.0278e-18	0	XP_003591056.1	Medtr1g082360.1	phosphoglycerate/bisphosphoglyceratemutasefamilyprotein[Medicagotruncatula]	F:GO:0050278; C:GO:0005829; P:GO:0016311	F:sedoheptulose-bisphosphatase activity; C:cytosol; P:dephosphorylation
scaffold3580|size35371|quiver_29374_30961_ID=g130045	76.262	4.15129	7.15166e-08	0	XP_003594938.1	Medtr2g036460.1	receptor-likekinase[Medicagotruncatula]	F:GO:0005524; C:GO:0016021; F:GO:0004674; P:GO:0006468	F:ATP binding; C:integral component of membrane; F:protein serine/threonine kinase activity; P:protein phosphorylation
scaffold3589|size31324|quiver_15329_16231_ID=g106518	393.442	3.89122	7.87101e-14	4e-92	XP_013465196.1	Medtr2g090950.1	anaphase-promotingcomplexsubunit11RING-H2fingerprotein[Medicagotruncatula]	F:GO:0008270; C:GO:0016021; P:GO:0044267	F:zinc ion binding; C:integral component of membrane; P:cellular protein metabolic process
scaffold367|size597157|quiver_400665_402254_ID=g160907	1393.52	3.96613	1.51935e-13	9e-144	XP_013464350.1	Medtr2g070180.1	glutathioneS-transferase,amino-terminaldomainprotein[Medicagotruncatula]	P:GO:0009407; C:GO:0005737; P:GO:0006749; F:GO:0004364	P:toxin catabolic process; C:cytoplasm; P:glutathione metabolic process; F:glutathione transferase activity
scaffold37|size1072051|quiver_351025_352726_ID=g20335	299.26	3.52978	3.96417e-14	0	XP_003609255.1	Medtr4g113710.1	receptor-likekinase[Medicagotruncatula]	F:GO:0005524; P:GO:0018108; F:GO:0004714; C:GO:0016021; F:GO:0004674; C:GO:0005886	F:ATP binding; P:peptidyl-tyrosine phosphorylation; F:transmembrane receptor protein tyrosine kinase activity; C:integral component of membrane; F:protein serine/threonine kinase activity; C:plasma membrane
scaffold371|size665305|quiver_319147_324604_ID=g150897	56.6022	5.63014	2.60393e-13	1e-39	XP_013452697.1	Medtr6g472230.1	diseaseresistanceprotein(TIR-NBS-LRRclass),putative[Medicagotruncatula]	F:GO:0003676; F:GO:0008270; P:GO:0015074	F:nucleic acid binding; F:zinc ion binding; P:DNA integration
scaffold385|size897040|quiver_81958_84081_ID=g116050	103.554	3.04768	6.41341e-08	0	XP_013448918.1	Medtr7g062680.1	L-typelectin-domainreceptorkinaseIV.2-likeprotein[Medicagotruncatula]	F:GO:0005524; P:GO:0018108; F:GO:0004714; C:GO:0016021; F:GO:0004674; F:GO:0030246	F:ATP binding; P:peptidyl-tyrosine phosphorylation; F:transmembrane receptor protein tyrosine kinase activity; C:integral component of membrane; F:protein serine/threonine kinase activity; F:carbohydrate binding
scaffold388|size907207|quiver_14641_23651_ID=g107763	78.8348	5.20281	9.24155e-11	2e-28	XP_013444825.1	Medtr8g030733.1	hypotheticalproteinMTR_8g030733[Medicagotruncatula]	F:GO:0003676; F:GO:0008270; F:GO:0046872; P:GO:0015074	F:nucleic acid binding; F:zinc ion binding; F:metal ion binding; P:DNA integration
scaffold394|size594675|quiver_460739_462100_ID=g91151	54.1989	2.97697	3.73667e-07	9e-64	XP_003604705.1	Medtr4g015930.1	receptor-likeprotein,putative[Medicagotruncatula]	C:GO:0016021; P:GO:0016310; F:GO:0016301	C:integral component of membrane; P:phosphorylation; F:kinase activity
scaffold395|size635575|quiver_548098_552529_ID=g88483	853.359	2.59263	4.83131e-09	0	XP_013465165.1	Medtr2g090760.1	prohibitincomplexprotein[Medicagotruncatula]	C:GO:0016021	C:integral component of membrane
scaffold399|size1034464|quiver_269538_273888_ID=g77850	431.299	3.74222	5.18811e-17	0	XP_003601744.2	Medtr3g084930.1	MACPFdomainprotein[Medicagotruncatula]
scaffold409|size512375|quiver_37190_37961_ID=g51530	235.514	3.2624	4.47027e-11	1e-121	XP_003592570.1	Medtr1g108640.1	DUF4228domainprotein[Medicagotruncatula]
scaffold41|size1714948|quiver_482152_483758_ID=g9860	395.427	8.7322	1.98927e-12	2e-174	XP_013462852.1	Medtr2g023710.1	F-boxplant-likeprotein,putative[Medicagotruncatula]	C:GO:0016021	C:integral component of membrane
scaffold418|size827092|quiver_70506_74630_ID=g28502	517.716	4.2993	8.25786e-17	1e-68	XP_013443840.1	Medtr8g007020.1	plastocyanin-likedomainprotein[Medicagotruncatula]	F:GO:0009055; C:GO:0016021	F:electron carrier activity; C:integral component of membrane
scaffold424|size1175769|quiver_69346_74061_ID=g12992	77.1714	2.91708	0.00539645	0	XP_003620428.1	Medtr6g083780.1	receptor-likekinase[Medicagotruncatula]	F:GO:0005524; P:GO:0018108; F:GO:0004714; C:GO:0016021; F:GO:0004674; F:GO:0030247	F:ATP binding; P:peptidyl-tyrosine phosphorylation; F:transmembrane receptor protein tyrosine kinase activity; C:integral component of membrane; F:protein serine/threonine kinase activity; F:polysaccharide binding
scaffold434|size605476|quiver_214805_215621_ID=g153382	95.3137	5.53634	1.38749e-17	3e-150	XP_003620188.1	Medtr6g078290.1	Lipidtransferprotein[Medicagotruncatula]	F:GO:0004866; P:GO:0010951	F:endopeptidase inhibitor activity; P:negative regulation of endopeptidase activity
scaffold44|size1039181|quiver_676780_677310_ID=g2815	505.22	4.32818	1.58281e-16	7e-33	XP_013466980.1	Medtr1g040735.1	cysteine-richTMmodulestresstoleranceprotein[Medicagotruncatula]
scaffold45|size1037999|quiver_211161_215398_ID=g35	147.525	4.01033	2.76406e-11	1e-35	XP_003602418.2	Medtr6g472230.1	SPFHdomain/band7familyprotein[Medicagotruncatula]	P:GO:0090304; F:GO:0005488; F:GO:0016740; F:GO:0016787	P:nucleic acid metabolic process; F:binding; F:transferase activity; F:hydrolase activity
scaffold455|size1346536|quiver_1115939_1121130_ID=g99604	162.214	5.8887	1.88249e-20	3e-28	XP_013444825.1	Medtr8g030733.1	hypotheticalproteinMTR_8g030733[Medicagotruncatula]	F:GO:0003676; F:GO:0008270; F:GO:0046872; P:GO:0015074	F:nucleic acid binding; F:zinc ion binding; F:metal ion binding; P:DNA integration
scaffold464|size811550|quiver_661927_663674_ID=g75168	259.742	2.78643	1.70796e-07	2e-138	XP_013456859.1	Medtr4g085100.1	plastidmovementimpairedprotein[Medicagotruncatula]
scaffold464|size811550|quiver_9984_13511_ID=g75079	815.563	6.50662	2.77606e-27	1e-28	XP_013444825.1	Medtr8g030733.1	hypotheticalproteinMTR_8g030733[Medicagotruncatula]	F:GO:0003676; F:GO:0008270	F:nucleic acid binding; F:zinc ion binding
scaffold466|size806206|quiver_430849_432403_ID=g70026	92.1801	6.85636	2.98059e-19	2e-48	XP_013447578.1	Medtr7g013850.1	anthocyanin5-aromaticacyltransferase[Medicagotruncatula]	F:GO:0016420; F:GO:0047172	F:malonyltransferase activity; F:shikimate O-hydroxycinnamoyltransferase activity
scaffold472|size530966|quiver_259007_267966_ID=g53940	151.669	4.14961	2.02943e-16	0	XP_013467265.1	Medtr1g048160.1	calcium-dependentphospholipid-bindingcopinefamilyprotein[Medicagotruncatula]	P:GO:0060548; F:GO:0005544	P:negative regulation of cell death; F:calcium-dependent phospholipid binding
scaffold473|size956512|quiver_253659_255669_ID=g51625	339.828	4.74853	1.01009e-19	0	XP_003626559.1	Medtr7g117200.1	WRKYfamilytranscriptionfactor[Medicagotruncatula]	F:GO:0003700; P:GO:0006355; F:GO:0043565	F:transcription factor activity, sequence-specific DNA binding; P:regulation of transcription, DNA-templated; F:sequence-specific DNA binding
scaffold479|size585740|quiver_25606_26458_ID=g36108	1655.24	3.57797	1.80652e-14	4e-118	XP_013461770.1	Medtr3g102980.1	C2H2-typezincfingerprotein[Medicagotruncatula]	C:GO:0005634; F:GO:0003700; F:GO:0046872; F:GO:0044212; F:GO:0043565; P:GO:0010200	C:nucleus; F:transcription factor activity, sequence-specific DNA binding; F:metal ion binding; F:transcription regulatory region DNA binding; F:sequence-specific DNA binding; P:response to chitin
scaffold48|size1345018|quiver_661299_663637_ID=g157593	51.2891	6.74979	2.16082e-13	0	XP_003596151.2	Medtr2g068880.1	transcriptionfactorjungbrunnen-likeprotein[Medicagotruncatula]	C:GO:0005634; F:GO:0003677; P:GO:0006351; P:GO:0006355	C:nucleus; F:DNA binding; P:transcription, DNA-templated; P:regulation of transcription, DNA-templated
scaffold48|size1345018|quiver_993468_994075_ID=g157636	243.702	4.66296	1.40877e-15	3e-32	XP_003596197.1	Medtr2g069420.1	cysteine-richTMmodulestresstoleranceprotein[Medicagotruncatula]
scaffold497|size917795|quiver_381300_389958_ID=g155887	534.595	3.27517	3.29759e-15	0	XP_003616753.1	Medtr5g083910.1	LRRreceptor-likekinase[Medicagotruncatula]	F:GO:0005524; C:GO:0016021; F:GO:0004674; P:GO:0006468; C:GO:0005886	F:ATP binding; C:integral component of membrane; F:protein serine/threonine kinase activity; P:protein phosphorylation; C:plasma membrane
scaffold5|size2322722|quiver_710661_715361_ID=g103851	51.0611	4.2139	1.12608e-07	2e-152	XP_003623719.1	Medtr7g074880.1	dihydroflavonol4-reductase-likeprotein[Medicagotruncatula]	P:GO:0006979; F:GO:0004602; F:GO:0050662; F:GO:0045552; P:GO:0098869; P:GO:0055114	P:response to oxidative stress; F:glutathione peroxidase activity; F:coenzyme binding; F:dihydrokaempferol 4-reductase activity; P:cellular oxidant detoxification; P:oxidation-reduction process
scaffold50|size1066901|quiver_293551_298397_ID=g152711	815.052	2.80642	1.87258e-11	0	XP_003595124.1	Medtr2g038510.1	diseaseresistanceprotein(CC-NBS-LRRclass)familyprotein[Medicagotruncatula]	F:GO:0043531; P:GO:0006952; F:GO:0016787	F:ADP binding; P:defense response; F:hydrolase activity
scaffold504|size952574|quiver_649300_650358_ID=g138538	193.034	8.53545	6.43367e-24	2e-73	XP_013456775.1	Medtr4g082360.1	transmembraneprotein,putative[Medicagotruncatula]	C:GO:0016021	C:integral component of membrane
scaffold508|size934001|quiver_400279_401136_ID=g128582	102.952	5.07352	2.59192e-12	1e-44	XP_013454532.1	Medtr4g007580.1	putativeGRPfamily[Medicagotruncatula]	C:GO:0016020; C:GO:0016021	C:membrane; C:integral component of membrane
scaffold512|size1020227|quiver_741423_742434_ID=g118710	184.383	6.45111	4.13937e-32	1e-86	XP_013457375.1	Medtr4g094698.1	VQmotifprotein[Medicagotruncatula]
scaffold52|size1016195|quiver_51811_53141_ID=g148056	127.71	5.38698	3.28268e-13	4e-131	XP_003588870.1	Medtr1g014180.1	tubbyC2protein[Medicagotruncatula]	P:GO:0006952	P:defense response
scaffold523|size604166|quiver_478653_481426_ID=g88616	454.207	3.86008	8.06216e-17	0	XP_013458471.1	Medtr4g126020.1	calmodulin-bindingfamilyprotein[Medicagotruncatula]
scaffold524|size674838|quiver_418832_428745_ID=g85944	213.856	9.66339	1.07306e-20	0	XP_013462857.1	Medtr2g023820.1	F-boxplant-likeprotein,putative[Medicagotruncatula]	C:GO:0016021	C:integral component of membrane
scaffold53|size2093410|quiver_495782_497160_ID=g145408	99.0336	6.46893	3.54978e-17	1e-113	XP_013456344.1	Medtr4g068860.1	Non-symbiotichemoglobin[Medicagotruncatula]	F:GO:0019825; C:GO:0005737; F:GO:0046872; P:GO:0015671; C:GO:0016363; P:GO:0009399; F:GO:0005344; F:GO:0020037	F:oxygen binding; C:cytoplasm; F:metal ion binding; P:oxygen transport; C:nuclear matrix; P:nitrogen fixation; F:oxygen transporter activity; F:heme binding
scaffold556|size491661|quiver_233058_236810_ID=g3639	551.104	3.28555	4.6012e-11	0	XP_003594312.1	Medtr2g027140.1	SEC14cytosolicfactor-likeprotein[Medicagotruncatula]
scaffold56|size1292990|quiver_227566_235037_ID=g137725	1628.6	2.70966	1.31827e-13	0	XP_003620872.2	Medtr6g091690.1	regulatorofVps4activityintheMVBpathwayprotein[Medicagotruncatula]	P:GO:0015031	P:protein transport
scaffold570|size437189|quiver_364598_368692_ID=g133478	498.093	3.55138	1.96217e-15	0	XP_003606284.1	Medtr4g055610.1	transmembraneaminoacidtransporterfamilyprotein[Medicagotruncatula]	F:GO:0015185; C:GO:0016021; P:GO:0015812; C:GO:0005886; P:GO:0003333	F:gamma-aminobutyric acid transmembrane transporter activity; C:integral component of membrane; P:gamma-aminobutyric acid transport; C:plasma membrane; P:amino acid transmembrane transport
scaffold58|size1147909|quiver_473115_478668_ID=g132649	80.0355	2.86811	9.86721e-05	0	XP_013456362.1	Medtr4g068990.1	DEAD-boxATP-dependentRNAhelicase-likeprotein[Medicagotruncatula]	F:GO:0005524; F:GO:0003723; P:GO:0010501; F:GO:0004004	F:ATP binding; F:RNA binding; P:RNA secondary structure unwinding; F:ATP-dependent RNA helicase activity
scaffold58|size1147909|quiver_952532_957826_ID=g132718	193.82	8.07275	3.30933e-25	0	XP_003620522.1	Medtr6g086340.1	cytosolicaldehydedehydrogenase[Medicagotruncatula]	F:GO:0004029; F:GO:0001758; P:GO:0055114; F:GO:0050269	F:aldehyde dehydrogenase (NAD) activity; F:retinal dehydrogenase activity; P:oxidation-reduction process; F:coniferyl-aldehyde dehydrogenase activity
scaffold585|size615523|quiver_42336_44483_ID=g94332	78.4913	2.47929	8.71387e-05	0	XP_013457604.1	Medtr4g099510.1	glycerolipaseA1[Medicagotruncatula]	P:GO:0006629; F:GO:0016787	P:lipid metabolic process; F:hydrolase activity
scaffold590|size545601|quiver_348293_350044_ID=g80836	2443.45	2.0939	1.92208e-05	0	XP_003598256.1	Medtr3g009050.1	LRRreceptor-likekinase[Medicagotruncatula]	F:GO:0032440; P:GO:0055114; P:GO:0016310; F:GO:0016301	F:2-alkenal reductase [NAD(P)] activity; P:oxidation-reduction process; P:phosphorylation; F:kinase activity
scaffold599|size1537873|quiver_930427_936394_ID=g56879	78.468	6.78629	9.61627e-19	9e-106	XP_013445638.1	Medtr8g466030.1	quinoneoxidoreductase[Medicagotruncatula]	F:GO:0010181; P:GO:0045892; F:GO:0016491; P:GO:0055114	F:FMN binding; P:negative regulation of transcription, DNA-templated; F:oxidoreductase activity; P:oxidation-reduction process
scaffold60|size1266933|quiver_712541_714210_ID=g127915	2026.47	3.59175	3.81902e-19	0	XP_003600866.1	Medtr3g070230.1	nematoderesistanceHSPRO2-likeprotein[Medicagotruncatula]	P:GO:0006952	P:defense response
scaffold600|size599352|quiver_302094_303410_ID=g54086	1665.27	2.24324	5.609e-05	0	XP_003609436.1	Medtr4g115690.1	hypotheticalproteinMTR_4g115690[Medicagotruncatula]
scaffold602|size425271|quiver_329850_338856_ID=g49388	369.527	3.09819	3.05189e-11	0	XP_003616753.1	Medtr5g083910.1	LRRreceptor-likekinase[Medicagotruncatula]	F:GO:0005524; C:GO:0016021; F:GO:0004674; P:GO:0006468; C:GO:0005886	F:ATP binding; C:integral component of membrane; F:protein serine/threonine kinase activity; P:protein phosphorylation; C:plasma membrane
scaffold611|size438647|quiver_211474_212949_ID=g26041	624.573	2.38814	1.22745e-08	0	XP_003602564.1	Medtr3g095730.1	plantU-boxprotein[Medicagotruncatula]	F:GO:0004842; P:GO:0016567	F:ubiquitin-protein transferase activity; P:protein ubiquitination
scaffold626|size417092|quiver_359267_364628_ID=g153610	254.927	2.63264	0.000313923	0	XP_003611806.1	Medtr5g018070.1	NBS-LRRdiseaseresistanceprotein[Medicagotruncatula]	F:GO:0043531; P:GO:0006952	F:ADP binding; P:defense response
scaffold632|size414443|quiver_315457_320116_ID=g138732	56.0248	3.725	5.44241e-09	2e-133	XP_003604663.1	Medtr4g015680.1	trihelixtranscriptionfactorGT-3a-likeprotein[Medicagotruncatula]	C:GO:0005634; F:GO:0003700; P:GO:0006351; P:GO:0006355; F:GO:0043565	C:nucleus; F:transcription factor activity, sequence-specific DNA binding; P:transcription, DNA-templated; P:regulation of transcription, DNA-templated; F:sequence-specific DNA binding
scaffold64|size1467285|quiver_194878_196440_ID=g117905	965.024	3.78297	1.25922e-13	4e-79	XP_013461345.1	Medtr3g088815.1	hypotheticalproteinMTR_3g088815[Medicagotruncatula]
scaffold640|size631839|quiver_595496_599125_ID=g118979	341.914	5.72421	8.82125e-27	0	XP_013444877.1	Medtr8g031430.1	GDSL-likelipase/acylhydrolase[Medicagotruncatula]	F:GO:0052886; F:GO:0016298; P:GO:0055114; P:GO:0052889; F:GO:0052887	F:9,9'-dicis-carotene:quinone oxidoreductase activity; F:lipase activity; P:oxidation-reduction process; P:9,9'-di-cis-zeta-carotene desaturation to 7,9,7',9'-tetra-cis-lycopene; F:7,9,9'-tricis-neurosporene:quinone oxidoreductase activity
scaffold649|size1060738|quiver_604782_606510_ID=g94503	113.346	8.93944	4.30196e-17	2e-68	XP_003605682.1	Medtr4g036310.1	quinone-oxidoreductase-likeprotein[Medicagotruncatula]	F:GO:0008270; F:GO:0016491; P:GO:0055114	F:zinc ion binding; F:oxidoreductase activity; P:oxidation-reduction process
scaffold650|size996100|quiver_670892_674628_ID=g91572	55.6436	3.08255	4.64748e-07	0	XP_003598415.1	Medtr3g011390.1	NBS-LRRdiseaseresistanceprotein[Medicagotruncatula]	F:GO:0043531; P:GO:0006952	F:ADP binding; P:defense response
scaffold66|size986986|quiver_914297_920304_ID=g112660	341.434	2.48825	3.01932e-05	6e-85	XP_003616408.2	Medtr5g079890.1	elicitor-responsive-likeprotein[Medicagotruncatula]	F:GO:0046872	F:metal ion binding
scaffold660|size1443497|quiver_1065550_1068288_ID=g65100	212.052	6.76178	1.00098e-07	0	XP_013455073.1	Medtr4g025690.1	pectinesterase/pectinesteraseinhibitor[Medicagotruncatula]	P:GO:0045490; P:GO:0043086; C:GO:0005618; F:GO:0045330; C:GO:0005576; F:GO:0046910; P:GO:0042545; F:GO:0030599	P:pectin catabolic process; P:negative regulation of catalytic activity; C:cell wall; F:aspartyl esterase activity; C:extracellular region; F:pectinesterase inhibitor activity; P:cell wall modification; F:pectinesterase activity
scaffold660|size1443497|quiver_1395070_1400717_ID=g65148	56.0043	4.12528	2.74812e-07	0	XP_013455091.1	Medtr4g026200.1	cytochromeP450family71protein[Medicagotruncatula]	F:GO:0005506; F:GO:0016705; C:GO:0016021; P:GO:0055114; F:GO:0004497; F:GO:0020037	F:iron ion binding; F:oxidoreductase activity, acting on paired donors, with incorporation or reduction of molecular oxygen; C:integral component of membrane; P:oxidation-reduction process; F:monooxygenase activity; F:heme binding
scaffold663|size401134|quiver_103238_108001_ID=g56981	260.208	5.62243	1.15012e-16	5e-28	XP_013459399.1	Medtr3g036800.1	hypotheticalproteinMTR_3g036800[Medicagotruncatula]	F:GO:0046872; F:GO:0016740; P:GO:0006259; F:GO:0016787	F:metal ion binding; F:transferase activity; P:DNA metabolic process; F:hydrolase activity
scaffold673|size586486|quiver_75352_78781_ID=g31317	259.888	4.84984	3.72548e-18	4e-139	XP_003598604.2	Medtr1g059930.1	ankyrinrepeatprotein[Medicagotruncatula]	C:GO:0016021	C:integral component of membrane
scaffold683|size420545|quiver_29688_39661_ID=g6138	331.812	2.68606	5.89334e-06	0	XP_003619894.1	Medtr6g071430.2	diseaseresistanceprotein(TIR-NBS-LRRclass)[Medicagotruncatula]	F:GO:0005524; P:GO:0007165; F:GO:0043531; P:GO:0006952	F:ATP binding; P:signal transduction; F:ADP binding; P:defense response
scaffold69|size1090294|quiver_825604_829058_ID=g104184	108.918	5.16525	1.40163e-14	1e-30	XP_013452519.1	Medtr0202s0040.1	transmembraneprotein,putative[Medicagotruncatula]	C:GO:0016020; C:GO:0016021	C:membrane; C:integral component of membrane
scaffold695|size391684|quiver_102316_103755_ID=g141487	70.7285	8.10396	1.67087e-12	4e-121	XP_003630911.1	Medtr8g104890.1	plantcadmiumresistanceprotein[Medicagotruncatula]	C:GO:0016021	C:integral component of membrane
scaffold7|size1962894|quiver_1571492_1575713_ID=g98751	252.339	3.95168	1.2488e-17	2e-35	XP_003602418.2	Medtr6g472230.1	SPFHdomain/band7familyprotein[Medicagotruncatula]	F:GO:0046872; F:GO:0016740; P:GO:0006259; F:GO:0016787	F:metal ion binding; F:transferase activity; P:DNA metabolic process; F:hydrolase activity
scaffold70|size1270722|quiver_1269373_1271169_ID=g101734	267.168	2.59214	2.42108e-10	3e-177	XP_003616926.2	Medtr5g085790.1	LysM-domainreceptor-likekinase[Medicagotruncatula]	F:GO:0005524; P:GO:0018108; F:GO:0004715; C:GO:0016021	F:ATP binding; P:peptidyl-tyrosine phosphorylation; F:non-membrane spanning protein tyrosine kinase activity; C:integral component of membrane
scaffold705|size760467|quiver_227862_228548_ID=g116510	180.478	8.40807	1.97874e-22	9e-26	XP_003593104.1	Medtr2g007860.1	hypotheticalproteinMTR_2g007860[Medicagotruncatula]
scaffold711|size574499|quiver_211428_215047_ID=g99950	770.703	7.06206	1.58225e-09	7e-30	XP_013459399.1	Medtr3g036800.1	hypotheticalproteinMTR_3g036800[Medicagotruncatula]	F:GO:0003676; P:GO:0043170; F:GO:0008270; P:GO:0044238; F:GO:0016787	F:nucleic acid binding; P:macromolecule metabolic process; F:zinc ion binding; P:primary metabolic process; F:hydrolase activity
scaffold735|size390201|quiver_55804_56601_ID=g36439	89.6162	5.04081	5.04154e-11	1e-71	XP_003618780.1	Medtr6g021870.1	hypotheticalproteinMTR_6g021870[Medicagotruncatula]
scaffold74|size1258999|quiver_347113_349053_ID=g90516	314.452	2.18942	5.40468e-07	4e-148	XP_013470249.1	Medtr1g111830.1	MYB-liketranscriptionfactorfamilyprotein[Medicagotruncatula]	C:GO:0005634; F:GO:0003677; P:GO:0006351; P:GO:0006355	C:nucleus; F:DNA binding; P:transcription, DNA-templated; P:regulation of transcription, DNA-templated
scaffold74|size1258999|quiver_763608_766246_ID=g90574	386.147	3.59625	2.87892e-14	1e-148	XP_013470196.1	Medtr1g111100.1	glycolipidtransferprotein[Medicagotruncatula]	C:GO:0005634; F:GO:0051861; C:GO:0005737; F:GO:0017089; P:GO:0046836	C:nucleus; F:glycolipid binding; C:cytoplasm; F:glycolipid transporter activity; P:glycolipid transport
scaffold746|size638310|quiver_431180_435680_ID=g8661	65.9445	6.01209	9.05826e-13	1e-51	XP_013452697.1	Medtr6g472230.1	diseaseresistanceprotein(TIR-NBS-LRRclass),putative[Medicagotruncatula]	F:GO:0005488	F:binding
scaffold752|size586979|quiver_295604_300258_ID=g158760	133.684	3.77569	7.42875e-15	0	XP_013467041.1	Medtr1g041475.1	phosphatase2Cfamilyprotein[Medicagotruncatula]	F:GO:0004722; P:GO:0006470	F:protein serine/threonine phosphatase activity; P:protein dephosphorylation
scaffold771|size764659|quiver_404911_409691_ID=g110969	193.075	3.00391	8.9733e-07	0	XP_003612583.1	Medtr5g026640.1	sodium:solutesymporterfamilyprotein[Medicagotruncatula]	C:GO:0005887; P:GO:0071918; F:GO:0015293; F:GO:0015204	C:integral component of plasma membrane; P:urea transmembrane transport; F:symporter activity; F:urea transmembrane transporter activity
scaffold78|size1699896|quiver_1228873_1234315_ID=g79942	78.6877	5.8185	1.13612e-13	2e-58	XP_013452697.1	Medtr6g472230.1	diseaseresistanceprotein(TIR-NBS-LRRclass),putative[Medicagotruncatula]	F:GO:0003676; F:GO:0008270; P:GO:0015074	F:nucleic acid binding; F:zinc ion binding; P:DNA integration
scaffold78|size1699896|quiver_476698_481617_ID=g79849	655.337	2.2359	1.09245e-05	0	XP_003598212.1	Medtr3g008500.3	trehalose-phosphatephosphatase[Medicagotruncatula]	F:GO:0004805; P:GO:0005992; P:GO:0016311	F:trehalose-phosphatase activity; P:trehalose biosynthetic process; P:dephosphorylation
scaffold790|size519753|quiver_379549_384856_ID=g59801	121.691	2.43563	8.51338e-05	2e-39	XP_003602418.2	Medtr6g472230.1	SPFHdomain/band7familyprotein[Medicagotruncatula]	F:GO:0046872	F:metal ion binding
scaffold794|size855520|quiver_249641_253212_ID=g49539	654.921	2.59011	3.6276e-10	0	XP_013469370.1	Medtr1g492640.1	transmembraneaminoacidtransporterfamilyprotein[Medicagotruncatula]	C:GO:0016021; F:GO:0015171; P:GO:0003333	C:integral component of membrane; F:amino acid transmembrane transporter activity; P:amino acid transmembrane transport
scaffold794|size855520|quiver_671780_673963_ID=g49592	186.07	3.40947	1.48667e-07	0	XP_003615727.2	Medtr5g071560.1	MAPkinasekinasekinase[Medicagotruncatula]	F:GO:0005524; F:GO:0004702; C:GO:0005737; C:GO:0016020; P:GO:0006468	F:ATP binding; F:signal transducer, downstream of receptor, with serine/threonine kinase activity; C:cytoplasm; C:membrane; P:protein phosphorylation
scaffold807|size525786|quiver_7586_13319_ID=g16417	217.26	2.35444	1.31948e-06	0	XP_003603769.1	Medtr3g114010.1	DUF668familyprotein[Medicagotruncatula]
scaffold82|size1448041|quiver_245866_246628_ID=g69320	101.502	4.93632	2.80986e-14	5e-94	XP_013446972.1	Medtr8g096500.1	SAUR-likeauxin-responsivefamilyprotein[Medicagotruncatula]	P:GO:0009733	P:response to auxin
scaffold822|size482727|quiver_436076_437274_ID=g144143	75.3314	2.12445	0.000399083	2e-75	XP_003625676.2	Medtr7g101870.1	ATPase,AAA-type,CDC48protein[Medicagotruncatula]	F:GO:0000166; F:GO:0016787	F:nucleotide binding; F:hydrolase activity
scaffold822|size482727|quiver_456446_457654_ID=g144147	66.8868	2.45101	0.00086567	8e-72	XP_003625676.2	Medtr7g101870.1	ATPase,AAA-type,CDC48protein[Medicagotruncatula]	F:GO:0000166; F:GO:0016787	F:nucleotide binding; F:hydrolase activity
scaffold824|size580782|quiver_249506_252954_ID=g138924	103.312	5.693	9.26293e-20	0	XP_003608363.1	Medtr4g093070.1	L-typelectin-domainreceptorkinase[Medicagotruncatula]	F:GO:0005524; C:GO:0016021; F:GO:0004674; F:GO:0030246; P:GO:0006468	F:ATP binding; C:integral component of membrane; F:protein serine/threonine kinase activity; F:carbohydrate binding; P:protein phosphorylation
scaffold846|size344402|quiver_57516_60418_ID=g81108	182.148	8.50363	2.03821e-23	0	XP_003614127.2	Medtr5g045160.1	plant/T31B5-30protein[Medicagotruncatula]
scaffold847|size344255|quiver_112866_118543_ID=g78375	51.9317	4.53494	4.01158e-08	2e-28	XP_013444825.1	Medtr8g030733.1	hypotheticalproteinMTR_8g030733[Medicagotruncatula]	F:GO:0003676; F:GO:0008270; F:GO:0046872; P:GO:0015074	F:nucleic acid binding; F:zinc ion binding; F:metal ion binding; P:DNA integration
scaffold858|size341222|quiver_71847_73621_ID=g49616	122.341	2.05635	0.000161918	3e-126	XP_003609979.1	Medtr4g124960.1	jasmonatezim-domainprotein[Medicagotruncatula]	P:GO:0050789	P:regulation of biological process
scaffold87|size960049|quiver_232284_236728_ID=g55976	239.238	6.19729	1.04514e-18	5e-59	XP_013452697.1	Medtr6g472230.1	diseaseresistanceprotein(TIR-NBS-LRRclass),putative[Medicagotruncatula]	F:GO:0005488	F:binding
scaffold881|size486690|quiver_129136_129869_ID=g156284	402.244	2.4657	2.62959e-09	3e-76	XP_003607287.1	Medtr4g075980.1	NACtranscriptionfactor-likeprotein[Medicagotruncatula]	C:GO:0005634; F:GO:0003677; P:GO:0006351; P:GO:0045792; P:GO:0006355; P:GO:0009965; P:GO:0048281	C:nucleus; F:DNA binding; P:transcription, DNA-templated; P:negative regulation of cell size; P:regulation of transcription, DNA-templated; P:leaf morphogenesis; P:inflorescence morphogenesis
scaffold882|size335675|quiver_301952_305361_ID=g153793	102.355	8.8082	1.97978e-16	0	XP_003623372.1	Medtr7g070100.1	F-boxprotein[Medicagotruncatula]	C:GO:0016020; C:GO:0016021; P:GO:0006355	C:membrane; C:integral component of membrane; P:regulation of transcription, DNA-templated
scaffold883|size606422|quiver_267128_274066_ID=g151581	243.055	5.08332	3.0927e-27	7e-119	XP_003601496.2	Medtr3g082330.1	transmembraneprotein,putative[Medicagotruncatula]	C:GO:0016021	C:integral component of membrane
scaffold889|size731061|quiver_722978_728375_ID=g136529	189.209	2.50855	1.57998e-07	0	XP_003604826.2	Medtr4g019210.1	GDP-fucoseO-fucosyltransferase-likeprotein[Medicagotruncatula]	F:GO:0016757; C:GO:0005737; C:GO:0016021	F:transferase activity, transferring glycosyl groups; C:cytoplasm; C:integral component of membrane
scaffold906|size328402|quiver_75040_80231_ID=g91820	596.38	6.558	4.32827e-32	1e-59	XP_013452697.1	Medtr6g472230.1	diseaseresistanceprotein(TIR-NBS-LRRclass),putative[Medicagotruncatula]	F:GO:0005488	F:binding
scaffold91|size894874|quiver_473421_484734_ID=g45961	313.37	3.02817	1.07853e-10	5e-153	XP_013461478.1	Medtr3g093660.1	RINGzincfingerprotein,putative[Medicagotruncatula]	C:GO:0016021	C:integral component of membrane
scaffold93|size2103958|quiver_1920165_1920914_ID=g40490	59.2828	3.79969	2.30866e-07	3e-42	XP_003630173.1	Medtr8g092580.1	hypotheticalproteinMTR_8g092580[Medicagotruncatula]	C:GO:0016020; C:GO:0016021	C:membrane; C:integral component of membrane
scaffold96|size876971|quiver_451499_451972_ID=g32954	131.829	2.42546	1.97766e-05	9e-43	XP_013466722.1	Medtr1g034290.1	hypotheticalproteinMTR_1g034290[Medicagotruncatula]
scaffold960|size700124|quiver_352109_352864_ID=g119295	805.841	3.19813	2.49073e-10	2e-94	XP_003612178.1	Medtr5g022180.1	chaperoneproteinDnaJ11[Medicagotruncatula]
scaffold960|size700124|quiver_356799_361244_ID=g119296	113.1	3.49519	1.05577e-06	2e-82	XP_003612179.1	Medtr5g022210.1	chaperoneproteinDnaJ11[Medicagotruncatula]
scaffold964|size323763|quiver_121561_127121_ID=g108349	69.0699	3.29551	1.65453e-06	2e-149	XP_013463869.1	Medtr2g450870.1	LRRreceptor-likekinasefamilyprotein[Medicagotruncatula]	C:GO:0016020; P:GO:0008152; F:GO:0016740	C:membrane; P:metabolic process; F:transferase activity
scaffold969|size786198|quiver_100155_102561_ID=g94893	1356.91	2.25396	2.15383e-06	0	XP_003604245.1	Medtr4g007060.1	WRKYtranscriptionfactor[Medicagotruncatula]	F:GO:0003700; P:GO:0006355; F:GO:0043565	F:transcription factor activity, sequence-specific DNA binding; P:regulation of transcription, DNA-templated; F:sequence-specific DNA binding
scaffold98|size2138525|quiver_2123054_2128623_ID=g28085	66.0363	2.55827	0.000277966	0	XP_013456362.1	Medtr4g068990.1	DEAD-boxATP-dependentRNAhelicase-likeprotein[Medicagotruncatula]	F:GO:0005524; F:GO:0003723; P:GO:0010501; F:GO:0004004	F:ATP binding; F:RNA binding; P:RNA secondary structure unwinding; F:ATP-dependent RNA helicase activity
scaffold981|size333793|quiver_330774_333380_ID=g62605	68.411	2.56797	0.00264545	1e-111	XP_003623546.1	Medtr7g072270.1	LURP-one-likeprotein[Medicagotruncatula]	P:GO:0006952	P:defense response
scaffold993|size308482|quiver_109718_113221_ID=g31691	213.712	3.85401	2.08314e-09	5e-83	XP_003627008.2	Medtr8g014010.1	Avr9/Cf-9rapidlyelicitedprotein[Medicagotruncatula]
