# Supplementary material for: Resistant and susceptible responses in alfalfa (Medicago sativa) to bacterial stem blight caused by Pseudomonas syringae pv. syringae
Source: PLoS One. 2017 Dec 15;12(12):e0189781. doi: 10.1371/journal.pone.0189781 (PMC5731681; doi:10.1371/journal.pone.0189781)
Supplement: S11 Table — (XLSX) [file pone.0189781.s011.xlsx]

## Sheet: Sheet1
Supplementary Table S11.Primers used for Quantitative Real-time PCR (see Table 6 for gene IDs)
	Name	Sequence 5' - 3'
	LN452	GAAGAGTGCTATGATTGGTAGGAG
	LN453	TCCATGACCATAAACTCCACC
	LN458	GTTTGGCTGTATGGTTTGGTG
	LN459	CACTTAGGCTTGGAGATGTCTG
	LN460	AGCCACCTTCATGACTCTTG
	LN461	CCGTCCATCCTAACACTCTTG
	LN464	GGAGAAAACTAGCAAGATACCCG
	LN465	GGGTCAACCGGATTAGTGTATC
	LN466	TGAAGAGTATGCGGTGTTGG
	LN467	AACTTCTCTGCCCATTCTCG
	LN468	TGCCTTTTCCTTGTCACCG
	LN469	GCCACGCATACACAAATCTAG
	LN470	GATGCAGAGAACCCTCCAAG
	LN471	TGAGTCATAAACAGCCCCAG
	LN472	TGTTGGAGGTGTTGGTCTTC
	LN473	CTCTTGAGTTCCTCTTCACTAGG
	LN474	ATGCAACTACACCGTATGGG
	LN475	GACCTGAATTGTCGAAAGTGC
	LN476	TGTGGACAAGAATTCAAACTTGG
	LN477	ACCCTCTTGCTATTCGATCTTTTC
	LN486	GGATTCTGACAACCTTACCCC
	LN487	CAACACATGCTTGGTCTCAC
	LN490	ACCCCAAATGTGATCCACC
	LN491	GACACTTACTCTGCCCTTTCTC
	LN492	TGGAAACTGAAATAGGCCCG
	LN493	GCCATTGAAGACTGTACGAGG
	LN494	GTGAAATGAGGGAACCAAACAAG
	LN495	CACACCGAGTCTGCAAAATTG
	LN500	CAAGATGAGGGTGTATGGAGAAG
	LN501	GACAAGGTATCGGTATCATGGG
	LN502	AGTCACAAAAGGAGCCGATAG
	LN503	GCAATCTAGCTGGTAATCTCCG
	LN504	TTGGTTATTGGAGGGTGTAGC
	LN505	TGTTGCTACTGGTTGGCTATC
	LN506	TGAGGAACTTGCGAAGCTAC
	LN507	AGATGACAATCGAAGCAGACG
	LN508	CCTCTTCGCCTCATCTCAAC
	LN509	GTTTGAAACATACACCCACGC
	LN510	TCTCGGAAAACATGGCTACAG
	LN511	CAGCATGAGCAATTTAAGGCG
	LN512	GATGACTCTTTTCGACCAATAAGC
	LN513	GCCATTTCAATGTGTCGAGTG
	LN514	ACCTCTCCTTCAATCATTTCGC
	LN515	GGTCCATATAGTCCTTCGTTTCC
	LN516	ATGACAGACTTGGGCCTAATG
	LN517	GGGTGTGGAAATTGGCTTTG
