# Supplementary material for: Resistant and susceptible responses in alfalfa (Medicago sativa) to bacterial stem blight caused by Pseudomonas syringae pv. syringae
Source: PLoS One. 2017 Dec 15;12(12):e0189781. doi: 10.1371/journal.pone.0189781 (PMC5731681; doi:10.1371/journal.pone.0189781)
Supplement: S12 Table — (XLSX) [file pone.0189781.s012.xlsx]

## Sheet: SSRs Maverick gene-candidates
Supplementary Table 12. SSRs found in resistance gene-candidates of cv. Maverick (nine R-genes of CC-NBS-LRR class and one LRR-RLK ortholog of the Xa21 gene )
Gene ID, this study	Medtr ID	Motif	No.of Repeats	SSR start	SSR end	SeqLength
scaffold365|size543147|quiver_323248_331852_ID=g721-69	Medtr5g027860.1	ag	5	2891	2900	2961
scaffold12|size1529572|quiver_14036_18858_ID=g84867-73	Medtr8g079520.1	ca	4	2366	2373	2517
scaffold3338|size41895|quiver_26946_30611_ID=g92866-14	Medtr5g027900.1	tc	4	648	655	2817
scaffold365|size543147|quiver_323248_331852_ID=g721-19	Medtr5g027860.1	tc	4	873	880	2961
scaffold365|size543147|quiver_350858_354136_ID=g725-16	Medtr5g027900.1	tc	4	648	655	2823
scaffold12|size1529572|quiver_14036_18858_ID=g84867-5	Medtr8g079520.1	ct	3	120	125	2517
scaffold12|size1529572|quiver_14036_18858_ID=g84867-10	Medtr8g079520.1	ac	3	249	254	2517
scaffold12|size1529572|quiver_14036_18858_ID=g84867-44	Medtr8g079520.1	ct	3	1670	1675	2517
scaffold12|size1529572|quiver_14036_18858_ID=g84867-54	Medtr8g079520.1	cg	3	1835	1840	2517
scaffold12|size1529572|quiver_14036_18858_ID=g84867-60	Medtr8g079520.1	ct	3	2101	2106	2517
scaffold12|size1529572|quiver_14036_18858_ID=g84867-67	Medtr8g079520.1	at	3	2276	2281	2517
scaffold12|size1529572|quiver_14036_18858_ID=g84867-97	Medtr8g079520.1	gat	3	715	723	2517
scaffold1244|size363682|quiver_249072_254268_ID=g44890-2	Medtr5g018210.1	ga	3	44	49	2529
scaffold1244|size363682|quiver_249072_254268_ID=g44890-44	Medtr5g018210.1	gt	3	1613	1618	2529
scaffold2848|size70843|quiver_53286_57789_ID=g34952-4	Medtr2g038510.1	tc	3	169	174	2640
scaffold2848|size70843|quiver_53286_57789_ID=g34952-18	Medtr2g038510.1	ta	3	523	528	2640
scaffold2848|size70843|quiver_53286_57789_ID=g34952-24	Medtr2g038510.1	ga	3	621	626	2640
scaffold2848|size70843|quiver_53286_57789_ID=g34952-29	Medtr2g038510.1	ga	3	742	747	2640
scaffold2848|size70843|quiver_53286_57789_ID=g34952-47	Medtr2g038510.1	tg	3	1408	1413	2640
scaffold2848|size70843|quiver_53286_57789_ID=g34952-62	Medtr2g038510.1	at	3	2123	2128	2640
scaffold287|size751564|quiver_753731_754799_ID=g35964-17	Medtr5g018120.1	tg	3	550	555	807
scaffold3338|size41895|quiver_26946_30611_ID=g92866-12	Medtr5g027900.1	tg	3	503	508	2817
scaffold3338|size41895|quiver_26946_30611_ID=g92866-20	Medtr5g027900.1	tg	3	819	824	2817
scaffold3338|size41895|quiver_26946_30611_ID=g92866-30	Medtr5g027900.1	tg	3	1064	1069	2817
scaffold3338|size41895|quiver_26946_30611_ID=g92866-64	Medtr5g027900.1	at	3	2499	2504	2817
scaffold3338|size41895|quiver_26946_30611_ID=g92866-72	Medtr5g027900.1	aag	3	53	61	2817
scaffold3338|size41895|quiver_26946_30611_ID=g92866-100	Medtr5g027900.1	aga	3	2199	2207	2817
scaffold365|size543147|quiver_323248_331852_ID=g721-32	Medtr5g027860.1	tg	3	1286	1291	2961
scaffold365|size543147|quiver_323248_331852_ID=g721-43	Medtr5g027860.1	ca	3	1808	1813	2961
scaffold365|size543147|quiver_323248_331852_ID=g721-48	Medtr5g027860.1	ac	3	2091	2096	2961
scaffold365|size543147|quiver_323248_331852_ID=g721-60	Medtr5g027860.1	tc	3	2527	2532	2961
scaffold365|size543147|quiver_323248_331852_ID=g721-64	Medtr5g027860.1	ag	3	2703	2708	2961
scaffold365|size543147|quiver_323248_331852_ID=g721-65	Medtr5g027860.1	at	3	2733	2738	2961
scaffold365|size543147|quiver_323248_331852_ID=g721-94	Medtr5g027860.1	taa	3	1230	1238	2961
scaffold365|size543147|quiver_350858_354136_ID=g725-23	Medtr5g027900.1	tg	3	819	824	2823
scaffold365|size543147|quiver_350858_354136_ID=g725-33	Medtr5g027900.1	tg	3	1070	1075	2823
scaffold365|size543147|quiver_350858_354136_ID=g725-53	Medtr5g027900.1	ac	3	1875	1880	2823
scaffold365|size543147|quiver_350858_354136_ID=g725-71	Medtr5g027900.1	at	3	2505	2510	2823
scaffold365|size543147|quiver_350858_354136_ID=g725-79	Medtr5g027900.1	aag	3	53	61	2823
scaffold365|size543147|quiver_350858_354136_ID=g725-91	Medtr5g027900.1	aac	3	865	873	2823
scaffold365|size543147|quiver_350858_354136_ID=g725-94	Medtr5g027900.1	taa	3	1014	1022	2823
scaffold365|size543147|quiver_350858_354136_ID=g725-112	Medtr5g027900.1	aga	3	2205	2213	2823
scaffold365|size543147|quiver_360148_364689_ID=g726-1	Medtr5g027910.1	ag	3	6	11	2892
scaffold365|size543147|quiver_360148_364689_ID=g726-6	Medtr5g027910.1	ag	3	156	161	2892
scaffold365|size543147|quiver_360148_364689_ID=g726-46	Medtr5g027910.1	ga	3	1532	1537	2892
scaffold365|size543147|quiver_360148_364689_ID=g726-57	Medtr5g027910.1	ac	3	1850	1855	2892
scaffold365|size543147|quiver_360148_364689_ID=g726-70	Medtr5g027910.1	ag	3	2173	2178	2892
scaffold365|size543147|quiver_360148_364689_ID=g726-71	Medtr5g027910.1	tg	3	2225	2230	2892
scaffold365|size543147|quiver_360148_364689_ID=g726-88	Medtr5g027910.1	ga	3	2784	2789	2892
scaffold50|size1066901|quiver_293551_298397_ID=g152711-4	Medtr2g038510.1	tc	3	169	174	2640
scaffold50|size1066901|quiver_293551_298397_ID=g152711-16	Medtr2g038510.1	ta	3	523	528	2640
scaffold50|size1066901|quiver_293551_298397_ID=g152711-22	Medtr2g038510.1	ga	3	621	626	2640
scaffold50|size1066901|quiver_293551_298397_ID=g152711-27	Medtr2g038510.1	ga	3	742	747	2640
scaffold50|size1066901|quiver_293551_298397_ID=g152711-47	Medtr2g038510.1	tg	3	1408	1413	2640
scaffold1359|size236317|quiver_35226_40503_ID=g78789-18	Medtr8g470400.1	at	3	733	738	2730
scaffold1359|size236317|quiver_35226_40503_ID=g78789-22	Medtr8g470400.1	at	3	830	835	2730
scaffold1359|size236317|quiver_35226_40503_ID=g78789-35	Medtr8g470400.1	at	3	1229	1234	2730
scaffold1359|size236317|quiver_35226_40503_ID=g78789-41	Medtr8g470400.1	tc	3	1383	1388	2730
scaffold1359|size236317|quiver_35226_40503_ID=g78789-49	Medtr8g470400.1	ga	3	1556	1561	2730
scaffold1359|size236317|quiver_35226_40503_ID=g78789-81	Medtr8g470400.1	at	3	2588	2593	2730
scaffold12|size1529572|quiver_14036_18858_ID=g84867-1	Medtr8g079520.1	ga	2	8	11	2517
scaffold12|size1529572|quiver_14036_18858_ID=g84867-2	Medtr8g079520.1	gc	2	35	38	2517
scaffold12|size1529572|quiver_14036_18858_ID=g84867-3	Medtr8g079520.1	ca	2	66	69	2517
scaffold12|size1529572|quiver_14036_18858_ID=g84867-4	Medtr8g079520.1	at	2	76	79	2517
scaffold12|size1529572|quiver_14036_18858_ID=g84867-6	Medtr8g079520.1	ca	2	138	141	2517
scaffold12|size1529572|quiver_14036_18858_ID=g84867-7	Medtr8g079520.1	ga	2	159	162	2517
scaffold12|size1529572|quiver_14036_18858_ID=g84867-8	Medtr8g079520.1	ga	2	172	175	2517
scaffold12|size1529572|quiver_14036_18858_ID=g84867-9	Medtr8g079520.1	ag	2	201	204	2517
scaffold12|size1529572|quiver_14036_18858_ID=g84867-11	Medtr8g079520.1	ga	2	299	302	2517
scaffold12|size1529572|quiver_14036_18858_ID=g84867-12	Medtr8g079520.1	ag	2	318	321	2517
scaffold12|size1529572|quiver_14036_18858_ID=g84867-13	Medtr8g079520.1	ac	2	359	362	2517
scaffold12|size1529572|quiver_14036_18858_ID=g84867-14	Medtr8g079520.1	ta	2	390	393	2517
scaffold12|size1529572|quiver_14036_18858_ID=g84867-15	Medtr8g079520.1	ag	2	425	428	2517
scaffold12|size1529572|quiver_14036_18858_ID=g84867-16	Medtr8g079520.1	tg	2	433	436	2517
scaffold12|size1529572|quiver_14036_18858_ID=g84867-17	Medtr8g079520.1	tc	2	456	459	2517
scaffold12|size1529572|quiver_14036_18858_ID=g84867-18	Medtr8g079520.1	ag	2	494	497	2517
scaffold12|size1529572|quiver_14036_18858_ID=g84867-19	Medtr8g079520.1	gt	2	517	520	2517
scaffold12|size1529572|quiver_14036_18858_ID=g84867-20	Medtr8g079520.1	ag	2	598	601	2517
scaffold12|size1529572|quiver_14036_18858_ID=g84867-21	Medtr8g079520.1	ta	2	618	621	2517
scaffold12|size1529572|quiver_14036_18858_ID=g84867-22	Medtr8g079520.1	tg	2	633	636	2517
scaffold12|size1529572|quiver_14036_18858_ID=g84867-23	Medtr8g079520.1	tg	2	663	666	2517
scaffold12|size1529572|quiver_14036_18858_ID=g84867-24	Medtr8g079520.1	ga	2	667	670	2517
scaffold12|size1529572|quiver_14036_18858_ID=g84867-25	Medtr8g079520.1	tg	2	685	688	2517
scaffold12|size1529572|quiver_14036_18858_ID=g84867-26	Medtr8g079520.1	ac	2	732	735	2517
scaffold12|size1529572|quiver_14036_18858_ID=g84867-27	Medtr8g079520.1	ag	2	871	874	2517
scaffold12|size1529572|quiver_14036_18858_ID=g84867-28	Medtr8g079520.1	ag	2	919	922	2517
scaffold12|size1529572|quiver_14036_18858_ID=g84867-29	Medtr8g079520.1	ag	2	976	979	2517
scaffold12|size1529572|quiver_14036_18858_ID=g84867-30	Medtr8g079520.1	at	2	1002	1005	2517
scaffold12|size1529572|quiver_14036_18858_ID=g84867-31	Medtr8g079520.1	tc	2	1036	1039	2517
scaffold12|size1529572|quiver_14036_18858_ID=g84867-32	Medtr8g079520.1	gt	2	1090	1093	2517
scaffold12|size1529572|quiver_14036_18858_ID=g84867-33	Medtr8g079520.1	ga	2	1345	1348	2517
scaffold12|size1529572|quiver_14036_18858_ID=g84867-34	Medtr8g079520.1	at	2	1377	1380	2517
scaffold12|size1529572|quiver_14036_18858_ID=g84867-35	Medtr8g079520.1	gc	2	1453	1456	2517
scaffold12|size1529572|quiver_14036_18858_ID=g84867-36	Medtr8g079520.1	at	2	1468	1471	2517
scaffold12|size1529572|quiver_14036_18858_ID=g84867-37	Medtr8g079520.1	ca	2	1532	1535	2517
scaffold12|size1529572|quiver_14036_18858_ID=g84867-38	Medtr8g079520.1	cg	2	1541	1544	2517
scaffold12|size1529572|quiver_14036_18858_ID=g84867-39	Medtr8g079520.1	cg	2	1558	1561	2517
scaffold12|size1529572|quiver_14036_18858_ID=g84867-40	Medtr8g079520.1	cg	2	1577	1580	2517
scaffold12|size1529572|quiver_14036_18858_ID=g84867-41	Medtr8g079520.1	ta	2	1617	1620	2517
scaffold12|size1529572|quiver_14036_18858_ID=g84867-42	Medtr8g079520.1	ag	2	1620	1623	2517
scaffold12|size1529572|quiver_14036_18858_ID=g84867-43	Medtr8g079520.1	ct	2	1663	1666	2517
scaffold12|size1529572|quiver_14036_18858_ID=g84867-45	Medtr8g079520.1	tc	2	1676	1679	2517
scaffold12|size1529572|quiver_14036_18858_ID=g84867-46	Medtr8g079520.1	tc	2	1687	1690	2517
scaffold12|size1529572|quiver_14036_18858_ID=g84867-47	Medtr8g079520.1	ct	2	1692	1695	2517
scaffold12|size1529572|quiver_14036_18858_ID=g84867-48	Medtr8g079520.1	ca	2	1717	1720	2517
scaffold12|size1529572|quiver_14036_18858_ID=g84867-49	Medtr8g079520.1	tc	2	1723	1726	2517
scaffold12|size1529572|quiver_14036_18858_ID=g84867-50	Medtr8g079520.1	ct	2	1733	1736	2517
scaffold12|size1529572|quiver_14036_18858_ID=g84867-51	Medtr8g079520.1	cg	2	1778	1781	2517
scaffold12|size1529572|quiver_14036_18858_ID=g84867-52	Medtr8g079520.1	cg	2	1812	1815	2517
scaffold12|size1529572|quiver_14036_18858_ID=g84867-53	Medtr8g079520.1	cg	2	1823	1826	2517
scaffold12|size1529572|quiver_14036_18858_ID=g84867-55	Medtr8g079520.1	cg	2	1849	1852	2517
scaffold12|size1529572|quiver_14036_18858_ID=g84867-56	Medtr8g079520.1	tg	2	1861	1864	2517
scaffold12|size1529572|quiver_14036_18858_ID=g84867-57	Medtr8g079520.1	tg	2	1962	1965	2517
scaffold12|size1529572|quiver_14036_18858_ID=g84867-58	Medtr8g079520.1	ac	2	2015	2018	2517
scaffold12|size1529572|quiver_14036_18858_ID=g84867-59	Medtr8g079520.1	ac	2	2086	2089	2517
scaffold12|size1529572|quiver_14036_18858_ID=g84867-61	Medtr8g079520.1	at	2	2108	2111	2517
scaffold12|size1529572|quiver_14036_18858_ID=g84867-62	Medtr8g079520.1	ca	2	2136	2139	2517
scaffold12|size1529572|quiver_14036_18858_ID=g84867-63	Medtr8g079520.1	ga	2	2185	2188	2517
scaffold12|size1529572|quiver_14036_18858_ID=g84867-64	Medtr8g079520.1	ga	2	2202	2205	2517
scaffold12|size1529572|quiver_14036_18858_ID=g84867-65	Medtr8g079520.1	tg	2	2215	2218	2517
scaffold12|size1529572|quiver_14036_18858_ID=g84867-66	Medtr8g079520.1	ga	2	2230	2233	2517
scaffold12|size1529572|quiver_14036_18858_ID=g84867-68	Medtr8g079520.1	tg	2	2287	2290	2517
scaffold12|size1529572|quiver_14036_18858_ID=g84867-69	Medtr8g079520.1	ca	2	2299	2302	2517
scaffold12|size1529572|quiver_14036_18858_ID=g84867-70	Medtr8g079520.1	ag	2	2340	2343	2517
scaffold12|size1529572|quiver_14036_18858_ID=g84867-71	Medtr8g079520.1	ca	2	2347	2350	2517
scaffold12|size1529572|quiver_14036_18858_ID=g84867-72	Medtr8g079520.1	tc	2	2360	2363	2517
scaffold12|size1529572|quiver_14036_18858_ID=g84867-74	Medtr8g079520.1	ag	2	2379	2382	2517
scaffold12|size1529572|quiver_14036_18858_ID=g84867-75	Medtr8g079520.1	ca	2	2388	2391	2517
scaffold12|size1529572|quiver_14036_18858_ID=g84867-76	Medtr8g079520.1	ag	2	2406	2409	2517
scaffold12|size1529572|quiver_14036_18858_ID=g84867-77	Medtr8g079520.1	at	2	2416	2419	2517
scaffold12|size1529572|quiver_14036_18858_ID=g84867-78	Medtr8g079520.1	tg	2	2419	2422	2517
scaffold12|size1529572|quiver_14036_18858_ID=g84867-79	Medtr8g079520.1	ag	2	2427	2430	2517
scaffold12|size1529572|quiver_14036_18858_ID=g84867-80	Medtr8g079520.1	ct	2	2464	2467	2517
scaffold12|size1529572|quiver_14036_18858_ID=g84867-81	Medtr8g079520.1	ag	2	2469	2472	2517
scaffold12|size1529572|quiver_14036_18858_ID=g84867-82	Medtr8g079520.1	ag	2	2481	2484	2517
scaffold12|size1529572|quiver_14036_18858_ID=g84867-83	Medtr8g079520.1	aag	2	47	52	2517
scaffold12|size1529572|quiver_14036_18858_ID=g84867-84	Medtr8g079520.1	cag	2	143	148	2517
scaffold12|size1529572|quiver_14036_18858_ID=g84867-85	Medtr8g079520.1	gaa	2	151	156	2517
scaffold12|size1529572|quiver_14036_18858_ID=g84867-86	Medtr8g079520.1	gtc	2	182	187	2517
scaffold12|size1529572|quiver_14036_18858_ID=g84867-87	Medtr8g079520.1	gaa	2	193	198	2517
scaffold12|size1529572|quiver_14036_18858_ID=g84867-88	Medtr8g079520.1	aga	2	213	218	2517
scaffold12|size1529572|quiver_14036_18858_ID=g84867-89	Medtr8g079520.1	tgg	2	265	270	2517
scaffold12|size1529572|quiver_14036_18858_ID=g84867-90	Medtr8g079520.1	aag	2	314	319	2517
scaffold12|size1529572|quiver_14036_18858_ID=g84867-91	Medtr8g079520.1	agt	2	337	342	2517
scaffold12|size1529572|quiver_14036_18858_ID=g84867-92	Medtr8g079520.1	agg	2	407	412	2517
scaffold12|size1529572|quiver_14036_18858_ID=g84867-93	Medtr8g079520.1	act	2	559	564	2517
scaffold12|size1529572|quiver_14036_18858_ID=g84867-94	Medtr8g079520.1	ttc	2	625	630	2517
scaffold12|size1529572|quiver_14036_18858_ID=g84867-95	Medtr8g079520.1	gaa	2	654	659	2517
scaffold12|size1529572|quiver_14036_18858_ID=g84867-96	Medtr8g079520.1	atg	2	692	697	2517
scaffold12|size1529572|quiver_14036_18858_ID=g84867-98	Medtr8g079520.1	ttg	2	818	823	2517
scaffold12|size1529572|quiver_14036_18858_ID=g84867-99	Medtr8g079520.1	gat	2	922	927	2517
scaffold12|size1529572|quiver_14036_18858_ID=g84867-100	Medtr8g079520.1	atg	2	965	970	2517
scaffold12|size1529572|quiver_14036_18858_ID=g84867-101	Medtr8g079520.1	caa	2	971	976	2517
scaffold12|size1529572|quiver_14036_18858_ID=g84867-102	Medtr8g079520.1	ctg	2	992	997	2517
scaffold12|size1529572|quiver_14036_18858_ID=g84867-103	Medtr8g079520.1	tgt	2	1024	1029	2517
scaffold12|size1529572|quiver_14036_18858_ID=g84867-104	Medtr8g079520.1	ttg	2	1111	1116	2517
scaffold12|size1529572|quiver_14036_18858_ID=g84867-105	Medtr8g079520.1	ttg	2	1133	1138	2517
scaffold12|size1529572|quiver_14036_18858_ID=g84867-106	Medtr8g079520.1	atg	2	1145	1150	2517
scaffold12|size1529572|quiver_14036_18858_ID=g84867-107	Medtr8g079520.1	gga	2	1180	1185	2517
scaffold12|size1529572|quiver_14036_18858_ID=g84867-108	Medtr8g079520.1	tac	2	1303	1308	2517
scaffold12|size1529572|quiver_14036_18858_ID=g84867-109	Medtr8g079520.1	ctt	2	1336	1341	2517
scaffold12|size1529572|quiver_14036_18858_ID=g84867-110	Medtr8g079520.1	aga	2	1593	1598	2517
scaffold12|size1529572|quiver_14036_18858_ID=g84867-111	Medtr8g079520.1	cgc	2	1627	1632	2517
scaffold12|size1529572|quiver_14036_18858_ID=g84867-112	Medtr8g079520.1	ttc	2	1656	1661	2517
scaffold12|size1529572|quiver_14036_18858_ID=g84867-113	Medtr8g079520.1	tct	2	1673	1678	2517
scaffold12|size1529572|quiver_14036_18858_ID=g84867-114	Medtr8g079520.1	ttc	2	1683	1688	2517
scaffold12|size1529572|quiver_14036_18858_ID=g84867-115	Medtr8g079520.1	att	2	2066	2071	2517
scaffold12|size1529572|quiver_14036_18858_ID=g84867-116	Medtr8g079520.1	aag	2	2122	2127	2517
scaffold12|size1529572|quiver_14036_18858_ID=g84867-117	Medtr8g079520.1	tgc	2	2159	2164	2517
scaffold12|size1529572|quiver_14036_18858_ID=g84867-118	Medtr8g079520.1	gga	2	2226	2231	2517
scaffold12|size1529572|quiver_14036_18858_ID=g84867-119	Medtr8g079520.1	aga	2	2310	2315	2517
scaffold12|size1529572|quiver_14036_18858_ID=g84867-120	Medtr8g079520.1	tca	2	2362	2367	2517
scaffold12|size1529572|quiver_14036_18858_ID=g84867-121	Medtr8g079520.1	ctg	2	2432	2437	2517
scaffold12|size1529572|quiver_14036_18858_ID=g84867-122	Medtr8g079520.1	att	2	2506	2511	2517
scaffold12|size1529572|quiver_14036_18858_ID=g84867-123	Medtr8g079520.1	gttg	2	12	19	2517
scaffold12|size1529572|quiver_14036_18858_ID=g84867-124	Medtr8g079520.1	aaac	2	243	250	2517
scaffold12|size1529572|quiver_14036_18858_ID=g84867-125	Medtr8g079520.1	attg	2	1053	1060	2517
scaffold12|size1529572|quiver_14036_18858_ID=g84867-126	Medtr8g079520.1	gaag	2	1410	1417	2517
scaffold12|size1529572|quiver_14036_18858_ID=g84867-127	Medtr8g079520.1	ccag	2	1635	1642	2517
scaffold12|size1529572|quiver_14036_18858_ID=g84867-128	Medtr8g079520.1	ttcc	2	1937	1944	2517
scaffold12|size1529572|quiver_14036_18858_ID=g84867-130	Medtr8g079520.1	ggatc	2	129	138	2517
scaffold12|size1529572|quiver_14036_18858_ID=g84867-131	Medtr8g079520.1	ttgga	2	464	473	2517
scaffold12|size1529572|quiver_14036_18858_ID=g84867-132	Medtr8g079520.1	gagtt	2	872	881	2517
scaffold12|size1529572|quiver_14036_18858_ID=g84867-133	Medtr8g079520.1	acaag	2	1993	2002	2517
scaffold12|size1529572|quiver_14036_18858_ID=g84867-134	Medtr8g079520.1	agcct	2	2456	2465	2517
scaffold12|size1529572|quiver_14036_18858_ID=g84867-135	Medtr8g079520.1	ggtacg	2	1561	1572	2517
scaffold12|size1529572|quiver_14036_18858_ID=g84867-136	Medtr8g079520.1	gtttct	2	1648	1659	2517
scaffold1244|size363682|quiver_249072_254268_ID=g44890-1	Medtr5g018210.1	tg	2	36	39	2529
scaffold1244|size363682|quiver_249072_254268_ID=g44890-3	Medtr5g018210.1	ga	2	86	89	2529
scaffold1244|size363682|quiver_249072_254268_ID=g44890-4	Medtr5g018210.1	ct	2	101	104	2529
scaffold1244|size363682|quiver_249072_254268_ID=g44890-5	Medtr5g018210.1	ac	2	128	131	2529
scaffold1244|size363682|quiver_249072_254268_ID=g44890-6	Medtr5g018210.1	ga	2	151	154	2529
scaffold1244|size363682|quiver_249072_254268_ID=g44890-7	Medtr5g018210.1	ga	2	193	196	2529
scaffold1244|size363682|quiver_249072_254268_ID=g44890-8	Medtr5g018210.1	ag	2	207	210	2529
scaffold1244|size363682|quiver_249072_254268_ID=g44890-9	Medtr5g018210.1	ac	2	213	216	2529
scaffold1244|size363682|quiver_249072_254268_ID=g44890-10	Medtr5g018210.1	ag	2	220	223	2529
scaffold1244|size363682|quiver_249072_254268_ID=g44890-11	Medtr5g018210.1	ag	2	231	234	2529
scaffold1244|size363682|quiver_249072_254268_ID=g44890-12	Medtr5g018210.1	cg	2	284	287	2529
scaffold1244|size363682|quiver_249072_254268_ID=g44890-13	Medtr5g018210.1	ag	2	326	329	2529
scaffold1244|size363682|quiver_249072_254268_ID=g44890-14	Medtr5g018210.1	ga	2	355	358	2529
scaffold1244|size363682|quiver_249072_254268_ID=g44890-15	Medtr5g018210.1	ga	2	426	429	2529
scaffold1244|size363682|quiver_249072_254268_ID=g44890-16	Medtr5g018210.1	ag	2	466	469	2529
scaffold1244|size363682|quiver_249072_254268_ID=g44890-17	Medtr5g018210.1	ag	2	489	492	2529
scaffold1244|size363682|quiver_249072_254268_ID=g44890-18	Medtr5g018210.1	ga	2	514	517	2529
scaffold1244|size363682|quiver_249072_254268_ID=g44890-19	Medtr5g018210.1	ta	2	561	564	2529
scaffold1244|size363682|quiver_249072_254268_ID=g44890-20	Medtr5g018210.1	ct	2	616	619	2529
scaffold1244|size363682|quiver_249072_254268_ID=g44890-21	Medtr5g018210.1	tc	2	674	677	2529
scaffold1244|size363682|quiver_249072_254268_ID=g44890-22	Medtr5g018210.1	ta	2	747	750	2529
scaffold1244|size363682|quiver_249072_254268_ID=g44890-23	Medtr5g018210.1	ag	2	802	805	2529
scaffold1244|size363682|quiver_249072_254268_ID=g44890-24	Medtr5g018210.1	at	2	811	814	2529
scaffold1244|size363682|quiver_249072_254268_ID=g44890-25	Medtr5g018210.1	ga	2	859	862	2529
scaffold1244|size363682|quiver_249072_254268_ID=g44890-26	Medtr5g018210.1	ta	2	886	889	2529
scaffold1244|size363682|quiver_249072_254268_ID=g44890-27	Medtr5g018210.1	ca	2	1003	1006	2529
scaffold1244|size363682|quiver_249072_254268_ID=g44890-28	Medtr5g018210.1	ga	2	1042	1045	2529
scaffold1244|size363682|quiver_249072_254268_ID=g44890-29	Medtr5g018210.1	gc	2	1075	1078	2529
scaffold1244|size363682|quiver_249072_254268_ID=g44890-30	Medtr5g018210.1	ct	2	1099	1102	2529
scaffold1244|size363682|quiver_249072_254268_ID=g44890-31	Medtr5g018210.1	ga	2	1117	1120	2529
scaffold1244|size363682|quiver_249072_254268_ID=g44890-32	Medtr5g018210.1	ag	2	1148	1151	2529
scaffold1244|size363682|quiver_249072_254268_ID=g44890-33	Medtr5g018210.1	ct	2	1204	1207	2529
scaffold1244|size363682|quiver_249072_254268_ID=g44890-34	Medtr5g018210.1	ac	2	1231	1234	2529
scaffold1244|size363682|quiver_249072_254268_ID=g44890-35	Medtr5g018210.1	at	2	1241	1244	2529
scaffold1244|size363682|quiver_249072_254268_ID=g44890-36	Medtr5g018210.1	ga	2	1249	1252	2529
scaffold1244|size363682|quiver_249072_254268_ID=g44890-37	Medtr5g018210.1	at	2	1268	1271	2529
scaffold1244|size363682|quiver_249072_254268_ID=g44890-38	Medtr5g018210.1	ag	2	1292	1295	2529
scaffold1244|size363682|quiver_249072_254268_ID=g44890-39	Medtr5g018210.1	at	2	1319	1322	2529
scaffold1244|size363682|quiver_249072_254268_ID=g44890-40	Medtr5g018210.1	tg	2	1322	1325	2529
scaffold1244|size363682|quiver_249072_254268_ID=g44890-41	Medtr5g018210.1	tc	2	1479	1482	2529
scaffold1244|size363682|quiver_249072_254268_ID=g44890-42	Medtr5g018210.1	ga	2	1487	1490	2529
scaffold1244|size363682|quiver_249072_254268_ID=g44890-43	Medtr5g018210.1	ga	2	1559	1562	2529
scaffold1244|size363682|quiver_249072_254268_ID=g44890-45	Medtr5g018210.1	cg	2	1630	1633	2529
scaffold1244|size363682|quiver_249072_254268_ID=g44890-46	Medtr5g018210.1	at	2	1675	1678	2529
scaffold1244|size363682|quiver_249072_254268_ID=g44890-47	Medtr5g018210.1	ta	2	1683	1686	2529
scaffold1244|size363682|quiver_249072_254268_ID=g44890-48	Medtr5g018210.1	gt	2	1716	1719	2529
scaffold1244|size363682|quiver_249072_254268_ID=g44890-49	Medtr5g018210.1	ca	2	1791	1794	2529
scaffold1244|size363682|quiver_249072_254268_ID=g44890-50	Medtr5g018210.1	ca	2	1827	1830	2529
scaffold1244|size363682|quiver_249072_254268_ID=g44890-51	Medtr5g018210.1	ga	2	1909	1912	2529
scaffold1244|size363682|quiver_249072_254268_ID=g44890-52	Medtr5g018210.1	at	2	1967	1970	2529
scaffold1244|size363682|quiver_249072_254268_ID=g44890-53	Medtr5g018210.1	tg	2	1970	1973	2529
scaffold1244|size363682|quiver_249072_254268_ID=g44890-54	Medtr5g018210.1	tg	2	2034	2037	2529
scaffold1244|size363682|quiver_249072_254268_ID=g44890-55	Medtr5g018210.1	ca	2	2100	2103	2529
scaffold1244|size363682|quiver_249072_254268_ID=g44890-56	Medtr5g018210.1	ca	2	2121	2124	2529
scaffold1244|size363682|quiver_249072_254268_ID=g44890-57	Medtr5g018210.1	ca	2	2131	2134	2529
scaffold1244|size363682|quiver_249072_254268_ID=g44890-58	Medtr5g018210.1	ga	2	2170	2173	2529
scaffold1244|size363682|quiver_249072_254268_ID=g44890-59	Medtr5g018210.1	ga	2	2215	2218	2529
scaffold1244|size363682|quiver_249072_254268_ID=g44890-60	Medtr5g018210.1	tc	2	2264	2267	2529
scaffold1244|size363682|quiver_249072_254268_ID=g44890-61	Medtr5g018210.1	tg	2	2272	2275	2529
scaffold1244|size363682|quiver_249072_254268_ID=g44890-62	Medtr5g018210.1	at	2	2300	2303	2529
scaffold1244|size363682|quiver_249072_254268_ID=g44890-63	Medtr5g018210.1	ga	2	2323	2326	2529
scaffold1244|size363682|quiver_249072_254268_ID=g44890-64	Medtr5g018210.1	ct	2	2329	2332	2529
scaffold1244|size363682|quiver_249072_254268_ID=g44890-65	Medtr5g018210.1	tg	2	2409	2412	2529
scaffold1244|size363682|quiver_249072_254268_ID=g44890-66	Medtr5g018210.1	tg	2	2416	2419	2529
scaffold1244|size363682|quiver_249072_254268_ID=g44890-67	Medtr5g018210.1	at	2	2448	2451	2529
scaffold1244|size363682|quiver_249072_254268_ID=g44890-68	Medtr5g018210.1	at	2	2477	2480	2529
scaffold1244|size363682|quiver_249072_254268_ID=g44890-69	Medtr5g018210.1	ga	2	2491	2494	2529
scaffold1244|size363682|quiver_249072_254268_ID=g44890-70	Medtr5g018210.1	aag	2	76	81	2529
scaffold1244|size363682|quiver_249072_254268_ID=g44890-71	Medtr5g018210.1	tga	2	147	152	2529
scaffold1244|size363682|quiver_249072_254268_ID=g44890-72	Medtr5g018210.1	caa	2	249	254	2529
scaffold1244|size363682|quiver_249072_254268_ID=g44890-73	Medtr5g018210.1	gaa	2	264	269	2529
scaffold1244|size363682|quiver_249072_254268_ID=g44890-74	Medtr5g018210.1	tga	2	422	427	2529
scaffold1244|size363682|quiver_249072_254268_ID=g44890-75	Medtr5g018210.1	ttg	2	449	454	2529
scaffold1244|size363682|quiver_249072_254268_ID=g44890-76	Medtr5g018210.1	tga	2	542	547	2529
scaffold1244|size363682|quiver_249072_254268_ID=g44890-77	Medtr5g018210.1	gat	2	550	555	2529
scaffold1244|size363682|quiver_249072_254268_ID=g44890-78	Medtr5g018210.1	aag	2	610	615	2529
scaffold1244|size363682|quiver_249072_254268_ID=g44890-79	Medtr5g018210.1	tgg	2	648	653	2529
scaffold1244|size363682|quiver_249072_254268_ID=g44890-80	Medtr5g018210.1	tct	2	659	664	2529
scaffold1244|size363682|quiver_249072_254268_ID=g44890-81	Medtr5g018210.1	acg	2	752	757	2529
scaffold1244|size363682|quiver_249072_254268_ID=g44890-82	Medtr5g018210.1	tat	2	812	817	2529
scaffold1244|size363682|quiver_249072_254268_ID=g44890-83	Medtr5g018210.1	gat	2	826	831	2529
scaffold1244|size363682|quiver_249072_254268_ID=g44890-84	Medtr5g018210.1	ttg	2	854	859	2529
scaffold1244|size363682|quiver_249072_254268_ID=g44890-85	Medtr5g018210.1	ctt	2	952	957	2529
scaffold1244|size363682|quiver_249072_254268_ID=g44890-86	Medtr5g018210.1	ttg	2	1034	1039	2529
scaffold1244|size363682|quiver_249072_254268_ID=g44890-87	Medtr5g018210.1	tga	2	1038	1043	2529
scaffold1244|size363682|quiver_249072_254268_ID=g44890-88	Medtr5g018210.1	agc	2	1106	1111	2529
scaffold1244|size363682|quiver_249072_254268_ID=g44890-89	Medtr5g018210.1	ata	2	1187	1192	2529
scaffold1244|size363682|quiver_249072_254268_ID=g44890-90	Medtr5g018210.1	gga	2	1236	1241	2529
scaffold1244|size363682|quiver_249072_254268_ID=g44890-91	Medtr5g018210.1	gat	2	1378	1383	2529
scaffold1244|size363682|quiver_249072_254268_ID=g44890-92	Medtr5g018210.1	tac	2	1447	1452	2529
scaffold1244|size363682|quiver_249072_254268_ID=g44890-93	Medtr5g018210.1	tgc	2	1469	1474	2529
scaffold1244|size363682|quiver_249072_254268_ID=g44890-94	Medtr5g018210.1	ctc	2	1480	1485	2529
scaffold1244|size363682|quiver_249072_254268_ID=g44890-95	Medtr5g018210.1	att	2	1543	1548	2529
scaffold1244|size363682|quiver_249072_254268_ID=g44890-96	Medtr5g018210.1	tgg	2	1576	1581	2529
scaffold1244|size363682|quiver_249072_254268_ID=g44890-97	Medtr5g018210.1	aac	2	1652	1657	2529
scaffold1244|size363682|quiver_249072_254268_ID=g44890-98	Medtr5g018210.1	tga	2	1692	1697	2529
scaffold1244|size363682|quiver_249072_254268_ID=g44890-99	Medtr5g018210.1	ttc	2	1704	1709	2529
scaffold1244|size363682|quiver_249072_254268_ID=g44890-100	Medtr5g018210.1	tga	2	1731	1736	2529
scaffold1244|size363682|quiver_249072_254268_ID=g44890-101	Medtr5g018210.1	gaa	2	1941	1946	2529
scaffold1244|size363682|quiver_249072_254268_ID=g44890-102	Medtr5g018210.1	ctt	2	2366	2371	2529
scaffold1244|size363682|quiver_249072_254268_ID=g44890-103	Medtr5g018210.1	tgc	2	2430	2435	2529
scaffold1244|size363682|quiver_249072_254268_ID=g44890-104	Medtr5g018210.1	aaac	2	107	114	2529
scaffold1244|size363682|quiver_249072_254268_ID=g44890-105	Medtr5g018210.1	ttga	2	2353	2360	2529
scaffold1244|size363682|quiver_249072_254268_ID=g44890-106	Medtr5g018210.1	agat	2	2471	2478	2529
scaffold1244|size363682|quiver_249072_254268_ID=g44890-107	Medtr5g018210.1	gatga	2	148	157	2529
scaffold1244|size363682|quiver_249072_254268_ID=g44890-108	Medtr5g018210.1	tgatt	2	2061	2070	2529
scaffold1244|size363682|quiver_249072_254268_ID=g44890-109	Medtr5g018210.1	ttcaaa	2	865	876	2529
scaffold1244|size363682|quiver_249072_254268_ID=g44890-110	Medtr5g018210.1	aacaga	2	1431	1442	2529
scaffold1244|size363682|quiver_249072_254268_ID=g44890-111	Medtr5g018210.1	aaaaca	2	1644	1655	2529
scaffold2848|size70843|quiver_53286_57789_ID=g34952-1	Medtr2g038510.1	ca	2	24	27	2640
scaffold2848|size70843|quiver_53286_57789_ID=g34952-2	Medtr2g038510.1	tg	2	63	66	2640
scaffold2848|size70843|quiver_53286_57789_ID=g34952-3	Medtr2g038510.1	ta	2	71	74	2640
scaffold2848|size70843|quiver_53286_57789_ID=g34952-5	Medtr2g038510.1	ag	2	196	199	2640
scaffold2848|size70843|quiver_53286_57789_ID=g34952-6	Medtr2g038510.1	at	2	234	237	2640
scaffold2848|size70843|quiver_53286_57789_ID=g34952-7	Medtr2g038510.1	ga	2	272	275	2640
scaffold2848|size70843|quiver_53286_57789_ID=g34952-8	Medtr2g038510.1	ga	2	297	300	2640
scaffold2848|size70843|quiver_53286_57789_ID=g34952-9	Medtr2g038510.1	ga	2	312	315	2640
scaffold2848|size70843|quiver_53286_57789_ID=g34952-10	Medtr2g038510.1	ct	2	324	327	2640
scaffold2848|size70843|quiver_53286_57789_ID=g34952-11	Medtr2g038510.1	ag	2	339	342	2640
scaffold2848|size70843|quiver_53286_57789_ID=g34952-12	Medtr2g038510.1	at	2	344	347	2640
scaffold2848|size70843|quiver_53286_57789_ID=g34952-13	Medtr2g038510.1	gt	2	353	356	2640
scaffold2848|size70843|quiver_53286_57789_ID=g34952-14	Medtr2g038510.1	at	2	371	374	2640
scaffold2848|size70843|quiver_53286_57789_ID=g34952-15	Medtr2g038510.1	ag	2	378	381	2640
scaffold2848|size70843|quiver_53286_57789_ID=g34952-16	Medtr2g038510.1	ta	2	473	476	2640
scaffold2848|size70843|quiver_53286_57789_ID=g34952-17	Medtr2g038510.1	ga	2	505	508	2640
scaffold2848|size70843|quiver_53286_57789_ID=g34952-19	Medtr2g038510.1	ca	2	530	533	2640
scaffold2848|size70843|quiver_53286_57789_ID=g34952-20	Medtr2g038510.1	tc	2	583	586	2640
scaffold2848|size70843|quiver_53286_57789_ID=g34952-21	Medtr2g038510.1	ag	2	594	597	2640
scaffold2848|size70843|quiver_53286_57789_ID=g34952-22	Medtr2g038510.1	ag	2	601	604	2640
scaffold2848|size70843|quiver_53286_57789_ID=g34952-23	Medtr2g038510.1	tg	2	612	615	2640
scaffold2848|size70843|quiver_53286_57789_ID=g34952-25	Medtr2g038510.1	ga	2	664	667	2640
scaffold2848|size70843|quiver_53286_57789_ID=g34952-26	Medtr2g038510.1	gt	2	672	675	2640
scaffold2848|size70843|quiver_53286_57789_ID=g34952-27	Medtr2g038510.1	at	2	692	695	2640
scaffold2848|size70843|quiver_53286_57789_ID=g34952-28	Medtr2g038510.1	gt	2	701	704	2640
scaffold2848|size70843|quiver_53286_57789_ID=g34952-30	Medtr2g038510.1	at	2	809	812	2640
scaffold2848|size70843|quiver_53286_57789_ID=g34952-31	Medtr2g038510.1	ca	2	930	933	2640
scaffold2848|size70843|quiver_53286_57789_ID=g34952-32	Medtr2g038510.1	ag	2	933	936	2640
scaffold2848|size70843|quiver_53286_57789_ID=g34952-33	Medtr2g038510.1	ga	2	940	943	2640
scaffold2848|size70843|quiver_53286_57789_ID=g34952-34	Medtr2g038510.1	ag	2	952	955	2640
scaffold2848|size70843|quiver_53286_57789_ID=g34952-35	Medtr2g038510.1	tg	2	970	973	2640
scaffold2848|size70843|quiver_53286_57789_ID=g34952-36	Medtr2g038510.1	ac	2	1043	1046	2640
scaffold2848|size70843|quiver_53286_57789_ID=g34952-37	Medtr2g038510.1	ga	2	1050	1053	2640
scaffold2848|size70843|quiver_53286_57789_ID=g34952-38	Medtr2g038510.1	ac	2	1170	1173	2640
scaffold2848|size70843|quiver_53286_57789_ID=g34952-39	Medtr2g038510.1	ca	2	1178	1181	2640
scaffold2848|size70843|quiver_53286_57789_ID=g34952-40	Medtr2g038510.1	ag	2	1197	1200	2640
scaffold2848|size70843|quiver_53286_57789_ID=g34952-41	Medtr2g038510.1	ta	2	1218	1221	2640
scaffold2848|size70843|quiver_53286_57789_ID=g34952-42	Medtr2g038510.1	at	2	1246	1249	2640
scaffold2848|size70843|quiver_53286_57789_ID=g34952-43	Medtr2g038510.1	ga	2	1268	1271	2640
scaffold2848|size70843|quiver_53286_57789_ID=g34952-44	Medtr2g038510.1	ct	2	1283	1286	2640
scaffold2848|size70843|quiver_53286_57789_ID=g34952-45	Medtr2g038510.1	ca	2	1298	1301	2640
scaffold2848|size70843|quiver_53286_57789_ID=g34952-46	Medtr2g038510.1	tc	2	1392	1395	2640
scaffold2848|size70843|quiver_53286_57789_ID=g34952-48	Medtr2g038510.1	at	2	1422	1425	2640
scaffold2848|size70843|quiver_53286_57789_ID=g34952-49	Medtr2g038510.1	cg	2	1515	1518	2640
scaffold2848|size70843|quiver_53286_57789_ID=g34952-50	Medtr2g038510.1	ta	2	1520	1523	2640
scaffold2848|size70843|quiver_53286_57789_ID=g34952-51	Medtr2g038510.1	ta	2	1587	1590	2640
scaffold2848|size70843|quiver_53286_57789_ID=g34952-52	Medtr2g038510.1	ag	2	1669	1672	2640
scaffold2848|size70843|quiver_53286_57789_ID=g34952-53	Medtr2g038510.1	ac	2	1763	1766	2640
scaffold2848|size70843|quiver_53286_57789_ID=g34952-54	Medtr2g038510.1	ga	2	1884	1887	2640
scaffold2848|size70843|quiver_53286_57789_ID=g34952-55	Medtr2g038510.1	ta	2	1892	1895	2640
scaffold2848|size70843|quiver_53286_57789_ID=g34952-56	Medtr2g038510.1	tg	2	1909	1912	2640
scaffold2848|size70843|quiver_53286_57789_ID=g34952-57	Medtr2g038510.1	ga	2	1981	1984	2640
scaffold2848|size70843|quiver_53286_57789_ID=g34952-58	Medtr2g038510.1	tg	2	1987	1990	2640
scaffold2848|size70843|quiver_53286_57789_ID=g34952-59	Medtr2g038510.1	tc	2	2001	2004	2640
scaffold2848|size70843|quiver_53286_57789_ID=g34952-60	Medtr2g038510.1	ga	2	2054	2057	2640
scaffold2848|size70843|quiver_53286_57789_ID=g34952-61	Medtr2g038510.1	at	2	2057	2060	2640
scaffold2848|size70843|quiver_53286_57789_ID=g34952-63	Medtr2g038510.1	gt	2	2151	2154	2640
scaffold2848|size70843|quiver_53286_57789_ID=g34952-64	Medtr2g038510.1	ac	2	2172	2175	2640
scaffold2848|size70843|quiver_53286_57789_ID=g34952-65	Medtr2g038510.1	ca	2	2201	2204	2640
scaffold2848|size70843|quiver_53286_57789_ID=g34952-66	Medtr2g038510.1	ga	2	2284	2287	2640
scaffold2848|size70843|quiver_53286_57789_ID=g34952-67	Medtr2g038510.1	at	2	2328	2331	2640
scaffold2848|size70843|quiver_53286_57789_ID=g34952-68	Medtr2g038510.1	ga	2	2425	2428	2640
scaffold2848|size70843|quiver_53286_57789_ID=g34952-69	Medtr2g038510.1	tg	2	2438	2441	2640
scaffold2848|size70843|quiver_53286_57789_ID=g34952-70	Medtr2g038510.1	ga	2	2458	2461	2640
scaffold2848|size70843|quiver_53286_57789_ID=g34952-71	Medtr2g038510.1	ag	2	2496	2499	2640
scaffold2848|size70843|quiver_53286_57789_ID=g34952-72	Medtr2g038510.1	ga	2	2530	2533	2640
scaffold2848|size70843|quiver_53286_57789_ID=g34952-73	Medtr2g038510.1	ga	2	2569	2572	2640
scaffold2848|size70843|quiver_53286_57789_ID=g34952-74	Medtr2g038510.1	tg	2	2629	2632	2640
scaffold2848|size70843|quiver_53286_57789_ID=g34952-75	Medtr2g038510.1	tag	2	14	19	2640
scaffold2848|size70843|quiver_53286_57789_ID=g34952-76	Medtr2g038510.1	tga	2	54	59	2640
scaffold2848|size70843|quiver_53286_57789_ID=g34952-77	Medtr2g038510.1	gat	2	117	122	2640
scaffold2848|size70843|quiver_53286_57789_ID=g34952-78	Medtr2g038510.1	ctt	2	203	208	2640
scaffold2848|size70843|quiver_53286_57789_ID=g34952-79	Medtr2g038510.1	gat	2	217	222	2640
scaffold2848|size70843|quiver_53286_57789_ID=g34952-80	Medtr2g038510.1	aag	2	245	250	2640
scaffold2848|size70843|quiver_53286_57789_ID=g34952-81	Medtr2g038510.1	aag	2	255	260	2640
scaffold2848|size70843|quiver_53286_57789_ID=g34952-82	Medtr2g038510.1	aga	2	313	318	2640
scaffold2848|size70843|quiver_53286_57789_ID=g34952-83	Medtr2g038510.1	atg	2	362	367	2640
scaffold2848|size70843|quiver_53286_57789_ID=g34952-84	Medtr2g038510.1	aat	2	400	405	2640
scaffold2848|size70843|quiver_53286_57789_ID=g34952-85	Medtr2g038510.1	ttg	2	419	424	2640
scaffold2848|size70843|quiver_53286_57789_ID=g34952-86	Medtr2g038510.1	aac	2	453	458	2640
scaffold2848|size70843|quiver_53286_57789_ID=g34952-87	Medtr2g038510.1	aca	2	531	536	2640
scaffold2848|size70843|quiver_53286_57789_ID=g34952-88	Medtr2g038510.1	ttg	2	568	573	2640
scaffold2848|size70843|quiver_53286_57789_ID=g34952-89	Medtr2g038510.1	aga	2	603	608	2640
scaffold2848|size70843|quiver_53286_57789_ID=g34952-90	Medtr2g038510.1	aga	2	665	670	2640
scaffold2848|size70843|quiver_53286_57789_ID=g34952-91	Medtr2g038510.1	tga	2	687	692	2640
scaffold2848|size70843|quiver_53286_57789_ID=g34952-92	Medtr2g038510.1	aat	2	715	720	2640
scaffold2848|size70843|quiver_53286_57789_ID=g34952-93	Medtr2g038510.1	tgt	2	756	761	2640
scaffold2848|size70843|quiver_53286_57789_ID=g34952-94	Medtr2g038510.1	gta	2	764	769	2640
scaffold2848|size70843|quiver_53286_57789_ID=g34952-95	Medtr2g038510.1	tac	2	780	785	2640
scaffold2848|size70843|quiver_53286_57789_ID=g34952-96	Medtr2g038510.1	gat	2	856	861	2640
scaffold2848|size70843|quiver_53286_57789_ID=g34952-97	Medtr2g038510.1	gtt	2	870	875	2640
scaffold2848|size70843|quiver_53286_57789_ID=g34952-98	Medtr2g038510.1	atg	2	899	904	2640
scaffold2848|size70843|quiver_53286_57789_ID=g34952-99	Medtr2g038510.1	gga	2	1003	1008	2640
scaffold2848|size70843|quiver_53286_57789_ID=g34952-100	Medtr2g038510.1	act	2	1008	1013	2640
scaffold2848|size70843|quiver_53286_57789_ID=g34952-101	Medtr2g038510.1	aac	2	1094	1099	2640
scaffold2848|size70843|quiver_53286_57789_ID=g34952-102	Medtr2g038510.1	tat	2	1132	1137	2640
scaffold2848|size70843|quiver_53286_57789_ID=g34952-103	Medtr2g038510.1	aag	2	1210	1215	2640
scaffold2848|size70843|quiver_53286_57789_ID=g34952-104	Medtr2g038510.1	atc	2	1248	1253	2640
scaffold2848|size70843|quiver_53286_57789_ID=g34952-105	Medtr2g038510.1	ggt	2	1341	1346	2640
scaffold2848|size70843|quiver_53286_57789_ID=g34952-106	Medtr2g038510.1	gaa	2	1426	1431	2640
scaffold2848|size70843|quiver_53286_57789_ID=g34952-107	Medtr2g038510.1	att	2	1444	1449	2640
scaffold2848|size70843|quiver_53286_57789_ID=g34952-108	Medtr2g038510.1	ttc	2	1546	1551	2640
scaffold2848|size70843|quiver_53286_57789_ID=g34952-109	Medtr2g038510.1	tga	2	1634	1639	2640
scaffold2848|size70843|quiver_53286_57789_ID=g34952-110	Medtr2g038510.1	tga	2	1773	1778	2640
scaffold2848|size70843|quiver_53286_57789_ID=g34952-111	Medtr2g038510.1	ctg	2	1976	1981	2640
scaffold2848|size70843|quiver_53286_57789_ID=g34952-112	Medtr2g038510.1	gat	2	2038	2043	2640
scaffold2848|size70843|quiver_53286_57789_ID=g34952-113	Medtr2g038510.1	acc	2	2087	2092	2640
scaffold2848|size70843|quiver_53286_57789_ID=g34952-114	Medtr2g038510.1	tca	2	2218	2223	2640
scaffold2848|size70843|quiver_53286_57789_ID=g34952-115	Medtr2g038510.1	ttg	2	2258	2263	2640
scaffold2848|size70843|quiver_53286_57789_ID=g34952-116	Medtr2g038510.1	aca	2	2275	2280	2640
scaffold2848|size70843|quiver_53286_57789_ID=g34952-117	Medtr2g038510.1	tgt	2	2440	2445	2640
scaffold2848|size70843|quiver_53286_57789_ID=g34952-118	Medtr2g038510.1	aga	2	2493	2498	2640
scaffold2848|size70843|quiver_53286_57789_ID=g34952-119	Medtr2g038510.1	agt	2	2512	2517	2640
scaffold2848|size70843|quiver_53286_57789_ID=g34952-120	Medtr2g038510.1	tgc	2	2547	2552	2640
scaffold2848|size70843|quiver_53286_57789_ID=g34952-121	Medtr2g038510.1	ggt	2	2575	2580	2640
scaffold2848|size70843|quiver_53286_57789_ID=g34952-122	Medtr2g038510.1	tga	2	2580	2585	2640
scaffold2848|size70843|quiver_53286_57789_ID=g34952-123	Medtr2g038510.1	ctta	2	128	135	2640
scaffold2848|size70843|quiver_53286_57789_ID=g34952-124	Medtr2g038510.1	caag	2	541	548	2640
scaffold2848|size70843|quiver_53286_57789_ID=g34952-125	Medtr2g038510.1	tgaa	2	848	855	2640
scaffold2848|size70843|quiver_53286_57789_ID=g34952-126	Medtr2g038510.1	agga	2	1362	1369	2640
scaffold2848|size70843|quiver_53286_57789_ID=g34952-127	Medtr2g038510.1	ggaa	2	1683	1690	2640
scaffold2848|size70843|quiver_53286_57789_ID=g34952-128	Medtr2g038510.1	agctt	2	508	517	2640
scaffold2848|size70843|quiver_53286_57789_ID=g34952-129	Medtr2g038510.1	ttacc	2	1141	1150	2640
scaffold2848|size70843|quiver_53286_57789_ID=g34952-130	Medtr2g038510.1	tatca	2	1242	1251	2640
scaffold2848|size70843|quiver_53286_57789_ID=g34952-131	Medtr2g038510.1	aacca	2	2204	2213	2640
scaffold2848|size70843|quiver_53286_57789_ID=g34952-132	Medtr2g038510.1	aagatg	2	155	166	2640
scaffold2848|size70843|quiver_53286_57789_ID=g34952-133	Medtr2g038510.1	tcaagt	2	651	662	2640
scaffold2848|size70843|quiver_53286_57789_ID=g34952-134	Medtr2g038510.1	gatcca	2	904	915	2640
scaffold2848|size70843|quiver_53286_57789_ID=g34952-135	Medtr2g038510.1	agcttg	2	2477	2488	2640
scaffold287|size751564|quiver_753731_754799_ID=g35964-1	Medtr5g018120.1	ca	2	69	72	807
scaffold287|size751564|quiver_753731_754799_ID=g35964-2	Medtr5g018120.1	ga	2	187	190	807
scaffold287|size751564|quiver_753731_754799_ID=g35964-3	Medtr5g018120.1	gt	2	193	196	807
scaffold287|size751564|quiver_753731_754799_ID=g35964-4	Medtr5g018120.1	at	2	214	217	807
scaffold287|size751564|quiver_753731_754799_ID=g35964-5	Medtr5g018120.1	at	2	245	248	807
scaffold287|size751564|quiver_753731_754799_ID=g35964-6	Medtr5g018120.1	tg	2	248	251	807
scaffold287|size751564|quiver_753731_754799_ID=g35964-7	Medtr5g018120.1	tg	2	312	315	807
scaffold287|size751564|quiver_753731_754799_ID=g35964-8	Medtr5g018120.1	tg	2	365	368	807
scaffold287|size751564|quiver_753731_754799_ID=g35964-9	Medtr5g018120.1	ca	2	378	381	807
scaffold287|size751564|quiver_753731_754799_ID=g35964-10	Medtr5g018120.1	ca	2	399	402	807
scaffold287|size751564|quiver_753731_754799_ID=g35964-11	Medtr5g018120.1	ca	2	409	412	807
scaffold287|size751564|quiver_753731_754799_ID=g35964-12	Medtr5g018120.1	at	2	434	437	807
scaffold287|size751564|quiver_753731_754799_ID=g35964-13	Medtr5g018120.1	ga	2	448	451	807
scaffold287|size751564|quiver_753731_754799_ID=g35964-14	Medtr5g018120.1	ag	2	492	495	807
scaffold287|size751564|quiver_753731_754799_ID=g35964-15	Medtr5g018120.1	tc	2	534	537	807
scaffold287|size751564|quiver_753731_754799_ID=g35964-16	Medtr5g018120.1	tc	2	542	545	807
scaffold287|size751564|quiver_753731_754799_ID=g35964-18	Medtr5g018120.1	at	2	578	581	807
scaffold287|size751564|quiver_753731_754799_ID=g35964-19	Medtr5g018120.1	ga	2	601	604	807
scaffold287|size751564|quiver_753731_754799_ID=g35964-20	Medtr5g018120.1	ct	2	607	610	807
scaffold287|size751564|quiver_753731_754799_ID=g35964-21	Medtr5g018120.1	tg	2	694	697	807
scaffold287|size751564|quiver_753731_754799_ID=g35964-22	Medtr5g018120.1	at	2	755	758	807
scaffold287|size751564|quiver_753731_754799_ID=g35964-23	Medtr5g018120.1	ag	2	768	771	807
scaffold287|size751564|quiver_753731_754799_ID=g35964-24	Medtr5g018120.1	gaa	2	219	224	807
scaffold287|size751564|quiver_753731_754799_ID=g35964-25	Medtr5g018120.1	gaa	2	384	389	807
scaffold287|size751564|quiver_753731_754799_ID=g35964-26	Medtr5g018120.1	aga	2	489	494	807
scaffold287|size751564|quiver_753731_754799_ID=g35964-27	Medtr5g018120.1	tgt	2	529	534	807
scaffold287|size751564|quiver_753731_754799_ID=g35964-28	Medtr5g018120.1	tga	2	696	701	807
scaffold287|size751564|quiver_753731_754799_ID=g35964-29	Medtr5g018120.1	gaa	2	700	705	807
scaffold287|size751564|quiver_753731_754799_ID=g35964-30	Medtr5g018120.1	agat	2	749	756	807
scaffold287|size751564|quiver_753731_754799_ID=g35964-31	Medtr5g018120.1	tgatt	2	339	348	807
scaffold3338|size41895|quiver_26946_30611_ID=g92866-1	Medtr5g027900.1	ag	2	73	76	2817
scaffold3338|size41895|quiver_26946_30611_ID=g92866-2	Medtr5g027900.1	ca	2	121	124	2817
scaffold3338|size41895|quiver_26946_30611_ID=g92866-3	Medtr5g027900.1	ag	2	196	199	2817
scaffold3338|size41895|quiver_26946_30611_ID=g92866-4	Medtr5g027900.1	at	2	200	203	2817
scaffold3338|size41895|quiver_26946_30611_ID=g92866-5	Medtr5g027900.1	ta	2	225	228	2817
scaffold3338|size41895|quiver_26946_30611_ID=g92866-6	Medtr5g027900.1	ca	2	286	289	2817
scaffold3338|size41895|quiver_26946_30611_ID=g92866-7	Medtr5g027900.1	ac	2	324	327	2817
scaffold3338|size41895|quiver_26946_30611_ID=g92866-8	Medtr5g027900.1	at	2	341	344	2817
scaffold3338|size41895|quiver_26946_30611_ID=g92866-9	Medtr5g027900.1	tc	2	374	377	2817
scaffold3338|size41895|quiver_26946_30611_ID=g92866-10	Medtr5g027900.1	ca	2	379	382	2817
scaffold3338|size41895|quiver_26946_30611_ID=g92866-11	Medtr5g027900.1	ag	2	459	462	2817
scaffold3338|size41895|quiver_26946_30611_ID=g92866-13	Medtr5g027900.1	ag	2	535	538	2817
scaffold3338|size41895|quiver_26946_30611_ID=g92866-15	Medtr5g027900.1	ag	2	672	675	2817
scaffold3338|size41895|quiver_26946_30611_ID=g92866-16	Medtr5g027900.1	at	2	704	707	2817
scaffold3338|size41895|quiver_26946_30611_ID=g92866-17	Medtr5g027900.1	tc	2	708	711	2817
scaffold3338|size41895|quiver_26946_30611_ID=g92866-18	Medtr5g027900.1	ag	2	765	768	2817
scaffold3338|size41895|quiver_26946_30611_ID=g92866-19	Medtr5g027900.1	ag	2	788	791	2817
scaffold3338|size41895|quiver_26946_30611_ID=g92866-21	Medtr5g027900.1	tg	2	828	831	2817
scaffold3338|size41895|quiver_26946_30611_ID=g92866-22	Medtr5g027900.1	tg	2	846	849	2817
scaffold3338|size41895|quiver_26946_30611_ID=g92866-23	Medtr5g027900.1	ag	2	883	886	2817
scaffold3338|size41895|quiver_26946_30611_ID=g92866-24	Medtr5g027900.1	ac	2	898	901	2817
scaffold3338|size41895|quiver_26946_30611_ID=g92866-25	Medtr5g027900.1	at	2	911	914	2817
scaffold3338|size41895|quiver_26946_30611_ID=g92866-26	Medtr5g027900.1	at	2	921	924	2817
scaffold3338|size41895|quiver_26946_30611_ID=g92866-27	Medtr5g027900.1	tg	2	928	931	2817
scaffold3338|size41895|quiver_26946_30611_ID=g92866-28	Medtr5g027900.1	tc	2	985	988	2817
scaffold3338|size41895|quiver_26946_30611_ID=g92866-29	Medtr5g027900.1	at	2	1052	1055	2817
scaffold3338|size41895|quiver_26946_30611_ID=g92866-31	Medtr5g027900.1	ag	2	1137	1140	2817
scaffold3338|size41895|quiver_26946_30611_ID=g92866-32	Medtr5g027900.1	at	2	1145	1148	2817
scaffold3338|size41895|quiver_26946_30611_ID=g92866-33	Medtr5g027900.1	ga	2	1171	1174	2817
scaffold3338|size41895|quiver_26946_30611_ID=g92866-34	Medtr5g027900.1	at	2	1199	1202	2817
scaffold3338|size41895|quiver_26946_30611_ID=g92866-35	Medtr5g027900.1	at	2	1301	1304	2817
scaffold3338|size41895|quiver_26946_30611_ID=g92866-36	Medtr5g027900.1	ga	2	1305	1308	2817
scaffold3338|size41895|quiver_26946_30611_ID=g92866-37	Medtr5g027900.1	tg	2	1319	1322	2817
scaffold3338|size41895|quiver_26946_30611_ID=g92866-38	Medtr5g027900.1	ac	2	1360	1363	2817
scaffold3338|size41895|quiver_26946_30611_ID=g92866-39	Medtr5g027900.1	ag	2	1365	1368	2817
scaffold3338|size41895|quiver_26946_30611_ID=g92866-40	Medtr5g027900.1	ag	2	1477	1480	2817
scaffold3338|size41895|quiver_26946_30611_ID=g92866-41	Medtr5g027900.1	at	2	1538	1541	2817
scaffold3338|size41895|quiver_26946_30611_ID=g92866-42	Medtr5g027900.1	ca	2	1586	1589	2817
scaffold3338|size41895|quiver_26946_30611_ID=g92866-43	Medtr5g027900.1	ta	2	1614	1617	2817
scaffold3338|size41895|quiver_26946_30611_ID=g92866-44	Medtr5g027900.1	tc	2	1630	1633	2817
scaffold3338|size41895|quiver_26946_30611_ID=g92866-45	Medtr5g027900.1	at	2	1648	1651	2817
scaffold3338|size41895|quiver_26946_30611_ID=g92866-46	Medtr5g027900.1	gt	2	1700	1703	2817
scaffold3338|size41895|quiver_26946_30611_ID=g92866-47	Medtr5g027900.1	tg	2	1876	1879	2817
scaffold3338|size41895|quiver_26946_30611_ID=g92866-48	Medtr5g027900.1	ag	2	1905	1908	2817
scaffold3338|size41895|quiver_26946_30611_ID=g92866-49	Medtr5g027900.1	gt	2	1933	1936	2817
scaffold3338|size41895|quiver_26946_30611_ID=g92866-50	Medtr5g027900.1	ta	2	2001	2004	2817
scaffold3338|size41895|quiver_26946_30611_ID=g92866-51	Medtr5g027900.1	ag	2	2073	2076	2817
scaffold3338|size41895|quiver_26946_30611_ID=g92866-52	Medtr5g027900.1	tg	2	2144	2147	2817
scaffold3338|size41895|quiver_26946_30611_ID=g92866-53	Medtr5g027900.1	ga	2	2158	2161	2817
scaffold3338|size41895|quiver_26946_30611_ID=g92866-54	Medtr5g027900.1	at	2	2219	2222	2817
scaffold3338|size41895|quiver_26946_30611_ID=g92866-55	Medtr5g027900.1	ta	2	2261	2264	2817
scaffold3338|size41895|quiver_26946_30611_ID=g92866-56	Medtr5g027900.1	ag	2	2280	2283	2817
scaffold3338|size41895|quiver_26946_30611_ID=g92866-57	Medtr5g027900.1	ca	2	2291	2294	2817
scaffold3338|size41895|quiver_26946_30611_ID=g92866-58	Medtr5g027900.1	ag	2	2323	2326	2817
scaffold3338|size41895|quiver_26946_30611_ID=g92866-59	Medtr5g027900.1	ag	2	2349	2352	2817
scaffold3338|size41895|quiver_26946_30611_ID=g92866-60	Medtr5g027900.1	ct	2	2360	2363	2817
scaffold3338|size41895|quiver_26946_30611_ID=g92866-61	Medtr5g027900.1	tg	2	2364	2367	2817
scaffold3338|size41895|quiver_26946_30611_ID=g92866-62	Medtr5g027900.1	ta	2	2414	2417	2817
scaffold3338|size41895|quiver_26946_30611_ID=g92866-63	Medtr5g027900.1	gt	2	2467	2470	2817
scaffold3338|size41895|quiver_26946_30611_ID=g92866-65	Medtr5g027900.1	tg	2	2557	2560	2817
scaffold3338|size41895|quiver_26946_30611_ID=g92866-66	Medtr5g027900.1	at	2	2627	2630	2817
scaffold3338|size41895|quiver_26946_30611_ID=g92866-67	Medtr5g027900.1	ag	2	2751	2754	2817
scaffold3338|size41895|quiver_26946_30611_ID=g92866-68	Medtr5g027900.1	ag	2	2765	2768	2817
scaffold3338|size41895|quiver_26946_30611_ID=g92866-69	Medtr5g027900.1	ag	2	2771	2774	2817
scaffold3338|size41895|quiver_26946_30611_ID=g92866-70	Medtr5g027900.1	ag	2	2780	2783	2817
scaffold3338|size41895|quiver_26946_30611_ID=g92866-71	Medtr5g027900.1	ct	2	2801	2804	2817
scaffold3338|size41895|quiver_26946_30611_ID=g92866-73	Medtr5g027900.1	atc	2	254	259	2817
scaffold3338|size41895|quiver_26946_30611_ID=g92866-74	Medtr5g027900.1	caa	2	259	264	2817
scaffold3338|size41895|quiver_26946_30611_ID=g92866-75	Medtr5g027900.1	tca	2	421	426	2817
scaffold3338|size41895|quiver_26946_30611_ID=g92866-76	Medtr5g027900.1	aac	2	485	490	2817
scaffold3338|size41895|quiver_26946_30611_ID=g92866-77	Medtr5g027900.1	aag	2	493	498	2817
scaffold3338|size41895|quiver_26946_30611_ID=g92866-78	Medtr5g027900.1	atg	2	599	604	2817
scaffold3338|size41895|quiver_26946_30611_ID=g92866-79	Medtr5g027900.1	aag	2	616	621	2817
scaffold3338|size41895|quiver_26946_30611_ID=g92866-80	Medtr5g027900.1	ttg	2	689	694	2817
scaffold3338|size41895|quiver_26946_30611_ID=g92866-81	Medtr5g027900.1	tga	2	813	818	2817
scaffold3338|size41895|quiver_26946_30611_ID=g92866-82	Medtr5g027900.1	taa	2	864	869	2817
scaffold3338|size41895|quiver_26946_30611_ID=g92866-83	Medtr5g027900.1	aac	2	868	873	2817
scaffold3338|size41895|quiver_26946_30611_ID=g92866-84	Medtr5g027900.1	aag	2	974	979	2817
scaffold3338|size41895|quiver_26946_30611_ID=g92866-85	Medtr5g027900.1	tcc	2	1023	1028	2817
scaffold3338|size41895|quiver_26946_30611_ID=g92866-86	Medtr5g027900.1	gtg	2	1100	1105	2817
scaffold3338|size41895|quiver_26946_30611_ID=g92866-87	Medtr5g027900.1	aga	2	1134	1139	2817
scaffold3338|size41895|quiver_26946_30611_ID=g92866-88	Medtr5g027900.1	gaa	2	1203	1208	2817
scaffold3338|size41895|quiver_26946_30611_ID=g92866-89	Medtr5g027900.1	tcg	2	1560	1565	2817
scaffold3338|size41895|quiver_26946_30611_ID=g92866-90	Medtr5g027900.1	tca	2	1582	1587	2817
scaffold3338|size41895|quiver_26946_30611_ID=g92866-91	Medtr5g027900.1	ctc	2	1689	1694	2817
scaffold3338|size41895|quiver_26946_30611_ID=g92866-92	Medtr5g027900.1	gga	2	1743	1748	2817
scaffold3338|size41895|quiver_26946_30611_ID=g92866-93	Medtr5g027900.1	gaa	2	1797	1802	2817
scaffold3338|size41895|quiver_26946_30611_ID=g92866-94	Medtr5g027900.1	aag	2	1834	1839	2817
scaffold3338|size41895|quiver_26946_30611_ID=g92866-95	Medtr5g027900.1	cct	2	1926	1931	2817
scaffold3338|size41895|quiver_26946_30611_ID=g92866-96	Medtr5g027900.1	aag	2	2126	2131	2817
scaffold3338|size41895|quiver_26946_30611_ID=g92866-97	Medtr5g027900.1	tgc	2	2136	2141	2817
scaffold3338|size41895|quiver_26946_30611_ID=g92866-98	Medtr5g027900.1	aga	2	2159	2164	2817
scaffold3338|size41895|quiver_26946_30611_ID=g92866-99	Medtr5g027900.1	gat	2	2163	2168	2817
scaffold3338|size41895|quiver_26946_30611_ID=g92866-101	Medtr5g027900.1	cct	2	2239	2244	2817
scaffold3338|size41895|quiver_26946_30611_ID=g92866-102	Medtr5g027900.1	cag	2	2254	2259	2817
scaffold3338|size41895|quiver_26946_30611_ID=g92866-103	Medtr5g027900.1	gag	2	2350	2355	2817
scaffold3338|size41895|quiver_26946_30611_ID=g92866-104	Medtr5g027900.1	tga	2	2478	2483	2817
scaffold3338|size41895|quiver_26946_30611_ID=g92866-105	Medtr5g027900.1	gaa	2	2512	2517	2817
scaffold3338|size41895|quiver_26946_30611_ID=g92866-106	Medtr5g027900.1	aag	2	2536	2541	2817
scaffold3338|size41895|quiver_26946_30611_ID=g92866-107	Medtr5g027900.1	tga	2	2634	2639	2817
scaffold3338|size41895|quiver_26946_30611_ID=g92866-108	Medtr5g027900.1	att	2	2675	2680	2817
scaffold3338|size41895|quiver_26946_30611_ID=g92866-110	Medtr5g027900.1	gctt	2	852	859	2817
scaffold3338|size41895|quiver_26946_30611_ID=g92866-111	Medtr5g027900.1	aaga	2	904	911	2817
scaffold3338|size41895|quiver_26946_30611_ID=g92866-112	Medtr5g027900.1	gatt	2	1307	1314	2817
scaffold3338|size41895|quiver_26946_30611_ID=g92866-113	Medtr5g027900.1	actc	2	2085	2092	2817
scaffold3338|size41895|quiver_26946_30611_ID=g92866-114	Medtr5g027900.1	ttag	2	2317	2324	2817
scaffold3338|size41895|quiver_26946_30611_ID=g92866-115	Medtr5g027900.1	ttca	2	2562	2569	2817
scaffold3338|size41895|quiver_26946_30611_ID=g92866-116	Medtr5g027900.1	tact	2	2712	2719	2817
scaffold3338|size41895|quiver_26946_30611_ID=g92866-117	Medtr5g027900.1	tatgg	2	553	562	2817
scaffold3338|size41895|quiver_26946_30611_ID=g92866-118	Medtr5g027900.1	ttacc	2	1234	1243	2817
scaffold3338|size41895|quiver_26946_30611_ID=g92866-119	Medtr5g027900.1	tcaag	2	1493	1502	2817
scaffold3338|size41895|quiver_26946_30611_ID=g92866-120	Medtr5g027900.1	tatgg	2	1539	1548	2817
scaffold365|size543147|quiver_323248_331852_ID=g721-1	Medtr5g027860.1	gt	2	74	77	2961
scaffold365|size543147|quiver_323248_331852_ID=g721-2	Medtr5g027860.1	tg	2	93	96	2961
scaffold365|size543147|quiver_323248_331852_ID=g721-3	Medtr5g027860.1	ag	2	103	106	2961
scaffold365|size543147|quiver_323248_331852_ID=g721-4	Medtr5g027860.1	ct	2	112	115	2961
scaffold365|size543147|quiver_323248_331852_ID=g721-5	Medtr5g027860.1	tc	2	184	187	2961
scaffold365|size543147|quiver_323248_331852_ID=g721-6	Medtr5g027860.1	ct	2	192	195	2961
scaffold365|size543147|quiver_323248_331852_ID=g721-7	Medtr5g027860.1	ga	2	244	247	2961
scaffold365|size543147|quiver_323248_331852_ID=g721-8	Medtr5g027860.1	ag	2	270	273	2961
scaffold365|size543147|quiver_323248_331852_ID=g721-9	Medtr5g027860.1	ag	2	286	289	2961
scaffold365|size543147|quiver_323248_331852_ID=g721-10	Medtr5g027860.1	ca	2	334	337	2961
scaffold365|size543147|quiver_323248_331852_ID=g721-11	Medtr5g027860.1	ag	2	409	412	2961
scaffold365|size543147|quiver_323248_331852_ID=g721-12	Medtr5g027860.1	ta	2	438	441	2961
scaffold365|size543147|quiver_323248_331852_ID=g721-13	Medtr5g027860.1	ac	2	540	543	2961
scaffold365|size543147|quiver_323248_331852_ID=g721-14	Medtr5g027860.1	at	2	557	560	2961
scaffold365|size543147|quiver_323248_331852_ID=g721-15	Medtr5g027860.1	gt	2	600	603	2961
scaffold365|size543147|quiver_323248_331852_ID=g721-16	Medtr5g027860.1	ct	2	727	730	2961
scaffold365|size543147|quiver_323248_331852_ID=g721-17	Medtr5g027860.1	tg	2	730	733	2961
scaffold365|size543147|quiver_323248_331852_ID=g721-18	Medtr5g027860.1	ag	2	760	763	2961
scaffold365|size543147|quiver_323248_331852_ID=g721-20	Medtr5g027860.1	ag	2	897	900	2961
scaffold365|size543147|quiver_323248_331852_ID=g721-21	Medtr5g027860.1	at	2	929	932	2961
scaffold365|size543147|quiver_323248_331852_ID=g721-22	Medtr5g027860.1	tc	2	933	936	2961
scaffold365|size543147|quiver_323248_331852_ID=g721-23	Medtr5g027860.1	ag	2	1013	1016	2961
scaffold365|size543147|quiver_323248_331852_ID=g721-24	Medtr5g027860.1	tg	2	1053	1056	2961
scaffold365|size543147|quiver_323248_331852_ID=g721-25	Medtr5g027860.1	cg	2	1099	1102	2961
scaffold365|size543147|quiver_323248_331852_ID=g721-26	Medtr5g027860.1	ag	2	1108	1111	2961
scaffold365|size543147|quiver_323248_331852_ID=g721-27	Medtr5g027860.1	at	2	1136	1139	2961
scaffold365|size543147|quiver_323248_331852_ID=g721-28	Medtr5g027860.1	tc	2	1201	1204	2961
scaffold365|size543147|quiver_323248_331852_ID=g721-29	Medtr5g027860.1	gt	2	1242	1245	2961
scaffold365|size543147|quiver_323248_331852_ID=g721-30	Medtr5g027860.1	ca	2	1250	1253	2961
scaffold365|size543147|quiver_323248_331852_ID=g721-31	Medtr5g027860.1	at	2	1274	1277	2961
scaffold365|size543147|quiver_323248_331852_ID=g721-33	Medtr5g027860.1	ag	2	1339	1342	2961
scaffold365|size543147|quiver_323248_331852_ID=g721-34	Medtr5g027860.1	at	2	1352	1355	2961
scaffold365|size543147|quiver_323248_331852_ID=g721-35	Medtr5g027860.1	ag	2	1359	1362	2961
scaffold365|size543147|quiver_323248_331852_ID=g721-36	Medtr5g027860.1	ca	2	1377	1380	2961
scaffold365|size543147|quiver_323248_331852_ID=g721-37	Medtr5g027860.1	at	2	1421	1424	2961
scaffold365|size543147|quiver_323248_331852_ID=g721-38	Medtr5g027860.1	ga	2	1527	1530	2961
scaffold365|size543147|quiver_323248_331852_ID=g721-39	Medtr5g027860.1	tg	2	1541	1544	2961
scaffold365|size543147|quiver_323248_331852_ID=g721-40	Medtr5g027860.1	ag	2	1587	1590	2961
scaffold365|size543147|quiver_323248_331852_ID=g721-41	Medtr5g027860.1	ga	2	1702	1705	2961
scaffold365|size543147|quiver_323248_331852_ID=g721-42	Medtr5g027860.1	at	2	1760	1763	2961
scaffold365|size543147|quiver_323248_331852_ID=g721-44	Medtr5g027860.1	at	2	1837	1840	2961
scaffold365|size543147|quiver_323248_331852_ID=g721-45	Medtr5g027860.1	tc	2	1852	1855	2961
scaffold365|size543147|quiver_323248_331852_ID=g721-46	Medtr5g027860.1	gt	2	1922	1925	2961
scaffold365|size543147|quiver_323248_331852_ID=g721-47	Medtr5g027860.1	tg	2	1938	1941	2961
scaffold365|size543147|quiver_323248_331852_ID=g721-49	Medtr5g027860.1	ag	2	2127	2130	2961
scaffold365|size543147|quiver_323248_331852_ID=g721-50	Medtr5g027860.1	tc	2	2148	2151	2961
scaffold365|size543147|quiver_323248_331852_ID=g721-51	Medtr5g027860.1	gt	2	2155	2158	2961
scaffold365|size543147|quiver_323248_331852_ID=g721-52	Medtr5g027860.1	ta	2	2223	2226	2961
scaffold365|size543147|quiver_323248_331852_ID=g721-53	Medtr5g027860.1	ag	2	2262	2265	2961
scaffold365|size543147|quiver_323248_331852_ID=g721-54	Medtr5g027860.1	tg	2	2366	2369	2961
scaffold365|size543147|quiver_323248_331852_ID=g721-55	Medtr5g027860.1	ga	2	2380	2383	2961
scaffold365|size543147|quiver_323248_331852_ID=g721-56	Medtr5g027860.1	ga	2	2431	2434	2961
scaffold365|size543147|quiver_323248_331852_ID=g721-57	Medtr5g027860.1	at	2	2441	2444	2961
scaffold365|size543147|quiver_323248_331852_ID=g721-58	Medtr5g027860.1	ta	2	2483	2486	2961
scaffold365|size543147|quiver_323248_331852_ID=g721-59	Medtr5g027860.1	ag	2	2502	2505	2961
scaffold365|size543147|quiver_323248_331852_ID=g721-61	Medtr5g027860.1	ct	2	2582	2585	2961
scaffold365|size543147|quiver_323248_331852_ID=g721-62	Medtr5g027860.1	tg	2	2586	2589	2961
scaffold365|size543147|quiver_323248_331852_ID=g721-63	Medtr5g027860.1	ga	2	2647	2650	2961
scaffold365|size543147|quiver_323248_331852_ID=g721-66	Medtr5g027860.1	tg	2	2791	2794	2961
scaffold365|size543147|quiver_323248_331852_ID=g721-67	Medtr5g027860.1	ga	2	2808	2811	2961
scaffold365|size543147|quiver_323248_331852_ID=g721-68	Medtr5g027860.1	ag	2	2877	2880	2961
scaffold365|size543147|quiver_323248_331852_ID=g721-70	Medtr5g027860.1	ag	2	2924	2927	2961
scaffold365|size543147|quiver_323248_331852_ID=g721-71	Medtr5g027860.1	ct	2	2945	2948	2961
scaffold365|size543147|quiver_323248_331852_ID=g721-72	Medtr5g027860.1	ctt	2	8	13	2961
scaffold365|size543147|quiver_323248_331852_ID=g721-73	Medtr5g027860.1	tgt	2	22	27	2961
scaffold365|size543147|quiver_323248_331852_ID=g721-74	Medtr5g027860.1	gtg	2	71	76	2961
scaffold365|size543147|quiver_323248_331852_ID=g721-75	Medtr5g027860.1	gga	2	84	89	2961
scaffold365|size543147|quiver_323248_331852_ID=g721-76	Medtr5g027860.1	gtg	2	94	99	2961
scaffold365|size543147|quiver_323248_331852_ID=g721-77	Medtr5g027860.1	ttg	2	238	243	2961
scaffold365|size543147|quiver_323248_331852_ID=g721-78	Medtr5g027860.1	aag	2	266	271	2961
scaffold365|size543147|quiver_323248_331852_ID=g721-79	Medtr5g027860.1	atc	2	467	472	2961
scaffold365|size543147|quiver_323248_331852_ID=g721-80	Medtr5g027860.1	caa	2	472	477	2961
scaffold365|size543147|quiver_323248_331852_ID=g721-81	Medtr5g027860.1	cgg	2	513	518	2961
scaffold365|size543147|quiver_323248_331852_ID=g721-82	Medtr5g027860.1	tca	2	646	651	2961
scaffold365|size543147|quiver_323248_331852_ID=g721-83	Medtr5g027860.1	gga	2	684	689	2961
scaffold365|size543147|quiver_323248_331852_ID=g721-84	Medtr5g027860.1	aag	2	718	723	2961
scaffold365|size543147|quiver_323248_331852_ID=g721-85	Medtr5g027860.1	agc	2	722	727	2961
scaffold365|size543147|quiver_323248_331852_ID=g721-86	Medtr5g027860.1	aca	2	802	807	2961
scaffold365|size543147|quiver_323248_331852_ID=g721-87	Medtr5g027860.1	atg	2	824	829	2961
scaffold365|size543147|quiver_323248_331852_ID=g721-88	Medtr5g027860.1	ttg	2	914	919	2961
scaffold365|size543147|quiver_323248_331852_ID=g721-89	Medtr5g027860.1	atg	2	967	972	2961
scaffold365|size543147|quiver_323248_331852_ID=g721-90	Medtr5g027860.1	tga	2	1038	1043	2961
scaffold365|size543147|quiver_323248_331852_ID=g721-91	Medtr5g027860.1	taa	2	1089	1094	2961
scaffold365|size543147|quiver_323248_331852_ID=g721-92	Medtr5g027860.1	aac	2	1093	1098	2961
scaffold365|size543147|quiver_323248_331852_ID=g721-93	Medtr5g027860.1	aag	2	1190	1195	2961
scaffold365|size543147|quiver_323248_331852_ID=g721-95	Medtr5g027860.1	tcc	2	1245	1250	2961
scaffold365|size543147|quiver_323248_331852_ID=g721-96	Medtr5g027860.1	gaa	2	1258	1263	2961
scaffold365|size543147|quiver_323248_331852_ID=g721-97	Medtr5g027860.1	gtg	2	1322	1327	2961
scaffold365|size543147|quiver_323248_331852_ID=g721-98	Medtr5g027860.1	aga	2	1356	1361	2961
scaffold365|size543147|quiver_323248_331852_ID=g721-99	Medtr5g027860.1	ttg	2	1480	1485	2961
scaffold365|size543147|quiver_323248_331852_ID=g721-100	Medtr5g027860.1	caa	2	1739	1744	2961
scaffold365|size543147|quiver_323248_331852_ID=g721-101	Medtr5g027860.1	tcg	2	1782	1787	2961
scaffold365|size543147|quiver_323248_331852_ID=g721-102	Medtr5g027860.1	tca	2	1804	1809	2961
scaffold365|size543147|quiver_323248_331852_ID=g721-103	Medtr5g027860.1	gaa	2	2019	2024	2961
scaffold365|size543147|quiver_323248_331852_ID=g721-104	Medtr5g027860.1	aag	2	2056	2061	2961
scaffold365|size543147|quiver_323248_331852_ID=g721-105	Medtr5g027860.1	agg	2	2320	2325	2961
scaffold365|size543147|quiver_323248_331852_ID=g721-106	Medtr5g027860.1	aag	2	2348	2353	2961
scaffold365|size543147|quiver_323248_331852_ID=g721-107	Medtr5g027860.1	tgc	2	2358	2363	2961
scaffold365|size543147|quiver_323248_331852_ID=g721-108	Medtr5g027860.1	aga	2	2381	2386	2961
scaffold365|size543147|quiver_323248_331852_ID=g721-109	Medtr5g027860.1	gat	2	2385	2390	2961
scaffold365|size543147|quiver_323248_331852_ID=g721-110	Medtr5g027860.1	cct	2	2461	2466	2961
scaffold365|size543147|quiver_323248_331852_ID=g721-111	Medtr5g027860.1	cag	2	2476	2481	2961
scaffold365|size543147|quiver_323248_331852_ID=g721-112	Medtr5g027860.1	ttc	2	2627	2632	2961
scaffold365|size543147|quiver_323248_331852_ID=g721-113	Medtr5g027860.1	gaa	2	2746	2751	2961
scaffold365|size543147|quiver_323248_331852_ID=g721-114	Medtr5g027860.1	aag	2	2770	2775	2961
scaffold365|size543147|quiver_323248_331852_ID=g721-115	Medtr5g027860.1	caa	2	2785	2790	2961
scaffold365|size543147|quiver_323248_331852_ID=g721-116	Medtr5g027860.1	att	2	2801	2806	2961
scaffold365|size543147|quiver_323248_331852_ID=g721-117	Medtr5g027860.1	tgg	2	2853	2858	2961
scaffold365|size543147|quiver_323248_331852_ID=g721-118	Medtr5g027860.1	tgct	2	2	9	2961
scaffold365|size543147|quiver_323248_331852_ID=g721-119	Medtr5g027860.1	atgc	2	856	863	2961
scaffold365|size543147|quiver_323248_331852_ID=g721-121	Medtr5g027860.1	tgtt	2	1477	1484	2961
scaffold365|size543147|quiver_323248_331852_ID=g721-122	Medtr5g027860.1	gatt	2	1529	1536	2961
scaffold365|size543147|quiver_323248_331852_ID=g721-123	Medtr5g027860.1	tcaa	2	1879	1886	2961
scaffold365|size543147|quiver_323248_331852_ID=g721-124	Medtr5g027860.1	tatc	2	1892	1899	2961
scaffold365|size543147|quiver_323248_331852_ID=g721-125	Medtr5g027860.1	gaga	2	2890	2897	2961
scaffold365|size543147|quiver_323248_331852_ID=g721-126	Medtr5g027860.1	aatca	2	567	576	2961
scaffold365|size543147|quiver_323248_331852_ID=g721-127	Medtr5g027860.1	tatgg	2	778	787	2961
scaffold365|size543147|quiver_323248_331852_ID=g721-128	Medtr5g027860.1	tcaag	2	1715	1724	2961
scaffold365|size543147|quiver_323248_331852_ID=g721-129	Medtr5g027860.1	tatgg	2	1761	1770	2961
scaffold365|size543147|quiver_323248_331852_ID=g721-130	Medtr5g027860.1	ttcaag	2	624	635	2961
scaffold365|size543147|quiver_350858_354136_ID=g725-1	Medtr5g027900.1	ag	2	73	76	2823
scaffold365|size543147|quiver_350858_354136_ID=g725-2	Medtr5g027900.1	ca	2	121	124	2823
scaffold365|size543147|quiver_350858_354136_ID=g725-3	Medtr5g027900.1	ag	2	196	199	2823
scaffold365|size543147|quiver_350858_354136_ID=g725-4	Medtr5g027900.1	at	2	200	203	2823
scaffold365|size543147|quiver_350858_354136_ID=g725-5	Medtr5g027900.1	ta	2	225	228	2823
scaffold365|size543147|quiver_350858_354136_ID=g725-6	Medtr5g027900.1	ca	2	286	289	2823
scaffold365|size543147|quiver_350858_354136_ID=g725-7	Medtr5g027900.1	ac	2	324	327	2823
scaffold365|size543147|quiver_350858_354136_ID=g725-8	Medtr5g027900.1	at	2	341	344	2823
scaffold365|size543147|quiver_350858_354136_ID=g725-9	Medtr5g027900.1	tc	2	374	377	2823
scaffold365|size543147|quiver_350858_354136_ID=g725-10	Medtr5g027900.1	ca	2	379	382	2823
scaffold365|size543147|quiver_350858_354136_ID=g725-11	Medtr5g027900.1	ct	2	449	452	2823
scaffold365|size543147|quiver_350858_354136_ID=g725-12	Medtr5g027900.1	ag	2	459	462	2823
scaffold365|size543147|quiver_350858_354136_ID=g725-13	Medtr5g027900.1	ct	2	502	505	2823
scaffold365|size543147|quiver_350858_354136_ID=g725-14	Medtr5g027900.1	tg	2	505	508	2823
scaffold365|size543147|quiver_350858_354136_ID=g725-15	Medtr5g027900.1	ag	2	535	538	2823
scaffold365|size543147|quiver_350858_354136_ID=g725-17	Medtr5g027900.1	ag	2	672	675	2823
scaffold365|size543147|quiver_350858_354136_ID=g725-18	Medtr5g027900.1	at	2	704	707	2823
scaffold365|size543147|quiver_350858_354136_ID=g725-19	Medtr5g027900.1	tc	2	708	711	2823
scaffold365|size543147|quiver_350858_354136_ID=g725-20	Medtr5g027900.1	ag	2	765	768	2823
scaffold365|size543147|quiver_350858_354136_ID=g725-21	Medtr5g027900.1	ag	2	788	791	2823
scaffold365|size543147|quiver_350858_354136_ID=g725-22	Medtr5g027900.1	tg	2	807	810	2823
scaffold365|size543147|quiver_350858_354136_ID=g725-24	Medtr5g027900.1	tg	2	828	831	2823
scaffold365|size543147|quiver_350858_354136_ID=g725-25	Medtr5g027900.1	tg	2	846	849	2823
scaffold365|size543147|quiver_350858_354136_ID=g725-26	Medtr5g027900.1	cg	2	874	877	2823
scaffold365|size543147|quiver_350858_354136_ID=g725-27	Medtr5g027900.1	ag	2	883	886	2823
scaffold365|size543147|quiver_350858_354136_ID=g725-28	Medtr5g027900.1	cg	2	899	902	2823
scaffold365|size543147|quiver_350858_354136_ID=g725-29	Medtr5g027900.1	at	2	911	914	2823
scaffold365|size543147|quiver_350858_354136_ID=g725-30	Medtr5g027900.1	tg	2	928	931	2823
scaffold365|size543147|quiver_350858_354136_ID=g725-31	Medtr5g027900.1	tc	2	985	988	2823
scaffold365|size543147|quiver_350858_354136_ID=g725-32	Medtr5g027900.1	at	2	1058	1061	2823
scaffold365|size543147|quiver_350858_354136_ID=g725-34	Medtr5g027900.1	tg	2	1095	1098	2823
scaffold365|size543147|quiver_350858_354136_ID=g725-35	Medtr5g027900.1	ag	2	1143	1146	2823
scaffold365|size543147|quiver_350858_354136_ID=g725-36	Medtr5g027900.1	at	2	1151	1154	2823
scaffold365|size543147|quiver_350858_354136_ID=g725-37	Medtr5g027900.1	ga	2	1177	1180	2823
scaffold365|size543147|quiver_350858_354136_ID=g725-38	Medtr5g027900.1	at	2	1205	1208	2823
scaffold365|size543147|quiver_350858_354136_ID=g725-39	Medtr5g027900.1	at	2	1307	1310	2823
scaffold365|size543147|quiver_350858_354136_ID=g725-40	Medtr5g027900.1	ga	2	1311	1314	2823
scaffold365|size543147|quiver_350858_354136_ID=g725-41	Medtr5g027900.1	tg	2	1325	1328	2823
scaffold365|size543147|quiver_350858_354136_ID=g725-42	Medtr5g027900.1	ac	2	1366	1369	2823
scaffold365|size543147|quiver_350858_354136_ID=g725-43	Medtr5g027900.1	ag	2	1371	1374	2823
scaffold365|size543147|quiver_350858_354136_ID=g725-44	Medtr5g027900.1	ag	2	1483	1486	2823
scaffold365|size543147|quiver_350858_354136_ID=g725-45	Medtr5g027900.1	ag	2	1507	1510	2823
scaffold365|size543147|quiver_350858_354136_ID=g725-46	Medtr5g027900.1	at	2	1544	1547	2823
scaffold365|size543147|quiver_350858_354136_ID=g725-47	Medtr5g027900.1	ca	2	1592	1595	2823
scaffold365|size543147|quiver_350858_354136_ID=g725-48	Medtr5g027900.1	at	2	1621	1624	2823
scaffold365|size543147|quiver_350858_354136_ID=g725-49	Medtr5g027900.1	tc	2	1636	1639	2823
scaffold365|size543147|quiver_350858_354136_ID=g725-50	Medtr5g027900.1	at	2	1654	1657	2823
scaffold365|size543147|quiver_350858_354136_ID=g725-51	Medtr5g027900.1	gt	2	1706	1709	2823
scaffold365|size543147|quiver_350858_354136_ID=g725-52	Medtr5g027900.1	tg	2	1722	1725	2823
scaffold365|size543147|quiver_350858_354136_ID=g725-54	Medtr5g027900.1	tg	2	1882	1885	2823
scaffold365|size543147|quiver_350858_354136_ID=g725-55	Medtr5g027900.1	ag	2	1911	1914	2823
scaffold365|size543147|quiver_350858_354136_ID=g725-56	Medtr5g027900.1	gt	2	1939	1942	2823
scaffold365|size543147|quiver_350858_354136_ID=g725-57	Medtr5g027900.1	ta	2	2007	2010	2823
scaffold365|size543147|quiver_350858_354136_ID=g725-58	Medtr5g027900.1	ag	2	2079	2082	2823
scaffold365|size543147|quiver_350858_354136_ID=g725-59	Medtr5g027900.1	tg	2	2150	2153	2823
scaffold365|size543147|quiver_350858_354136_ID=g725-60	Medtr5g027900.1	ga	2	2164	2167	2823
scaffold365|size543147|quiver_350858_354136_ID=g725-61	Medtr5g027900.1	at	2	2225	2228	2823
scaffold365|size543147|quiver_350858_354136_ID=g725-62	Medtr5g027900.1	ta	2	2267	2270	2823
scaffold365|size543147|quiver_350858_354136_ID=g725-63	Medtr5g027900.1	ag	2	2286	2289	2823
scaffold365|size543147|quiver_350858_354136_ID=g725-64	Medtr5g027900.1	ca	2	2297	2300	2823
scaffold365|size543147|quiver_350858_354136_ID=g725-65	Medtr5g027900.1	ag	2	2329	2332	2823
scaffold365|size543147|quiver_350858_354136_ID=g725-66	Medtr5g027900.1	ag	2	2355	2358	2823
scaffold365|size543147|quiver_350858_354136_ID=g725-67	Medtr5g027900.1	ct	2	2366	2369	2823
scaffold365|size543147|quiver_350858_354136_ID=g725-68	Medtr5g027900.1	tg	2	2370	2373	2823
scaffold365|size543147|quiver_350858_354136_ID=g725-69	Medtr5g027900.1	ta	2	2420	2423	2823
scaffold365|size543147|quiver_350858_354136_ID=g725-70	Medtr5g027900.1	gt	2	2473	2476	2823
scaffold365|size543147|quiver_350858_354136_ID=g725-72	Medtr5g027900.1	tg	2	2563	2566	2823
scaffold365|size543147|quiver_350858_354136_ID=g725-73	Medtr5g027900.1	at	2	2633	2636	2823
scaffold365|size543147|quiver_350858_354136_ID=g725-74	Medtr5g027900.1	ag	2	2757	2760	2823
scaffold365|size543147|quiver_350858_354136_ID=g725-75	Medtr5g027900.1	ag	2	2771	2774	2823
scaffold365|size543147|quiver_350858_354136_ID=g725-76	Medtr5g027900.1	ag	2	2777	2780	2823
scaffold365|size543147|quiver_350858_354136_ID=g725-77	Medtr5g027900.1	ag	2	2786	2789	2823
scaffold365|size543147|quiver_350858_354136_ID=g725-78	Medtr5g027900.1	ct	2	2807	2810	2823
scaffold365|size543147|quiver_350858_354136_ID=g725-80	Medtr5g027900.1	gag	2	74	79	2823
scaffold365|size543147|quiver_350858_354136_ID=g725-81	Medtr5g027900.1	atc	2	254	259	2823
scaffold365|size543147|quiver_350858_354136_ID=g725-82	Medtr5g027900.1	caa	2	259	264	2823
scaffold365|size543147|quiver_350858_354136_ID=g725-83	Medtr5g027900.1	tca	2	421	426	2823
scaffold365|size543147|quiver_350858_354136_ID=g725-84	Medtr5g027900.1	aac	2	485	490	2823
scaffold365|size543147|quiver_350858_354136_ID=g725-85	Medtr5g027900.1	aag	2	493	498	2823
scaffold365|size543147|quiver_350858_354136_ID=g725-86	Medtr5g027900.1	agc	2	497	502	2823
scaffold365|size543147|quiver_350858_354136_ID=g725-87	Medtr5g027900.1	atg	2	599	604	2823
scaffold365|size543147|quiver_350858_354136_ID=g725-88	Medtr5g027900.1	aag	2	616	621	2823
scaffold365|size543147|quiver_350858_354136_ID=g725-89	Medtr5g027900.1	ttg	2	689	694	2823
scaffold365|size543147|quiver_350858_354136_ID=g725-90	Medtr5g027900.1	tga	2	813	818	2823
scaffold365|size543147|quiver_350858_354136_ID=g725-92	Medtr5g027900.1	acg	2	895	900	2823
scaffold365|size543147|quiver_350858_354136_ID=g725-93	Medtr5g027900.1	aag	2	974	979	2823
scaffold365|size543147|quiver_350858_354136_ID=g725-95	Medtr5g027900.1	tcc	2	1029	1034	2823
scaffold365|size543147|quiver_350858_354136_ID=g725-96	Medtr5g027900.1	gtg	2	1106	1111	2823
scaffold365|size543147|quiver_350858_354136_ID=g725-97	Medtr5g027900.1	cta	2	1118	1123	2823
scaffold365|size543147|quiver_350858_354136_ID=g725-98	Medtr5g027900.1	aga	2	1140	1145	2823
scaffold365|size543147|quiver_350858_354136_ID=g725-99	Medtr5g027900.1	gaa	2	1209	1214	2823
scaffold365|size543147|quiver_350858_354136_ID=g725-100	Medtr5g027900.1	tcg	2	1566	1571	2823
scaffold365|size543147|quiver_350858_354136_ID=g725-101	Medtr5g027900.1	tca	2	1588	1593	2823
scaffold365|size543147|quiver_350858_354136_ID=g725-102	Medtr5g027900.1	ctc	2	1695	1700	2823
scaffold365|size543147|quiver_350858_354136_ID=g725-103	Medtr5g027900.1	gga	2	1749	1754	2823
scaffold365|size543147|quiver_350858_354136_ID=g725-104	Medtr5g027900.1	ctg	2	1760	1765	2823
scaffold365|size543147|quiver_350858_354136_ID=g725-105	Medtr5g027900.1	gaa	2	1803	1808	2823
scaffold365|size543147|quiver_350858_354136_ID=g725-106	Medtr5g027900.1	aag	2	1840	1845	2823
scaffold365|size543147|quiver_350858_354136_ID=g725-107	Medtr5g027900.1	cct	2	1932	1937	2823
scaffold365|size543147|quiver_350858_354136_ID=g725-108	Medtr5g027900.1	aag	2	2132	2137	2823
scaffold365|size543147|quiver_350858_354136_ID=g725-109	Medtr5g027900.1	tgc	2	2142	2147	2823
scaffold365|size543147|quiver_350858_354136_ID=g725-110	Medtr5g027900.1	aga	2	2165	2170	2823
scaffold365|size543147|quiver_350858_354136_ID=g725-111	Medtr5g027900.1	gat	2	2169	2174	2823
scaffold365|size543147|quiver_350858_354136_ID=g725-113	Medtr5g027900.1	cct	2	2245	2250	2823
scaffold365|size543147|quiver_350858_354136_ID=g725-114	Medtr5g027900.1	cag	2	2260	2265	2823
scaffold365|size543147|quiver_350858_354136_ID=g725-115	Medtr5g027900.1	gag	2	2356	2361	2823
scaffold365|size543147|quiver_350858_354136_ID=g725-116	Medtr5g027900.1	tga	2	2484	2489	2823
scaffold365|size543147|quiver_350858_354136_ID=g725-117	Medtr5g027900.1	gaa	2	2518	2523	2823
scaffold365|size543147|quiver_350858_354136_ID=g725-118	Medtr5g027900.1	aag	2	2542	2547	2823
scaffold365|size543147|quiver_350858_354136_ID=g725-119	Medtr5g027900.1	tga	2	2640	2645	2823
scaffold365|size543147|quiver_350858_354136_ID=g725-120	Medtr5g027900.1	att	2	2681	2686	2823
scaffold365|size543147|quiver_350858_354136_ID=g725-122	Medtr5g027900.1	gctt	2	852	859	2823
scaffold365|size543147|quiver_350858_354136_ID=g725-123	Medtr5g027900.1	aaga	2	904	911	2823
scaffold365|size543147|quiver_350858_354136_ID=g725-124	Medtr5g027900.1	gatt	2	1313	1320	2823
scaffold365|size543147|quiver_350858_354136_ID=g725-125	Medtr5g027900.1	actc	2	2091	2098	2823
scaffold365|size543147|quiver_350858_354136_ID=g725-126	Medtr5g027900.1	ttag	2	2323	2330	2823
scaffold365|size543147|quiver_350858_354136_ID=g725-127	Medtr5g027900.1	ttca	2	2568	2575	2823
scaffold365|size543147|quiver_350858_354136_ID=g725-128	Medtr5g027900.1	tact	2	2718	2725	2823
scaffold365|size543147|quiver_350858_354136_ID=g725-129	Medtr5g027900.1	tatgg	2	553	562	2823
scaffold365|size543147|quiver_350858_354136_ID=g725-130	Medtr5g027900.1	ttacc	2	1240	1249	2823
scaffold365|size543147|quiver_350858_354136_ID=g725-131	Medtr5g027900.1	tcaag	2	1499	1508	2823
scaffold365|size543147|quiver_350858_354136_ID=g725-132	Medtr5g027900.1	tatgg	2	1545	1554	2823
scaffold365|size543147|quiver_360148_364689_ID=g726-2	Medtr5g027910.1	tg	2	39	42	2892
scaffold365|size543147|quiver_360148_364689_ID=g726-3	Medtr5g027910.1	ga	2	52	55	2892
scaffold365|size543147|quiver_360148_364689_ID=g726-4	Medtr5g027910.1	gt	2	94	97	2892
scaffold365|size543147|quiver_360148_364689_ID=g726-5	Medtr5g027910.1	ag	2	114	117	2892
scaffold365|size543147|quiver_360148_364689_ID=g726-7	Medtr5g027910.1	ag	2	196	199	2892
scaffold365|size543147|quiver_360148_364689_ID=g726-8	Medtr5g027910.1	ga	2	211	214	2892
scaffold365|size543147|quiver_360148_364689_ID=g726-9	Medtr5g027910.1	at	2	221	224	2892
scaffold365|size543147|quiver_360148_364689_ID=g726-10	Medtr5g027910.1	gc	2	253	256	2892
scaffold365|size543147|quiver_360148_364689_ID=g726-11	Medtr5g027910.1	at	2	299	302	2892
scaffold365|size543147|quiver_360148_364689_ID=g726-12	Medtr5g027910.1	tc	2	346	349	2892
scaffold365|size543147|quiver_360148_364689_ID=g726-13	Medtr5g027910.1	ag	2	377	380	2892
scaffold365|size543147|quiver_360148_364689_ID=g726-14	Medtr5g027910.1	ac	2	398	401	2892
scaffold365|size543147|quiver_360148_364689_ID=g726-15	Medtr5g027910.1	ag	2	408	411	2892
scaffold365|size543147|quiver_360148_364689_ID=g726-16	Medtr5g027910.1	ta	2	427	430	2892
scaffold365|size543147|quiver_360148_364689_ID=g726-17	Medtr5g027910.1	ct	2	485	488	2892
scaffold365|size543147|quiver_360148_364689_ID=g726-18	Medtr5g027910.1	gt	2	495	498	2892
scaffold365|size543147|quiver_360148_364689_ID=g726-19	Medtr5g027910.1	ga	2	575	578	2892
scaffold365|size543147|quiver_360148_364689_ID=g726-20	Medtr5g027910.1	ct	2	581	584	2892
scaffold365|size543147|quiver_360148_364689_ID=g726-21	Medtr5g027910.1	tc	2	585	588	2892
scaffold365|size543147|quiver_360148_364689_ID=g726-22	Medtr5g027910.1	ac	2	596	599	2892
scaffold365|size543147|quiver_360148_364689_ID=g726-23	Medtr5g027910.1	ta	2	728	731	2892
scaffold365|size543147|quiver_360148_364689_ID=g726-24	Medtr5g027910.1	ag	2	741	744	2892
scaffold365|size543147|quiver_360148_364689_ID=g726-25	Medtr5g027910.1	tg	2	766	769	2892
scaffold365|size543147|quiver_360148_364689_ID=g726-26	Medtr5g027910.1	tg	2	793	796	2892
scaffold365|size543147|quiver_360148_364689_ID=g726-27	Medtr5g027910.1	ag	2	814	817	2892
scaffold365|size543147|quiver_360148_364689_ID=g726-28	Medtr5g027910.1	ca	2	880	883	2892
scaffold365|size543147|quiver_360148_364689_ID=g726-29	Medtr5g027910.1	ag	2	909	912	2892
scaffold365|size543147|quiver_360148_364689_ID=g726-30	Medtr5g027910.1	ct	2	913	916	2892
scaffold365|size543147|quiver_360148_364689_ID=g726-31	Medtr5g027910.1	ag	2	920	923	2892
scaffold365|size543147|quiver_360148_364689_ID=g726-32	Medtr5g027910.1	at	2	959	962	2892
scaffold365|size543147|quiver_360148_364689_ID=g726-33	Medtr5g027910.1	at	2	984	987	2892
scaffold365|size543147|quiver_360148_364689_ID=g726-34	Medtr5g027910.1	ca	2	1029	1032	2892
scaffold365|size543147|quiver_360148_364689_ID=g726-35	Medtr5g027910.1	ct	2	1050	1053	2892
scaffold365|size543147|quiver_360148_364689_ID=g726-36	Medtr5g027910.1	gt	2	1081	1084	2892
scaffold365|size543147|quiver_360148_364689_ID=g726-37	Medtr5g027910.1	ta	2	1084	1087	2892
scaffold365|size543147|quiver_360148_364689_ID=g726-38	Medtr5g027910.1	gt	2	1157	1160	2892
scaffold365|size543147|quiver_360148_364689_ID=g726-39	Medtr5g027910.1	ac	2	1179	1182	2892
scaffold365|size543147|quiver_360148_364689_ID=g726-40	Medtr5g027910.1	gc	2	1353	1356	2892
scaffold365|size543147|quiver_360148_364689_ID=g726-41	Medtr5g027910.1	ga	2	1359	1362	2892
scaffold365|size543147|quiver_360148_364689_ID=g726-42	Medtr5g027910.1	ag	2	1431	1434	2892
scaffold365|size543147|quiver_360148_364689_ID=g726-43	Medtr5g027910.1	ag	2	1479	1482	2892
scaffold365|size543147|quiver_360148_364689_ID=g726-44	Medtr5g027910.1	ag	2	1498	1501	2892
scaffold365|size543147|quiver_360148_364689_ID=g726-45	Medtr5g027910.1	ga	2	1512	1515	2892
scaffold365|size543147|quiver_360148_364689_ID=g726-47	Medtr5g027910.1	tg	2	1593	1596	2892
scaffold365|size543147|quiver_360148_364689_ID=g726-48	Medtr5g027910.1	gt	2	1597	1600	2892
scaffold365|size543147|quiver_360148_364689_ID=g726-49	Medtr5g027910.1	gc	2	1617	1620	2892
scaffold365|size543147|quiver_360148_364689_ID=g726-50	Medtr5g027910.1	gc	2	1624	1627	2892
scaffold365|size543147|quiver_360148_364689_ID=g726-51	Medtr5g027910.1	ac	2	1639	1642	2892
scaffold365|size543147|quiver_360148_364689_ID=g726-52	Medtr5g027910.1	ca	2	1679	1682	2892
scaffold365|size543147|quiver_360148_364689_ID=g726-53	Medtr5g027910.1	ct	2	1693	1696	2892
scaffold365|size543147|quiver_360148_364689_ID=g726-54	Medtr5g027910.1	tc	2	1723	1726	2892
scaffold365|size543147|quiver_360148_364689_ID=g726-55	Medtr5g027910.1	gt	2	1763	1766	2892
scaffold365|size543147|quiver_360148_364689_ID=g726-56	Medtr5g027910.1	at	2	1833	1836	2892
scaffold365|size543147|quiver_360148_364689_ID=g726-58	Medtr5g027910.1	tg	2	1876	1879	2892
scaffold365|size543147|quiver_360148_364689_ID=g726-59	Medtr5g027910.1	ac	2	1906	1909	2892
scaffold365|size543147|quiver_360148_364689_ID=g726-60	Medtr5g027910.1	gt	2	1928	1931	2892
scaffold365|size543147|quiver_360148_364689_ID=g726-61	Medtr5g027910.1	at	2	1949	1952	2892
scaffold365|size543147|quiver_360148_364689_ID=g726-62	Medtr5g027910.1	tc	2	1977	1980	2892
scaffold365|size543147|quiver_360148_364689_ID=g726-63	Medtr5g027910.1	ta	2	1985	1988	2892
scaffold365|size543147|quiver_360148_364689_ID=g726-64	Medtr5g027910.1	ca	2	2012	2015	2892
scaffold365|size543147|quiver_360148_364689_ID=g726-65	Medtr5g027910.1	at	2	2028	2031	2892
scaffold365|size543147|quiver_360148_364689_ID=g726-66	Medtr5g027910.1	ct	2	2045	2048	2892
scaffold365|size543147|quiver_360148_364689_ID=g726-67	Medtr5g027910.1	ag	2	2091	2094	2892
scaffold365|size543147|quiver_360148_364689_ID=g726-68	Medtr5g027910.1	tg	2	2107	2110	2892
scaffold365|size543147|quiver_360148_364689_ID=g726-69	Medtr5g027910.1	ga	2	2166	2169	2892
scaffold365|size543147|quiver_360148_364689_ID=g726-72	Medtr5g027910.1	ga	2	2252	2255	2892
scaffold365|size543147|quiver_360148_364689_ID=g726-73	Medtr5g027910.1	ac	2	2287	2290	2892
scaffold365|size543147|quiver_360148_364689_ID=g726-74	Medtr5g027910.1	ag	2	2334	2337	2892
scaffold365|size543147|quiver_360148_364689_ID=g726-75	Medtr5g027910.1	tc	2	2356	2359	2892
scaffold365|size543147|quiver_360148_364689_ID=g726-76	Medtr5g027910.1	ta	2	2417	2420	2892
scaffold365|size543147|quiver_360148_364689_ID=g726-77	Medtr5g027910.1	ca	2	2444	2447	2892
scaffold365|size543147|quiver_360148_364689_ID=g726-78	Medtr5g027910.1	gt	2	2502	2505	2892
scaffold365|size543147|quiver_360148_364689_ID=g726-79	Medtr5g027910.1	ac	2	2599	2602	2892
scaffold365|size543147|quiver_360148_364689_ID=g726-80	Medtr5g027910.1	tg	2	2617	2620	2892
scaffold365|size543147|quiver_360148_364689_ID=g726-81	Medtr5g027910.1	ag	2	2676	2679	2892
scaffold365|size543147|quiver_360148_364689_ID=g726-82	Medtr5g027910.1	at	2	2687	2690	2892
scaffold365|size543147|quiver_360148_364689_ID=g726-83	Medtr5g027910.1	at	2	2713	2716	2892
scaffold365|size543147|quiver_360148_364689_ID=g726-84	Medtr5g027910.1	ga	2	2732	2735	2892
scaffold365|size543147|quiver_360148_364689_ID=g726-85	Medtr5g027910.1	ca	2	2753	2756	2892
scaffold365|size543147|quiver_360148_364689_ID=g726-86	Medtr5g027910.1	at	2	2756	2759	2892
scaffold365|size543147|quiver_360148_364689_ID=g726-87	Medtr5g027910.1	ag	2	2763	2766	2892
scaffold365|size543147|quiver_360148_364689_ID=g726-89	Medtr5g027910.1	ta	2	2804	2807	2892
scaffold365|size543147|quiver_360148_364689_ID=g726-90	Medtr5g027910.1	ag	2	2824	2827	2892
scaffold365|size543147|quiver_360148_364689_ID=g726-91	Medtr5g027910.1	tc	2	2833	2836	2892
scaffold365|size543147|quiver_360148_364689_ID=g726-92	Medtr5g027910.1	ca	2	2847	2850	2892
scaffold365|size543147|quiver_360148_364689_ID=g726-93	Medtr5g027910.1	ga	2	2856	2859	2892
scaffold365|size543147|quiver_360148_364689_ID=g726-94	Medtr5g027910.1	gt	2	2887	2890	2892
scaffold365|size543147|quiver_360148_364689_ID=g726-95	Medtr5g027910.1	ttc	2	23	28	2892
scaffold365|size543147|quiver_360148_364689_ID=g726-96	Medtr5g027910.1	gtg	2	91	96	2892
scaffold365|size543147|quiver_360148_364689_ID=g726-97	Medtr5g027910.1	ctt	2	129	134	2892
scaffold365|size543147|quiver_360148_364689_ID=g726-98	Medtr5g027910.1	aga	2	153	158	2892
scaffold365|size543147|quiver_360148_364689_ID=g726-99	Medtr5g027910.1	tga	2	162	167	2892
scaffold365|size543147|quiver_360148_364689_ID=g726-100	Medtr5g027910.1	tga	2	228	233	2892
scaffold365|size543147|quiver_360148_364689_ID=g726-101	Medtr5g027910.1	ctt	2	241	246	2892
scaffold365|size543147|quiver_360148_364689_ID=g726-102	Medtr5g027910.1	ctt	2	401	406	2892
scaffold365|size543147|quiver_360148_364689_ID=g726-103	Medtr5g027910.1	ctg	2	510	515	2892
scaffold365|size543147|quiver_360148_364689_ID=g726-104	Medtr5g027910.1	tgg	2	534	539	2892
scaffold365|size543147|quiver_360148_364689_ID=g726-105	Medtr5g027910.1	gag	2	572	577	2892
scaffold365|size543147|quiver_360148_364689_ID=g726-106	Medtr5g027910.1	tct	2	582	587	2892
scaffold365|size543147|quiver_360148_364689_ID=g726-107	Medtr5g027910.1	aca	2	593	598	2892
scaffold365|size543147|quiver_360148_364689_ID=g726-108	Medtr5g027910.1	ggt	2	641	646	2892
scaffold365|size543147|quiver_360148_364689_ID=g726-109	Medtr5g027910.1	act	2	709	714	2892
scaffold365|size543147|quiver_360148_364689_ID=g726-110	Medtr5g027910.1	gaa	2	720	725	2892
scaffold365|size543147|quiver_360148_364689_ID=g726-111	Medtr5g027910.1	atg	2	731	736	2892
scaffold365|size543147|quiver_360148_364689_ID=g726-112	Medtr5g027910.1	gag	2	802	807	2892
scaffold365|size543147|quiver_360148_364689_ID=g726-113	Medtr5g027910.1	gat	2	897	902	2892
scaffold365|size543147|quiver_360148_364689_ID=g726-114	Medtr5g027910.1	agg	2	925	930	2892
scaffold365|size543147|quiver_360148_364689_ID=g726-115	Medtr5g027910.1	tga	2	945	950	2892
scaffold365|size543147|quiver_360148_364689_ID=g726-116	Medtr5g027910.1	cac	2	1026	1031	2892
scaffold365|size543147|quiver_360148_364689_ID=g726-117	Medtr5g027910.1	aag	2	1103	1108	2892
scaffold365|size543147|quiver_360148_364689_ID=g726-118	Medtr5g027910.1	gtg	2	1154	1159	2892
scaffold365|size543147|quiver_360148_364689_ID=g726-119	Medtr5g027910.1	tac	2	1466	1471	2892
scaffold365|size543147|quiver_360148_364689_ID=g726-120	Medtr5g027910.1	aca	2	1483	1488	2892
scaffold365|size543147|quiver_360148_364689_ID=g726-121	Medtr5g027910.1	tct	2	1524	1529	2892
scaffold365|size543147|quiver_360148_364689_ID=g726-122	Medtr5g027910.1	caa	2	1571	1576	2892
scaffold365|size543147|quiver_360148_364689_ID=g726-123	Medtr5g027910.1	gtg	2	1594	1599	2892
scaffold365|size543147|quiver_360148_364689_ID=g726-124	Medtr5g027910.1	gca	2	1626	1631	2892
scaffold365|size543147|quiver_360148_364689_ID=g726-125	Medtr5g027910.1	ctc	2	1756	1761	2892
scaffold365|size543147|quiver_360148_364689_ID=g726-126	Medtr5g027910.1	gtt	2	1810	1815	2892
scaffold365|size543147|quiver_360148_364689_ID=g726-127	Medtr5g027910.1	ata	2	2116	2121	2892
scaffold365|size543147|quiver_360148_364689_ID=g726-128	Medtr5g027910.1	aag	2	2148	2153	2892
scaffold365|size543147|quiver_360148_364689_ID=g726-129	Medtr5g027910.1	cat	2	2160	2165	2892
scaffold365|size543147|quiver_360148_364689_ID=g726-130	Medtr5g027910.1	cca	2	2293	2298	2892
scaffold365|size543147|quiver_360148_364689_ID=g726-131	Medtr5g027910.1	ttc	2	2300	2305	2892
scaffold365|size543147|quiver_360148_364689_ID=g726-132	Medtr5g027910.1	act	2	2454	2459	2892
scaffold365|size543147|quiver_360148_364689_ID=g726-133	Medtr5g027910.1	atg	2	2468	2473	2892
scaffold365|size543147|quiver_360148_364689_ID=g726-134	Medtr5g027910.1	tgg	2	2472	2477	2892
scaffold365|size543147|quiver_360148_364689_ID=g726-135	Medtr5g027910.1	acg	2	2485	2490	2892
scaffold365|size543147|quiver_360148_364689_ID=g726-136	Medtr5g027910.1	gaa	2	2628	2633	2892
scaffold365|size543147|quiver_360148_364689_ID=g726-137	Medtr5g027910.1	aga	2	2733	2738	2892
scaffold365|size543147|quiver_360148_364689_ID=g726-138	Medtr5g027910.1	tgg	2	2790	2795	2892
scaffold365|size543147|quiver_360148_364689_ID=g726-139	Medtr5g027910.1	agtt	2	15	22	2892
scaffold365|size543147|quiver_360148_364689_ID=g726-140	Medtr5g027910.1	gtaa	2	547	554	2892
scaffold365|size543147|quiver_360148_364689_ID=g726-141	Medtr5g027910.1	agac	2	615	622	2892
scaffold365|size543147|quiver_360148_364689_ID=g726-142	Medtr5g027910.1	ggga	2	693	700	2892
scaffold365|size543147|quiver_360148_364689_ID=g726-143	Medtr5g027910.1	gatt	2	1361	1368	2892
scaffold365|size543147|quiver_360148_364689_ID=g726-144	Medtr5g027910.1	ctac	2	2774	2781	2892
scaffold365|size543147|quiver_360148_364689_ID=g726-145	Medtr5g027910.1	aaggt	2	1073	1082	2892
scaffold365|size543147|quiver_360148_364689_ID=g726-146	Medtr5g027910.1	tttgt	2	2081	2090	2892
scaffold50|size1066901|quiver_293551_298397_ID=g152711-1	Medtr2g038510.1	ca	2	24	27	2640
scaffold50|size1066901|quiver_293551_298397_ID=g152711-2	Medtr2g038510.1	tg	2	63	66	2640
scaffold50|size1066901|quiver_293551_298397_ID=g152711-3	Medtr2g038510.1	ta	2	71	74	2640
scaffold50|size1066901|quiver_293551_298397_ID=g152711-5	Medtr2g038510.1	ag	2	196	199	2640
scaffold50|size1066901|quiver_293551_298397_ID=g152711-6	Medtr2g038510.1	at	2	234	237	2640
scaffold50|size1066901|quiver_293551_298397_ID=g152711-7	Medtr2g038510.1	ga	2	272	275	2640
scaffold50|size1066901|quiver_293551_298397_ID=g152711-8	Medtr2g038510.1	ga	2	297	300	2640
scaffold50|size1066901|quiver_293551_298397_ID=g152711-9	Medtr2g038510.1	ga	2	312	315	2640
scaffold50|size1066901|quiver_293551_298397_ID=g152711-10	Medtr2g038510.1	ct	2	324	327	2640
scaffold50|size1066901|quiver_293551_298397_ID=g152711-11	Medtr2g038510.1	ag	2	339	342	2640
scaffold50|size1066901|quiver_293551_298397_ID=g152711-12	Medtr2g038510.1	at	2	344	347	2640
scaffold50|size1066901|quiver_293551_298397_ID=g152711-13	Medtr2g038510.1	gt	2	353	356	2640
scaffold50|size1066901|quiver_293551_298397_ID=g152711-14	Medtr2g038510.1	ta	2	473	476	2640
scaffold50|size1066901|quiver_293551_298397_ID=g152711-15	Medtr2g038510.1	ga	2	505	508	2640
scaffold50|size1066901|quiver_293551_298397_ID=g152711-17	Medtr2g038510.1	ca	2	530	533	2640
scaffold50|size1066901|quiver_293551_298397_ID=g152711-18	Medtr2g038510.1	tc	2	583	586	2640
scaffold50|size1066901|quiver_293551_298397_ID=g152711-19	Medtr2g038510.1	ag	2	594	597	2640
scaffold50|size1066901|quiver_293551_298397_ID=g152711-20	Medtr2g038510.1	ag	2	601	604	2640
scaffold50|size1066901|quiver_293551_298397_ID=g152711-21	Medtr2g038510.1	tg	2	612	615	2640
scaffold50|size1066901|quiver_293551_298397_ID=g152711-23	Medtr2g038510.1	ga	2	664	667	2640
scaffold50|size1066901|quiver_293551_298397_ID=g152711-24	Medtr2g038510.1	gt	2	672	675	2640
scaffold50|size1066901|quiver_293551_298397_ID=g152711-25	Medtr2g038510.1	at	2	692	695	2640
scaffold50|size1066901|quiver_293551_298397_ID=g152711-26	Medtr2g038510.1	gt	2	701	704	2640
scaffold50|size1066901|quiver_293551_298397_ID=g152711-28	Medtr2g038510.1	at	2	809	812	2640
scaffold50|size1066901|quiver_293551_298397_ID=g152711-29	Medtr2g038510.1	ct	2	918	921	2640
scaffold50|size1066901|quiver_293551_298397_ID=g152711-30	Medtr2g038510.1	ca	2	930	933	2640
scaffold50|size1066901|quiver_293551_298397_ID=g152711-31	Medtr2g038510.1	ag	2	933	936	2640
scaffold50|size1066901|quiver_293551_298397_ID=g152711-32	Medtr2g038510.1	ga	2	940	943	2640
scaffold50|size1066901|quiver_293551_298397_ID=g152711-33	Medtr2g038510.1	ag	2	952	955	2640
scaffold50|size1066901|quiver_293551_298397_ID=g152711-34	Medtr2g038510.1	tg	2	970	973	2640
scaffold50|size1066901|quiver_293551_298397_ID=g152711-35	Medtr2g038510.1	ct	2	983	986	2640
scaffold50|size1066901|quiver_293551_298397_ID=g152711-36	Medtr2g038510.1	ac	2	1043	1046	2640
scaffold50|size1066901|quiver_293551_298397_ID=g152711-37	Medtr2g038510.1	ga	2	1050	1053	2640
scaffold50|size1066901|quiver_293551_298397_ID=g152711-38	Medtr2g038510.1	ac	2	1170	1173	2640
scaffold50|size1066901|quiver_293551_298397_ID=g152711-39	Medtr2g038510.1	ca	2	1178	1181	2640
scaffold50|size1066901|quiver_293551_298397_ID=g152711-40	Medtr2g038510.1	ag	2	1197	1200	2640
scaffold50|size1066901|quiver_293551_298397_ID=g152711-41	Medtr2g038510.1	ta	2	1218	1221	2640
scaffold50|size1066901|quiver_293551_298397_ID=g152711-42	Medtr2g038510.1	at	2	1246	1249	2640
scaffold50|size1066901|quiver_293551_298397_ID=g152711-43	Medtr2g038510.1	ga	2	1268	1271	2640
scaffold50|size1066901|quiver_293551_298397_ID=g152711-44	Medtr2g038510.1	ct	2	1283	1286	2640
scaffold50|size1066901|quiver_293551_298397_ID=g152711-45	Medtr2g038510.1	gt	2	1329	1332	2640
scaffold50|size1066901|quiver_293551_298397_ID=g152711-46	Medtr2g038510.1	tc	2	1392	1395	2640
scaffold50|size1066901|quiver_293551_298397_ID=g152711-48	Medtr2g038510.1	at	2	1422	1425	2640
scaffold50|size1066901|quiver_293551_298397_ID=g152711-49	Medtr2g038510.1	ga	2	1488	1491	2640
scaffold50|size1066901|quiver_293551_298397_ID=g152711-50	Medtr2g038510.1	cg	2	1515	1518	2640
scaffold50|size1066901|quiver_293551_298397_ID=g152711-51	Medtr2g038510.1	ta	2	1520	1523	2640
scaffold50|size1066901|quiver_293551_298397_ID=g152711-52	Medtr2g038510.1	ta	2	1587	1590	2640
scaffold50|size1066901|quiver_293551_298397_ID=g152711-53	Medtr2g038510.1	ag	2	1669	1672	2640
scaffold50|size1066901|quiver_293551_298397_ID=g152711-54	Medtr2g038510.1	ac	2	1763	1766	2640
scaffold50|size1066901|quiver_293551_298397_ID=g152711-55	Medtr2g038510.1	tc	2	1827	1830	2640
scaffold50|size1066901|quiver_293551_298397_ID=g152711-56	Medtr2g038510.1	ca	2	1830	1833	2640
scaffold50|size1066901|quiver_293551_298397_ID=g152711-57	Medtr2g038510.1	ga	2	1884	1887	2640
scaffold50|size1066901|quiver_293551_298397_ID=g152711-58	Medtr2g038510.1	ta	2	1892	1895	2640
scaffold50|size1066901|quiver_293551_298397_ID=g152711-59	Medtr2g038510.1	tg	2	1909	1912	2640
scaffold50|size1066901|quiver_293551_298397_ID=g152711-60	Medtr2g038510.1	ga	2	1981	1984	2640
scaffold50|size1066901|quiver_293551_298397_ID=g152711-61	Medtr2g038510.1	tg	2	1987	1990	2640
scaffold50|size1066901|quiver_293551_298397_ID=g152711-62	Medtr2g038510.1	tc	2	2001	2004	2640
scaffold50|size1066901|quiver_293551_298397_ID=g152711-63	Medtr2g038510.1	ga	2	2054	2057	2640
scaffold50|size1066901|quiver_293551_298397_ID=g152711-64	Medtr2g038510.1	at	2	2057	2060	2640
scaffold50|size1066901|quiver_293551_298397_ID=g152711-65	Medtr2g038510.1	at	2	2125	2128	2640
scaffold50|size1066901|quiver_293551_298397_ID=g152711-66	Medtr2g038510.1	ac	2	2172	2175	2640
scaffold50|size1066901|quiver_293551_298397_ID=g152711-67	Medtr2g038510.1	ca	2	2201	2204	2640
scaffold50|size1066901|quiver_293551_298397_ID=g152711-68	Medtr2g038510.1	ga	2	2284	2287	2640
scaffold50|size1066901|quiver_293551_298397_ID=g152711-69	Medtr2g038510.1	at	2	2328	2331	2640
scaffold50|size1066901|quiver_293551_298397_ID=g152711-70	Medtr2g038510.1	ga	2	2425	2428	2640
scaffold50|size1066901|quiver_293551_298397_ID=g152711-71	Medtr2g038510.1	tg	2	2438	2441	2640
scaffold50|size1066901|quiver_293551_298397_ID=g152711-72	Medtr2g038510.1	ga	2	2458	2461	2640
scaffold50|size1066901|quiver_293551_298397_ID=g152711-73	Medtr2g038510.1	ag	2	2496	2499	2640
scaffold50|size1066901|quiver_293551_298397_ID=g152711-74	Medtr2g038510.1	ga	2	2530	2533	2640
scaffold50|size1066901|quiver_293551_298397_ID=g152711-75	Medtr2g038510.1	ga	2	2569	2572	2640
scaffold50|size1066901|quiver_293551_298397_ID=g152711-76	Medtr2g038510.1	tg	2	2629	2632	2640
scaffold50|size1066901|quiver_293551_298397_ID=g152711-77	Medtr2g038510.1	tag	2	14	19	2640
scaffold50|size1066901|quiver_293551_298397_ID=g152711-78	Medtr2g038510.1	tga	2	54	59	2640
scaffold50|size1066901|quiver_293551_298397_ID=g152711-79	Medtr2g038510.1	gat	2	117	122	2640
scaffold50|size1066901|quiver_293551_298397_ID=g152711-80	Medtr2g038510.1	ctt	2	203	208	2640
scaffold50|size1066901|quiver_293551_298397_ID=g152711-81	Medtr2g038510.1	gat	2	217	222	2640
scaffold50|size1066901|quiver_293551_298397_ID=g152711-82	Medtr2g038510.1	aag	2	245	250	2640
scaffold50|size1066901|quiver_293551_298397_ID=g152711-83	Medtr2g038510.1	aag	2	255	260	2640
scaffold50|size1066901|quiver_293551_298397_ID=g152711-84	Medtr2g038510.1	aga	2	313	318	2640
scaffold50|size1066901|quiver_293551_298397_ID=g152711-85	Medtr2g038510.1	atg	2	362	367	2640
scaffold50|size1066901|quiver_293551_298397_ID=g152711-86	Medtr2g038510.1	aac	2	397	402	2640
scaffold50|size1066901|quiver_293551_298397_ID=g152711-87	Medtr2g038510.1	ttg	2	419	424	2640
scaffold50|size1066901|quiver_293551_298397_ID=g152711-88	Medtr2g038510.1	aac	2	453	458	2640
scaffold50|size1066901|quiver_293551_298397_ID=g152711-89	Medtr2g038510.1	aca	2	531	536	2640
scaffold50|size1066901|quiver_293551_298397_ID=g152711-90	Medtr2g038510.1	ttg	2	568	573	2640
scaffold50|size1066901|quiver_293551_298397_ID=g152711-91	Medtr2g038510.1	aga	2	603	608	2640
scaffold50|size1066901|quiver_293551_298397_ID=g152711-92	Medtr2g038510.1	aga	2	665	670	2640
scaffold50|size1066901|quiver_293551_298397_ID=g152711-93	Medtr2g038510.1	tga	2	687	692	2640
scaffold50|size1066901|quiver_293551_298397_ID=g152711-94	Medtr2g038510.1	aat	2	715	720	2640
scaffold50|size1066901|quiver_293551_298397_ID=g152711-95	Medtr2g038510.1	tgt	2	756	761	2640
scaffold50|size1066901|quiver_293551_298397_ID=g152711-96	Medtr2g038510.1	gta	2	764	769	2640
scaffold50|size1066901|quiver_293551_298397_ID=g152711-97	Medtr2g038510.1	tac	2	780	785	2640
scaffold50|size1066901|quiver_293551_298397_ID=g152711-98	Medtr2g038510.1	gat	2	856	861	2640
scaffold50|size1066901|quiver_293551_298397_ID=g152711-99	Medtr2g038510.1	gtt	2	870	875	2640
scaffold50|size1066901|quiver_293551_298397_ID=g152711-100	Medtr2g038510.1	atg	2	899	904	2640
scaffold50|size1066901|quiver_293551_298397_ID=g152711-101	Medtr2g038510.1	gga	2	1003	1008	2640
scaffold50|size1066901|quiver_293551_298397_ID=g152711-102	Medtr2g038510.1	aac	2	1094	1099	2640
scaffold50|size1066901|quiver_293551_298397_ID=g152711-103	Medtr2g038510.1	tat	2	1132	1137	2640
scaffold50|size1066901|quiver_293551_298397_ID=g152711-104	Medtr2g038510.1	aag	2	1210	1215	2640
scaffold50|size1066901|quiver_293551_298397_ID=g152711-105	Medtr2g038510.1	tcg	2	1249	1254	2640
scaffold50|size1066901|quiver_293551_298397_ID=g152711-106	Medtr2g038510.1	acg	2	1299	1304	2640
scaffold50|size1066901|quiver_293551_298397_ID=g152711-107	Medtr2g038510.1	ggt	2	1341	1346	2640
scaffold50|size1066901|quiver_293551_298397_ID=g152711-108	Medtr2g038510.1	gaa	2	1426	1431	2640
scaffold50|size1066901|quiver_293551_298397_ID=g152711-109	Medtr2g038510.1	att	2	1444	1449	2640
scaffold50|size1066901|quiver_293551_298397_ID=g152711-110	Medtr2g038510.1	ttc	2	1546	1551	2640
scaffold50|size1066901|quiver_293551_298397_ID=g152711-111	Medtr2g038510.1	tga	2	1634	1639	2640
scaffold50|size1066901|quiver_293551_298397_ID=g152711-112	Medtr2g038510.1	tga	2	1773	1778	2640
scaffold50|size1066901|quiver_293551_298397_ID=g152711-113	Medtr2g038510.1	ctg	2	1976	1981	2640
scaffold50|size1066901|quiver_293551_298397_ID=g152711-114	Medtr2g038510.1	gat	2	2038	2043	2640
scaffold50|size1066901|quiver_293551_298397_ID=g152711-115	Medtr2g038510.1	acc	2	2087	2092	2640
scaffold50|size1066901|quiver_293551_298397_ID=g152711-116	Medtr2g038510.1	gaa	2	2119	2124	2640
scaffold50|size1066901|quiver_293551_298397_ID=g152711-117	Medtr2g038510.1	tca	2	2218	2223	2640
scaffold50|size1066901|quiver_293551_298397_ID=g152711-118	Medtr2g038510.1	ttg	2	2258	2263	2640
scaffold50|size1066901|quiver_293551_298397_ID=g152711-119	Medtr2g038510.1	aca	2	2275	2280	2640
scaffold50|size1066901|quiver_293551_298397_ID=g152711-120	Medtr2g038510.1	tgt	2	2440	2445	2640
scaffold50|size1066901|quiver_293551_298397_ID=g152711-121	Medtr2g038510.1	gtt	2	2485	2490	2640
scaffold50|size1066901|quiver_293551_298397_ID=g152711-122	Medtr2g038510.1	aga	2	2493	2498	2640
scaffold50|size1066901|quiver_293551_298397_ID=g152711-123	Medtr2g038510.1	tgc	2	2547	2552	2640
scaffold50|size1066901|quiver_293551_298397_ID=g152711-124	Medtr2g038510.1	ggt	2	2575	2580	2640
scaffold50|size1066901|quiver_293551_298397_ID=g152711-125	Medtr2g038510.1	tga	2	2580	2585	2640
scaffold50|size1066901|quiver_293551_298397_ID=g152711-126	Medtr2g038510.1	ctta	2	128	135	2640
scaffold50|size1066901|quiver_293551_298397_ID=g152711-127	Medtr2g038510.1	caag	2	541	548	2640
scaffold50|size1066901|quiver_293551_298397_ID=g152711-128	Medtr2g038510.1	tgaa	2	848	855	2640
scaffold50|size1066901|quiver_293551_298397_ID=g152711-129	Medtr2g038510.1	agga	2	1362	1369	2640
scaffold50|size1066901|quiver_293551_298397_ID=g152711-130	Medtr2g038510.1	ggaa	2	1683	1690	2640
scaffold50|size1066901|quiver_293551_298397_ID=g152711-131	Medtr2g038510.1	agctt	2	508	517	2640
scaffold50|size1066901|quiver_293551_298397_ID=g152711-132	Medtr2g038510.1	ttacc	2	1141	1150	2640
scaffold50|size1066901|quiver_293551_298397_ID=g152711-133	Medtr2g038510.1	aagatg	2	155	166	2640
scaffold50|size1066901|quiver_293551_298397_ID=g152711-134	Medtr2g038510.1	tcaagt	2	651	662	2640
scaffold50|size1066901|quiver_293551_298397_ID=g152711-135	Medtr2g038510.1	gatcca	2	904	915	2640
scaffold50|size1066901|quiver_293551_298397_ID=g152711-136	Medtr2g038510.1	tctaag	2	1749	1760	2640
caffold1359|size236317|quiver_35226_40503_ID=g78789-1	Medtr8g470400.1	ct	2	68	71	2730
scaffold1359|size236317|quiver_35226_40503_ID=g78789-2	Medtr8g470400.1	tc	2	80	83	2730
scaffold1359|size236317|quiver_35226_40503_ID=g78789-3	Medtr8g470400.1	tc	2	86	89	2730
scaffold1359|size236317|quiver_35226_40503_ID=g78789-4	Medtr8g470400.1	ct	2	120	123	2730
scaffold1359|size236317|quiver_35226_40503_ID=g78789-5	Medtr8g470400.1	ct	2	161	164	2730
scaffold1359|size236317|quiver_35226_40503_ID=g78789-6	Medtr8g470400.1	ct	2	257	260	2730
scaffold1359|size236317|quiver_35226_40503_ID=g78789-7	Medtr8g470400.1	ca	2	365	368	2730
scaffold1359|size236317|quiver_35226_40503_ID=g78789-8	Medtr8g470400.1	ga	2	403	406	2730
scaffold1359|size236317|quiver_35226_40503_ID=g78789-9	Medtr8g470400.1	ta	2	442	445	2730
scaffold1359|size236317|quiver_35226_40503_ID=g78789-10	Medtr8g470400.1	ct	2	526	529	2730
scaffold1359|size236317|quiver_35226_40503_ID=g78789-11	Medtr8g470400.1	at	2	555	558	2730
scaffold1359|size236317|quiver_35226_40503_ID=g78789-12	Medtr8g470400.1	at	2	611	614	2730
scaffold1359|size236317|quiver_35226_40503_ID=g78789-13	Medtr8g470400.1	ta	2	624	627	2730
scaffold1359|size236317|quiver_35226_40503_ID=g78789-14	Medtr8g470400.1	ct	2	633	636	2730
scaffold1359|size236317|quiver_35226_40503_ID=g78789-15	Medtr8g470400.1	ta	2	648	651	2730
scaffold1359|size236317|quiver_35226_40503_ID=g78789-16	Medtr8g470400.1	ct	2	683	686	2730
scaffold1359|size236317|quiver_35226_40503_ID=g78789-17	Medtr8g470400.1	ga	2	704	707	2730
scaffold1359|size236317|quiver_35226_40503_ID=g78789-19	Medtr8g470400.1	tc	2	763	766	2730
scaffold1359|size236317|quiver_35226_40503_ID=g78789-20	Medtr8g470400.1	at	2	798	801	2730
scaffold1359|size236317|quiver_35226_40503_ID=g78789-21	Medtr8g470400.1	at	2	807	810	2730
scaffold1359|size236317|quiver_35226_40503_ID=g78789-23	Medtr8g470400.1	ac	2	876	879	2730
scaffold1359|size236317|quiver_35226_40503_ID=g78789-24	Medtr8g470400.1	tg	2	895	898	2730
scaffold1359|size236317|quiver_35226_40503_ID=g78789-25	Medtr8g470400.1	at	2	971	974	2730
scaffold1359|size236317|quiver_35226_40503_ID=g78789-26	Medtr8g470400.1	at	2	1020	1023	2730
scaffold1359|size236317|quiver_35226_40503_ID=g78789-27	Medtr8g470400.1	tg	2	1072	1075	2730
scaffold1359|size236317|quiver_35226_40503_ID=g78789-28	Medtr8g470400.1	ag	2	1082	1085	2730
scaffold1359|size236317|quiver_35226_40503_ID=g78789-29	Medtr8g470400.1	at	2	1148	1151	2730
scaffold1359|size236317|quiver_35226_40503_ID=g78789-30	Medtr8g470400.1	tc	2	1156	1159	2730
scaffold1359|size236317|quiver_35226_40503_ID=g78789-31	Medtr8g470400.1	ta	2	1161	1164	2730
scaffold1359|size236317|quiver_35226_40503_ID=g78789-32	Medtr8g470400.1	ct	2	1194	1197	2730
scaffold1359|size236317|quiver_35226_40503_ID=g78789-33	Medtr8g470400.1	tc	2	1210	1213	2730
scaffold1359|size236317|quiver_35226_40503_ID=g78789-34	Medtr8g470400.1	ag	2	1225	1228	2730
scaffold1359|size236317|quiver_35226_40503_ID=g78789-36	Medtr8g470400.1	ag	2	1236	1239	2730
scaffold1359|size236317|quiver_35226_40503_ID=g78789-37	Medtr8g470400.1	tc	2	1258	1261	2730
scaffold1359|size236317|quiver_35226_40503_ID=g78789-38	Medtr8g470400.1	ga	2	1282	1285	2730
scaffold1359|size236317|quiver_35226_40503_ID=g78789-39	Medtr8g470400.1	ga	2	1296	1299	2730
scaffold1359|size236317|quiver_35226_40503_ID=g78789-40	Medtr8g470400.1	ta	2	1305	1308	2730
scaffold1359|size236317|quiver_35226_40503_ID=g78789-42	Medtr8g470400.1	ca	2	1394	1397	2730
scaffold1359|size236317|quiver_35226_40503_ID=g78789-43	Medtr8g470400.1	tc	2	1451	1454	2730
scaffold1359|size236317|quiver_35226_40503_ID=g78789-44	Medtr8g470400.1	ta	2	1473	1476	2730
scaffold1359|size236317|quiver_35226_40503_ID=g78789-45	Medtr8g470400.1	gt	2	1484	1487	2730
scaffold1359|size236317|quiver_35226_40503_ID=g78789-46	Medtr8g470400.1	tg	2	1512	1515	2730
scaffold1359|size236317|quiver_35226_40503_ID=g78789-47	Medtr8g470400.1	tc	2	1535	1538	2730
scaffold1359|size236317|quiver_35226_40503_ID=g78789-48	Medtr8g470400.1	at	2	1539	1542	2730
scaffold1359|size236317|quiver_35226_40503_ID=g78789-50	Medtr8g470400.1	ca	2	1590	1593	2730
scaffold1359|size236317|quiver_35226_40503_ID=g78789-51	Medtr8g470400.1	ta	2	1650	1653	2730
scaffold1359|size236317|quiver_35226_40503_ID=g78789-52	Medtr8g470400.1	tg	2	1654	1657	2730
scaffold1359|size236317|quiver_35226_40503_ID=g78789-53	Medtr8g470400.1	ta	2	1695	1698	2730
scaffold1359|size236317|quiver_35226_40503_ID=g78789-54	Medtr8g470400.1	tg	2	1722	1725	2730
scaffold1359|size236317|quiver_35226_40503_ID=g78789-55	Medtr8g470400.1	ga	2	1776	1779	2730
scaffold1359|size236317|quiver_35226_40503_ID=g78789-56	Medtr8g470400.1	ct	2	1793	1796	2730
scaffold1359|size236317|quiver_35226_40503_ID=g78789-57	Medtr8g470400.1	at	2	1834	1837	2730
scaffold1359|size236317|quiver_35226_40503_ID=g78789-58	Medtr8g470400.1	tg	2	1851	1854	2730
scaffold1359|size236317|quiver_35226_40503_ID=g78789-59	Medtr8g470400.1	ga	2	1876	1879	2730
scaffold1359|size236317|quiver_35226_40503_ID=g78789-60	Medtr8g470400.1	ct	2	1908	1911	2730
scaffold1359|size236317|quiver_35226_40503_ID=g78789-61	Medtr8g470400.1	tg	2	1911	1914	2730
scaffold1359|size236317|quiver_35226_40503_ID=g78789-62	Medtr8g470400.1	ga	2	1939	1942	2730
scaffold1359|size236317|quiver_35226_40503_ID=g78789-63	Medtr8g470400.1	ag	2	1974	1977	2730
scaffold1359|size236317|quiver_35226_40503_ID=g78789-64	Medtr8g470400.1	ag	2	1988	1991	2730
scaffold1359|size236317|quiver_35226_40503_ID=g78789-65	Medtr8g470400.1	ga	2	2016	2019	2730
scaffold1359|size236317|quiver_35226_40503_ID=g78789-66	Medtr8g470400.1	gt	2	2111	2114	2730
scaffold1359|size236317|quiver_35226_40503_ID=g78789-67	Medtr8g470400.1	ta	2	2126	2129	2730
scaffold1359|size236317|quiver_35226_40503_ID=g78789-68	Medtr8g470400.1	at	2	2168	2171	2730
scaffold1359|size236317|quiver_35226_40503_ID=g78789-69	Medtr8g470400.1	at	2	2199	2202	2730
scaffold1359|size236317|quiver_35226_40503_ID=g78789-70	Medtr8g470400.1	tc	2	2202	2205	2730
scaffold1359|size236317|quiver_35226_40503_ID=g78789-71	Medtr8g470400.1	tg	2	2236	2239	2730
scaffold1359|size236317|quiver_35226_40503_ID=g78789-72	Medtr8g470400.1	ca	2	2282	2285	2730
scaffold1359|size236317|quiver_35226_40503_ID=g78789-73	Medtr8g470400.1	tc	2	2329	2332	2730
scaffold1359|size236317|quiver_35226_40503_ID=g78789-74	Medtr8g470400.1	ac	2	2341	2344	2730
scaffold1359|size236317|quiver_35226_40503_ID=g78789-75	Medtr8g470400.1	ag	2	2376	2379	2730
scaffold1359|size236317|quiver_35226_40503_ID=g78789-76	Medtr8g470400.1	tg	2	2403	2406	2730
scaffold1359|size236317|quiver_35226_40503_ID=g78789-77	Medtr8g470400.1	ga	2	2411	2414	2730
scaffold1359|size236317|quiver_35226_40503_ID=g78789-78	Medtr8g470400.1	tg	2	2415	2418	2730
scaffold1359|size236317|quiver_35226_40503_ID=g78789-79	Medtr8g470400.1	ca	2	2451	2454	2730
scaffold1359|size236317|quiver_35226_40503_ID=g78789-80	Medtr8g470400.1	at	2	2474	2477	2730
scaffold1359|size236317|quiver_35226_40503_ID=g78789-82	Medtr8g470400.1	ca	2	2599	2602	2730
scaffold1359|size236317|quiver_35226_40503_ID=g78789-83	Medtr8g470400.1	tg	2	2635	2638	2730
scaffold1359|size236317|quiver_35226_40503_ID=g78789-84	Medtr8g470400.1	at	2	2663	2666	2730
scaffold1359|size236317|quiver_35226_40503_ID=g78789-85	Medtr8g470400.1	gc	2	2714	2717	2730
scaffold1359|size236317|quiver_35226_40503_ID=g78789-86	Medtr8g470400.1	ac	2	2720	2723	2730
scaffold1359|size236317|quiver_35226_40503_ID=g78789-87	Medtr8g470400.1	ctt	2	12	17	2730
scaffold1359|size236317|quiver_35226_40503_ID=g78789-88	Medtr8g470400.1	tgc	2	110	115	2730
scaffold1359|size236317|quiver_35226_40503_ID=g78789-89	Medtr8g470400.1	tcc	2	132	137	2730
scaffold1359|size236317|quiver_35226_40503_ID=g78789-90	Medtr8g470400.1	gtt	2	169	174	2730
scaffold1359|size236317|quiver_35226_40503_ID=g78789-91	Medtr8g470400.1	cgt	2	307	312	2730
scaffold1359|size236317|quiver_35226_40503_ID=g78789-92	Medtr8g470400.1	cca	2	371	376	2730
scaffold1359|size236317|quiver_35226_40503_ID=g78789-93	Medtr8g470400.1	tca	2	490	495	2730
scaffold1359|size236317|quiver_35226_40503_ID=g78789-94	Medtr8g470400.1	ata	2	593	598	2730
scaffold1359|size236317|quiver_35226_40503_ID=g78789-95	Medtr8g470400.1	ttg	2	602	607	2730
scaffold1359|size236317|quiver_35226_40503_ID=g78789-96	Medtr8g470400.1	tct	2	634	639	2730
scaffold1359|size236317|quiver_35226_40503_ID=g78789-97	Medtr8g470400.1	tta	2	644	649	2730
scaffold1359|size236317|quiver_35226_40503_ID=g78789-98	Medtr8g470400.1	aac	2	664	669	2730
scaffold1359|size236317|quiver_35226_40503_ID=g78789-99	Medtr8g470400.1	aac	2	739	744	2730
scaffold1359|size236317|quiver_35226_40503_ID=g78789-100	Medtr8g470400.1	gat	2	757	762	2730
scaffold1359|size236317|quiver_35226_40503_ID=g78789-101	Medtr8g470400.1	tca	2	765	770	2730
scaffold1359|size236317|quiver_35226_40503_ID=g78789-102	Medtr8g470400.1	aag	2	920	925	2730
scaffold1359|size236317|quiver_35226_40503_ID=g78789-103	Medtr8g470400.1	aat	2	967	972	2730
scaffold1359|size236317|quiver_35226_40503_ID=g78789-104	Medtr8g470400.1	caa	2	1035	1040	2730
scaffold1359|size236317|quiver_35226_40503_ID=g78789-105	Medtr8g470400.1	aat	2	1108	1113	2730
scaffold1359|size236317|quiver_35226_40503_ID=g78789-106	Medtr8g470400.1	ttc	2	1248	1253	2730
scaffold1359|size236317|quiver_35226_40503_ID=g78789-107	Medtr8g470400.1	caa	2	1349	1354	2730
scaffold1359|size236317|quiver_35226_40503_ID=g78789-108	Medtr8g470400.1	ata	2	1541	1546	2730
scaffold1359|size236317|quiver_35226_40503_ID=g78789-109	Medtr8g470400.1	tgg	2	1569	1574	2730
scaffold1359|size236317|quiver_35226_40503_ID=g78789-110	Medtr8g470400.1	gcg	2	1625	1630	2730
scaffold1359|size236317|quiver_35226_40503_ID=g78789-111	Medtr8g470400.1	gtt	2	1738	1743	2730
scaffold1359|size236317|quiver_35226_40503_ID=g78789-112	Medtr8g470400.1	ata	2	1766	1771	2730
scaffold1359|size236317|quiver_35226_40503_ID=g78789-113	Medtr8g470400.1	aag	2	1827	1832	2730
scaffold1359|size236317|quiver_35226_40503_ID=g78789-114	Medtr8g470400.1	tat	2	1840	1845	2730
scaffold1359|size236317|quiver_35226_40503_ID=g78789-115	Medtr8g470400.1	gat	2	1941	1946	2730
scaffold1359|size236317|quiver_35226_40503_ID=g78789-116	Medtr8g470400.1	cag	2	2052	2057	2730
scaffold1359|size236317|quiver_35226_40503_ID=g78789-117	Medtr8g470400.1	cat	2	2206	2211	2730
scaffold1359|size236317|quiver_35226_40503_ID=g78789-118	Medtr8g470400.1	ttc	2	2214	2219	2730
scaffold1359|size236317|quiver_35226_40503_ID=g78789-119	Medtr8g470400.1	ttg	2	2260	2265	2730
scaffold1359|size236317|quiver_35226_40503_ID=g78789-120	Medtr8g470400.1	aag	2	2454	2459	2730
scaffold1359|size236317|quiver_35226_40503_ID=g78789-121	Medtr8g470400.1	gat	2	2470	2475	2730
scaffold1359|size236317|quiver_35226_40503_ID=g78789-122	Medtr8g470400.1	ttg	2	2480	2485	2730
scaffold1359|size236317|quiver_35226_40503_ID=g78789-123	Medtr8g470400.1	tga	2	2583	2588	2730
scaffold1359|size236317|quiver_35226_40503_ID=g78789-124	Medtr8g470400.1	gtt	2	2630	2635	2730
scaffold1359|size236317|quiver_35226_40503_ID=g78789-125	Medtr8g470400.1	gtt	2	2707	2712	2730
scaffold1359|size236317|quiver_35226_40503_ID=g78789-126	Medtr8g470400.1	ctgc	2	205	212	2730
scaffold1359|size236317|quiver_35226_40503_ID=g78789-127	Medtr8g470400.1	ttcc	2	467	474	2730
scaffold1359|size236317|quiver_35226_40503_ID=g78789-128	Medtr8g470400.1	ttgc	2	1742	1749	2730
scaffold1359|size236317|quiver_35226_40503_ID=g78789-129	Medtr8g470400.1	agaa	2	1777	1784	2730
scaffold1359|size236317|quiver_35226_40503_ID=g78789-130	Medtr8g470400.1	gcaa	2	1854	1861	2730
scaffold1359|size236317|quiver_35226_40503_ID=g78789-131	Medtr8g470400.1	tgtt	2	2477	2484	2730
scaffold1359|size236317|quiver_35226_40503_ID=g78789-132	Medtr8g470400.1	aact	2	2564	2571	2730
scaffold1359|size236317|quiver_35226_40503_ID=g78789-133	Medtr8g470400.1	aatgc	2	2003	2012	2730
scaffold1359|size236317|quiver_35226_40503_ID=g78789-134	Medtr8g470400.1	cttctc	2	78	89	2730
scaffold1359|size236317|quiver_35226_40503_ID=g78789-135	Medtr8g470400.1	aatcaa	2	2688	2699	2730
Explanation of table:
Gene ID- The identifying tag given to the sequence in this study The appendage ("-1," "-2," etc.) is an index number which identifies the first, second, etc. SSR found in a particular sequence.
Motif - the simple sequence that is repeated.
No. of Repeats - number of times the simple sequence (motif) is repeated.
SSR start - start coordinate of the SSR. The number is nth nucleotide from the beginning of the sequence.
SSR end - end coordinate of the SSR. The number is nth nucleotide from the beginning of the sequence + the length of the SSR.
SeqLength - the total length of the sequence in which the SSR was found.

## Sheet: SSRs ZG9830 gene-candidates
Supplementary Table 12. SSRs found in resistance gene-candidates of cv. ZG9830 (four DEGs encoding TX, three DEGs encoding HSPRO-2-like proteins and two orthologs of the Xa21 and Rpg1-b genes)
Gene ID	Mdtr ID	Motif	No.of Repeats	SSR start	SSR end	SeqLength
scaffold1487|size427304|quiver_202215_205752_ID=g78880-37	Medtr5g025890.1	ct	4	998	1005	3000
scaffold25|size1172716|quiver_454405_455912_ID=g50745-52	Medtr2g079950.1	gaa	3	330	338	1315
scaffold25|size1172716|quiver_454405_455912_ID=g50745-54	Medtr2g079950.1	gga	3	405	413	1315
scaffold25|size1172716|quiver_454405_455912_ID=g50745-64	Medtr2g079950.1	gaa	3	1015	1023	1315
scaffold175|size909054|quiver_100986_102278_ID=g160460-21	Medtr0277s0020.3	at	3	608	613	642
scaffold153|size1311931|quiver_22744_35901_ID=g50978-4	Medtr5g092220.1	ta	3	124	129	1632
scaffold153|size1311931|quiver_22744_35901_ID=g50978-22	Medtr5g092220.1	ct	3	864	869	1632
scaffold153|size1311931|quiver_22744_35901_ID=g50978-24	Medtr5g092220.1	ct	3	907	912	1632
scaffold153|size1311931|quiver_22744_35901_ID=g50978-37	Medtr5g092220.1	ct	3	1335	1340	1632
scaffold153|size1311931|quiver_22744_35901_ID=g50978-41	Medtr5g092220.1	ag	3	1459	1464	1632
scaffold60|size1266933|quiver_712541_714210_ID=g127915-12	Medtr3g070230.1	tc	3	303	308	1377
scaffold60|size1266933|quiver_712541_714210_ID=g127915-21	Medtr3g070230.1	tc	3	552	557	1377
scaffold60|size1266933|quiver_712541_714210_ID=g127915-76	Medtr3g070230.1	tgg	3	1208	1216	1377
scaffold328|size684938|quiver_29816_31493_ID=g96821-1	Medtr5g082150.1	ct	3	64	69	1347
scaffold328|size684938|quiver_29816_31493_ID=g96821-26	Medtr5g082150.1	ac	3	709	714	1347
scaffold328|size684938|quiver_29816_31493_ID=g96821-29	Medtr5g082150.1	cg	3	741	746	1347
scaffold328|size684938|quiver_29816_31493_ID=g96821-60	Medtr5g082150.1	acg	3	617	625	1347
scaffold328|size684938|quiver_29816_31493_ID=g96821-62	Medtr5g082150.1	atg	3	865	873	1347
scaffold1607|size195836|quiver_5568_6771_ID=g100761-46	Medtr5g082150.1	acg	3	611	619	735
scaffold1487|size427304|quiver_202215_205752_ID=g78880-9	Medtr5g025890.1	at	3	231	236	3000
scaffold1487|size427304|quiver_202215_205752_ID=g78880-15	Medtr5g025890.1	ct	3	351	356	3000
scaffold1487|size427304|quiver_202215_205752_ID=g78880-28	Medtr5g025890.1	ct	3	723	728	3000
scaffold1487|size427304|quiver_202215_205752_ID=g78880-38	Medtr5g025890.1	at	3	1096	1101	3000
scaffold1487|size427304|quiver_202215_205752_ID=g78880-58	Medtr5g025890.1	at	3	1703	1708	3000
scaffold1487|size427304|quiver_202215_205752_ID=g78880-62	Medtr5g025890.1	ac	3	1872	1877	3000
scaffold1487|size427304|quiver_202215_205752_ID=g78880-129	Medtr5g025890.1	tga	3	2493	2501	3000
scaffold254|size689047|quiver_334505_341025_ID=g123364-11	Medtr8g038570.1	at	3	428	433	3618
scaffold254|size689047|quiver_334505_341025_ID=g123364-25	Medtr8g038570.1	ta	3	674	679	3618
scaffold254|size689047|quiver_334505_341025_ID=g123364-71	Medtr8g038570.1	tc	3	2251	2256	3618
scaffold254|size689047|quiver_334505_341025_ID=g123364-77	Medtr8g038570.1	tg	3	2372	2377	3618
scaffold254|size689047|quiver_334505_341025_ID=g123364-87	Medtr8g038570.1	ga	3	2662	2667	3618
scaffold254|size689047|quiver_334505_341025_ID=g123364-90	Medtr8g038570.1	ct	3	2793	2798	3618
scaffold254|size689047|quiver_334505_341025_ID=g123364-115	Medtr8g038570.1	tc	3	3253	3258	3618
scaffold254|size689047|quiver_334505_341025_ID=g123364-118	Medtr8g038570.1	tc	3	3312	3317	3618
scaffold254|size689047|quiver_334505_341025_ID=g123364-119	Medtr8g038570.1	tc	3	3321	3326	3618
scaffold254|size689047|quiver_334505_341025_ID=g123364-120	Medtr8g038570.1	ct	3	3327	3332	3618
scaffold254|size689047|quiver_334505_341025_ID=g123364-135	Medtr8g038570.1	tag	3	450	458	3618
scaffold254|size689047|quiver_334505_341025_ID=g123364-171	Medtr8g038570.1	caa	3	3173	3181	3618
scaffold25|size1172716|quiver_454405_455912_ID=g50745-1	Medtr2g079950.1	ag	2	23	26	1315
scaffold25|size1172716|quiver_454405_455912_ID=g50745-2	Medtr2g079950.1	ca	2	53	56	1315
scaffold25|size1172716|quiver_454405_455912_ID=g50745-3	Medtr2g079950.1	tg	2	90	93	1315
scaffold25|size1172716|quiver_454405_455912_ID=g50745-4	Medtr2g079950.1	ac	2	116	119	1315
scaffold25|size1172716|quiver_454405_455912_ID=g50745-5	Medtr2g079950.1	ag	2	122	125	1315
scaffold25|size1172716|quiver_454405_455912_ID=g50745-6	Medtr2g079950.1	ct	2	137	140	1315
scaffold25|size1172716|quiver_454405_455912_ID=g50745-7	Medtr2g079950.1	ga	2	187	190	1315
scaffold25|size1172716|quiver_454405_455912_ID=g50745-8	Medtr2g079950.1	ga	2	220	223	1315
scaffold25|size1172716|quiver_454405_455912_ID=g50745-9	Medtr2g079950.1	ga	2	244	247	1315
scaffold25|size1172716|quiver_454405_455912_ID=g50745-10	Medtr2g079950.1	tg	2	283	286	1315
scaffold25|size1172716|quiver_454405_455912_ID=g50745-11	Medtr2g079950.1	gc	2	325	328	1315
scaffold25|size1172716|quiver_454405_455912_ID=g50745-12	Medtr2g079950.1	ta	2	348	351	1315
scaffold25|size1172716|quiver_454405_455912_ID=g50745-13	Medtr2g079950.1	tc	2	370	373	1315
scaffold25|size1172716|quiver_454405_455912_ID=g50745-14	Medtr2g079950.1	gc	2	378	381	1315
scaffold25|size1172716|quiver_454405_455912_ID=g50745-15	Medtr2g079950.1	ct	2	434	437	1315
scaffold25|size1172716|quiver_454405_455912_ID=g50745-16	Medtr2g079950.1	ac	2	452	455	1315
scaffold25|size1172716|quiver_454405_455912_ID=g50745-17	Medtr2g079950.1	tg	2	501	504	1315
scaffold25|size1172716|quiver_454405_455912_ID=g50745-18	Medtr2g079950.1	ag	2	555	558	1315
scaffold25|size1172716|quiver_454405_455912_ID=g50745-19	Medtr2g079950.1	ag	2	597	600	1315
scaffold25|size1172716|quiver_454405_455912_ID=g50745-20	Medtr2g079950.1	tc	2	619	622	1315
scaffold25|size1172716|quiver_454405_455912_ID=g50745-21	Medtr2g079950.1	gt	2	623	626	1315
scaffold25|size1172716|quiver_454405_455912_ID=g50745-22	Medtr2g079950.1	ta	2	626	629	1315
scaffold25|size1172716|quiver_454405_455912_ID=g50745-23	Medtr2g079950.1	ag	2	708	711	1315
scaffold25|size1172716|quiver_454405_455912_ID=g50745-24	Medtr2g079950.1	ca	2	738	741	1315
scaffold25|size1172716|quiver_454405_455912_ID=g50745-25	Medtr2g079950.1	tg	2	775	778	1315
scaffold25|size1172716|quiver_454405_455912_ID=g50745-26	Medtr2g079950.1	ac	2	801	804	1315
scaffold25|size1172716|quiver_454405_455912_ID=g50745-27	Medtr2g079950.1	ag	2	807	810	1315
scaffold25|size1172716|quiver_454405_455912_ID=g50745-28	Medtr2g079950.1	ct	2	822	825	1315
scaffold25|size1172716|quiver_454405_455912_ID=g50745-29	Medtr2g079950.1	ga	2	872	875	1315
scaffold25|size1172716|quiver_454405_455912_ID=g50745-30	Medtr2g079950.1	ga	2	905	908	1315
scaffold25|size1172716|quiver_454405_455912_ID=g50745-31	Medtr2g079950.1	ga	2	929	932	1315
scaffold25|size1172716|quiver_454405_455912_ID=g50745-32	Medtr2g079950.1	tg	2	968	971	1315
scaffold25|size1172716|quiver_454405_455912_ID=g50745-33	Medtr2g079950.1	ct	2	999	1002	1315
scaffold25|size1172716|quiver_454405_455912_ID=g50745-34	Medtr2g079950.1	ta	2	1033	1036	1315
scaffold25|size1172716|quiver_454405_455912_ID=g50745-35	Medtr2g079950.1	tg	2	1040	1043	1315
scaffold25|size1172716|quiver_454405_455912_ID=g50745-36	Medtr2g079950.1	tc	2	1055	1058	1315
scaffold25|size1172716|quiver_454405_455912_ID=g50745-37	Medtr2g079950.1	gt	2	1065	1068	1315
scaffold25|size1172716|quiver_454405_455912_ID=g50745-38	Medtr2g079950.1	ag	2	1090	1093	1315
scaffold25|size1172716|quiver_454405_455912_ID=g50745-39	Medtr2g079950.1	ct	2	1119	1122	1315
scaffold25|size1172716|quiver_454405_455912_ID=g50745-40	Medtr2g079950.1	ac	2	1137	1140	1315
scaffold25|size1172716|quiver_454405_455912_ID=g50745-41	Medtr2g079950.1	tg	2	1186	1189	1315
scaffold25|size1172716|quiver_454405_455912_ID=g50745-42	Medtr2g079950.1	ag	2	1240	1243	1315
scaffold25|size1172716|quiver_454405_455912_ID=g50745-43	Medtr2g079950.1	ag	2	1282	1285	1315
scaffold25|size1172716|quiver_454405_455912_ID=g50745-44	Medtr2g079950.1	tc	2	1304	1307	1315
scaffold25|size1172716|quiver_454405_455912_ID=g50745-45	Medtr2g079950.1	gt	2	1308	1311	1315
scaffold25|size1172716|quiver_454405_455912_ID=g50745-46	Medtr2g079950.1	ta	2	1311	1314	1315
scaffold25|size1172716|quiver_454405_455912_ID=g50745-47	Medtr2g079950.1	ctt	2	8	13	1315
scaffold25|size1172716|quiver_454405_455912_ID=g50745-48	Medtr2g079950.1	tta	2	28	33	1315
scaffold25|size1172716|quiver_454405_455912_ID=g50745-49	Medtr2g079950.1	atg	2	58	63	1315
scaffold25|size1172716|quiver_454405_455912_ID=g50745-50	Medtr2g079950.1	tct	2	138	143	1315
scaffold25|size1172716|quiver_454405_455912_ID=g50745-51	Medtr2g079950.1	att	2	213	218	1315
scaffold25|size1172716|quiver_454405_455912_ID=g50745-53	Medtr2g079950.1	gtt	2	382	387	1315
scaffold25|size1172716|quiver_454405_455912_ID=g50745-55	Medtr2g079950.1	cga	2	438	443	1315
scaffold25|size1172716|quiver_454405_455912_ID=g50745-56	Medtr2g079950.1	ttc	2	474	479	1315
scaffold25|size1172716|quiver_454405_455912_ID=g50745-57	Medtr2g079950.1	aga	2	557	562	1315
scaffold25|size1172716|quiver_454405_455912_ID=g50745-58	Medtr2g079950.1	aga	2	599	604	1315
scaffold25|size1172716|quiver_454405_455912_ID=g50745-59	Medtr2g079950.1	ctt	2	693	698	1315
scaffold25|size1172716|quiver_454405_455912_ID=g50745-60	Medtr2g079950.1	tta	2	713	718	1315
scaffold25|size1172716|quiver_454405_455912_ID=g50745-61	Medtr2g079950.1	atg	2	743	748	1315
scaffold25|size1172716|quiver_454405_455912_ID=g50745-62	Medtr2g079950.1	tct	2	823	828	1315
scaffold25|size1172716|quiver_454405_455912_ID=g50745-63	Medtr2g079950.1	att	2	898	903	1315
scaffold25|size1172716|quiver_454405_455912_ID=g50745-65	Medtr2g079950.1	tgt	2	1066	1071	1315
scaffold25|size1172716|quiver_454405_455912_ID=g50745-66	Medtr2g079950.1	gag	2	1091	1096	1315
scaffold25|size1172716|quiver_454405_455912_ID=g50745-67	Medtr2g079950.1	cga	2	1123	1128	1315
scaffold25|size1172716|quiver_454405_455912_ID=g50745-68	Medtr2g079950.1	ttc	2	1159	1164	1315
scaffold25|size1172716|quiver_454405_455912_ID=g50745-69	Medtr2g079950.1	aga	2	1242	1247	1315
scaffold25|size1172716|quiver_454405_455912_ID=g50745-70	Medtr2g079950.1	aga	2	1284	1289	1315
scaffold25|size1172716|quiver_454405_455912_ID=g50745-71	Medtr2g079950.1	gaaga	2	553	562	1315
scaffold25|size1172716|quiver_454405_455912_ID=g50745-72	Medtr2g079950.1	gaaga	2	595	604	1315
scaffold25|size1172716|quiver_454405_455912_ID=g50745-73	Medtr2g079950.1	gaaga	2	1238	1247	1315
scaffold25|size1172716|quiver_454405_455912_ID=g50745-74	Medtr2g079950.1	gaaga	2	1280	1289	1315
scaffold175|size909054|quiver_100986_102278_ID=g160460-1	Medtr0277s0020.3	ct	2	21	24	642
scaffold175|size909054|quiver_100986_102278_ID=g160460-2	Medtr0277s0020.3	ct	2	27	30	642
scaffold175|size909054|quiver_100986_102278_ID=g160460-3	Medtr0277s0020.3	ct	2	39	42	642
scaffold175|size909054|quiver_100986_102278_ID=g160460-4	Medtr0277s0020.3	gt	2	58	61	642
scaffold175|size909054|quiver_100986_102278_ID=g160460-5	Medtr0277s0020.3	ac	2	83	86	642
scaffold175|size909054|quiver_100986_102278_ID=g160460-6	Medtr0277s0020.3	tc	2	108	111	642
scaffold175|size909054|quiver_100986_102278_ID=g160460-7	Medtr0277s0020.3	ct	2	119	122	642
scaffold175|size909054|quiver_100986_102278_ID=g160460-8	Medtr0277s0020.3	ga	2	173	176	642
scaffold175|size909054|quiver_100986_102278_ID=g160460-9	Medtr0277s0020.3	ca	2	183	186	642
scaffold175|size909054|quiver_100986_102278_ID=g160460-10	Medtr0277s0020.3	at	2	232	235	642
scaffold175|size909054|quiver_100986_102278_ID=g160460-11	Medtr0277s0020.3	ca	2	283	286	642
scaffold175|size909054|quiver_100986_102278_ID=g160460-12	Medtr0277s0020.3	tc	2	315	318	642
scaffold175|size909054|quiver_100986_102278_ID=g160460-13	Medtr0277s0020.3	gt	2	338	341	642
scaffold175|size909054|quiver_100986_102278_ID=g160460-14	Medtr0277s0020.3	tg	2	354	357	642
scaffold175|size909054|quiver_100986_102278_ID=g160460-15	Medtr0277s0020.3	ga	2	405	408	642
scaffold175|size909054|quiver_100986_102278_ID=g160460-16	Medtr0277s0020.3	at	2	408	411	642
scaffold175|size909054|quiver_100986_102278_ID=g160460-17	Medtr0277s0020.3	tc	2	446	449	642
scaffold175|size909054|quiver_100986_102278_ID=g160460-18	Medtr0277s0020.3	tc	2	505	508	642
scaffold175|size909054|quiver_100986_102278_ID=g160460-19	Medtr0277s0020.3	tg	2	519	522	642
scaffold175|size909054|quiver_100986_102278_ID=g160460-20	Medtr0277s0020.3	at	2	565	568	642
scaffold175|size909054|quiver_100986_102278_ID=g160460-22	Medtr0277s0020.3	tga	2	150	155	642
scaffold175|size909054|quiver_100986_102278_ID=g160460-23	Medtr0277s0020.3	tca	2	194	199	642
scaffold175|size909054|quiver_100986_102278_ID=g160460-24	Medtr0277s0020.3	gaa	2	208	213	642
scaffold175|size909054|quiver_100986_102278_ID=g160460-25	Medtr0277s0020.3	tct	2	253	258	642
scaffold175|size909054|quiver_100986_102278_ID=g160460-26	Medtr0277s0020.3	cat	2	285	290	642
scaffold175|size909054|quiver_100986_102278_ID=g160460-27	Medtr0277s0020.3	gtc	2	311	316	642
scaffold175|size909054|quiver_100986_102278_ID=g160460-28	Medtr0277s0020.3	cta	2	347	352	642
scaffold175|size909054|quiver_100986_102278_ID=g160460-29	Medtr0277s0020.3	caa	2	450	455	642
scaffold175|size909054|quiver_100986_102278_ID=g160460-30	Medtr0277s0020.3	aca	2	513	518	642
scaffold175|size909054|quiver_100986_102278_ID=g160460-31	Medtr0277s0020.3	ctt	2	529	534	642
scaffold175|size909054|quiver_100986_102278_ID=g160460-32	Medtr0277s0020.3	tga	2	534	539	642
scaffold175|size909054|quiver_100986_102278_ID=g160460-33	Medtr0277s0020.3	gat	2	547	552	642
scaffold175|size909054|quiver_100986_102278_ID=g160460-34	Medtr0277s0020.3	ttg	2	572	577	642
scaffold175|size909054|quiver_100986_102278_ID=g160460-35	Medtr0277s0020.3	tttg	2	263	270	642
scaffold175|size909054|quiver_100986_102278_ID=g160460-36	Medtr0277s0020.3	tcat	2	287	294	642
scaffold175|size909054|quiver_100986_102278_ID=g160460-37	Medtr0277s0020.3	cttcct	2	17	28	642
scaffold175|size909054|quiver_100986_102278_ID=g160460-38	Medtr0277s0020.3	atggga	2	551	562	642
scaffold175|size909054|quiver_100986_102278_ID=g160460-39	Medtr0277s0020.3	cattat	2	618	629	642
scaffold153|size1311931|quiver_22744_35901_ID=g50978-1	Medtr5g092220.1	ct	2	16	19	1632
scaffold153|size1311931|quiver_22744_35901_ID=g50978-2	Medtr5g092220.1	gt	2	26	29	1632
scaffold153|size1311931|quiver_22744_35901_ID=g50978-3	Medtr5g092220.1	gt	2	98	101	1632
scaffold153|size1311931|quiver_22744_35901_ID=g50978-5	Medtr5g092220.1	ga	2	167	170	1632
scaffold153|size1311931|quiver_22744_35901_ID=g50978-6	Medtr5g092220.1	gt	2	173	176	1632
scaffold153|size1311931|quiver_22744_35901_ID=g50978-7	Medtr5g092220.1	ag	2	220	223	1632
scaffold153|size1311931|quiver_22744_35901_ID=g50978-8	Medtr5g092220.1	tg	2	228	231	1632
scaffold153|size1311931|quiver_22744_35901_ID=g50978-9	Medtr5g092220.1	ga	2	274	277	1632
scaffold153|size1311931|quiver_22744_35901_ID=g50978-10	Medtr5g092220.1	ta	2	326	329	1632
scaffold153|size1311931|quiver_22744_35901_ID=g50978-11	Medtr5g092220.1	tg	2	358	361	1632
scaffold153|size1311931|quiver_22744_35901_ID=g50978-12	Medtr5g092220.1	ga	2	396	399	1632
scaffold153|size1311931|quiver_22744_35901_ID=g50978-13	Medtr5g092220.1	at	2	419	422	1632
scaffold153|size1311931|quiver_22744_35901_ID=g50978-14	Medtr5g092220.1	ag	2	436	439	1632
scaffold153|size1311931|quiver_22744_35901_ID=g50978-15	Medtr5g092220.1	tg	2	485	488	1632
scaffold153|size1311931|quiver_22744_35901_ID=g50978-16	Medtr5g092220.1	tc	2	553	556	1632
scaffold153|size1311931|quiver_22744_35901_ID=g50978-17	Medtr5g092220.1	tc	2	619	622	1632
scaffold153|size1311931|quiver_22744_35901_ID=g50978-18	Medtr5g092220.1	gt	2	627	630	1632
scaffold153|size1311931|quiver_22744_35901_ID=g50978-19	Medtr5g092220.1	ag	2	745	748	1632
scaffold153|size1311931|quiver_22744_35901_ID=g50978-20	Medtr5g092220.1	ct	2	783	786	1632
scaffold153|size1311931|quiver_22744_35901_ID=g50978-21	Medtr5g092220.1	ga	2	787	790	1632
scaffold153|size1311931|quiver_22744_35901_ID=g50978-23	Medtr5g092220.1	ac	2	904	907	1632
scaffold153|size1311931|quiver_22744_35901_ID=g50978-25	Medtr5g092220.1	ga	2	966	969	1632
scaffold153|size1311931|quiver_22744_35901_ID=g50978-26	Medtr5g092220.1	ag	2	1044	1047	1632
scaffold153|size1311931|quiver_22744_35901_ID=g50978-27	Medtr5g092220.1	ga	2	1073	1076	1632
scaffold153|size1311931|quiver_22744_35901_ID=g50978-28	Medtr5g092220.1	ga	2	1106	1109	1632
scaffold153|size1311931|quiver_22744_35901_ID=g50978-29	Medtr5g092220.1	ga	2	1136	1139	1632
scaffold153|size1311931|quiver_22744_35901_ID=g50978-30	Medtr5g092220.1	ga	2	1157	1160	1632
scaffold153|size1311931|quiver_22744_35901_ID=g50978-31	Medtr5g092220.1	at	2	1181	1184	1632
scaffold153|size1311931|quiver_22744_35901_ID=g50978-32	Medtr5g092220.1	ga	2	1187	1190	1632
scaffold153|size1311931|quiver_22744_35901_ID=g50978-33	Medtr5g092220.1	ga	2	1208	1211	1632
scaffold153|size1311931|quiver_22744_35901_ID=g50978-34	Medtr5g092220.1	ag	2	1262	1265	1632
scaffold153|size1311931|quiver_22744_35901_ID=g50978-35	Medtr5g092220.1	ag	2	1298	1301	1632
scaffold153|size1311931|quiver_22744_35901_ID=g50978-36	Medtr5g092220.1	gt	2	1301	1304	1632
scaffold153|size1311931|quiver_22744_35901_ID=g50978-38	Medtr5g092220.1	ag	2	1361	1364	1632
scaffold153|size1311931|quiver_22744_35901_ID=g50978-39	Medtr5g092220.1	tc	2	1369	1372	1632
scaffold153|size1311931|quiver_22744_35901_ID=g50978-40	Medtr5g092220.1	tc	2	1392	1395	1632
scaffold153|size1311931|quiver_22744_35901_ID=g50978-42	Medtr5g092220.1	ac	2	1481	1484	1632
scaffold153|size1311931|quiver_22744_35901_ID=g50978-43	Medtr5g092220.1	tc	2	1497	1500	1632
scaffold153|size1311931|quiver_22744_35901_ID=g50978-44	Medtr5g092220.1	ga	2	1558	1561	1632
scaffold153|size1311931|quiver_22744_35901_ID=g50978-45	Medtr5g092220.1	tct	2	42	47	1632
scaffold153|size1311931|quiver_22744_35901_ID=g50978-46	Medtr5g092220.1	aag	2	64	69	1632
scaffold153|size1311931|quiver_22744_35901_ID=g50978-47	Medtr5g092220.1	ggt	2	69	74	1632
scaffold153|size1311931|quiver_22744_35901_ID=g50978-48	Medtr5g092220.1	aag	2	145	150	1632
scaffold153|size1311931|quiver_22744_35901_ID=g50978-49	Medtr5g092220.1	tgt	2	225	230	1632
scaffold153|size1311931|quiver_22744_35901_ID=g50978-50	Medtr5g092220.1	aag	2	245	250	1632
scaffold153|size1311931|quiver_22744_35901_ID=g50978-51	Medtr5g092220.1	cat	2	302	307	1632
scaffold153|size1311931|quiver_22744_35901_ID=g50978-52	Medtr5g092220.1	atg	2	476	481	1632
scaffold153|size1311931|quiver_22744_35901_ID=g50978-53	Medtr5g092220.1	gat	2	514	519	1632
scaffold153|size1311931|quiver_22744_35901_ID=g50978-54	Medtr5g092220.1	tca	2	547	552	1632
scaffold153|size1311931|quiver_22744_35901_ID=g50978-55	Medtr5g092220.1	ttg	2	590	595	1632
scaffold153|size1311931|quiver_22744_35901_ID=g50978-56	Medtr5g092220.1	aag	2	764	769	1632
scaffold153|size1311931|quiver_22744_35901_ID=g50978-57	Medtr5g092220.1	tcc	2	870	875	1632
scaffold153|size1311931|quiver_22744_35901_ID=g50978-58	Medtr5g092220.1	cct	2	885	890	1632
scaffold153|size1311931|quiver_22744_35901_ID=g50978-59	Medtr5g092220.1	ctt	2	925	930	1632
scaffold153|size1311931|quiver_22744_35901_ID=g50978-60	Medtr5g092220.1	gat	2	949	954	1632
scaffold153|size1311931|quiver_22744_35901_ID=g50978-61	Medtr5g092220.1	aac	2	974	979	1632
scaffold153|size1311931|quiver_22744_35901_ID=g50978-62	Medtr5g092220.1	cta	2	1053	1058	1632
scaffold153|size1311931|quiver_22744_35901_ID=g50978-63	Medtr5g092220.1	tga	2	1091	1096	1632
scaffold153|size1311931|quiver_22744_35901_ID=g50978-64	Medtr5g092220.1	ttg	2	1252	1257	1632
scaffold153|size1311931|quiver_22744_35901_ID=g50978-65	Medtr5g092220.1	aga	2	1269	1274	1632
scaffold153|size1311931|quiver_22744_35901_ID=g50978-66	Medtr5g092220.1	gtc	2	1276	1281	1632
scaffold153|size1311931|quiver_22744_35901_ID=g50978-67	Medtr5g092220.1	ttc	2	1304	1309	1632
scaffold153|size1311931|quiver_22744_35901_ID=g50978-68	Medtr5g092220.1	gcc	2	1350	1355	1632
scaffold153|size1311931|quiver_22744_35901_ID=g50978-69	Medtr5g092220.1	tct	2	1366	1371	1632
scaffold153|size1311931|quiver_22744_35901_ID=g50978-70	Medtr5g092220.1	tct	2	1394	1399	1632
scaffold153|size1311931|quiver_22744_35901_ID=g50978-71	Medtr5g092220.1	act	2	1442	1447	1632
scaffold153|size1311931|quiver_22744_35901_ID=g50978-72	Medtr5g092220.1	aac	2	1504	1509	1632
scaffold153|size1311931|quiver_22744_35901_ID=g50978-73	Medtr5g092220.1	gtgc	2	175	182	1632
scaffold153|size1311931|quiver_22744_35901_ID=g50978-74	Medtr5g092220.1	gaat	2	309	316	1632
scaffold153|size1311931|quiver_22744_35901_ID=g50978-75	Medtr5g092220.1	aaac	2	969	976	1632
scaffold153|size1311931|quiver_22744_35901_ID=g50978-76	Medtr5g092220.1	aaag	2	997	1004	1632
scaffold153|size1311931|quiver_22744_35901_ID=g50978-77	Medtr5g092220.1	tacaa	2	282	291	1632
scaffold153|size1311931|quiver_22744_35901_ID=g50978-78	Medtr5g092220.1	aatgg	2	795	804	1632
scaffold153|size1311931|quiver_22744_35901_ID=g50978-79	Medtr5g092220.1	gacaa	2	1233	1242	1632
scaffold60|size1266933|quiver_712541_714210_ID=g127915-1	Medtr3g070230.1	tc	2	55	58	1377
scaffold60|size1266933|quiver_712541_714210_ID=g127915-2	Medtr3g070230.1	tc	2	71	74	1377
scaffold60|size1266933|quiver_712541_714210_ID=g127915-3	Medtr3g070230.1	ac	2	111	114	1377
scaffold60|size1266933|quiver_712541_714210_ID=g127915-4	Medtr3g070230.1	tc	2	137	140	1377
scaffold60|size1266933|quiver_712541_714210_ID=g127915-5	Medtr3g070230.1	ct	2	155	158	1377
scaffold60|size1266933|quiver_712541_714210_ID=g127915-6	Medtr3g070230.1	gc	2	161	164	1377
scaffold60|size1266933|quiver_712541_714210_ID=g127915-7	Medtr3g070230.1	ag	2	192	195	1377
scaffold60|size1266933|quiver_712541_714210_ID=g127915-8	Medtr3g070230.1	ct	2	196	199	1377
scaffold60|size1266933|quiver_712541_714210_ID=g127915-9	Medtr3g070230.1	ct	2	205	208	1377
scaffold60|size1266933|quiver_712541_714210_ID=g127915-10	Medtr3g070230.1	ga	2	218	221	1377
scaffold60|size1266933|quiver_712541_714210_ID=g127915-11	Medtr3g070230.1	tc	2	293	296	1377
scaffold60|size1266933|quiver_712541_714210_ID=g127915-13	Medtr3g070230.1	cg	2	324	327	1377
scaffold60|size1266933|quiver_712541_714210_ID=g127915-14	Medtr3g070230.1	ga	2	348	351	1377
scaffold60|size1266933|quiver_712541_714210_ID=g127915-15	Medtr3g070230.1	ga	2	379	382	1377
scaffold60|size1266933|quiver_712541_714210_ID=g127915-16	Medtr3g070230.1	ga	2	421	424	1377
scaffold60|size1266933|quiver_712541_714210_ID=g127915-17	Medtr3g070230.1	ac	2	424	427	1377
scaffold60|size1266933|quiver_712541_714210_ID=g127915-18	Medtr3g070230.1	tc	2	450	453	1377
scaffold60|size1266933|quiver_712541_714210_ID=g127915-19	Medtr3g070230.1	ca	2	539	542	1377
scaffold60|size1266933|quiver_712541_714210_ID=g127915-20	Medtr3g070230.1	ag	2	542	545	1377
scaffold60|size1266933|quiver_712541_714210_ID=g127915-22	Medtr3g070230.1	tg	2	558	561	1377
scaffold60|size1266933|quiver_712541_714210_ID=g127915-23	Medtr3g070230.1	ga	2	576	579	1377
scaffold60|size1266933|quiver_712541_714210_ID=g127915-24	Medtr3g070230.1	ct	2	582	585	1377
scaffold60|size1266933|quiver_712541_714210_ID=g127915-25	Medtr3g070230.1	ta	2	586	589	1377
scaffold60|size1266933|quiver_712541_714210_ID=g127915-26	Medtr3g070230.1	tc	2	672	675	1377
scaffold60|size1266933|quiver_712541_714210_ID=g127915-27	Medtr3g070230.1	ga	2	712	715	1377
scaffold60|size1266933|quiver_712541_714210_ID=g127915-28	Medtr3g070230.1	cg	2	720	723	1377
scaffold60|size1266933|quiver_712541_714210_ID=g127915-29	Medtr3g070230.1	cg	2	729	732	1377
scaffold60|size1266933|quiver_712541_714210_ID=g127915-30	Medtr3g070230.1	tc	2	766	769	1377
scaffold60|size1266933|quiver_712541_714210_ID=g127915-31	Medtr3g070230.1	cg	2	795	798	1377
scaffold60|size1266933|quiver_712541_714210_ID=g127915-32	Medtr3g070230.1	ga	2	817	820	1377
scaffold60|size1266933|quiver_712541_714210_ID=g127915-33	Medtr3g070230.1	ac	2	839	842	1377
scaffold60|size1266933|quiver_712541_714210_ID=g127915-34	Medtr3g070230.1	at	2	881	884	1377
scaffold60|size1266933|quiver_712541_714210_ID=g127915-35	Medtr3g070230.1	tc	2	888	891	1377
scaffold60|size1266933|quiver_712541_714210_ID=g127915-36	Medtr3g070230.1	ga	2	975	978	1377
scaffold60|size1266933|quiver_712541_714210_ID=g127915-37	Medtr3g070230.1	tg	2	1007	1010	1377
scaffold60|size1266933|quiver_712541_714210_ID=g127915-38	Medtr3g070230.1	ag	2	1012	1015	1377
scaffold60|size1266933|quiver_712541_714210_ID=g127915-39	Medtr3g070230.1	ga	2	1036	1039	1377
scaffold60|size1266933|quiver_712541_714210_ID=g127915-40	Medtr3g070230.1	at	2	1039	1042	1377
scaffold60|size1266933|quiver_712541_714210_ID=g127915-41	Medtr3g070230.1	ag	2	1083	1086	1377
scaffold60|size1266933|quiver_712541_714210_ID=g127915-42	Medtr3g070230.1	ta	2	1100	1103	1377
scaffold60|size1266933|quiver_712541_714210_ID=g127915-43	Medtr3g070230.1	tg	2	1104	1107	1377
scaffold60|size1266933|quiver_712541_714210_ID=g127915-44	Medtr3g070230.1	ga	2	1111	1114	1377
scaffold60|size1266933|quiver_712541_714210_ID=g127915-45	Medtr3g070230.1	ga	2	1129	1132	1377
scaffold60|size1266933|quiver_712541_714210_ID=g127915-46	Medtr3g070230.1	ag	2	1178	1181	1377
scaffold60|size1266933|quiver_712541_714210_ID=g127915-47	Medtr3g070230.1	ta	2	1195	1198	1377
scaffold60|size1266933|quiver_712541_714210_ID=g127915-48	Medtr3g070230.1	gt	2	1204	1207	1377
scaffold60|size1266933|quiver_712541_714210_ID=g127915-49	Medtr3g070230.1	tg	2	1261	1264	1377
scaffold60|size1266933|quiver_712541_714210_ID=g127915-50	Medtr3g070230.1	at	2	1286	1289	1377
scaffold60|size1266933|quiver_712541_714210_ID=g127915-51	Medtr3g070230.1	gt	2	1372	1375	1377
scaffold60|size1266933|quiver_712541_714210_ID=g127915-52	Medtr3g070230.1	tct	2	46	51	1377
scaffold60|size1266933|quiver_712541_714210_ID=g127915-53	Medtr3g070230.1	cac	2	86	91	1377
scaffold60|size1266933|quiver_712541_714210_ID=g127915-54	Medtr3g070230.1	att	2	105	110	1377
scaffold60|size1266933|quiver_712541_714210_ID=g127915-55	Medtr3g070230.1	cgg	2	143	148	1377
scaffold60|size1266933|quiver_712541_714210_ID=g127915-56	Medtr3g070230.1	cct	2	151	156	1377
scaffold60|size1266933|quiver_712541_714210_ID=g127915-57	Medtr3g070230.1	act	2	173	178	1377
scaffold60|size1266933|quiver_712541_714210_ID=g127915-58	Medtr3g070230.1	gaa	2	406	411	1377
scaffold60|size1266933|quiver_712541_714210_ID=g127915-59	Medtr3g070230.1	cag	2	453	458	1377
scaffold60|size1266933|quiver_712541_714210_ID=g127915-60	Medtr3g070230.1	aag	2	474	479	1377
scaffold60|size1266933|quiver_712541_714210_ID=g127915-61	Medtr3g070230.1	tct	2	495	500	1377
scaffold60|size1266933|quiver_712541_714210_ID=g127915-62	Medtr3g070230.1	ttc	2	548	553	1377
scaffold60|size1266933|quiver_712541_714210_ID=g127915-63	Medtr3g070230.1	atg	2	571	576	1377
scaffold60|size1266933|quiver_712541_714210_ID=g127915-64	Medtr3g070230.1	acg	2	638	643	1377
scaffold60|size1266933|quiver_712541_714210_ID=g127915-65	Medtr3g070230.1	aac	2	678	683	1377
scaffold60|size1266933|quiver_712541_714210_ID=g127915-66	Medtr3g070230.1	acg	2	689	694	1377
scaffold60|size1266933|quiver_712541_714210_ID=g127915-67	Medtr3g070230.1	tca	2	735	740	1377
scaffold60|size1266933|quiver_712541_714210_ID=g127915-68	Medtr3g070230.1	atg	2	892	897	1377
scaffold60|size1266933|quiver_712541_714210_ID=g127915-69	Medtr3g070230.1	gaa	2	921	926	1377
scaffold60|size1266933|quiver_712541_714210_ID=g127915-70	Medtr3g070230.1	atc	2	942	947	1377
scaffold60|size1266933|quiver_712541_714210_ID=g127915-71	Medtr3g070230.1	cat	2	962	967	1377
scaffold60|size1266933|quiver_712541_714210_ID=g127915-72	Medtr3g070230.1	aga	2	1112	1117	1377
scaffold60|size1266933|quiver_712541_714210_ID=g127915-73	Medtr3g070230.1	aga	2	1130	1135	1377
scaffold60|size1266933|quiver_712541_714210_ID=g127915-74	Medtr3g070230.1	ttg	2	1141	1146	1377
scaffold60|size1266933|quiver_712541_714210_ID=g127915-75	Medtr3g070230.1	ttc	2	1183	1188	1377
scaffold60|size1266933|quiver_712541_714210_ID=g127915-77	Medtr3g070230.1	tgc	2	1323	1328	1377
scaffold60|size1266933|quiver_712541_714210_ID=g127915-78	Medtr3g070230.1	ata	2	1361	1366	1377
scaffold60|size1266933|quiver_712541_714210_ID=g127915-79	Medtr3g070230.1	ctat	2	64	71	1377
scaffold60|size1266933|quiver_712541_714210_ID=g127915-80	Medtr3g070230.1	agaa	2	780	787	1377
scaffold60|size1266933|quiver_712541_714210_ID=g127915-81	Medtr3g070230.1	ttct	2	800	807	1377
scaffold60|size1266933|quiver_712541_714210_ID=g127915-82	Medtr3g070230.1	agtt	2	986	993	1377
scaffold60|size1266933|quiver_712541_714210_ID=g127915-83	Medtr3g070230.1	gagt	2	1253	1260	1377
scaffold60|size1266933|quiver_712541_714210_ID=g127915-84	Medtr3g070230.1	acct	2	1299	1306	1377
scaffold60|size1266933|quiver_712541_714210_ID=g127915-85	Medtr3g070230.1	ggcac	2	430	439	1377
scaffold60|size1266933|quiver_712541_714210_ID=g127915-86	Medtr3g070230.1	tttagg	2	591	602	1377
scaffold60|size1266933|quiver_712541_714210_ID=g127915-87	Medtr3g070230.1	gataat	2	1354	1365	1377
scaffold328|size684938|quiver_29816_31493_ID=g96821-2	Medtr5g082150.1	ct	2	89	92	1347
scaffold328|size684938|quiver_29816_31493_ID=g96821-3	Medtr5g082150.1	ac	2	100	103	1347
scaffold328|size684938|quiver_29816_31493_ID=g96821-4	Medtr5g082150.1	ca	2	114	117	1347
scaffold328|size684938|quiver_29816_31493_ID=g96821-5	Medtr5g082150.1	ca	2	129	132	1347
scaffold328|size684938|quiver_29816_31493_ID=g96821-6	Medtr5g082150.1	ca	2	138	141	1347
scaffold328|size684938|quiver_29816_31493_ID=g96821-7	Medtr5g082150.1	at	2	144	147	1347
scaffold328|size684938|quiver_29816_31493_ID=g96821-8	Medtr5g082150.1	tc	2	156	159	1347
scaffold328|size684938|quiver_29816_31493_ID=g96821-9	Medtr5g082150.1	tc	2	171	174	1347
scaffold328|size684938|quiver_29816_31493_ID=g96821-10	Medtr5g082150.1	ct	2	245	248	1347
scaffold328|size684938|quiver_29816_31493_ID=g96821-11	Medtr5g082150.1	tc	2	264	267	1347
scaffold328|size684938|quiver_29816_31493_ID=g96821-12	Medtr5g082150.1	gt	2	326	329	1347
scaffold328|size684938|quiver_29816_31493_ID=g96821-13	Medtr5g082150.1	tg	2	403	406	1347
scaffold328|size684938|quiver_29816_31493_ID=g96821-14	Medtr5g082150.1	ta	2	437	440	1347
scaffold328|size684938|quiver_29816_31493_ID=g96821-15	Medtr5g082150.1	ta	2	460	463	1347
scaffold328|size684938|quiver_29816_31493_ID=g96821-16	Medtr5g082150.1	ag	2	521	524	1347
scaffold328|size684938|quiver_29816_31493_ID=g96821-17	Medtr5g082150.1	gt	2	558	561	1347
scaffold328|size684938|quiver_29816_31493_ID=g96821-18	Medtr5g082150.1	ac	2	566	569	1347
scaffold328|size684938|quiver_29816_31493_ID=g96821-19	Medtr5g082150.1	ga	2	581	584	1347
scaffold328|size684938|quiver_29816_31493_ID=g96821-20	Medtr5g082150.1	tc	2	609	612	1347
scaffold328|size684938|quiver_29816_31493_ID=g96821-21	Medtr5g082150.1	ac	2	661	664	1347
scaffold328|size684938|quiver_29816_31493_ID=g96821-22	Medtr5g082150.1	at	2	674	677	1347
scaffold328|size684938|quiver_29816_31493_ID=g96821-23	Medtr5g082150.1	ga	2	688	691	1347
scaffold328|size684938|quiver_29816_31493_ID=g96821-24	Medtr5g082150.1	ac	2	702	705	1347
scaffold328|size684938|quiver_29816_31493_ID=g96821-25	Medtr5g082150.1	cg	2	705	708	1347
scaffold328|size684938|quiver_29816_31493_ID=g96821-27	Medtr5g082150.1	ac	2	733	736	1347
scaffold328|size684938|quiver_29816_31493_ID=g96821-28	Medtr5g082150.1	cg	2	736	739	1347
scaffold328|size684938|quiver_29816_31493_ID=g96821-30	Medtr5g082150.1	gt	2	746	749	1347
scaffold328|size684938|quiver_29816_31493_ID=g96821-31	Medtr5g082150.1	ag	2	756	759	1347
scaffold328|size684938|quiver_29816_31493_ID=g96821-32	Medtr5g082150.1	gc	2	759	762	1347
scaffold328|size684938|quiver_29816_31493_ID=g96821-33	Medtr5g082150.1	ga	2	793	796	1347
scaffold328|size684938|quiver_29816_31493_ID=g96821-34	Medtr5g082150.1	cg	2	801	804	1347
scaffold328|size684938|quiver_29816_31493_ID=g96821-35	Medtr5g082150.1	ga	2	808	811	1347
scaffold328|size684938|quiver_29816_31493_ID=g96821-36	Medtr5g082150.1	cg	2	816	819	1347
scaffold328|size684938|quiver_29816_31493_ID=g96821-37	Medtr5g082150.1	ac	2	861	864	1347
scaffold328|size684938|quiver_29816_31493_ID=g96821-38	Medtr5g082150.1	ag	2	981	984	1347
scaffold328|size684938|quiver_29816_31493_ID=g96821-39	Medtr5g082150.1	ta	2	993	996	1347
scaffold328|size684938|quiver_29816_31493_ID=g96821-40	Medtr5g082150.1	tg	2	1004	1007	1347
scaffold328|size684938|quiver_29816_31493_ID=g96821-41	Medtr5g082150.1	ag	2	1009	1012	1347
scaffold328|size684938|quiver_29816_31493_ID=g96821-42	Medtr5g082150.1	ga	2	1033	1036	1347
scaffold328|size684938|quiver_29816_31493_ID=g96821-43	Medtr5g082150.1	ag	2	1104	1107	1347
scaffold328|size684938|quiver_29816_31493_ID=g96821-44	Medtr5g082150.1	ag	2	1113	1116	1347
scaffold328|size684938|quiver_29816_31493_ID=g96821-45	Medtr5g082150.1	ga	2	1120	1123	1347
scaffold328|size684938|quiver_29816_31493_ID=g96821-46	Medtr5g082150.1	ga	2	1156	1159	1347
scaffold328|size684938|quiver_29816_31493_ID=g96821-47	Medtr5g082150.1	ag	2	1161	1164	1347
scaffold328|size684938|quiver_29816_31493_ID=g96821-48	Medtr5g082150.1	ag	2	1169	1172	1347
scaffold328|size684938|quiver_29816_31493_ID=g96821-49	Medtr5g082150.1	ta	2	1186	1189	1347
scaffold328|size684938|quiver_29816_31493_ID=g96821-50	Medtr5g082150.1	ga	2	1222	1225	1347
scaffold328|size684938|quiver_29816_31493_ID=g96821-51	Medtr5g082150.1	ga	2	1324	1327	1347
scaffold328|size684938|quiver_29816_31493_ID=g96821-52	Medtr5g082150.1	aca	2	115	120	1347
scaffold328|size684938|quiver_29816_31493_ID=g96821-53	Medtr5g082150.1	aca	2	139	144	1347
scaffold328|size684938|quiver_29816_31493_ID=g96821-54	Medtr5g082150.1	tca	2	190	195	1347
scaffold328|size684938|quiver_29816_31493_ID=g96821-55	Medtr5g082150.1	cat	2	222	227	1347
scaffold328|size684938|quiver_29816_31493_ID=g96821-56	Medtr5g082150.1	aac	2	270	275	1347
scaffold328|size684938|quiver_29816_31493_ID=g96821-57	Medtr5g082150.1	att	2	366	371	1347
scaffold328|size684938|quiver_29816_31493_ID=g96821-58	Medtr5g082150.1	tac	2	476	481	1347
scaffold328|size684938|quiver_29816_31493_ID=g96821-59	Medtr5g082150.1	atg	2	550	555	1347
scaffold328|size684938|quiver_29816_31493_ID=g96821-61	Medtr5g082150.1	cgc	2	738	743	1347
scaffold328|size684938|quiver_29816_31493_ID=g96821-63	Medtr5g082150.1	aga	2	879	884	1347
scaffold328|size684938|quiver_29816_31493_ID=g96821-64	Medtr5g082150.1	gaa	2	897	902	1347
scaffold328|size684938|quiver_29816_31493_ID=g96821-65	Medtr5g082150.1	aag	2	937	942	1347
scaffold328|size684938|quiver_29816_31493_ID=g96821-66	Medtr5g082150.1	gaa	2	1081	1086	1347
scaffold328|size684938|quiver_29816_31493_ID=g96821-67	Medtr5g082150.1	aga	2	1106	1111	1347
scaffold328|size684938|quiver_29816_31493_ID=g96821-68	Medtr5g082150.1	ttg	2	1132	1137	1347
scaffold328|size684938|quiver_29816_31493_ID=g96821-69	Medtr5g082150.1	gtt	2	1201	1206	1347
scaffold328|size684938|quiver_29816_31493_ID=g96821-70	Medtr5g082150.1	agt	2	1216	1221	1347
scaffold328|size684938|quiver_29816_31493_ID=g96821-71	Medtr5g082150.1	tgc	2	1284	1289	1347
scaffold328|size684938|quiver_29816_31493_ID=g96821-72	Medtr5g082150.1	tat	2	1306	1311	1347
scaffold328|size684938|quiver_29816_31493_ID=g96821-73	Medtr5g082150.1	tag	2	1329	1334	1347
scaffold328|size684938|quiver_29816_31493_ID=g96821-74	Medtr5g082150.1	cctc	2	162	169	1347
scaffold328|size684938|quiver_29816_31493_ID=g96821-75	Medtr5g082150.1	catt	2	646	653	1347
scaffold328|size684938|quiver_29816_31493_ID=g96821-76	Medtr5g082150.1	atga	2	928	935	1347
scaffold328|size684938|quiver_29816_31493_ID=g96821-77	Medtr5g082150.1	ttcg	2	971	978	1347
scaffold328|size684938|quiver_29816_31493_ID=g96821-78	Medtr5g082150.1	aaga	2	1108	1115	1347
scaffold328|size684938|quiver_29816_31493_ID=g96821-80	Medtr5g082150.1	gtttt	2	963	972	1347
scaffold328|size684938|quiver_29816_31493_ID=g96821-81	Medtr5g082150.1	tcttcc	2	84	95	1347
scaffold328|size684938|quiver_29816_31493_ID=g96821-82	Medtr5g082150.1	gaagtt	2	1042	1053	1347
scaffold1607|size195836|quiver_5568_6771_ID=g100761-1	Medtr5g082150.1	at	2	28	31	735
scaffold1607|size195836|quiver_5568_6771_ID=g100761-2	Medtr5g082150.1	tc	2	31	34	735
scaffold1607|size195836|quiver_5568_6771_ID=g100761-3	Medtr5g082150.1	ct	2	49	52	735
scaffold1607|size195836|quiver_5568_6771_ID=g100761-4	Medtr5g082150.1	ct	2	80	83	735
scaffold1607|size195836|quiver_5568_6771_ID=g100761-5	Medtr5g082150.1	ac	2	91	94	735
scaffold1607|size195836|quiver_5568_6771_ID=g100761-6	Medtr5g082150.1	at	2	101	104	735
scaffold1607|size195836|quiver_5568_6771_ID=g100761-7	Medtr5g082150.1	ca	2	105	108	735
scaffold1607|size195836|quiver_5568_6771_ID=g100761-8	Medtr5g082150.1	ca	2	120	123	735
scaffold1607|size195836|quiver_5568_6771_ID=g100761-9	Medtr5g082150.1	ca	2	129	132	735
scaffold1607|size195836|quiver_5568_6771_ID=g100761-10	Medtr5g082150.1	tc	2	147	150	735
scaffold1607|size195836|quiver_5568_6771_ID=g100761-11	Medtr5g082150.1	ct	2	236	239	735
scaffold1607|size195836|quiver_5568_6771_ID=g100761-12	Medtr5g082150.1	tc	2	255	258	735
scaffold1607|size195836|quiver_5568_6771_ID=g100761-13	Medtr5g082150.1	ca	2	261	264	735
scaffold1607|size195836|quiver_5568_6771_ID=g100761-14	Medtr5g082150.1	cg	2	301	304	735
scaffold1607|size195836|quiver_5568_6771_ID=g100761-15	Medtr5g082150.1	gt	2	317	320	735
scaffold1607|size195836|quiver_5568_6771_ID=g100761-16	Medtr5g082150.1	ct	2	361	364	735
scaffold1607|size195836|quiver_5568_6771_ID=g100761-17	Medtr5g082150.1	tg	2	364	367	735
scaffold1607|size195836|quiver_5568_6771_ID=g100761-18	Medtr5g082150.1	ac	2	378	381	735
scaffold1607|size195836|quiver_5568_6771_ID=g100761-19	Medtr5g082150.1	ac	2	383	386	735
scaffold1607|size195836|quiver_5568_6771_ID=g100761-20	Medtr5g082150.1	tg	2	394	397	735
scaffold1607|size195836|quiver_5568_6771_ID=g100761-21	Medtr5g082150.1	ta	2	428	431	735
scaffold1607|size195836|quiver_5568_6771_ID=g100761-22	Medtr5g082150.1	ta	2	454	457	735
scaffold1607|size195836|quiver_5568_6771_ID=g100761-23	Medtr5g082150.1	ca	2	512	515	735
scaffold1607|size195836|quiver_5568_6771_ID=g100761-24	Medtr5g082150.1	ag	2	515	518	735
scaffold1607|size195836|quiver_5568_6771_ID=g100761-25	Medtr5g082150.1	gt	2	552	555	735
scaffold1607|size195836|quiver_5568_6771_ID=g100761-26	Medtr5g082150.1	ac	2	560	563	735
scaffold1607|size195836|quiver_5568_6771_ID=g100761-27	Medtr5g082150.1	ga	2	575	578	735
scaffold1607|size195836|quiver_5568_6771_ID=g100761-28	Medtr5g082150.1	ct	2	642	645	735
scaffold1607|size195836|quiver_5568_6771_ID=g100761-29	Medtr5g082150.1	ac	2	655	658	735
scaffold1607|size195836|quiver_5568_6771_ID=g100761-30	Medtr5g082150.1	at	2	668	671	735
scaffold1607|size195836|quiver_5568_6771_ID=g100761-31	Medtr5g082150.1	ga	2	682	685	735
scaffold1607|size195836|quiver_5568_6771_ID=g100761-32	Medtr5g082150.1	ac	2	696	699	735
scaffold1607|size195836|quiver_5568_6771_ID=g100761-33	Medtr5g082150.1	cg	2	699	702	735
scaffold1607|size195836|quiver_5568_6771_ID=g100761-34	Medtr5g082150.1	ac	2	727	730	735
scaffold1607|size195836|quiver_5568_6771_ID=g100761-35	Medtr5g082150.1	aca	2	106	111	735
scaffold1607|size195836|quiver_5568_6771_ID=g100761-36	Medtr5g082150.1	aca	2	130	135	735
scaffold1607|size195836|quiver_5568_6771_ID=g100761-37	Medtr5g082150.1	tca	2	181	186	735
scaffold1607|size195836|quiver_5568_6771_ID=g100761-38	Medtr5g082150.1	cat	2	213	218	735
scaffold1607|size195836|quiver_5568_6771_ID=g100761-39	Medtr5g082150.1	tca	2	257	262	735
scaffold1607|size195836|quiver_5568_6771_ID=g100761-40	Medtr5g082150.1	caa	2	294	299	735
scaffold1607|size195836|quiver_5568_6771_ID=g100761-41	Medtr5g082150.1	tga	2	366	371	735
scaffold1607|size195836|quiver_5568_6771_ID=g100761-42	Medtr5g082150.1	aca	2	380	385	735
scaffold1607|size195836|quiver_5568_6771_ID=g100761-43	Medtr5g082150.1	caa	2	420	425	735
scaffold1607|size195836|quiver_5568_6771_ID=g100761-44	Medtr5g082150.1	atg	2	544	549	735
scaffold1607|size195836|quiver_5568_6771_ID=g100761-45	Medtr5g082150.1	ttc	2	602	607	735
scaffold1607|size195836|quiver_5568_6771_ID=g100761-47	Medtr5g082150.1	cctc	2	153	160	735
scaffold1607|size195836|quiver_5568_6771_ID=g100761-48	Medtr5g082150.1	aacac	2	377	386	735
scaffold1607|size195836|quiver_5568_6771_ID=g100761-49	Medtr5g082150.1	tcttcc	2	75	86	735
scaffold1487|size427304|quiver_202215_205752_ID=g78880-1	Medtr5g025890.1	tg	2	2	5	3000
scaffold1487|size427304|quiver_202215_205752_ID=g78880-2	Medtr5g025890.1	tg	2	24	27	3000
scaffold1487|size427304|quiver_202215_205752_ID=g78880-3	Medtr5g025890.1	at	2	85	88	3000
scaffold1487|size427304|quiver_202215_205752_ID=g78880-4	Medtr5g025890.1	at	2	99	102	3000
scaffold1487|size427304|quiver_202215_205752_ID=g78880-5	Medtr5g025890.1	at	2	157	160	3000
scaffold1487|size427304|quiver_202215_205752_ID=g78880-6	Medtr5g025890.1	ag	2	178	181	3000
scaffold1487|size427304|quiver_202215_205752_ID=g78880-7	Medtr5g025890.1	at	2	223	226	3000
scaffold1487|size427304|quiver_202215_205752_ID=g78880-8	Medtr5g025890.1	tc	2	226	229	3000
scaffold1487|size427304|quiver_202215_205752_ID=g78880-10	Medtr5g025890.1	tc	2	247	250	3000
scaffold1487|size427304|quiver_202215_205752_ID=g78880-11	Medtr5g025890.1	ga	2	255	258	3000
scaffold1487|size427304|quiver_202215_205752_ID=g78880-12	Medtr5g025890.1	ca	2	299	302	3000
scaffold1487|size427304|quiver_202215_205752_ID=g78880-13	Medtr5g025890.1	ag	2	303	306	3000
scaffold1487|size427304|quiver_202215_205752_ID=g78880-14	Medtr5g025890.1	at	2	330	333	3000
scaffold1487|size427304|quiver_202215_205752_ID=g78880-16	Medtr5g025890.1	ga	2	362	365	3000
scaffold1487|size427304|quiver_202215_205752_ID=g78880-17	Medtr5g025890.1	ct	2	390	393	3000
scaffold1487|size427304|quiver_202215_205752_ID=g78880-18	Medtr5g025890.1	ca	2	472	475	3000
scaffold1487|size427304|quiver_202215_205752_ID=g78880-19	Medtr5g025890.1	ta	2	481	484	3000
scaffold1487|size427304|quiver_202215_205752_ID=g78880-20	Medtr5g025890.1	ca	2	489	492	3000
scaffold1487|size427304|quiver_202215_205752_ID=g78880-21	Medtr5g025890.1	ta	2	562	565	3000
scaffold1487|size427304|quiver_202215_205752_ID=g78880-22	Medtr5g025890.1	at	2	581	584	3000
scaffold1487|size427304|quiver_202215_205752_ID=g78880-23	Medtr5g025890.1	ta	2	670	673	3000
scaffold1487|size427304|quiver_202215_205752_ID=g78880-24	Medtr5g025890.1	at	2	674	677	3000
scaffold1487|size427304|quiver_202215_205752_ID=g78880-25	Medtr5g025890.1	tc	2	677	680	3000
scaffold1487|size427304|quiver_202215_205752_ID=g78880-26	Medtr5g025890.1	tc	2	682	685	3000
scaffold1487|size427304|quiver_202215_205752_ID=g78880-27	Medtr5g025890.1	tc	2	695	698	3000
scaffold1487|size427304|quiver_202215_205752_ID=g78880-29	Medtr5g025890.1	at	2	737	740	3000
scaffold1487|size427304|quiver_202215_205752_ID=g78880-30	Medtr5g025890.1	ac	2	746	749	3000
scaffold1487|size427304|quiver_202215_205752_ID=g78880-31	Medtr5g025890.1	ct	2	749	752	3000
scaffold1487|size427304|quiver_202215_205752_ID=g78880-32	Medtr5g025890.1	ct	2	760	763	3000
scaffold1487|size427304|quiver_202215_205752_ID=g78880-33	Medtr5g025890.1	tc	2	791	794	3000
scaffold1487|size427304|quiver_202215_205752_ID=g78880-34	Medtr5g025890.1	at	2	845	848	3000
scaffold1487|size427304|quiver_202215_205752_ID=g78880-35	Medtr5g025890.1	ag	2	896	899	3000
scaffold1487|size427304|quiver_202215_205752_ID=g78880-36	Medtr5g025890.1	ag	2	957	960	3000
scaffold1487|size427304|quiver_202215_205752_ID=g78880-39	Medtr5g025890.1	ta	2	1113	1116	3000
scaffold1487|size427304|quiver_202215_205752_ID=g78880-40	Medtr5g025890.1	ga	2	1157	1160	3000
scaffold1487|size427304|quiver_202215_205752_ID=g78880-41	Medtr5g025890.1	at	2	1250	1253	3000
scaffold1487|size427304|quiver_202215_205752_ID=g78880-42	Medtr5g025890.1	ca	2	1273	1276	3000
scaffold1487|size427304|quiver_202215_205752_ID=g78880-43	Medtr5g025890.1	ca	2	1302	1305	3000
scaffold1487|size427304|quiver_202215_205752_ID=g78880-44	Medtr5g025890.1	at	2	1322	1325	3000
scaffold1487|size427304|quiver_202215_205752_ID=g78880-45	Medtr5g025890.1	at	2	1334	1337	3000
scaffold1487|size427304|quiver_202215_205752_ID=g78880-46	Medtr5g025890.1	tc	2	1370	1373	3000
scaffold1487|size427304|quiver_202215_205752_ID=g78880-47	Medtr5g025890.1	ca	2	1373	1376	3000
scaffold1487|size427304|quiver_202215_205752_ID=g78880-48	Medtr5g025890.1	ag	2	1387	1390	3000
scaffold1487|size427304|quiver_202215_205752_ID=g78880-49	Medtr5g025890.1	ag	2	1404	1407	3000
scaffold1487|size427304|quiver_202215_205752_ID=g78880-50	Medtr5g025890.1	ac	2	1429	1432	3000
scaffold1487|size427304|quiver_202215_205752_ID=g78880-51	Medtr5g025890.1	ca	2	1445	1448	3000
scaffold1487|size427304|quiver_202215_205752_ID=g78880-52	Medtr5g025890.1	at	2	1496	1499	3000
scaffold1487|size427304|quiver_202215_205752_ID=g78880-53	Medtr5g025890.1	tc	2	1514	1517	3000
scaffold1487|size427304|quiver_202215_205752_ID=g78880-54	Medtr5g025890.1	ga	2	1519	1522	3000
scaffold1487|size427304|quiver_202215_205752_ID=g78880-55	Medtr5g025890.1	tg	2	1561	1564	3000
scaffold1487|size427304|quiver_202215_205752_ID=g78880-56	Medtr5g025890.1	ct	2	1620	1623	3000
scaffold1487|size427304|quiver_202215_205752_ID=g78880-57	Medtr5g025890.1	ct	2	1631	1634	3000
scaffold1487|size427304|quiver_202215_205752_ID=g78880-59	Medtr5g025890.1	gt	2	1769	1772	3000
scaffold1487|size427304|quiver_202215_205752_ID=g78880-60	Medtr5g025890.1	tg	2	1819	1822	3000
scaffold1487|size427304|quiver_202215_205752_ID=g78880-61	Medtr5g025890.1	ag	2	1833	1836	3000
scaffold1487|size427304|quiver_202215_205752_ID=g78880-63	Medtr5g025890.1	gt	2	1916	1919	3000
scaffold1487|size427304|quiver_202215_205752_ID=g78880-64	Medtr5g025890.1	tc	2	1932	1935	3000
scaffold1487|size427304|quiver_202215_205752_ID=g78880-65	Medtr5g025890.1	at	2	1989	1992	3000
scaffold1487|size427304|quiver_202215_205752_ID=g78880-66	Medtr5g025890.1	tc	2	2063	2066	3000
scaffold1487|size427304|quiver_202215_205752_ID=g78880-67	Medtr5g025890.1	tg	2	2103	2106	3000
scaffold1487|size427304|quiver_202215_205752_ID=g78880-68	Medtr5g025890.1	ag	2	2110	2113	3000
scaffold1487|size427304|quiver_202215_205752_ID=g78880-69	Medtr5g025890.1	ca	2	2179	2182	3000
scaffold1487|size427304|quiver_202215_205752_ID=g78880-70	Medtr5g025890.1	ag	2	2183	2186	3000
scaffold1487|size427304|quiver_202215_205752_ID=g78880-71	Medtr5g025890.1	gt	2	2192	2195	3000
scaffold1487|size427304|quiver_202215_205752_ID=g78880-72	Medtr5g025890.1	gt	2	2199	2202	3000
scaffold1487|size427304|quiver_202215_205752_ID=g78880-73	Medtr5g025890.1	at	2	2216	2219	3000
scaffold1487|size427304|quiver_202215_205752_ID=g78880-74	Medtr5g025890.1	ac	2	2223	2226	3000
scaffold1487|size427304|quiver_202215_205752_ID=g78880-75	Medtr5g025890.1	ct	2	2291	2294	3000
scaffold1487|size427304|quiver_202215_205752_ID=g78880-76	Medtr5g025890.1	ga	2	2344	2347	3000
scaffold1487|size427304|quiver_202215_205752_ID=g78880-77	Medtr5g025890.1	ag	2	2358	2361	3000
scaffold1487|size427304|quiver_202215_205752_ID=g78880-78	Medtr5g025890.1	tg	2	2443	2446	3000
scaffold1487|size427304|quiver_202215_205752_ID=g78880-79	Medtr5g025890.1	ga	2	2446	2449	3000
scaffold1487|size427304|quiver_202215_205752_ID=g78880-80	Medtr5g025890.1	tg	2	2452	2455	3000
scaffold1487|size427304|quiver_202215_205752_ID=g78880-81	Medtr5g025890.1	tg	2	2464	2467	3000
scaffold1487|size427304|quiver_202215_205752_ID=g78880-82	Medtr5g025890.1	tg	2	2514	2517	3000
scaffold1487|size427304|quiver_202215_205752_ID=g78880-83	Medtr5g025890.1	tc	2	2543	2546	3000
scaffold1487|size427304|quiver_202215_205752_ID=g78880-84	Medtr5g025890.1	ag	2	2607	2610	3000
scaffold1487|size427304|quiver_202215_205752_ID=g78880-85	Medtr5g025890.1	gt	2	2629	2632	3000
scaffold1487|size427304|quiver_202215_205752_ID=g78880-86	Medtr5g025890.1	tg	2	2638	2641	3000
scaffold1487|size427304|quiver_202215_205752_ID=g78880-87	Medtr5g025890.1	ta	2	2650	2653	3000
scaffold1487|size427304|quiver_202215_205752_ID=g78880-88	Medtr5g025890.1	tg	2	2667	2670	3000
scaffold1487|size427304|quiver_202215_205752_ID=g78880-89	Medtr5g025890.1	at	2	2762	2765	3000
scaffold1487|size427304|quiver_202215_205752_ID=g78880-90	Medtr5g025890.1	ag	2	2769	2772	3000
scaffold1487|size427304|quiver_202215_205752_ID=g78880-91	Medtr5g025890.1	ca	2	2783	2786	3000
scaffold1487|size427304|quiver_202215_205752_ID=g78880-92	Medtr5g025890.1	ag	2	2853	2856	3000
scaffold1487|size427304|quiver_202215_205752_ID=g78880-93	Medtr5g025890.1	at	2	2924	2927	3000
scaffold1487|size427304|quiver_202215_205752_ID=g78880-94	Medtr5g025890.1	ag	2	2943	2946	3000
scaffold1487|size427304|quiver_202215_205752_ID=g78880-95	Medtr5g025890.1	ac	2	2951	2954	3000
scaffold1487|size427304|quiver_202215_205752_ID=g78880-96	Medtr5g025890.1	tc	2	2970	2973	3000
scaffold1487|size427304|quiver_202215_205752_ID=g78880-97	Medtr5g025890.1	ca	2	2985	2988	3000
scaffold1487|size427304|quiver_202215_205752_ID=g78880-98	Medtr5g025890.1	aac	2	274	279	3000
scaffold1487|size427304|quiver_202215_205752_ID=g78880-99	Medtr5g025890.1	caa	2	345	350	3000
scaffold1487|size427304|quiver_202215_205752_ID=g78880-100	Medtr5g025890.1	cca	2	514	519	3000
scaffold1487|size427304|quiver_202215_205752_ID=g78880-101	Medtr5g025890.1	ata	2	563	568	3000
scaffold1487|size427304|quiver_202215_205752_ID=g78880-102	Medtr5g025890.1	tgg	2	572	577	3000
scaffold1487|size427304|quiver_202215_205752_ID=g78880-103	Medtr5g025890.1	ctt	2	600	605	3000
scaffold1487|size427304|quiver_202215_205752_ID=g78880-104	Medtr5g025890.1	gat	2	618	623	3000
scaffold1487|size427304|quiver_202215_205752_ID=g78880-105	Medtr5g025890.1	caa	2	636	641	3000
scaffold1487|size427304|quiver_202215_205752_ID=g78880-106	Medtr5g025890.1	ata	2	671	676	3000
scaffold1487|size427304|quiver_202215_205752_ID=g78880-107	Medtr5g025890.1	acg	2	688	693	3000
scaffold1487|size427304|quiver_202215_205752_ID=g78880-108	Medtr5g025890.1	ggt	2	850	855	3000
scaffold1487|size427304|quiver_202215_205752_ID=g78880-109	Medtr5g025890.1	tgg	2	904	909	3000
scaffold1487|size427304|quiver_202215_205752_ID=g78880-110	Medtr5g025890.1	aca	2	1013	1018	3000
scaffold1487|size427304|quiver_202215_205752_ID=g78880-111	Medtr5g025890.1	tgg	2	1023	1028	3000
scaffold1487|size427304|quiver_202215_205752_ID=g78880-112	Medtr5g025890.1	att	2	1074	1079	3000
scaffold1487|size427304|quiver_202215_205752_ID=g78880-113	Medtr5g025890.1	tcc	2	1326	1331	3000
scaffold1487|size427304|quiver_202215_205752_ID=g78880-114	Medtr5g025890.1	aag	2	1475	1480	3000
scaffold1487|size427304|quiver_202215_205752_ID=g78880-115	Medtr5g025890.1	gct	2	1627	1632	3000
scaffold1487|size427304|quiver_202215_205752_ID=g78880-116	Medtr5g025890.1	ata	2	1700	1705	3000
scaffold1487|size427304|quiver_202215_205752_ID=g78880-117	Medtr5g025890.1	caa	2	1760	1765	3000
scaffold1487|size427304|quiver_202215_205752_ID=g78880-118	Medtr5g025890.1	aat	2	1797	1802	3000
scaffold1487|size427304|quiver_202215_205752_ID=g78880-119	Medtr5g025890.1	acc	2	1845	1850	3000
scaffold1487|size427304|quiver_202215_205752_ID=g78880-120	Medtr5g025890.1	ttc	2	1928	1933	3000
scaffold1487|size427304|quiver_202215_205752_ID=g78880-121	Medtr5g025890.1	aga	2	2127	2132	3000
scaffold1487|size427304|quiver_202215_205752_ID=g78880-122	Medtr5g025890.1	tgt	2	2136	2141	3000
scaffold1487|size427304|quiver_202215_205752_ID=g78880-123	Medtr5g025890.1	aag	2	2167	2172	3000
scaffold1487|size427304|quiver_202215_205752_ID=g78880-124	Medtr5g025890.1	tgt	2	2251	2256	3000
scaffold1487|size427304|quiver_202215_205752_ID=g78880-125	Medtr5g025890.1	caa	2	2366	2371	3000
scaffold1487|size427304|quiver_202215_205752_ID=g78880-126	Medtr5g025890.1	tca	2	2433	2438	3000
scaffold1487|size427304|quiver_202215_205752_ID=g78880-127	Medtr5g025890.1	tgt	2	2454	2459	3000
scaffold1487|size427304|quiver_202215_205752_ID=g78880-128	Medtr5g025890.1	ctt	2	2488	2493	3000
scaffold1487|size427304|quiver_202215_205752_ID=g78880-130	Medtr5g025890.1	ctc	2	2600	2605	3000
scaffold1487|size427304|quiver_202215_205752_ID=g78880-131	Medtr5g025890.1	gtg	2	2639	2644	3000
scaffold1487|size427304|quiver_202215_205752_ID=g78880-132	Medtr5g025890.1	aga	2	2689	2694	3000
scaffold1487|size427304|quiver_202215_205752_ID=g78880-133	Medtr5g025890.1	tga	2	2700	2705	3000
scaffold1487|size427304|quiver_202215_205752_ID=g78880-134	Medtr5g025890.1	ttg	2	2738	2743	3000
scaffold1487|size427304|quiver_202215_205752_ID=g78880-135	Medtr5g025890.1	ata	2	2759	2764	3000
scaffold1487|size427304|quiver_202215_205752_ID=g78880-136	Medtr5g025890.1	agc	2	2808	2813	3000
scaffold1487|size427304|quiver_202215_205752_ID=g78880-137	Medtr5g025890.1	aga	2	2817	2822	3000
scaffold1487|size427304|quiver_202215_205752_ID=g78880-138	Medtr5g025890.1	tat	2	2925	2930	3000
scaffold1487|size427304|quiver_202215_205752_ID=g78880-139	Medtr5g025890.1	aaac	2	420	427	3000
scaffold1487|size427304|quiver_202215_205752_ID=g78880-140	Medtr5g025890.1	acaa	2	490	497	3000
scaffold1487|size427304|quiver_202215_205752_ID=g78880-141	Medtr5g025890.1	ccat	2	517	524	3000
scaffold1487|size427304|quiver_202215_205752_ID=g78880-142	Medtr5g025890.1	tttc	2	655	662	3000
scaffold1487|size427304|quiver_202215_205752_ID=g78880-144	Medtr5g025890.1	ttga	2	1138	1145	3000
scaffold1487|size427304|quiver_202215_205752_ID=g78880-145	Medtr5g025890.1	ggaa	2	1170	1177	3000
scaffold1487|size427304|quiver_202215_205752_ID=g78880-146	Medtr5g025890.1	ggaa	2	1227	1234	3000
scaffold1487|size427304|quiver_202215_205752_ID=g78880-147	Medtr5g025890.1	tagt	2	1910	1917	3000
scaffold1487|size427304|quiver_202215_205752_ID=g78880-148	Medtr5g025890.1	gtga	2	2515	2522	3000
scaffold1487|size427304|quiver_202215_205752_ID=g78880-149	Medtr5g025890.1	aaag	2	2911	2918	3000
scaffold1487|size427304|quiver_202215_205752_ID=g78880-150	Medtr5g025890.1	aata	2	2919	2926	3000
scaffold1487|size427304|quiver_202215_205752_ID=g78880-151	Medtr5g025890.1	tggaa	2	145	154	3000
scaffold1487|size427304|quiver_202215_205752_ID=g78880-152	Medtr5g025890.1	atctc	2	676	685	3000
scaffold1487|size427304|quiver_202215_205752_ID=g78880-153	Medtr5g025890.1	acttg	2	1434	1443	3000
scaffold1487|size427304|quiver_202215_205752_ID=g78880-154	Medtr5g025890.1	catta	2	2420	2429	3000
scaffold1487|size427304|quiver_202215_205752_ID=g78880-155	Medtr5g025890.1	gtggca	2	25	36	3000
scaffold254|size689047|quiver_334505_341025_ID=g123364-1	Medtr8g038570.1	ct	2	26	29	3618
scaffold254|size689047|quiver_334505_341025_ID=g123364-2	Medtr8g038570.1	tc	2	70	73	3618
scaffold254|size689047|quiver_334505_341025_ID=g123364-3	Medtr8g038570.1	tg	2	81	84	3618
scaffold254|size689047|quiver_334505_341025_ID=g123364-4	Medtr8g038570.1	ga	2	112	115	3618
scaffold254|size689047|quiver_334505_341025_ID=g123364-5	Medtr8g038570.1	tc	2	120	123	3618
scaffold254|size689047|quiver_334505_341025_ID=g123364-6	Medtr8g038570.1	tg	2	159	162	3618
scaffold254|size689047|quiver_334505_341025_ID=g123364-7	Medtr8g038570.1	tg	2	201	204	3618
scaffold254|size689047|quiver_334505_341025_ID=g123364-8	Medtr8g038570.1	tg	2	234	237	3618
scaffold254|size689047|quiver_334505_341025_ID=g123364-9	Medtr8g038570.1	tc	2	304	307	3618
scaffold254|size689047|quiver_334505_341025_ID=g123364-10	Medtr8g038570.1	at	2	408	411	3618
scaffold254|size689047|quiver_334505_341025_ID=g123364-12	Medtr8g038570.1	ag	2	444	447	3618
scaffold254|size689047|quiver_334505_341025_ID=g123364-13	Medtr8g038570.1	gt	2	476	479	3618
scaffold254|size689047|quiver_334505_341025_ID=g123364-14	Medtr8g038570.1	gt	2	496	499	3618
scaffold254|size689047|quiver_334505_341025_ID=g123364-15	Medtr8g038570.1	cg	2	500	503	3618
scaffold254|size689047|quiver_334505_341025_ID=g123364-16	Medtr8g038570.1	ca	2	516	519	3618
scaffold254|size689047|quiver_334505_341025_ID=g123364-17	Medtr8g038570.1	at	2	543	546	3618
scaffold254|size689047|quiver_334505_341025_ID=g123364-18	Medtr8g038570.1	ag	2	550	553	3618
scaffold254|size689047|quiver_334505_341025_ID=g123364-19	Medtr8g038570.1	tg	2	555	558	3618
scaffold254|size689047|quiver_334505_341025_ID=g123364-20	Medtr8g038570.1	ta	2	570	573	3618
scaffold254|size689047|quiver_334505_341025_ID=g123364-21	Medtr8g038570.1	at	2	586	589	3618
scaffold254|size689047|quiver_334505_341025_ID=g123364-22	Medtr8g038570.1	tc	2	589	592	3618
scaffold254|size689047|quiver_334505_341025_ID=g123364-23	Medtr8g038570.1	ac	2	607	610	3618
scaffold254|size689047|quiver_334505_341025_ID=g123364-24	Medtr8g038570.1	ta	2	618	621	3618
scaffold254|size689047|quiver_334505_341025_ID=g123364-26	Medtr8g038570.1	ag	2	760	763	3618
scaffold254|size689047|quiver_334505_341025_ID=g123364-27	Medtr8g038570.1	ag	2	802	805	3618
scaffold254|size689047|quiver_334505_341025_ID=g123364-28	Medtr8g038570.1	at	2	812	815	3618
scaffold254|size689047|quiver_334505_341025_ID=g123364-29	Medtr8g038570.1	ga	2	852	855	3618
scaffold254|size689047|quiver_334505_341025_ID=g123364-30	Medtr8g038570.1	tg	2	892	895	3618
scaffold254|size689047|quiver_334505_341025_ID=g123364-31	Medtr8g038570.1	cg	2	962	965	3618
scaffold254|size689047|quiver_334505_341025_ID=g123364-32	Medtr8g038570.1	ac	2	1008	1011	3618
scaffold254|size689047|quiver_334505_341025_ID=g123364-33	Medtr8g038570.1	at	2	1106	1109	3618
scaffold254|size689047|quiver_334505_341025_ID=g123364-34	Medtr8g038570.1	tc	2	1170	1173	3618
scaffold254|size689047|quiver_334505_341025_ID=g123364-35	Medtr8g038570.1	ac	2	1178	1181	3618
scaffold254|size689047|quiver_334505_341025_ID=g123364-36	Medtr8g038570.1	ac	2	1210	1213	3618
scaffold254|size689047|quiver_334505_341025_ID=g123364-37	Medtr8g038570.1	ga	2	1222	1225	3618
scaffold254|size689047|quiver_334505_341025_ID=g123364-38	Medtr8g038570.1	at	2	1225	1228	3618
scaffold254|size689047|quiver_334505_341025_ID=g123364-39	Medtr8g038570.1	ag	2	1242	1245	3618
scaffold254|size689047|quiver_334505_341025_ID=g123364-40	Medtr8g038570.1	ag	2	1304	1307	3618
scaffold254|size689047|quiver_334505_341025_ID=g123364-41	Medtr8g038570.1	ag	2	1326	1329	3618
scaffold254|size689047|quiver_334505_341025_ID=g123364-42	Medtr8g038570.1	ca	2	1370	1373	3618
scaffold254|size689047|quiver_334505_341025_ID=g123364-43	Medtr8g038570.1	at	2	1419	1422	3618
scaffold254|size689047|quiver_334505_341025_ID=g123364-44	Medtr8g038570.1	ag	2	1433	1436	3618
scaffold254|size689047|quiver_334505_341025_ID=g123364-45	Medtr8g038570.1	tc	2	1585	1588	3618
scaffold254|size689047|quiver_334505_341025_ID=g123364-46	Medtr8g038570.1	tc	2	1591	1594	3618
scaffold254|size689047|quiver_334505_341025_ID=g123364-47	Medtr8g038570.1	ac	2	1622	1625	3618
scaffold254|size689047|quiver_334505_341025_ID=g123364-48	Medtr8g038570.1	ta	2	1626	1629	3618
scaffold254|size689047|quiver_334505_341025_ID=g123364-49	Medtr8g038570.1	tc	2	1644	1647	3618
scaffold254|size689047|quiver_334505_341025_ID=g123364-50	Medtr8g038570.1	at	2	1696	1699	3618
scaffold254|size689047|quiver_334505_341025_ID=g123364-51	Medtr8g038570.1	ct	2	1705	1708	3618
scaffold254|size689047|quiver_334505_341025_ID=g123364-52	Medtr8g038570.1	ac	2	1720	1723	3618
scaffold254|size689047|quiver_334505_341025_ID=g123364-53	Medtr8g038570.1	ga	2	1818	1821	3618
scaffold254|size689047|quiver_334505_341025_ID=g123364-54	Medtr8g038570.1	at	2	1823	1826	3618
scaffold254|size689047|quiver_334505_341025_ID=g123364-55	Medtr8g038570.1	gt	2	1861	1864	3618
scaffold254|size689047|quiver_334505_341025_ID=g123364-56	Medtr8g038570.1	tg	2	1876	1879	3618
scaffold254|size689047|quiver_334505_341025_ID=g123364-57	Medtr8g038570.1	tg	2	1897	1900	3618
scaffold254|size689047|quiver_334505_341025_ID=g123364-58	Medtr8g038570.1	at	2	1907	1910	3618
scaffold254|size689047|quiver_334505_341025_ID=g123364-59	Medtr8g038570.1	ac	2	1942	1945	3618
scaffold254|size689047|quiver_334505_341025_ID=g123364-60	Medtr8g038570.1	ac	2	2016	2019	3618
scaffold254|size689047|quiver_334505_341025_ID=g123364-61	Medtr8g038570.1	tg	2	2022	2025	3618
scaffold254|size689047|quiver_334505_341025_ID=g123364-62	Medtr8g038570.1	ag	2	2031	2034	3618
scaffold254|size689047|quiver_334505_341025_ID=g123364-63	Medtr8g038570.1	ga	2	2086	2089	3618
scaffold254|size689047|quiver_334505_341025_ID=g123364-64	Medtr8g038570.1	ac	2	2106	2109	3618
scaffold254|size689047|quiver_334505_341025_ID=g123364-65	Medtr8g038570.1	at	2	2154	2157	3618
scaffold254|size689047|quiver_334505_341025_ID=g123364-66	Medtr8g038570.1	ga	2	2165	2168	3618
scaffold254|size689047|quiver_334505_341025_ID=g123364-67	Medtr8g038570.1	gt	2	2188	2191	3618
scaffold254|size689047|quiver_334505_341025_ID=g123364-68	Medtr8g038570.1	tg	2	2209	2212	3618
scaffold254|size689047|quiver_334505_341025_ID=g123364-69	Medtr8g038570.1	tc	2	2220	2223	3618
scaffold254|size689047|quiver_334505_341025_ID=g123364-70	Medtr8g038570.1	ct	2	2234	2237	3618
scaffold254|size689047|quiver_334505_341025_ID=g123364-72	Medtr8g038570.1	ta	2	2271	2274	3618
scaffold254|size689047|quiver_334505_341025_ID=g123364-73	Medtr8g038570.1	gt	2	2285	2288	3618
scaffold254|size689047|quiver_334505_341025_ID=g123364-74	Medtr8g038570.1	gt	2	2290	2293	3618
scaffold254|size689047|quiver_334505_341025_ID=g123364-75	Medtr8g038570.1	ct	2	2322	2325	3618
scaffold254|size689047|quiver_334505_341025_ID=g123364-76	Medtr8g038570.1	at	2	2369	2372	3618
scaffold254|size689047|quiver_334505_341025_ID=g123364-78	Medtr8g038570.1	tg	2	2403	2406	3618
scaffold254|size689047|quiver_334505_341025_ID=g123364-79	Medtr8g038570.1	ca	2	2420	2423	3618
scaffold254|size689047|quiver_334505_341025_ID=g123364-80	Medtr8g038570.1	ag	2	2461	2464	3618
scaffold254|size689047|quiver_334505_341025_ID=g123364-81	Medtr8g038570.1	gt	2	2464	2467	3618
scaffold254|size689047|quiver_334505_341025_ID=g123364-82	Medtr8g038570.1	ag	2	2475	2478	3618
scaffold254|size689047|quiver_334505_341025_ID=g123364-83	Medtr8g038570.1	tc	2	2509	2512	3618
scaffold254|size689047|quiver_334505_341025_ID=g123364-84	Medtr8g038570.1	tg	2	2515	2518	3618
scaffold254|size689047|quiver_334505_341025_ID=g123364-85	Medtr8g038570.1	tg	2	2526	2529	3618
scaffold254|size689047|quiver_334505_341025_ID=g123364-86	Medtr8g038570.1	tc	2	2622	2625	3618
scaffold254|size689047|quiver_334505_341025_ID=g123364-88	Medtr8g038570.1	tc	2	2692	2695	3618
scaffold254|size689047|quiver_334505_341025_ID=g123364-89	Medtr8g038570.1	tg	2	2788	2791	3618
scaffold254|size689047|quiver_334505_341025_ID=g123364-91	Medtr8g038570.1	ct	2	2810	2813	3618
scaffold254|size689047|quiver_334505_341025_ID=g123364-92	Medtr8g038570.1	ag	2	2848	2851	3618
scaffold254|size689047|quiver_334505_341025_ID=g123364-93	Medtr8g038570.1	ga	2	2866	2869	3618
scaffold254|size689047|quiver_334505_341025_ID=g123364-94	Medtr8g038570.1	ca	2	2876	2879	3618
scaffold254|size689047|quiver_334505_341025_ID=g123364-95	Medtr8g038570.1	ag	2	2880	2883	3618
scaffold254|size689047|quiver_334505_341025_ID=g123364-96	Medtr8g038570.1	ca	2	2890	2893	3618
scaffold254|size689047|quiver_334505_341025_ID=g123364-97	Medtr8g038570.1	tc	2	2895	2898	3618
scaffold254|size689047|quiver_334505_341025_ID=g123364-98	Medtr8g038570.1	at	2	2911	2914	3618
scaffold254|size689047|quiver_334505_341025_ID=g123364-99	Medtr8g038570.1	gt	2	2932	2935	3618
scaffold254|size689047|quiver_334505_341025_ID=g123364-100	Medtr8g038570.1	tg	2	2975	2978	3618
scaffold254|size689047|quiver_334505_341025_ID=g123364-101	Medtr8g038570.1	ga	2	2995	2998	3618
scaffold254|size689047|quiver_334505_341025_ID=g123364-102	Medtr8g038570.1	ca	2	3025	3028	3618
scaffold254|size689047|quiver_334505_341025_ID=g123364-103	Medtr8g038570.1	tc	2	3030	3033	3618
scaffold254|size689047|quiver_334505_341025_ID=g123364-104	Medtr8g038570.1	ta	2	3054	3057	3618
scaffold254|size689047|quiver_334505_341025_ID=g123364-105	Medtr8g038570.1	ca	2	3071	3074	3618
scaffold254|size689047|quiver_334505_341025_ID=g123364-106	Medtr8g038570.1	ag	2	3078	3081	3618
scaffold254|size689047|quiver_334505_341025_ID=g123364-107	Medtr8g038570.1	tc	2	3086	3089	3618
scaffold254|size689047|quiver_334505_341025_ID=g123364-108	Medtr8g038570.1	ta	2	3124	3127	3618
scaffold254|size689047|quiver_334505_341025_ID=g123364-109	Medtr8g038570.1	gc	2	3164	3167	3618
scaffold254|size689047|quiver_334505_341025_ID=g123364-110	Medtr8g038570.1	tc	2	3184	3187	3618
scaffold254|size689047|quiver_334505_341025_ID=g123364-111	Medtr8g038570.1	ta	2	3199	3202	3618
scaffold254|size689047|quiver_334505_341025_ID=g123364-112	Medtr8g038570.1	ga	2	3206	3209	3618
scaffold254|size689047|quiver_334505_341025_ID=g123364-113	Medtr8g038570.1	at	2	3215	3218	3618
scaffold254|size689047|quiver_334505_341025_ID=g123364-114	Medtr8g038570.1	ca	2	3248	3251	3618
scaffold254|size689047|quiver_334505_341025_ID=g123364-116	Medtr8g038570.1	gt	2	3279	3282	3618
scaffold254|size689047|quiver_334505_341025_ID=g123364-117	Medtr8g038570.1	ag	2	3293	3296	3618
scaffold254|size689047|quiver_334505_341025_ID=g123364-121	Medtr8g038570.1	ag	2	3378	3381	3618
scaffold254|size689047|quiver_334505_341025_ID=g123364-122	Medtr8g038570.1	ct	2	3407	3410	3618
scaffold254|size689047|quiver_334505_341025_ID=g123364-123	Medtr8g038570.1	ac	2	3432	3435	3618
scaffold254|size689047|quiver_334505_341025_ID=g123364-124	Medtr8g038570.1	ga	2	3520	3523	3618
scaffold254|size689047|quiver_334505_341025_ID=g123364-125	Medtr8g038570.1	ag	2	3586	3589	3618
scaffold254|size689047|quiver_334505_341025_ID=g123364-126	Medtr8g038570.1	tct	2	27	32	3618
scaffold254|size689047|quiver_334505_341025_ID=g123364-127	Medtr8g038570.1	act	2	86	91	3618
scaffold254|size689047|quiver_334505_341025_ID=g123364-128	Medtr8g038570.1	gaa	2	98	103	3618
scaffold254|size689047|quiver_334505_341025_ID=g123364-129	Medtr8g038570.1	cat	2	135	140	3618
scaffold254|size689047|quiver_334505_341025_ID=g123364-130	Medtr8g038570.1	gat	2	166	171	3618
scaffold254|size689047|quiver_334505_341025_ID=g123364-131	Medtr8g038570.1	tgt	2	231	236	3618
scaffold254|size689047|quiver_334505_341025_ID=g123364-132	Medtr8g038570.1	aga	2	246	251	3618
scaffold254|size689047|quiver_334505_341025_ID=g123364-133	Medtr8g038570.1	tta	2	253	258	3618
scaffold254|size689047|quiver_334505_341025_ID=g123364-134	Medtr8g038570.1	aag	2	386	391	3618
scaffold254|size689047|quiver_334505_341025_ID=g123364-136	Medtr8g038570.1	ttg	2	629	634	3618
scaffold254|size689047|quiver_334505_341025_ID=g123364-137	Medtr8g038570.1	tgg	2	692	697	3618
scaffold254|size689047|quiver_334505_341025_ID=g123364-138	Medtr8g038570.1	cga	2	732	737	3618
scaffold254|size689047|quiver_334505_341025_ID=g123364-139	Medtr8g038570.1	tga	2	792	797	3618
scaffold254|size689047|quiver_334505_341025_ID=g123364-140	Medtr8g038570.1	tag	2	798	803	3618
scaffold254|size689047|quiver_334505_341025_ID=g123364-141	Medtr8g038570.1	gga	2	848	853	3618
scaffold254|size689047|quiver_334505_341025_ID=g123364-142	Medtr8g038570.1	ttc	2	857	862	3618
scaffold254|size689047|quiver_334505_341025_ID=g123364-143	Medtr8g038570.1	gat	2	871	876	3618
scaffold254|size689047|quiver_334505_341025_ID=g123364-144	Medtr8g038570.1	gta	2	965	970	3618
scaffold254|size689047|quiver_334505_341025_ID=g123364-145	Medtr8g038570.1	ctt	2	980	985	3618
scaffold254|size689047|quiver_334505_341025_ID=g123364-146	Medtr8g038570.1	aag	2	1028	1033	3618
scaffold254|size689047|quiver_334505_341025_ID=g123364-147	Medtr8g038570.1	tat	2	1046	1051	3618
scaffold254|size689047|quiver_334505_341025_ID=g123364-148	Medtr8g038570.1	atc	2	1185	1190	3618
scaffold254|size689047|quiver_334505_341025_ID=g123364-149	Medtr8g038570.1	tgg	2	1193	1198	3618
scaffold254|size689047|quiver_334505_341025_ID=g123364-150	Medtr8g038570.1	gag	2	1243	1248	3618
scaffold254|size689047|quiver_334505_341025_ID=g123364-151	Medtr8g038570.1	tta	2	1258	1263	3618
scaffold254|size689047|quiver_334505_341025_ID=g123364-152	Medtr8g038570.1	gaa	2	1312	1317	3618
scaffold254|size689047|quiver_334505_341025_ID=g123364-153	Medtr8g038570.1	tga	2	1335	1340	3618
scaffold254|size689047|quiver_334505_341025_ID=g123364-154	Medtr8g038570.1	gaa	2	1363	1368	3618
scaffold254|size689047|quiver_334505_341025_ID=g123364-155	Medtr8g038570.1	ttg	2	1540	1545	3618
scaffold254|size689047|quiver_334505_341025_ID=g123364-156	Medtr8g038570.1	gaa	2	1731	1736	3618
scaffold254|size689047|quiver_334505_341025_ID=g123364-157	Medtr8g038570.1	gaa	2	1848	1853	3618
scaffold254|size689047|quiver_334505_341025_ID=g123364-158	Medtr8g038570.1	caa	2	1994	1999	3618
scaffold254|size689047|quiver_334505_341025_ID=g123364-159	Medtr8g038570.1	tgg	2	2136	2141	3618
scaffold254|size689047|quiver_334505_341025_ID=g123364-160	Medtr8g038570.1	gat	2	2167	2172	3618
scaffold254|size689047|quiver_334505_341025_ID=g123364-161	Medtr8g038570.1	ttg	2	2224	2229	3618
scaffold254|size689047|quiver_334505_341025_ID=g123364-162	Medtr8g038570.1	cct	2	2230	2235	3618
scaffold254|size689047|quiver_334505_341025_ID=g123364-163	Medtr8g038570.1	gaa	2	2383	2388	3618
scaffold254|size689047|quiver_334505_341025_ID=g123364-164	Medtr8g038570.1	ctt	2	2482	2487	3618
scaffold254|size689047|quiver_334505_341025_ID=g123364-165	Medtr8g038570.1	atg	2	2725	2730	3618
scaffold254|size689047|quiver_334505_341025_ID=g123364-166	Medtr8g038570.1	ttg	2	2745	2750	3618
scaffold254|size689047|quiver_334505_341025_ID=g123364-167	Medtr8g038570.1	agt	2	2782	2787	3618
scaffold254|size689047|quiver_334505_341025_ID=g123364-168	Medtr8g038570.1	taa	2	2856	2861	3618
scaffold254|size689047|quiver_334505_341025_ID=g123364-169	Medtr8g038570.1	agg	2	2946	2951	3618
scaffold254|size689047|quiver_334505_341025_ID=g123364-170	Medtr8g038570.1	gtt	2	3081	3086	3618
scaffold254|size689047|quiver_334505_341025_ID=g123364-172	Medtr8g038570.1	ttc	2	3242	3247	3618
scaffold254|size689047|quiver_334505_341025_ID=g123364-173	Medtr8g038570.1	ctc	2	3324	3329	3618
scaffold254|size689047|quiver_334505_341025_ID=g123364-174	Medtr8g038570.1	cag	2	3351	3356	3618
scaffold254|size689047|quiver_334505_341025_ID=g123364-175	Medtr8g038570.1	gag	2	3379	3384	3618
scaffold254|size689047|quiver_334505_341025_ID=g123364-176	Medtr8g038570.1	ttg	2	3505	3510	3618
scaffold254|size689047|quiver_334505_341025_ID=g123364-177	Medtr8g038570.1	gaa	2	3526	3531	3618
scaffold254|size689047|quiver_334505_341025_ID=g123364-178	Medtr8g038570.1	cag	2	3569	3574	3618
scaffold254|size689047|quiver_334505_341025_ID=g123364-179	Medtr8g038570.1	aag	2	3582	3587	3618
scaffold254|size689047|quiver_334505_341025_ID=g123364-180	Medtr8g038570.1	tggg	2	638	645	3618
scaffold254|size689047|quiver_334505_341025_ID=g123364-181	Medtr8g038570.1	cttg	2	657	664	3618
scaffold254|size689047|quiver_334505_341025_ID=g123364-182	Medtr8g038570.1	atgg	2	1263	1270	3618
scaffold254|size689047|quiver_334505_341025_ID=g123364-183	Medtr8g038570.1	attc	2	1868	1875	3618
scaffold254|size689047|quiver_334505_341025_ID=g123364-184	Medtr8g038570.1	cttt	2	2434	2441	3618
scaffold254|size689047|quiver_334505_341025_ID=g123364-185	Medtr8g038570.1	catt	2	2549	2556	3618
scaffold254|size689047|quiver_334505_341025_ID=g123364-186	Medtr8g038570.1	aatt	2	2709	2716	3618
scaffold254|size689047|quiver_334505_341025_ID=g123364-187	Medtr8g038570.1	atgc	2	3018	3025	3618
scaffold254|size689047|quiver_334505_341025_ID=g123364-188	Medtr8g038570.1	cttt	2	3190	3197	3618
scaffold254|size689047|quiver_334505_341025_ID=g123364-189	Medtr8g038570.1	gaag	2	3522	3529	3618
scaffold254|size689047|quiver_334505_341025_ID=g123364-190	Medtr8g038570.1	tgggt	2	642	651	3618
scaffold254|size689047|quiver_334505_341025_ID=g123364-191	Medtr8g038570.1	tggaa	2	1196	1205	3618
scaffold254|size689047|quiver_334505_341025_ID=g123364-192	Medtr8g038570.1	aaaat	2	2006	2015	3618
scaffold254|size689047|quiver_334505_341025_ID=g123364-193	Medtr8g038570.1	gaatg	2	2038	2047	3618
scaffold254|size689047|quiver_334505_341025_ID=g123364-194	Medtr8g038570.1	tagtg	2	2283	2292	3618
scaffold254|size689047|quiver_334505_341025_ID=g123364-195	Medtr8g038570.1	ctctc	2	3322	3331	3618
Explanation of table:
Gene ID- The identifying tag given to the sequence in this study The appendage ("-1," "-2," etc.) is an index number which identifies the first, second, etc. SSR found in a particular sequence.
Motif - the simple sequence that is repeated.
No. of Repeats - number of times the simple sequence (motif) is repeated.
SSR start - start coordinate of the SSR. The number is nth nucleotide from the beginning of the sequence.
SSR end - end coordinate of the SSR. The number is nth nucleotide from the beginning of the sequence + the length of the SSR.
SeqLength - the total length of the sequence in which the SSR was found.

## Sheet: Total
Number of repeats	Number of SSRs
	Maverick	ZG9830
two	1147	721
three	55	36
four	4	1
five	1	0
all SSRs	1207	758
